# Supplementary material for: Senescence atlas reveals an aged-like inflamed niche that blunts muscle regeneration
Source: Nature. 2022 Dec 21;613(7942):169–78. doi: 10.1038/s41586-022-05535-x (PMC9812788; doi:10.1038/s41586-022-05535-x)
Supplement: Supplementary file 3 — Source Data Fig. 1 [file 41586_2022_5535_MOESM3_ESM.xlsx]

## Sheet: Fig. 1a
Total flux of Luciferase activity measured in muscles at indicated time post injury with CTX
DPI	0	3	7	14	21
	61.8	287	105	30.2	74.7
	42.4	319	126	22.6	68.8
	42.1	228	75.5	37.1	56.7
	67.2	321.9	146	76.5
	49.9	225.1	153.5
	93.4	123.1	82.27
	103	155.6	60.52
	48.7
	90.9
	25.5
	49.4
	14
	35
	21.2
	22.4
	46.8
	38.7
	71.4
DPI	0		3		7		14		21
	N muscles	N mice	N muscles	N mice	N muscles	N mice	N muscles	N mice	N muscles	N mice
N of each column	18	12	7	5	7	6	4	3	3	3
Test performed: Ordinary one-way ANOVA (multiple comparisons)
Number of families	1
Number of comparisons per family	10
Alpha	0.05
Tukey's multiple comparisons test	Mean Diff,	95,00% CI of diff,	Significant?	Summary	Adjusted P Value
0 vs. 3	-185.8	-238,4 to -133,2	Yes	****	<0,0001	A-B
0 vs. 7	-55.65	-108,2 to -3,055	Yes	*	0.0337	A-C
0 vs. 14	9.722	-55,54 to 74,99	No	ns	0.9926	A-D
0 vs. 21	-15.41	-89,04 to 58,22	No	ns	0.9737	A-E
3 vs. 7	130.1	67,02 to 193,2	Yes	****	<0,0001	B-C
3 vs. 14	195.5	121,5 to 269,5	Yes	****	<0,0001	B-D
3 vs. 21	170.4	88,89 to 251,8	Yes	****	<0,0001	B-E
7 vs. 14	65.37	-8,635 to 139,4	No	ns	0.1046	C-D
7 vs. 21	40.24	-41,24 to 121,7	No	ns	0.6182	C-E
14 vs. 21	-25.13	-115,3 to 65,04	No	ns	0.928	D-E
Test details	Mean 1	Mean 2	Mean Diff,	SE of diff,	n1	n2	q	DF
0 vs. 3	51.32	237.1	-185.8	18.26	18	7	14.38	34
0 vs. 7	51.32	107	-55.65	18.26	18	7	4.309	34
0 vs. 14	51.32	41.6	9.722	22.67	18	4	0.6066	34
0 vs. 21	51.32	66.73	-15.41	25.57	18	3	0.8523	34
3 vs. 7	237.1	107	130.1	21.92	7	7	8.397	34
3 vs. 14	237.1	41.6	195.5	25.7	7	4	10.76	34
3 vs. 21	237.1	66.73	170.4	28.3	7	3	8.515	34
7 vs. 14	107	41.6	65.37	25.7	7	4	3.597	34
7 vs. 21	107	66.73	40.24	28.3	7	3	2.011	34
14 vs. 21	41.6	66.73	-25.13	31.32	4	3	1.135	34

## Sheet: Fig. 1b
SA-b-gal staining in regenerating muscle at indicated time points
DPI	Young									Geriatric
0	0.15586	0.279174	0.382941	0.0938676	0.0721287					1.29969	1.19775	3.16462	2.0801
3	180.961	239.149	145.188	183.973	288.184					387.751	318.836	252.671	423.592
7	317.023	219.674	319.706	154.986	155.534	151.887	156.488			384.607	500.891	416.847	387.198	363.001	423.148	377.099	340.934	478.173
14	166.563	123.399	104.894	105.034	93.6325	63.7097	65.5985	68.6596	40.0684	229.245	256.774	171.347
21	87.9028	54.2243	39.1289	39.9554	49.2014					144.832	126.685	180.909
N of each column	Young		Geriatric
DPI	N muscles	N mice	N muscles	N mice
0	5	5	4	4
3	5	5	4	4
7	7	7	9	9
14	9	9	3	3
21	5	5	3	3
Test performed: Mann-Whitney tests between Young and Geriatric
Table Analyzed	Basal		Table Analyzed	3-DPI		Table Analyzed	7-DPI		Table Analyzed	14-DPI		Table Analyzed	21-DPI
Column B	Geriatric		Column B	Geriatric		Column B	Geriatric		Column B	Geriatric		Column B	Geriatric
vs.	vs,		vs.	vs,		vs.	vs,		vs.	vs,		vs.	vs,
Column A	Young		Column A	Young		Column A	Young		Column A	Young		Column A	Young
Mann Whitney test			Mann Whitney test			Mann Whitney test			Mann Whitney test			Mann Whitney test
P value	0.0159		P value	0.0317		P value	0.0002		P value	0.0091		P value	0.0357
Exact or approximate P value?	Exact		Exact or approximate P value?	Exact		Exact or approximate P value?	Exact		Exact or approximate P value?	Exact		Exact or approximate P value?	Exact
P value summary	*		P value summary	*		P value summary	***		P value summary	**		P value summary	*
Significantly different (P < 0.05)?	Yes		Significantly different (P < 0.05)?	Yes		Significantly different (P < 0.05)?	Yes		Significantly different (P < 0.05)?	Yes		Significantly different (P < 0.05)?	Yes
One- or two-tailed P value?	Two-tailed		One- or two-tailed P value?	Two-tailed		One- or two-tailed P value?	Two-tailed		One- or two-tailed P value?	Two-tailed		One- or two-tailed P value?	Two-tailed
Sum of ranks in column A,B	15 , 30		Sum of ranks in column A,B	16 , 29		Sum of ranks in column A,B	28 , 108		Sum of ranks in column A,B	45 , 33		Sum of ranks in column A,B	15 , 21
Mann-Whitney U	0		Mann-Whitney U	1		Mann-Whitney U	0		Mann-Whitney U	0		Mann-Whitney U	0
Difference between medians			Difference between medians			Difference between medians			Difference between medians			Difference between medians
Median of column A	0,1559, n=5		Median of column A	184,0, n=5		Median of column A	156,5, n=7		Median of column A	93,63, n=9		Median of column A	49,20, n=5
Median of column B	1,690, n=4		Median of column B	353,3, n=4		Median of column B	387,2, n=9		Median of column B	229,2, n=3		Median of column B	144,8, n=3
Difference: Actual	1.534		Difference: Actual	169.3		Difference: Actual	230.7		Difference: Actual	135.6		Difference: Actual	95.63
Difference: Hodges-Lehmann	1.462		Difference: Hodges-Lehmann	136.6		Difference: Hodges-Lehmann	208		Difference: Hodges-Lehmann	131.3		Difference: Hodges-Lehmann	93.01

## Sheet: Fig. 1c
Telomeric DNA damage quantification in young and geriatric basal and regenerating tissues
% of Cells with telomeric DDR, 2 technical replicates were obtained for regenerating tissue and mean value plotted
	Young (Basal)	Geriatirc (Basal)				Young (3 DPI)	Geriatric (3 DPI)
	0.075758	0.118812				9.23779	17.2302
	0.090909	0.105882				15.7128	19.928
	0.086957	0.166667				20.4938	29.7717
	0.0947	0.3225				14.2136	27.5284
	0.07777	0.20689				4.89511	23.5135
						13.647	31.1268
						21.9298	28.6429
							41.5756
N of each column	Young		Geriatric
DPI	N muscles	N mice	N muscles	N mice
Basal	5	5	5	5
3 DPI	7	7	8	8
Test performed: Mann-Whitney test between Young and Geriatric
Table Analyzed	Telomeric DNA Damage Basal					Table Analyzed	Telomeric DNA Damage 3 DPI
Column B	Geriatirc (Basal)					Column B	Geriatric (3 DPI)
vs.	vs,					vs.	vs,
Column A	Young (Basal)					Column A	Young (3 DPI)
Mann Whitney test						Mann Whitney test
P value	0.0079					P value	0.0037
Exact or approximate P value?	Exact					Exact or approximate P value?	Exact
P value summary	**					P value summary	**
Significantly different (P < 0.05)?	Yes					Significantly different (P < 0.05)?	Yes
One- or two-tailed P value?	Two-tailed					One- or two-tailed P value?	Two-tailed
Sum of ranks in column A,B	15 , 40					Sum of ranks in column A,B	32 , 88
Mann-Whitney U	0					Mann-Whitney U	4
Difference between medians						Difference between medians
Median of column A	0,08696, n=5					Median of column A	14,21, n=7
Median of column B	0,1667, n=5					Median of column B	28,09, n=8
Difference: Actual	0.07971					Difference: Actual	13.87
Difference: Hodges-Lehmann	0.07971					Difference: Hodges-Lehmann	13.12

## Sheet: Fig. 1d
SA-b-gal staining in basal and injured muscle samples					SA-b-gal/p16 staining in basal and injured muscle samples
Quantification of SA-b-gal positive cells per area (mm2):					Quantification of SA-b-gal/p16 double positive cells per area (mm2):
Basal	Injured					Basal	Injured
0	53.1265					0	1.63466
0	44.9532					0	0.81733
0	35.1452					0	1.63466
0	17.1639					0	0.81733
0	21.0171					0	1.86818
N of each column	Basal	Injured			N of each column	Basal	Injured
	5 donors	5 donors				5 donors	5 donors
Test performed: Mann-Whitney test between Basal and Injured					Test performed: Mann-Whitney test between Basal and Injured
Table Analyzed	BetaGal					Table Analyzed	BetaGal/p16
Column B	Injured					Column B	Injured
vs.	vs,					vs.	vs,
Column A	Basal					Column A	Basal
Mann Whitney test						Mann Whitney test
P value	0.0079					P value	0.0079
Exact or approximate P value?	Exact					Exact or approximate P value?	Exact
P value summary	**					P value summary	**
Significantly different (P < 0.05)?	Yes					Significantly different (P < 0.05)?	Yes
One- or two-tailed P value?	Two-tailed					One- or two-tailed P value?	Two-tailed
Sum of ranks in column A,B	15 , 40					Sum of ranks in column A,B	15 , 40
Mann-Whitney U	0					Mann-Whitney U	0
Difference between medians						Difference between medians
Median of column A	0,000, n=5					Median of column A	0,000, n=5
Median of column B	35,15, n=5					Median of column B	1,635, n=5
Difference: Actual	35.15					Difference: Actual	1.635
Difference: Hodges-Lehmann	35.15					Difference: Hodges-Lehmann	1.635

## Sheet: Fig. 1e
Combined SPiDER staining with gH2Ax or Ki67 staining in injured muscle samples
MFI intensity of gH2Ax expression in SPiDER+ and SPiDER- cells:						% of Ki67+ cells in SPiDER+ and SPiDER- cells:
	SPiDER-	SPiDER+				SPiDER-	SPiDER+
	146.721	161.059				23.3397	0
	128.404	179.471				21.7015	4.34783
	150.698	182.143				19.6654	0
	115.111	172				25.0565	5
N of each column	SPiDER-	SPiDER+			N of each column	SPiDER-	SPiDER+
	4 mice	4 mice				4 mice	4 mice
Test performed: Mann-Whitney test between SPiDER+ and SPIDER-					Test performed: Mann-Whitney test between SPiDER+ and SPIDER-
Table Analyzed	gH2AX					Table Analyzed	Ki67
Column B	SPiDER-					Column B	(SPiDER+Ki67+)/SPiDER+
vs.	vs,					vs.	vs,
Column A	SPiDER+					Column A	(SPiDER-Ki67+)/SPiDER-
Mann Whitney test						Mann Whitney test
P value	0.0286					P value	0.0286
Exact or approximate P value?	Exact					Exact or approximate P value?	Exact
P value summary	*					P value summary	*
Significantly different (P < 0.05)?	Yes					Significantly different (P < 0.05)?	Yes
One- or two-tailed P value?	Two-tailed					One- or two-tailed P value?	Two-tailed
Sum of ranks in column A,B	26 , 10					Sum of ranks in column A,B	26 , 10
Mann-Whitney U	0					Mann-Whitney U	0
Difference between medians						Difference between medians
Median of column A	175,7, n=4					Median of column A	22,52, n=4
Median of column B	137,6, n=4					Median of column B	2,174, n=4
Difference: Actual	-38.17					Difference: Actual	-20.35
Difference: Hodges-Lehmann	-34.09					Difference: Hodges-Lehmann	-19.86

## Sheet: Fig. 1g
Venn diagram showing overlap between DE genes in SCs, FAPs and MCs (scRNA-seq data)
UP in SCs	Genes		UP in FAPs	Genes		UP in SCs and FAPs	Genes		UP in MCs	Genes		UP in SCs and MCs			UP in MCs and FAPs	Genes		UP in SCs, FAPs and MCs	Genes		DOWN in SCs	Genes		DOWN in FAPs	Genes		DOWN in SCs and FAPs	Genes		DOWN in MCs	Genes		DOWN in SCs and MCs	Genes		DOWN in FAPs and MCs	Genes		DOWN in SC, FAPs and MCs	Genes
SCs_SPiDER_UP1	Myh3		FAP_SPiDER_UP1	Sned1		FAP_SPiDER_UP:SCs_SPiDER_UP1	Col3a1		MYELOID_SPiDER_UP1	Spp1		MYELOID_SPiDER_UP:SCs_SPiDER_UP1	Ctsd		MYELOID_SPiDER_UP:FAP_SPiDER_UP1	Ctsb		MYELOID_SPiDER_UP:FAP_SPiDER_UP:SCs_SPiDER_UP1	Psap		SCs_SPiDER_DOWN1	Odc1		FAP_SPiDER_DOWN1	Lmna		FAP_SPiDER_DOWN:SCs_SPiDER_DOWN1	Ptma		MYELOID_SPiDER_DOWN1	H2-Eb1		MYELOID_SPiDER_DOWN:SCs_SPiDER_DOWN1	Pabpc1		MYELOID_SPiDER_DOWN:FAP_SPiDER_DOWN1	Slc16a3		MYELOID_SPiDER_DOWN:FAP_SPiDER_DOWN:SCs_SPiDER_DOWN1	Hsp90aa1
SCs_SPiDER_UP2	Klhl41		FAP_SPiDER_UP2	Ifi204		FAP_SPiDER_UP:SCs_SPiDER_UP2	Fn1		MYELOID_SPiDER_UP2	Pf4		MYELOID_SPiDER_UP:SCs_SPiDER_UP2	Itga6		MYELOID_SPiDER_UP:FAP_SPiDER_UP2	Ctsl		MYELOID_SPiDER_UP:FAP_SPiDER_UP:SCs_SPiDER_UP2	Timp2		SCs_SPiDER_DOWN2	Ptbp1		FAP_SPiDER_DOWN2	Tpm2		FAP_SPiDER_DOWN:SCs_SPiDER_DOWN2	Vim		MYELOID_SPiDER_DOWN2	Plbd1		MYELOID_SPiDER_DOWN:SCs_SPiDER_DOWN2	Rps27		MYELOID_SPiDER_DOWN:FAP_SPiDER_DOWN2	Tgfbi		MYELOID_SPiDER_DOWN:FAP_SPiDER_DOWN:SCs_SPiDER_DOWN2	Rps6
SCs_SPiDER_UP3	Xirp2		FAP_SPiDER_UP3	Itih5		FAP_SPiDER_UP:SCs_SPiDER_UP3	Cd55		MYELOID_SPiDER_UP3	Hexb		MYELOID_SPiDER_UP:SCs_SPiDER_UP3	Igf2r		MYELOID_SPiDER_UP:FAP_SPiDER_UP3	Apoe		MYELOID_SPiDER_UP:FAP_SPiDER_UP:SCs_SPiDER_UP3	Itm2b		SCs_SPiDER_DOWN3	Dkc1		FAP_SPiDER_DOWN3	Tpi1		FAP_SPiDER_DOWN:SCs_SPiDER_DOWN3	Rpl12		MYELOID_SPiDER_DOWN3	H2-Ab1		MYELOID_SPiDER_DOWN:SCs_SPiDER_DOWN3	Eif1		MYELOID_SPiDER_DOWN:FAP_SPiDER_DOWN3	Srsf2		MYELOID_SPiDER_DOWN:FAP_SPiDER_DOWN:SCs_SPiDER_DOWN3	Ubb
SCs_SPiDER_UP4	Actc1		FAP_SPiDER_UP4	Serping1		FAP_SPiDER_UP:SCs_SPiDER_UP4	Dpt		MYELOID_SPiDER_UP4	Gpnmb		MYELOID_SPiDER_UP:SCs_SPiDER_UP4	Gatm		MYELOID_SPiDER_UP:FAP_SPiDER_UP4	Grn		MYELOID_SPiDER_UP:FAP_SPiDER_UP:SCs_SPiDER_UP4	Lgmn		SCs_SPiDER_DOWN4	Nop58		FAP_SPiDER_DOWN4	Tpm1		FAP_SPiDER_DOWN:SCs_SPiDER_DOWN4	Ybx1		MYELOID_SPiDER_DOWN4	H2-Aa		MYELOID_SPiDER_DOWN:SCs_SPiDER_DOWN4	Gm47283		MYELOID_SPiDER_DOWN:FAP_SPiDER_DOWN4	Eno1		MYELOID_SPiDER_DOWN:FAP_SPiDER_DOWN:SCs_SPiDER_DOWN4	Rpl13
SCs_SPiDER_UP5	Casq2		FAP_SPiDER_UP5	B2m		FAP_SPiDER_UP:SCs_SPiDER_UP5	Ifi203		MYELOID_SPiDER_UP5	Fabp5		MYELOID_SPiDER_UP:SCs_SPiDER_UP5	Bin1		MYELOID_SPiDER_UP:FAP_SPiDER_UP5	Selenop		MYELOID_SPiDER_UP:FAP_SPiDER_UP:SCs_SPiDER_UP5	Igf1		SCs_SPiDER_DOWN5	Pa2g4		FAP_SPiDER_DOWN5	Ccnb2		FAP_SPiDER_DOWN:SCs_SPiDER_DOWN5	Hmgb1		MYELOID_SPiDER_DOWN5	Cd74		MYELOID_SPiDER_DOWN:SCs_SPiDER_DOWN5	H3f3b		MYELOID_SPiDER_DOWN:FAP_SPiDER_DOWN5	Gsr		MYELOID_SPiDER_DOWN:FAP_SPiDER_DOWN:SCs_SPiDER_DOWN5	Rpl7
SCs_SPiDER_UP6	Myl1		FAP_SPiDER_UP6	Thbd		FAP_SPiDER_UP:SCs_SPiDER_UP6	Tnfaip6		MYELOID_SPiDER_UP6	Stab1		MYELOID_SPiDER_UP:SCs_SPiDER_UP6	mt-Nd5		MYELOID_SPiDER_UP:FAP_SPiDER_UP6	Hexa		MYELOID_SPiDER_UP:FAP_SPiDER_UP:SCs_SPiDER_UP6	Arl6ip1		SCs_SPiDER_DOWN6	Lyar		FAP_SPiDER_DOWN6	Atp5b		FAP_SPiDER_DOWN:SCs_SPiDER_DOWN6	Gapdh		MYELOID_SPiDER_DOWN6	Clec4e		MYELOID_SPiDER_DOWN:SCs_SPiDER_DOWN6	Ankrd11		MYELOID_SPiDER_DOWN:FAP_SPiDER_DOWN6	Hnrnpa3		MYELOID_SPiDER_DOWN:FAP_SPiDER_DOWN:SCs_SPiDER_DOWN6	Hspa8
SCs_SPiDER_UP7	Myl4		FAP_SPiDER_UP7	Lbp		FAP_SPiDER_UP:SCs_SPiDER_UP7	Procr		MYELOID_SPiDER_UP7	C1qc		MYELOID_SPiDER_UP:SCs_SPiDER_UP7	Ube2c		MYELOID_SPiDER_UP:FAP_SPiDER_UP7	Lpl		MYELOID_SPiDER_UP:FAP_SPiDER_UP:SCs_SPiDER_UP7	Ckb		SCs_SPiDER_DOWN7	Mcm7		FAP_SPiDER_DOWN7	Ppia		FAP_SPiDER_DOWN:SCs_SPiDER_DOWN7	Ldha		MYELOID_SPiDER_DOWN7	Ly6c2		MYELOID_SPiDER_DOWN:SCs_SPiDER_DOWN7	Ncl		MYELOID_SPiDER_DOWN:FAP_SPiDER_DOWN7	S100a4		MYELOID_SPiDER_DOWN:FAP_SPiDER_DOWN:SCs_SPiDER_DOWN7	Rpl10
SCs_SPiDER_UP8	Tnnt2		FAP_SPiDER_UP8	Htra3		FAP_SPiDER_UP:SCs_SPiDER_UP8	Ptx3		MYELOID_SPiDER_UP8	C1qa		MYELOID_SPiDER_UP:SCs_SPiDER_UP8	Itgb1		MYELOID_SPiDER_UP:FAP_SPiDER_UP8	Lyz2		MYELOID_SPiDER_UP:FAP_SPiDER_UP:SCs_SPiDER_UP8	Lsmem1		SCs_SPiDER_DOWN8	Eif3b		FAP_SPiDER_DOWN8	Actn1		FAP_SPiDER_DOWN:SCs_SPiDER_DOWN8	Aldoa		MYELOID_SPiDER_DOWN8	Plac8		MYELOID_SPiDER_DOWN:SCs_SPiDER_DOWN8	mt-Nd3		MYELOID_SPiDER_DOWN:FAP_SPiDER_DOWN8	Hmgb2		MYELOID_SPiDER_DOWN:FAP_SPiDER_DOWN:SCs_SPiDER_DOWN8	Eif4a1
SCs_SPiDER_UP9	Mymx		FAP_SPiDER_UP9	Rarres2		FAP_SPiDER_UP:SCs_SPiDER_UP9	Ugdh		MYELOID_SPiDER_UP9	C1qb		MYELOID_SPiDER_UP:SCs_SPiDER_UP9	Fbxo32		MYELOID_SPiDER_UP:FAP_SPiDER_UP9	Gas6		MYELOID_SPiDER_UP:FAP_SPiDER_UP:SCs_SPiDER_UP9	Igfbp4		SCs_SPiDER_DOWN9	Nolc1		FAP_SPiDER_DOWN9	Lgals1		FAP_SPiDER_DOWN:SCs_SPiDER_DOWN9	Calr		MYELOID_SPiDER_DOWN9	Traf1		MYELOID_SPiDER_DOWN:SCs_SPiDER_DOWN9	Taf1d		MYELOID_SPiDER_DOWN:FAP_SPiDER_DOWN9	Erh		MYELOID_SPiDER_DOWN:FAP_SPiDER_DOWN:SCs_SPiDER_DOWN9	Rpl17
SCs_SPiDER_UP10	Cav3		FAP_SPiDER_UP10	Col4a1		FAP_SPiDER_UP:SCs_SPiDER_UP10	C1s1		MYELOID_SPiDER_UP10	Tmsb4x		MYELOID_SPiDER_UP:SCs_SPiDER_UP10	Sh3glb1		MYELOID_SPiDER_UP:FAP_SPiDER_UP10	Rnase4		MYELOID_SPiDER_UP:FAP_SPiDER_UP:SCs_SPiDER_UP10	Gsn		SCs_SPiDER_DOWN10	Mcm2		FAP_SPiDER_DOWN10	Rpl3		FAP_SPiDER_DOWN:SCs_SPiDER_DOWN10	Rpsa		MYELOID_SPiDER_DOWN10	Gm9733		MYELOID_SPiDER_DOWN:SCs_SPiDER_DOWN10	Slbp		MYELOID_SPiDER_DOWN:FAP_SPiDER_DOWN10	Inhba		MYELOID_SPiDER_DOWN:FAP_SPiDER_DOWN:SCs_SPiDER_DOWN10	Uba52
SCs_SPiDER_UP11	Ldb3		FAP_SPiDER_UP11	Islr		FAP_SPiDER_UP:SCs_SPiDER_UP11	Dcn		MYELOID_SPiDER_UP11	Serpinb6a		MYELOID_SPiDER_UP:SCs_SPiDER_UP11	Pecam1		MYELOID_SPiDER_UP:FAP_SPiDER_UP11	Ccl8		MYELOID_SPiDER_UP:FAP_SPiDER_UP:SCs_SPiDER_UP11	Zbtb20		SCs_SPiDER_DOWN11	Prdx6		FAP_SPiDER_DOWN11	Rps2		FAP_SPiDER_DOWN:SCs_SPiDER_DOWN11	Rpl14		MYELOID_SPiDER_DOWN11	Dmkn		MYELOID_SPiDER_DOWN:SCs_SPiDER_DOWN11	Brd2		MYELOID_SPiDER_DOWN:FAP_SPiDER_DOWN11	Flna		MYELOID_SPiDER_DOWN:FAP_SPiDER_DOWN:SCs_SPiDER_DOWN11	Rplp0
SCs_SPiDER_UP12	Mybph		FAP_SPiDER_UP12	Clec3b		FAP_SPiDER_UP:SCs_SPiDER_UP12	Lum		MYELOID_SPiDER_UP12	Lamp1		MYELOID_SPiDER_UP:SCs_SPiDER_UP12	Myof		MYELOID_SPiDER_UP:FAP_SPiDER_UP12	Abca1		MYELOID_SPiDER_UP:FAP_SPiDER_UP:SCs_SPiDER_UP12	Ccl2		SCs_SPiDER_DOWN12	Ppa1		FAP_SPiDER_DOWN12	Rps18		FAP_SPiDER_DOWN:SCs_SPiDER_DOWN12	Mif		MYELOID_SPiDER_DOWN12	Ccr2		MYELOID_SPiDER_DOWN:SCs_SPiDER_DOWN12	Cnbp		MYELOID_SPiDER_DOWN:FAP_SPiDER_DOWN12	Rps9		MYELOID_SPiDER_DOWN:FAP_SPiDER_DOWN:SCs_SPiDER_DOWN12	Hnrnpc
SCs_SPiDER_UP13	Srl		FAP_SPiDER_UP13	Gfpt2		FAP_SPiDER_UP:SCs_SPiDER_UP13	Efemp1		MYELOID_SPiDER_UP13	Trem2		MYELOID_SPiDER_UP:SCs_SPiDER_UP13	Kif11		MYELOID_SPiDER_UP:FAP_SPiDER_UP13	Aplp2		MYELOID_SPiDER_UP:FAP_SPiDER_UP:SCs_SPiDER_UP13	Ccl7		SCs_SPiDER_DOWN13	Pcna		FAP_SPiDER_DOWN13	Myl12a		FAP_SPiDER_DOWN:SCs_SPiDER_DOWN13	Eif5a		MYELOID_SPiDER_DOWN13	Ccr1		MYELOID_SPiDER_DOWN:SCs_SPiDER_DOWN13	Srsf7		MYELOID_SPiDER_DOWN:FAP_SPiDER_DOWN13	Lrrfip1		MYELOID_SPiDER_DOWN:FAP_SPiDER_DOWN:SCs_SPiDER_DOWN13	Rpl6
SCs_SPiDER_UP14	Tnnt3		FAP_SPiDER_UP14	Slfn5		FAP_SPiDER_UP:SCs_SPiDER_UP14	Ifi27l2a		MYELOID_SPiDER_UP14	Wfdc17		MYELOID_SPiDER_UP:SCs_SPiDER_UP14	Slc29a1		MYELOID_SPiDER_UP:FAP_SPiDER_UP14	Dab2		MYELOID_SPiDER_UP:FAP_SPiDER_UP:SCs_SPiDER_UP14	Trio		SCs_SPiDER_DOWN14	Pcbp2		FAP_SPiDER_DOWN14	Cav1		FAP_SPiDER_DOWN:SCs_SPiDER_DOWN14	Actg1		MYELOID_SPiDER_DOWN14	F10.1		MYELOID_SPiDER_DOWN:SCs_SPiDER_DOWN14	Api5		MYELOID_SPiDER_DOWN:FAP_SPiDER_DOWN14	Srsf3		MYELOID_SPiDER_DOWN:FAP_SPiDER_DOWN:SCs_SPiDER_DOWN14	Snhg1
SCs_SPiDER_UP15	Tnni1		FAP_SPiDER_UP15	Vcan		FAP_SPiDER_UP:SCs_SPiDER_UP15	Nid1		MYELOID_SPiDER_UP15	Cd36		MYELOID_SPiDER_UP:SCs_SPiDER_UP15	Nusap1		MYELOID_SPiDER_UP:FAP_SPiDER_UP15	Ctsh		MYELOID_SPiDER_UP:FAP_SPiDER_UP:SCs_SPiDER_UP15	Tulp4		SCs_SPiDER_DOWN15	Nsun2		FAP_SPiDER_DOWN15	Selenoh		FAP_SPiDER_DOWN:SCs_SPiDER_DOWN15	Eef1g		MYELOID_SPiDER_DOWN15	Cytip		MYELOID_SPiDER_DOWN:SCs_SPiDER_DOWN15	Trim28		MYELOID_SPiDER_DOWN:FAP_SPiDER_DOWN15	Rps23		MYELOID_SPiDER_DOWN:FAP_SPiDER_DOWN:SCs_SPiDER_DOWN15	H2afz
SCs_SPiDER_UP16	Unc45b		FAP_SPiDER_UP16	Adamts1		FAP_SPiDER_UP:SCs_SPiDER_UP16	Col14a1		MYELOID_SPiDER_UP16	Folr2		MYELOID_SPiDER_UP:SCs_SPiDER_UP16	Mef2c		MYELOID_SPiDER_UP:FAP_SPiDER_UP16	Cpd		MYELOID_SPiDER_UP:FAP_SPiDER_UP:SCs_SPiDER_UP16	Cxcl1		SCs_SPiDER_DOWN16	Uhrf1		FAP_SPiDER_DOWN16	Arf1		FAP_SPiDER_DOWN:SCs_SPiDER_DOWN16	Pgam1		MYELOID_SPiDER_DOWN16	H2-Q7		MYELOID_SPiDER_DOWN:SCs_SPiDER_DOWN16	Bud31		MYELOID_SPiDER_DOWN:FAP_SPiDER_DOWN16	Rbm3		MYELOID_SPiDER_DOWN:FAP_SPiDER_DOWN:SCs_SPiDER_DOWN16	Rpl7a
SCs_SPiDER_UP17	Ttn		FAP_SPiDER_UP17	Tnxb		FAP_SPiDER_UP:SCs_SPiDER_UP17	Ly6c1		MYELOID_SPiDER_UP17	Sirpa		MYELOID_SPiDER_UP:SCs_SPiDER_UP17	Prune2		MYELOID_SPiDER_UP:FAP_SPiDER_UP17	Fabp4					SCs_SPiDER_DOWN17	Nasp		FAP_SPiDER_DOWN17	Nme1		FAP_SPiDER_DOWN:SCs_SPiDER_DOWN17	Pgk1		MYELOID_SPiDER_DOWN17	Rab11fip1		MYELOID_SPiDER_DOWN:SCs_SPiDER_DOWN17	Gnl3		MYELOID_SPiDER_DOWN:FAP_SPiDER_DOWN17	Gcsh		MYELOID_SPiDER_DOWN:FAP_SPiDER_DOWN:SCs_SPiDER_DOWN17	Rpl18
SCs_SPiDER_UP18	Tnnc1		FAP_SPiDER_UP18	Iigp1		FAP_SPiDER_UP:SCs_SPiDER_UP18	C3.1		MYELOID_SPiDER_UP18	Syngr1		MYELOID_SPiDER_UP:SCs_SPiDER_UP18	Tsc22d3		MYELOID_SPiDER_UP:FAP_SPiDER_UP18	Creg1					SCs_SPiDER_DOWN18	Abcf2		FAP_SPiDER_DOWN18	Acta2		FAP_SPiDER_DOWN:SCs_SPiDER_DOWN18	Lrrc59		MYELOID_SPiDER_DOWN18	Srgn					MYELOID_SPiDER_DOWN:FAP_SPiDER_DOWN18	Rbm8a		MYELOID_SPiDER_DOWN:FAP_SPiDER_DOWN:SCs_SPiDER_DOWN18	Hspa5
SCs_SPiDER_UP19	Nrap		FAP_SPiDER_UP19	Cpxm1		FAP_SPiDER_UP:SCs_SPiDER_UP19	Malat1		MYELOID_SPiDER_UP19	Cd63					MYELOID_SPiDER_UP:FAP_SPiDER_UP19	Pdpn					SCs_SPiDER_DOWN19	Fbl		FAP_SPiDER_DOWN19	Sh3bgrl3		FAP_SPiDER_DOWN:SCs_SPiDER_DOWN19	Rack1		MYELOID_SPiDER_DOWN19	Ms4a4c					MYELOID_SPiDER_DOWN:FAP_SPiDER_DOWN19	Tpm3		MYELOID_SPiDER_DOWN:FAP_SPiDER_DOWN:SCs_SPiDER_DOWN19	Rpl27a
SCs_SPiDER_UP20	Tnnc2		FAP_SPiDER_UP20	Mt1		FAP_SPiDER_UP:SCs_SPiDER_UP20	Pi16		MYELOID_SPiDER_UP20	Ms4a7					MYELOID_SPiDER_UP:FAP_SPiDER_UP20	Mgst1					SCs_SPiDER_DOWN20	Eftud2		FAP_SPiDER_DOWN20	Eif4ebp1		FAP_SPiDER_DOWN:SCs_SPiDER_DOWN20	Cfl1		MYELOID_SPiDER_DOWN20	Cd86					MYELOID_SPiDER_DOWN:FAP_SPiDER_DOWN20	Iqgap1		MYELOID_SPiDER_DOWN:FAP_SPiDER_DOWN:SCs_SPiDER_DOWN20	Rpl15
SCs_SPiDER_UP21	Myog		FAP_SPiDER_UP21	Ifi205		FAP_SPiDER_UP:SCs_SPiDER_UP21	Fbn1		MYELOID_SPiDER_UP21	Lgals1					MYELOID_SPiDER_UP:FAP_SPiDER_UP21	Maf					SCs_SPiDER_DOWN21	Denr		FAP_SPiDER_DOWN21	Dap		FAP_SPiDER_DOWN:SCs_SPiDER_DOWN21	Pdap1		MYELOID_SPiDER_DOWN21	Mefv					MYELOID_SPiDER_DOWN:FAP_SPiDER_DOWN21	Sfr1		MYELOID_SPiDER_DOWN:FAP_SPiDER_DOWN:SCs_SPiDER_DOWN21	Impdh2
SCs_SPiDER_UP22	Erbb3		FAP_SPiDER_UP22	Fap		FAP_SPiDER_UP:SCs_SPiDER_UP22	Adamts5		MYELOID_SPiDER_UP22	Gusb					MYELOID_SPiDER_UP:FAP_SPiDER_UP22	mt-Co1					SCs_SPiDER_DOWN22	Snu13		FAP_SPiDER_DOWN22	Nt5dc2		FAP_SPiDER_DOWN:SCs_SPiDER_DOWN22	Slc25a5		MYELOID_SPiDER_DOWN22	Lsp1					MYELOID_SPiDER_DOWN:FAP_SPiDER_DOWN22	Snrpg		MYELOID_SPiDER_DOWN:FAP_SPiDER_DOWN:SCs_SPiDER_DOWN22	Hnrnpa0
SCs_SPiDER_UP23	Tmem182		FAP_SPiDER_UP23	Abi3bp		FAP_SPiDER_UP:SCs_SPiDER_UP23	Col6a3		MYELOID_SPiDER_UP23	Fosb					MYELOID_SPiDER_UP:FAP_SPiDER_UP23	Qpct					SCs_SPiDER_DOWN23	Psip1		FAP_SPiDER_DOWN23	Fdps		FAP_SPiDER_DOWN:SCs_SPiDER_DOWN23	Rps3		MYELOID_SPiDER_DOWN23	Vcan					MYELOID_SPiDER_DOWN:FAP_SPiDER_DOWN23	Hdgf		MYELOID_SPiDER_DOWN:FAP_SPiDER_DOWN:SCs_SPiDER_DOWN23	Snrpb
SCs_SPiDER_UP24	Mymk		FAP_SPiDER_UP24	Cebpb		FAP_SPiDER_UP:SCs_SPiDER_UP24	Fstl1		MYELOID_SPiDER_UP24	Adgre1					MYELOID_SPiDER_UP:FAP_SPiDER_UP24	Man2a1					SCs_SPiDER_DOWN24	Rdx		FAP_SPiDER_DOWN24	Ltbp2		FAP_SPiDER_DOWN:SCs_SPiDER_DOWN24	Manf		MYELOID_SPiDER_DOWN24	S100a9					MYELOID_SPiDER_DOWN:FAP_SPiDER_DOWN24	Rsrp1		MYELOID_SPiDER_DOWN:FAP_SPiDER_DOWN:SCs_SPiDER_DOWN24	Hnrnpf
SCs_SPiDER_UP25	Xirp1		FAP_SPiDER_UP25	Col4a2		FAP_SPiDER_UP:SCs_SPiDER_UP25	Ly6a		MYELOID_SPiDER_UP25	Ctss					MYELOID_SPiDER_UP:FAP_SPiDER_UP25	Hist1h2bc					SCs_SPiDER_DOWN25	Etf1		FAP_SPiDER_DOWN25	Cdca3		FAP_SPiDER_DOWN:SCs_SPiDER_DOWN25	Cct2		MYELOID_SPiDER_DOWN25	Ramp3					MYELOID_SPiDER_DOWN:FAP_SPiDER_DOWN25	Smg6		MYELOID_SPiDER_DOWN:FAP_SPiDER_DOWN:SCs_SPiDER_DOWN25	Rpl4
SCs_SPiDER_UP26	Myom2		FAP_SPiDER_UP26	Ccl11		FAP_SPiDER_UP:SCs_SPiDER_UP26	Xist		MYELOID_SPiDER_UP26	mt-Nd1					MYELOID_SPiDER_UP:FAP_SPiDER_UP26	Glul					SCs_SPiDER_DOWN26	Mt2		FAP_SPiDER_DOWN26	Mdh2		FAP_SPiDER_DOWN:SCs_SPiDER_DOWN26	Actb		MYELOID_SPiDER_DOWN26	Lilrb4a					MYELOID_SPiDER_DOWN:FAP_SPiDER_DOWN26	Mthfd2		MYELOID_SPiDER_DOWN:FAP_SPiDER_DOWN:SCs_SPiDER_DOWN26	Pkm
SCs_SPiDER_UP27	Obscn		FAP_SPiDER_UP27	H2-K1		FAP_SPiDER_UP:SCs_SPiDER_UP27	Cxcl10		MYELOID_SPiDER_UP27	Cd68					MYELOID_SPiDER_UP:FAP_SPiDER_UP27	Itgav					SCs_SPiDER_DOWN27	Nop14		FAP_SPiDER_DOWN27	Csrp2		FAP_SPiDER_DOWN:SCs_SPiDER_DOWN27	Rpl8		MYELOID_SPiDER_DOWN27	Slfn2					MYELOID_SPiDER_DOWN:FAP_SPiDER_DOWN27	Mbnl2		MYELOID_SPiDER_DOWN:FAP_SPiDER_DOWN:SCs_SPiDER_DOWN27	Eif4h
SCs_SPiDER_UP28	Lmod2		FAP_SPiDER_UP28	Has1		FAP_SPiDER_UP:SCs_SPiDER_UP28	Apod		MYELOID_SPiDER_UP28	C3ar1					MYELOID_SPiDER_UP:FAP_SPiDER_UP28	Fcgrt					SCs_SPiDER_DOWN28	Sf3b4		FAP_SPiDER_DOWN28	Hint1		FAP_SPiDER_DOWN:SCs_SPiDER_DOWN28	Hnrnpa1		MYELOID_SPiDER_DOWN28	B3gnt5					MYELOID_SPiDER_DOWN:FAP_SPiDER_DOWN28	Herpud1		MYELOID_SPiDER_DOWN:FAP_SPiDER_DOWN:SCs_SPiDER_DOWN28	Rps25
SCs_SPiDER_UP29	Pgam2		FAP_SPiDER_UP29	Srpx		FAP_SPiDER_UP:SCs_SPiDER_UP29	Sema3c		MYELOID_SPiDER_UP29	Npl					MYELOID_SPiDER_UP:FAP_SPiDER_UP29	Gngt2					SCs_SPiDER_DOWN29	Wdr43		FAP_SPiDER_DOWN29	Spcs2		FAP_SPiDER_DOWN:SCs_SPiDER_DOWN29	Prelid1		MYELOID_SPiDER_DOWN29	Dusp5					MYELOID_SPiDER_DOWN:FAP_SPiDER_DOWN29	Rpl30		MYELOID_SPiDER_DOWN:FAP_SPiDER_DOWN:SCs_SPiDER_DOWN29	Set
SCs_SPiDER_UP30	Hrc		FAP_SPiDER_UP30	Mt2		FAP_SPiDER_UP:SCs_SPiDER_UP30	Ogn		MYELOID_SPiDER_UP30	Gna12					MYELOID_SPiDER_UP:FAP_SPiDER_UP30	Plau					SCs_SPiDER_DOWN30	Tyms		FAP_SPiDER_DOWN30	Tmed9		FAP_SPiDER_DOWN:SCs_SPiDER_DOWN30	Tagln2		MYELOID_SPiDER_DOWN30	Arhgap26.1					MYELOID_SPiDER_DOWN:FAP_SPiDER_DOWN30	Zfas1		MYELOID_SPiDER_DOWN:FAP_SPiDER_DOWN:SCs_SPiDER_DOWN30	Rpl13a
SCs_SPiDER_UP31	Srpk3		FAP_SPiDER_UP31	Cd248		FAP_SPiDER_UP:SCs_SPiDER_UP31	Fndc1		MYELOID_SPiDER_UP31	Akr1a1					MYELOID_SPiDER_UP:FAP_SPiDER_UP31	Vwa5a					SCs_SPiDER_DOWN31	Mcm5		FAP_SPiDER_DOWN31	Ddx39		FAP_SPiDER_DOWN:SCs_SPiDER_DOWN31	Rpl5		MYELOID_SPiDER_DOWN31	Spag9					MYELOID_SPiDER_DOWN:FAP_SPiDER_DOWN31	Cycs		MYELOID_SPiDER_DOWN:FAP_SPiDER_DOWN:SCs_SPiDER_DOWN31	Tpm4
SCs_SPiDER_UP32	Synpo2l		FAP_SPiDER_UP32	Uap1		FAP_SPiDER_UP:SCs_SPiDER_UP32	Hspg2		MYELOID_SPiDER_UP32	Sptssa					MYELOID_SPiDER_UP:FAP_SPiDER_UP32	Lgals3bp					SCs_SPiDER_DOWN32	Snhg4		FAP_SPiDER_DOWN32	Pebp1		FAP_SPiDER_DOWN:SCs_SPiDER_DOWN32	Rps17		MYELOID_SPiDER_DOWN32	Smim3					MYELOID_SPiDER_DOWN:FAP_SPiDER_DOWN32	Pcbp1		MYELOID_SPiDER_DOWN:FAP_SPiDER_DOWN:SCs_SPiDER_DOWN32	Rps10
SCs_SPiDER_UP33	Atp2a1		FAP_SPiDER_UP33	Vasn		FAP_SPiDER_UP:SCs_SPiDER_UP33	Klf2		MYELOID_SPiDER_UP33	mt-Nd4					MYELOID_SPiDER_UP:FAP_SPiDER_UP33	Tgfbr2					SCs_SPiDER_DOWN33	Rrs1		FAP_SPiDER_DOWN33	Atp5a1		FAP_SPiDER_DOWN:SCs_SPiDER_DOWN33	Anp32b		MYELOID_SPiDER_DOWN33	Pim1					MYELOID_SPiDER_DOWN:FAP_SPiDER_DOWN33	Higd1a		MYELOID_SPiDER_DOWN:FAP_SPiDER_DOWN:SCs_SPiDER_DOWN33	Rps16
SCs_SPiDER_UP34	Pdlim3		FAP_SPiDER_UP34	Marcks		FAP_SPiDER_UP:SCs_SPiDER_UP34	App		MYELOID_SPiDER_UP34	Cd9					MYELOID_SPiDER_UP:FAP_SPiDER_UP34	Plpp3					SCs_SPiDER_DOWN34	Agpat5		FAP_SPiDER_DOWN34	Txn1		FAP_SPiDER_DOWN:SCs_SPiDER_DOWN34	Banf1		MYELOID_SPiDER_DOWN34	C3.1					MYELOID_SPiDER_DOWN:FAP_SPiDER_DOWN34	Eif3d
SCs_SPiDER_UP35	Akap6		FAP_SPiDER_UP35	Eln		FAP_SPiDER_UP:SCs_SPiDER_UP35	Sparc		MYELOID_SPiDER_UP35	Wwp1					MYELOID_SPiDER_UP:FAP_SPiDER_UP35	Lrp1					SCs_SPiDER_DOWN35	Txnrd1		FAP_SPiDER_DOWN35	Ass1		FAP_SPiDER_DOWN:SCs_SPiDER_DOWN35	Cct5		MYELOID_SPiDER_DOWN35	Tmsb10					MYELOID_SPiDER_DOWN:FAP_SPiDER_DOWN35	Dynll1
SCs_SPiDER_UP36	Lmod3		FAP_SPiDER_UP36	Nsd3		FAP_SPiDER_UP:SCs_SPiDER_UP36	Mfap5		MYELOID_SPiDER_UP36	Lamtor1					MYELOID_SPiDER_UP:FAP_SPiDER_UP36	Gng12					SCs_SPiDER_DOWN36	Gclm		FAP_SPiDER_DOWN36	Vdac1		FAP_SPiDER_DOWN:SCs_SPiDER_DOWN36	Phgdh		MYELOID_SPiDER_DOWN36	Rpl35a					MYELOID_SPiDER_DOWN:FAP_SPiDER_DOWN36	Psmd4
SCs_SPiDER_UP37	Ckm		FAP_SPiDER_UP37	Meg3		FAP_SPiDER_UP:SCs_SPiDER_UP37	Cxcl2		MYELOID_SPiDER_UP37	Pld3					MYELOID_SPiDER_UP:FAP_SPiDER_UP37	Lrp6					SCs_SPiDER_DOWN37	Dynll2		FAP_SPiDER_DOWN37	Lsm4		FAP_SPiDER_DOWN:SCs_SPiDER_DOWN37	Ppp1ca		MYELOID_SPiDER_DOWN37	Btg1					MYELOID_SPiDER_DOWN:FAP_SPiDER_DOWN37	Psmc6
SCs_SPiDER_UP38	Myh1		FAP_SPiDER_UP38	Slc4a4		FAP_SPiDER_UP:SCs_SPiDER_UP38	Igfbp6		MYELOID_SPiDER_UP38	Tpp1					MYELOID_SPiDER_UP:FAP_SPiDER_UP38	Cd302					SCs_SPiDER_DOWN38	Ubc		FAP_SPiDER_DOWN38	Clic1		FAP_SPiDER_DOWN:SCs_SPiDER_DOWN38	Nap1l1		MYELOID_SPiDER_DOWN38	Pmaip1					MYELOID_SPiDER_DOWN:FAP_SPiDER_DOWN38	Nars
SCs_SPiDER_UP39	Arpp21		FAP_SPiDER_UP39	Hk2		FAP_SPiDER_UP:SCs_SPiDER_UP39	Olfml2b		MYELOID_SPiDER_UP39	Atp13a2					MYELOID_SPiDER_UP:FAP_SPiDER_UP39	Nucb1					SCs_SPiDER_DOWN39	Pgd		FAP_SPiDER_DOWN39	Dut		FAP_SPiDER_DOWN:SCs_SPiDER_DOWN39	Hmgn1		MYELOID_SPiDER_DOWN39	Klra2					MYELOID_SPiDER_DOWN:FAP_SPiDER_DOWN39	Vcp
SCs_SPiDER_UP40	Filip1		FAP_SPiDER_UP40	Clic4		FAP_SPiDER_UP:SCs_SPiDER_UP40	Acta1		MYELOID_SPiDER_UP40	Fcrls					MYELOID_SPiDER_UP:FAP_SPiDER_UP40	Cpq					SCs_SPiDER_DOWN40	Pdpn		FAP_SPiDER_DOWN40	Psma7		FAP_SPiDER_DOWN:SCs_SPiDER_DOWN40	Ran		MYELOID_SPiDER_DOWN40	Cd44					MYELOID_SPiDER_DOWN:FAP_SPiDER_DOWN40	Ube2n
SCs_SPiDER_UP41	Ryr1		FAP_SPiDER_UP41	Serpine2		FAP_SPiDER_UP:SCs_SPiDER_UP41	Rhob		MYELOID_SPiDER_UP41	Ndufa4					MYELOID_SPiDER_UP:FAP_SPiDER_UP41	Ugp2					SCs_SPiDER_DOWN41	Dtl		FAP_SPiDER_DOWN41	Hsp90b1		FAP_SPiDER_DOWN:SCs_SPiDER_DOWN41	Ywhaq		MYELOID_SPiDER_DOWN41	Sema4d					MYELOID_SPiDER_DOWN:FAP_SPiDER_DOWN41	Arpc1b
SCs_SPiDER_UP42	Sgcg		FAP_SPiDER_UP42	Ddr2		FAP_SPiDER_UP:SCs_SPiDER_UP42	Col1a2		MYELOID_SPiDER_UP42	Abcc3					MYELOID_SPiDER_UP:FAP_SPiDER_UP42	Ecm1					SCs_SPiDER_DOWN42	Vcam1		FAP_SPiDER_DOWN42	Pdia6		FAP_SPiDER_DOWN:SCs_SPiDER_DOWN42	Ranbp1		MYELOID_SPiDER_DOWN42	Lfng					MYELOID_SPiDER_DOWN:FAP_SPiDER_DOWN42	Snrpc
SCs_SPiDER_UP43	Trdn		FAP_SPiDER_UP43	Ifit1		FAP_SPiDER_UP:SCs_SPiDER_UP43	Mustn1		MYELOID_SPiDER_UP43	Ftl1					MYELOID_SPiDER_UP:FAP_SPiDER_UP43	Psd3								FAP_SPiDER_DOWN43	Spc24		FAP_SPiDER_DOWN:SCs_SPiDER_DOWN43	Rpl29		MYELOID_SPiDER_DOWN43	Isg15					MYELOID_SPiDER_DOWN:FAP_SPiDER_DOWN43	Hsp90ab1
SCs_SPiDER_UP44	Neb		FAP_SPiDER_UP44	Bmp1		FAP_SPiDER_UP:SCs_SPiDER_UP44	Lpp		MYELOID_SPiDER_UP44	Snx5					MYELOID_SPiDER_UP:FAP_SPiDER_UP44	Trf								FAP_SPiDER_DOWN44	Ppp1r14b		FAP_SPiDER_DOWN:SCs_SPiDER_DOWN44	Sec61b		MYELOID_SPiDER_DOWN44	Hp					MYELOID_SPiDER_DOWN:FAP_SPiDER_DOWN44	Rpl24
SCs_SPiDER_UP45	Hspb3		FAP_SPiDER_UP45	Serpina3n		FAP_SPiDER_UP:SCs_SPiDER_UP45	Mycbp2		MYELOID_SPiDER_UP45	Ctsa					MYELOID_SPiDER_UP:FAP_SPiDER_UP45	Sash1								FAP_SPiDER_DOWN45	Rps11		FAP_SPiDER_DOWN:SCs_SPiDER_DOWN45	Cct7		MYELOID_SPiDER_DOWN45	Tnip3					MYELOID_SPiDER_DOWN:FAP_SPiDER_DOWN45	Cenpa
SCs_SPiDER_UP46	Adgrg1		FAP_SPiDER_UP46	Ccdc80		FAP_SPiDER_UP:SCs_SPiDER_UP46	Col5a2		MYELOID_SPiDER_UP46	Itgb5					MYELOID_SPiDER_UP:FAP_SPiDER_UP46	Tcn2								FAP_SPiDER_DOWN46	Psmb3		FAP_SPiDER_DOWN:SCs_SPiDER_DOWN46	Eef2		MYELOID_SPiDER_DOWN46	Uck2					MYELOID_SPiDER_DOWN:FAP_SPiDER_DOWN46	Cks2
SCs_SPiDER_UP47	Dusp27		FAP_SPiDER_UP47	Lamp2		FAP_SPiDER_UP:SCs_SPiDER_UP47	Dst		MYELOID_SPiDER_UP47	Galns					MYELOID_SPiDER_UP:FAP_SPiDER_UP47	Pros1								FAP_SPiDER_DOWN47	Knstrn		FAP_SPiDER_DOWN:SCs_SPiDER_DOWN47	Shmt2		MYELOID_SPiDER_DOWN47	Uvrag					MYELOID_SPiDER_DOWN:FAP_SPiDER_DOWN47	Taldo1
SCs_SPiDER_UP48	Rab40b		FAP_SPiDER_UP48	S100a13		FAP_SPiDER_UP:SCs_SPiDER_UP48	Qk		MYELOID_SPiDER_UP48	Vsir					MYELOID_SPiDER_UP:FAP_SPiDER_UP48	Gaa								FAP_SPiDER_DOWN48	Atp5c1		FAP_SPiDER_DOWN:SCs_SPiDER_DOWN48	Ftl1		MYELOID_SPiDER_DOWN48	Sowahc					MYELOID_SPiDER_DOWN:FAP_SPiDER_DOWN48	Selenos
SCs_SPiDER_UP49	Inpp4b		FAP_SPiDER_UP49	Mmp2		FAP_SPiDER_UP:SCs_SPiDER_UP49	Cdkn1c		MYELOID_SPiDER_UP49	Hacd4														FAP_SPiDER_DOWN49	Tmem97		FAP_SPiDER_DOWN:SCs_SPiDER_DOWN49	Hmgb3		MYELOID_SPiDER_DOWN49	Napsa					MYELOID_SPiDER_DOWN:FAP_SPiDER_DOWN49	Rsbn1
SCs_SPiDER_UP50	5430431A17Rik		FAP_SPiDER_UP50	C4b		FAP_SPiDER_UP:SCs_SPiDER_UP50	Sfrp2		MYELOID_SPiDER_UP50	mt-Cytb														FAP_SPiDER_DOWN50	Tnc		FAP_SPiDER_DOWN:SCs_SPiDER_DOWN50	Rps8		MYELOID_SPiDER_DOWN50	Smox					MYELOID_SPiDER_DOWN:FAP_SPiDER_DOWN50	Slc25a3
SCs_SPiDER_UP51	Klhl31		FAP_SPiDER_UP51	Enpp2		FAP_SPiDER_UP:SCs_SPiDER_UP51	Dclk1		MYELOID_SPiDER_UP51	Sdc3														FAP_SPiDER_DOWN51	Fam162a		FAP_SPiDER_DOWN:SCs_SPiDER_DOWN51	Arhgdia		MYELOID_SPiDER_DOWN51	Gm12346					MYELOID_SPiDER_DOWN:FAP_SPiDER_DOWN51	Rpl9
SCs_SPiDER_UP52	Sorbs2		FAP_SPiDER_UP52	Fgl2		FAP_SPiDER_UP:SCs_SPiDER_UP52	Celf2		MYELOID_SPiDER_UP52	Cbr2														FAP_SPiDER_DOWN52	Birc5		FAP_SPiDER_DOWN:SCs_SPiDER_DOWN52	Eif3c		MYELOID_SPiDER_DOWN52	Gm45221					MYELOID_SPiDER_DOWN:FAP_SPiDER_DOWN52	Eif2s2
SCs_SPiDER_UP53	Tnni2		FAP_SPiDER_UP53	Il33		FAP_SPiDER_UP:SCs_SPiDER_UP53	Col18a1		MYELOID_SPiDER_UP53	Mrc1														FAP_SPiDER_DOWN53	Gpi1		FAP_SPiDER_DOWN:SCs_SPiDER_DOWN53	Rps2-ps10		MYELOID_SPiDER_DOWN53	Csf2rb					MYELOID_SPiDER_DOWN:FAP_SPiDER_DOWN53	Fkbp1a
SCs_SPiDER_UP54	Tmem38a		FAP_SPiDER_UP54	Fxyd1		FAP_SPiDER_UP:SCs_SPiDER_UP54	H19.1		MYELOID_SPiDER_UP54	Cotl1														FAP_SPiDER_DOWN54	Btf3		FAP_SPiDER_DOWN:SCs_SPiDER_DOWN54	Rps15		MYELOID_SPiDER_DOWN54	Ltb4r1					MYELOID_SPiDER_DOWN:FAP_SPiDER_DOWN54	Plec
SCs_SPiDER_UP55	Svil		FAP_SPiDER_UP55	Steap4		FAP_SPiDER_UP:SCs_SPiDER_UP55	Mylpf		MYELOID_SPiDER_UP55	Plxnb2														FAP_SPiDER_DOWN55	Kdelr3		FAP_SPiDER_DOWN:SCs_SPiDER_DOWN55	Calm1		MYELOID_SPiDER_DOWN55	Diaph1					MYELOID_SPiDER_DOWN:FAP_SPiDER_DOWN55	Psmd7
SCs_SPiDER_UP56	Tm6sf1		FAP_SPiDER_UP56	Svep1		FAP_SPiDER_UP:SCs_SPiDER_UP56	Thbs1		MYELOID_SPiDER_UP56	Atp6v0d2														FAP_SPiDER_DOWN56	Ccbe1		FAP_SPiDER_DOWN:SCs_SPiDER_DOWN56	Phb2		MYELOID_SPiDER_DOWN56	Slc7a5					MYELOID_SPiDER_DOWN:FAP_SPiDER_DOWN56	Ube2s
SCs_SPiDER_UP57	Tnnt1		FAP_SPiDER_UP57	H2-D1		FAP_SPiDER_UP:SCs_SPiDER_UP57	Sox11		MYELOID_SPiDER_UP57	Cd5l														FAP_SPiDER_DOWN57	Tmem258		FAP_SPiDER_DOWN:SCs_SPiDER_DOWN57	Rps5		MYELOID_SPiDER_DOWN57	Marcksl1					MYELOID_SPiDER_DOWN:FAP_SPiDER_DOWN57	Rars
SCs_SPiDER_UP58	Pgm5		FAP_SPiDER_UP58	Sfrp1		FAP_SPiDER_UP:SCs_SPiDER_UP58	Gm26917		MYELOID_SPiDER_UP58	Prdx1														FAP_SPiDER_DOWN58	Rpl10a		FAP_SPiDER_DOWN:SCs_SPiDER_DOWN58	Sae1		MYELOID_SPiDER_DOWN58	Gm43775
SCs_SPiDER_UP59	Nes		FAP_SPiDER_UP59	Npc2		FAP_SPiDER_UP:SCs_SPiDER_UP59	Tmem176a		MYELOID_SPiDER_UP59	Cd93														FAP_SPiDER_DOWN59	Yif1b		FAP_SPiDER_DOWN:SCs_SPiDER_DOWN59	Gars		MYELOID_SPiDER_DOWN59	Srsf5
SCs_SPiDER_UP60	Fndc5		FAP_SPiDER_UP60	Man1a		FAP_SPiDER_UP:SCs_SPiDER_UP60	Pbxip1		MYELOID_SPiDER_UP60	Tyrobp														FAP_SPiDER_DOWN60	Ap2m1		FAP_SPiDER_DOWN:SCs_SPiDER_DOWN60	Cct3		MYELOID_SPiDER_DOWN60	Fyn
SCs_SPiDER_UP61	Tpm2		FAP_SPiDER_UP61	C1ra		FAP_SPiDER_UP:SCs_SPiDER_UP61	Jmjd1c		MYELOID_SPiDER_UP61	Man1c1														FAP_SPiDER_DOWN61	Fhl2		FAP_SPiDER_DOWN:SCs_SPiDER_DOWN61	C1qbp		MYELOID_SPiDER_DOWN61	Slc1a5
SCs_SPiDER_UP62	Chrng		FAP_SPiDER_UP62	Prelp		FAP_SPiDER_UP:SCs_SPiDER_UP62	Nbeal1		MYELOID_SPiDER_UP62	Dhrs3														FAP_SPiDER_DOWN62	Rps27l		FAP_SPiDER_DOWN:SCs_SPiDER_DOWN62	Fkbp4		MYELOID_SPiDER_DOWN62	Clec4n
SCs_SPiDER_UP63	Cavin4		FAP_SPiDER_UP63	Scara5		FAP_SPiDER_UP:SCs_SPiDER_UP63	Cxcl12		MYELOID_SPiDER_UP63	Arsb														FAP_SPiDER_DOWN63	Csrp1		FAP_SPiDER_DOWN:SCs_SPiDER_DOWN63	Pin1		MYELOID_SPiDER_DOWN63	Ppp4r2
SCs_SPiDER_UP64	Cacng1		FAP_SPiDER_UP64	Mfap2		FAP_SPiDER_UP:SCs_SPiDER_UP64	Slco3a1		MYELOID_SPiDER_UP64	Tubb5														FAP_SPiDER_DOWN64	Aprt		FAP_SPiDER_DOWN:SCs_SPiDER_DOWN64	Rpl23a		MYELOID_SPiDER_DOWN64	Gm45266
SCs_SPiDER_UP65	Casq1		FAP_SPiDER_UP65	Errfi1		FAP_SPiDER_UP:SCs_SPiDER_UP65	Pcdh7		MYELOID_SPiDER_UP65	Smpdl3a														FAP_SPiDER_DOWN65	Ccn4		FAP_SPiDER_DOWN:SCs_SPiDER_DOWN65	Ssrp1		MYELOID_SPiDER_DOWN65	AI504432
SCs_SPiDER_UP66	C1qtnf3		FAP_SPiDER_UP66	Abca8a		FAP_SPiDER_UP:SCs_SPiDER_UP66	Clcn5		MYELOID_SPiDER_UP66	Anxa3														FAP_SPiDER_DOWN66	Gdi2		FAP_SPiDER_DOWN:SCs_SPiDER_DOWN66	Nudc		MYELOID_SPiDER_DOWN66	Baz1a
SCs_SPiDER_UP67	Mef2a		FAP_SPiDER_UP67	Pam		FAP_SPiDER_UP:SCs_SPiDER_UP67	Cacna2d1		MYELOID_SPiDER_UP67	Gns														FAP_SPiDER_DOWN67	Rpl11		FAP_SPiDER_DOWN:SCs_SPiDER_DOWN67	Eef1a1		MYELOID_SPiDER_DOWN67	Bcl2l11
SCs_SPiDER_UP68	Macf1		FAP_SPiDER_UP68	Elf1		FAP_SPiDER_UP:SCs_SPiDER_UP68	Atp13a3		MYELOID_SPiDER_UP68	Pmp22														FAP_SPiDER_DOWN68	Cdkn3		FAP_SPiDER_DOWN:SCs_SPiDER_DOWN68	Serp1		MYELOID_SPiDER_DOWN68	Il1b
SCs_SPiDER_UP69	Neurl1a		FAP_SPiDER_UP69	Scn7a		FAP_SPiDER_UP:SCs_SPiDER_UP69	Tmem176b		MYELOID_SPiDER_UP69	Abhd12														FAP_SPiDER_DOWN69	Snrpf		FAP_SPiDER_DOWN:SCs_SPiDER_DOWN69	Rpl21		MYELOID_SPiDER_DOWN69	Gm43323
SCs_SPiDER_UP70	Svbp		FAP_SPiDER_UP70	Entpd2		FAP_SPiDER_UP:SCs_SPiDER_UP70	Creb5		MYELOID_SPiDER_UP70	Adcy3														FAP_SPiDER_DOWN70	Naca		FAP_SPiDER_DOWN:SCs_SPiDER_DOWN70	Npm3		MYELOID_SPiDER_DOWN70	Ly6e
SCs_SPiDER_UP71	Cbfa2t3		FAP_SPiDER_UP71	Cp					MYELOID_SPiDER_UP71	Asah1														FAP_SPiDER_DOWN71	Eef1d		FAP_SPiDER_DOWN:SCs_SPiDER_DOWN71	Cad		MYELOID_SPiDER_DOWN71	Rplp2
SCs_SPiDER_UP72	Adssl1		FAP_SPiDER_UP72	Gpx3					MYELOID_SPiDER_UP72	Hilpda														FAP_SPiDER_DOWN72	Reep5		FAP_SPiDER_DOWN:SCs_SPiDER_DOWN72	Rcc2		MYELOID_SPiDER_DOWN72	Slc7a11
SCs_SPiDER_UP73	Fam214b		FAP_SPiDER_UP73	Col15a1					MYELOID_SPiDER_UP73	Rgs1														FAP_SPiDER_DOWN73	Psmc3		FAP_SPiDER_DOWN:SCs_SPiDER_DOWN73	Wdr18		MYELOID_SPiDER_DOWN73	Gm37472
SCs_SPiDER_UP74	Msi2		FAP_SPiDER_UP74	Il6					MYELOID_SPiDER_UP74	Ap2s1														FAP_SPiDER_DOWN74	Tubb5		FAP_SPiDER_DOWN:SCs_SPiDER_DOWN74	Timm23		MYELOID_SPiDER_DOWN74	Stk40
SCs_SPiDER_UP75	Sntb1		FAP_SPiDER_UP75	Dpp4					MYELOID_SPiDER_UP75	Mfge8														FAP_SPiDER_DOWN75	Kdelr2		FAP_SPiDER_DOWN:SCs_SPiDER_DOWN75	Zpr1		MYELOID_SPiDER_DOWN75	Sirpb1c
SCs_SPiDER_UP76	Cryab		FAP_SPiDER_UP76	Col4a5					MYELOID_SPiDER_UP76	Nrp1														FAP_SPiDER_DOWN76	Cnn2		FAP_SPiDER_DOWN:SCs_SPiDER_DOWN76	Rnf187		MYELOID_SPiDER_DOWN76	S100a6
SCs_SPiDER_UP77	Hspb8		FAP_SPiDER_UP77	Ntrk2					MYELOID_SPiDER_UP77	Slc27a1														FAP_SPiDER_DOWN77	Aimp1		FAP_SPiDER_DOWN:SCs_SPiDER_DOWN77	Eif3h		MYELOID_SPiDER_DOWN77	Nfkbie
SCs_SPiDER_UP78	Ehbp1l1		FAP_SPiDER_UP78	Gda					MYELOID_SPiDER_UP78	Fcgr3														FAP_SPiDER_DOWN78	Fkbp3		FAP_SPiDER_DOWN:SCs_SPiDER_DOWN78	Srm		MYELOID_SPiDER_DOWN78	Gm37033
SCs_SPiDER_UP79	Inppl1		FAP_SPiDER_UP79	Ace					MYELOID_SPiDER_UP79	Atp6v1a														FAP_SPiDER_DOWN79	2810025M15Rik		FAP_SPiDER_DOWN:SCs_SPiDER_DOWN79	Cct6a		MYELOID_SPiDER_DOWN79	Agpat4
SCs_SPiDER_UP80	Ankrd1		FAP_SPiDER_UP80	Ifi207					MYELOID_SPiDER_UP80	Vat1														FAP_SPiDER_DOWN80	Creld2		FAP_SPiDER_DOWN:SCs_SPiDER_DOWN80	Eif6		MYELOID_SPiDER_DOWN80	Ptbp3
SCs_SPiDER_UP81	R3hdml		FAP_SPiDER_UP81	Fst					MYELOID_SPiDER_UP81	Cox4i1														FAP_SPiDER_DOWN81	Gnb2		FAP_SPiDER_DOWN:SCs_SPiDER_DOWN81	Dctpp1		MYELOID_SPiDER_DOWN81	Gm45223
SCs_SPiDER_UP82	Prc1		FAP_SPiDER_UP82	Zfp36l1					MYELOID_SPiDER_UP82	Ap1b1														FAP_SPiDER_DOWN82	Dnajb11		FAP_SPiDER_DOWN:SCs_SPiDER_DOWN82	Ak2		MYELOID_SPiDER_DOWN82	Lilr4b
SCs_SPiDER_UP83	Synpo2		FAP_SPiDER_UP83	Btg1					MYELOID_SPiDER_UP83	Arhgap19														FAP_SPiDER_DOWN83	Pdlim4		FAP_SPiDER_DOWN:SCs_SPiDER_DOWN83	Ddx39b		MYELOID_SPiDER_DOWN83	Emb
SCs_SPiDER_UP84	Ccdc141		FAP_SPiDER_UP84	Il11ra1					MYELOID_SPiDER_UP84	Selenof														FAP_SPiDER_DOWN84	Cyc1		FAP_SPiDER_DOWN:SCs_SPiDER_DOWN84	Tomm40		MYELOID_SPiDER_DOWN84	Gpr132
SCs_SPiDER_UP85	Itgb1bp2		FAP_SPiDER_UP85	Klf4					MYELOID_SPiDER_UP85	Clta														FAP_SPiDER_DOWN85	Enpp1		FAP_SPiDER_DOWN:SCs_SPiDER_DOWN85	Mrpl20		MYELOID_SPiDER_DOWN85	Rpl38
SCs_SPiDER_UP86	Ano5		FAP_SPiDER_UP86	AW112010					MYELOID_SPiDER_UP86	Hebp1														FAP_SPiDER_DOWN86	Uqcrc1		FAP_SPiDER_DOWN:SCs_SPiDER_DOWN86	Rpl26		MYELOID_SPiDER_DOWN86	Gm42659
SCs_SPiDER_UP87	Tpm1		FAP_SPiDER_UP87	Ggt5					MYELOID_SPiDER_UP87	Pgam1														FAP_SPiDER_DOWN87	Prmt1		FAP_SPiDER_DOWN:SCs_SPiDER_DOWN87	Strap		MYELOID_SPiDER_DOWN87	Ubn1
SCs_SPiDER_UP88	Arl6ip5		FAP_SPiDER_UP88	Mndal					MYELOID_SPiDER_UP88	Cd84														FAP_SPiDER_DOWN88	Ssr1		FAP_SPiDER_DOWN:SCs_SPiDER_DOWN88	Npm1		MYELOID_SPiDER_DOWN88	Ehd1
SCs_SPiDER_UP89	Vma21		FAP_SPiDER_UP89	Igfbp5					MYELOID_SPiDER_UP89	Rnf128														FAP_SPiDER_DOWN89	Ssr2		FAP_SPiDER_DOWN:SCs_SPiDER_DOWN89	Rpl28		MYELOID_SPiDER_DOWN89	Zfp52
SCs_SPiDER_UP90	Gm45159		FAP_SPiDER_UP90	Mat2a					MYELOID_SPiDER_UP90	Otulinl														FAP_SPiDER_DOWN90	Psmc2		FAP_SPiDER_DOWN:SCs_SPiDER_DOWN90	Snhg3		MYELOID_SPiDER_DOWN90	Malt1
SCs_SPiDER_UP91	Reep1		FAP_SPiDER_UP91	Mmp3					MYELOID_SPiDER_UP91	Cela1														FAP_SPiDER_DOWN91	Galk1		FAP_SPiDER_DOWN:SCs_SPiDER_DOWN91	Nhp2		MYELOID_SPiDER_DOWN91	Tmem176a
SCs_SPiDER_UP92	Myom1		FAP_SPiDER_UP92	Sntb2					MYELOID_SPiDER_UP92	Slc48a1														FAP_SPiDER_DOWN92	Cops6		FAP_SPiDER_DOWN:SCs_SPiDER_DOWN92	Rpl37		MYELOID_SPiDER_DOWN92	Rps28
SCs_SPiDER_UP93	Klhl40		FAP_SPiDER_UP93	Rnf213					MYELOID_SPiDER_UP93	Galc														FAP_SPiDER_DOWN93	Cdk2ap1		FAP_SPiDER_DOWN:SCs_SPiDER_DOWN93	Rbbp7		MYELOID_SPiDER_DOWN93	Tiam1
SCs_SPiDER_UP94	Casz1		FAP_SPiDER_UP94	Zfand5					MYELOID_SPiDER_UP94	Slc6a8														FAP_SPiDER_DOWN94	Ccdc124		FAP_SPiDER_DOWN:SCs_SPiDER_DOWN94	Trp53		MYELOID_SPiDER_DOWN94	Tmem176b
SCs_SPiDER_UP95	Chrna1		FAP_SPiDER_UP95	Hp					MYELOID_SPiDER_UP95	Lair1														FAP_SPiDER_DOWN95	F2r		FAP_SPiDER_DOWN:SCs_SPiDER_DOWN95	mt-Atp6		MYELOID_SPiDER_DOWN95	Ifitm3
SCs_SPiDER_UP96	Alpk3		FAP_SPiDER_UP96	Parp14					MYELOID_SPiDER_UP96	Hpgds														FAP_SPiDER_DOWN96	Vars		FAP_SPiDER_DOWN:SCs_SPiDER_DOWN96	Ybx3		MYELOID_SPiDER_DOWN96	Itgb7
SCs_SPiDER_UP97	Cap2		FAP_SPiDER_UP97	Cxcl9					MYELOID_SPiDER_UP97	Dnmt3a														FAP_SPiDER_DOWN97	Atp5o.1		FAP_SPiDER_DOWN:SCs_SPiDER_DOWN97	Rrbp1		MYELOID_SPiDER_DOWN97	Cmip
SCs_SPiDER_UP98	Ralgps2		FAP_SPiDER_UP98	Dpep1					MYELOID_SPiDER_UP98	Lrp12														FAP_SPiDER_DOWN98	Tbrg1		FAP_SPiDER_DOWN:SCs_SPiDER_DOWN98	Polr2f		MYELOID_SPiDER_DOWN98	Syk
SCs_SPiDER_UP99	Iffo1		FAP_SPiDER_UP99	Saa3					MYELOID_SPiDER_UP99	Rplp1														FAP_SPiDER_DOWN99	Psmd2		FAP_SPiDER_DOWN:SCs_SPiDER_DOWN99	Hspd1		MYELOID_SPiDER_DOWN99	Rel
SCs_SPiDER_UP100	Ncam1		FAP_SPiDER_UP100	Itm2a					MYELOID_SPiDER_UP100	Unc93b1														FAP_SPiDER_DOWN100	Stmn1					MYELOID_SPiDER_DOWN100	Slpi
SCs_SPiDER_UP101	Dlgap4		FAP_SPiDER_UP101	Trim30a					MYELOID_SPiDER_UP101	Pitpnc1														FAP_SPiDER_DOWN101	Trabd					MYELOID_SPiDER_DOWN101	Nop56
SCs_SPiDER_UP102	Bex1		FAP_SPiDER_UP102	Heg1					MYELOID_SPiDER_UP102	Scoc														FAP_SPiDER_DOWN102	Dok1					MYELOID_SPiDER_DOWN102	Osgin2
SCs_SPiDER_UP103	Map1a		FAP_SPiDER_UP103	Plat					MYELOID_SPiDER_UP103	Oxct1														FAP_SPiDER_DOWN103	Prdx3					MYELOID_SPiDER_DOWN103	Map3k14
SCs_SPiDER_UP104	Itgb6		FAP_SPiDER_UP104	Nfkb1					MYELOID_SPiDER_UP104	Atpif1														FAP_SPiDER_DOWN104	Akr1a1					MYELOID_SPiDER_DOWN104	Cdk2ap2
SCs_SPiDER_UP105	Lmo7		FAP_SPiDER_UP105	Dusp1					MYELOID_SPiDER_UP105	Olfml3														FAP_SPiDER_DOWN105	Slc35b1					MYELOID_SPiDER_DOWN105	Nfkbia
SCs_SPiDER_UP106	Hspb2		FAP_SPiDER_UP106	Pcolce					MYELOID_SPiDER_UP106	Mpc1														FAP_SPiDER_DOWN106	Vdac3					MYELOID_SPiDER_DOWN106	Ahr
SCs_SPiDER_UP107	Map4		FAP_SPiDER_UP107	Adgrd1					MYELOID_SPiDER_UP107	Ankrd33b														FAP_SPiDER_DOWN107	Bnip3					MYELOID_SPiDER_DOWN107	Ric1
SCs_SPiDER_UP108	1110002E22Rik		FAP_SPiDER_UP108	Plxdc2					MYELOID_SPiDER_UP108	Ap1s1														FAP_SPiDER_DOWN108	Cops5					MYELOID_SPiDER_DOWN108	Il1r2
SCs_SPiDER_UP109	Cdc42ep3		FAP_SPiDER_UP109	Akap13					MYELOID_SPiDER_UP109	Sh3bgrl3														FAP_SPiDER_DOWN109	Psmd3					MYELOID_SPiDER_DOWN109	Plekhm2
SCs_SPiDER_UP110	Des		FAP_SPiDER_UP110	Ramp2					MYELOID_SPiDER_UP110	Aldh2														FAP_SPiDER_DOWN110	Wdr1					MYELOID_SPiDER_DOWN110	Cebpb
SCs_SPiDER_UP111	Pkia		FAP_SPiDER_UP111	Adamts2					MYELOID_SPiDER_UP111	Blvrb														FAP_SPiDER_DOWN111	Bex3					MYELOID_SPiDER_DOWN111	Kansl1
SCs_SPiDER_UP112	Mboat2		FAP_SPiDER_UP112	Mme					MYELOID_SPiDER_UP112	Vdac1														FAP_SPiDER_DOWN112	Psmb6					MYELOID_SPiDER_DOWN112	Tra2b
SCs_SPiDER_UP113	Slc6a6		FAP_SPiDER_UP113	Irgm1					MYELOID_SPiDER_UP113	Snx3														FAP_SPiDER_DOWN113	Nans					MYELOID_SPiDER_DOWN113	Lncpint
SCs_SPiDER_UP114	Kif1b		FAP_SPiDER_UP114	Cxcl13					MYELOID_SPiDER_UP114	Ctsz														FAP_SPiDER_DOWN114	Kpnb1					MYELOID_SPiDER_DOWN114	Oas1a
SCs_SPiDER_UP115	Palld		FAP_SPiDER_UP115	Penk					MYELOID_SPiDER_UP115	Idh1														FAP_SPiDER_DOWN115	Psma4					MYELOID_SPiDER_DOWN115	Ttc14
SCs_SPiDER_UP116	Aamdc		FAP_SPiDER_UP116	Plac8					MYELOID_SPiDER_UP116	Lipa														FAP_SPiDER_DOWN116	Dbnl					MYELOID_SPiDER_DOWN116	Nfil3
SCs_SPiDER_UP117	Flnc		FAP_SPiDER_UP117	F830016B08Rik					MYELOID_SPiDER_UP117	Ehd4														FAP_SPiDER_DOWN117	Atp5f1					MYELOID_SPiDER_DOWN117	Mir22hg
SCs_SPiDER_UP118	Stac3		FAP_SPiDER_UP118	Ces2g					MYELOID_SPiDER_UP118	Tbxas1														FAP_SPiDER_DOWN118	Tcp1					MYELOID_SPiDER_DOWN118	Ptafr
SCs_SPiDER_UP119	Ank1		FAP_SPiDER_UP119	Pla1a					MYELOID_SPiDER_UP119	Ppib														FAP_SPiDER_DOWN119	Akt1					MYELOID_SPiDER_DOWN119	Nfe2l2
SCs_SPiDER_UP120	Strn3		FAP_SPiDER_UP120	S100a16					MYELOID_SPiDER_UP120	Adam9														FAP_SPiDER_DOWN120	Tceal8					MYELOID_SPiDER_DOWN120	Gm45222
SCs_SPiDER_UP121	Megf10		FAP_SPiDER_UP121	Nfia					MYELOID_SPiDER_UP121	Gyg														FAP_SPiDER_DOWN121	Srprb					MYELOID_SPiDER_DOWN121	Zeb2
SCs_SPiDER_UP122	Sap30		FAP_SPiDER_UP122	Hmox1					MYELOID_SPiDER_UP122	Arhgdia														FAP_SPiDER_DOWN122	Lsm5					MYELOID_SPiDER_DOWN122	Cd52
SCs_SPiDER_UP123	Acta2		FAP_SPiDER_UP123	Tmtc2					MYELOID_SPiDER_UP123	B4galt6														FAP_SPiDER_DOWN123	Pclaf					MYELOID_SPiDER_DOWN123	Ier5
SCs_SPiDER_UP124	Gm19817		FAP_SPiDER_UP124	Ifi211					MYELOID_SPiDER_UP124	Cxcl16														FAP_SPiDER_DOWN124	Mlec					MYELOID_SPiDER_DOWN124	Sqstm1
SCs_SPiDER_UP125	Klf5		FAP_SPiDER_UP125	Pcsk5					MYELOID_SPiDER_UP125	Tmem86a														FAP_SPiDER_DOWN125	Cald1					MYELOID_SPiDER_DOWN125	Sik3
SCs_SPiDER_UP126	Ablim1		FAP_SPiDER_UP126	Adamts4					MYELOID_SPiDER_UP126	Dbi														FAP_SPiDER_DOWN126	Psma6					MYELOID_SPiDER_DOWN126	Ier2
SCs_SPiDER_UP127	Otud1		FAP_SPiDER_UP127	Tor1aip1					MYELOID_SPiDER_UP127	Gnas														FAP_SPiDER_DOWN127	Psmc1					MYELOID_SPiDER_DOWN127	Gpd2
SCs_SPiDER_UP128	Actn2		FAP_SPiDER_UP128	Nid2					MYELOID_SPiDER_UP128	Erp29														FAP_SPiDER_DOWN128	Rpl19					MYELOID_SPiDER_DOWN128	Gm42819
SCs_SPiDER_UP129	Nav2		FAP_SPiDER_UP129	Rtp4					MYELOID_SPiDER_UP129	Lamtor4														FAP_SPiDER_DOWN129	Ywhae					MYELOID_SPiDER_DOWN129	Ccdc71l
SCs_SPiDER_UP130	Rhoq		FAP_SPiDER_UP130	Lrrn4cl					MYELOID_SPiDER_UP130	Ms4a6d														FAP_SPiDER_DOWN130	Ube2m					MYELOID_SPiDER_DOWN130	Bcl2a1d
SCs_SPiDER_UP131	Cfl2		FAP_SPiDER_UP131	Podn					MYELOID_SPiDER_UP131	Gdf15														FAP_SPiDER_DOWN131	Gadd45b					MYELOID_SPiDER_DOWN131	Rbm39
SCs_SPiDER_UP132	Smtn		FAP_SPiDER_UP132	Naaa					MYELOID_SPiDER_UP132	Nenf														FAP_SPiDER_DOWN132	Hmgn2					MYELOID_SPiDER_DOWN132	Cbfa2t3
SCs_SPiDER_UP133	Pde4dip		FAP_SPiDER_UP133	Lama2					MYELOID_SPiDER_UP133	Tspan4														FAP_SPiDER_DOWN133	Taf10					MYELOID_SPiDER_DOWN133	Purb
SCs_SPiDER_UP134	Pnmal2		FAP_SPiDER_UP134	Lars2					MYELOID_SPiDER_UP134	Fuca1														FAP_SPiDER_DOWN134	Tuba1a					MYELOID_SPiDER_DOWN134	Ahnak
SCs_SPiDER_UP135	Enah		FAP_SPiDER_UP135	Arhgap20					MYELOID_SPiDER_UP135	Mertk														FAP_SPiDER_DOWN135	Cox7b					MYELOID_SPiDER_DOWN135	Slfn4
SCs_SPiDER_UP136	Ccdc88c		FAP_SPiDER_UP136	Il1r1					MYELOID_SPiDER_UP136	Cd38														FAP_SPiDER_DOWN136	Capg					MYELOID_SPiDER_DOWN136	Lmo4
SCs_SPiDER_UP137	Pmaip1		FAP_SPiDER_UP137	Tmeff2					MYELOID_SPiDER_UP137	Tmem65														FAP_SPiDER_DOWN137	Mbd3					MYELOID_SPiDER_DOWN137	Ccnl2
SCs_SPiDER_UP138	Cnot6l		FAP_SPiDER_UP138	Neat1					MYELOID_SPiDER_UP138	Tmem106a														FAP_SPiDER_DOWN138	Ddx1					MYELOID_SPiDER_DOWN138	Tet2
SCs_SPiDER_UP139	Sptbn1		FAP_SPiDER_UP139	Jak1					MYELOID_SPiDER_UP139	Top2a														FAP_SPiDER_DOWN139	Snrpa					MYELOID_SPiDER_DOWN139	Gm45153
SCs_SPiDER_UP140	Gm42432		FAP_SPiDER_UP140	Gm42418					MYELOID_SPiDER_UP140	Zranb3														FAP_SPiDER_DOWN140	Ncln					MYELOID_SPiDER_DOWN140	Pabpn1
SCs_SPiDER_UP141	Fyttd1		FAP_SPiDER_UP141	Rsad2					MYELOID_SPiDER_UP141	Plod1														FAP_SPiDER_DOWN141	Cct4					MYELOID_SPiDER_DOWN141	Srrm2
SCs_SPiDER_UP142	Ptgis		FAP_SPiDER_UP142	Htra1					MYELOID_SPiDER_UP142	Slc43a2														FAP_SPiDER_DOWN142	Atp5g1					MYELOID_SPiDER_DOWN142	Ugcg
SCs_SPiDER_UP143	E2f8		FAP_SPiDER_UP143	Fgfr1					MYELOID_SPiDER_UP143	Echs1														FAP_SPiDER_DOWN143	Slc25a4					MYELOID_SPiDER_DOWN143	Cflar
SCs_SPiDER_UP144	Rbm24		FAP_SPiDER_UP144	Tiparp					MYELOID_SPiDER_UP144	Pon2														FAP_SPiDER_DOWN144	Idh2					MYELOID_SPiDER_DOWN144	Coro1a
SCs_SPiDER_UP145	Rtn4		FAP_SPiDER_UP145	Lama4					MYELOID_SPiDER_UP145	Sgpp1														FAP_SPiDER_DOWN145	Sec61a1					MYELOID_SPiDER_DOWN145	Prrc2c
SCs_SPiDER_UP146	Ppfia4		FAP_SPiDER_UP146	Isg15					MYELOID_SPiDER_UP146	Hk3														FAP_SPiDER_DOWN146	Ndufs8					MYELOID_SPiDER_DOWN146	Itga5
SCs_SPiDER_UP147	Wfs1		FAP_SPiDER_UP147	Ifrd1					MYELOID_SPiDER_UP147	Reps2														FAP_SPiDER_DOWN147	Pafah1b3					MYELOID_SPiDER_DOWN147	Itpr1
SCs_SPiDER_UP148	Tmem38b		FAP_SPiDER_UP148	Gm4951					MYELOID_SPiDER_UP148	Tmem8														FAP_SPiDER_DOWN148	Nedd8					MYELOID_SPiDER_DOWN148	Naaa
SCs_SPiDER_UP149	Cobl		FAP_SPiDER_UP149	Lamb1					MYELOID_SPiDER_UP149	Fcer1g														FAP_SPiDER_DOWN149	Sec13					MYELOID_SPiDER_DOWN149	Arl4c
SCs_SPiDER_UP150	Tmsb10		FAP_SPiDER_UP150	Cd34					MYELOID_SPiDER_UP150	Ostf1														FAP_SPiDER_DOWN150	Asns					MYELOID_SPiDER_DOWN150	Son
SCs_SPiDER_UP151	Fam171a2		FAP_SPiDER_UP151	Ccn3					MYELOID_SPiDER_UP151	Pltp														FAP_SPiDER_DOWN151	Cbx3					MYELOID_SPiDER_DOWN151	Tob2
SCs_SPiDER_UP152	Dyrk2		FAP_SPiDER_UP152	Lgi2					MYELOID_SPiDER_UP152	Cox5a														FAP_SPiDER_DOWN152	Naa10					MYELOID_SPiDER_DOWN152	Emilin2
SCs_SPiDER_UP153	Lima1		FAP_SPiDER_UP153	Bst2					MYELOID_SPiDER_UP153	Gltp														FAP_SPiDER_DOWN153	Ilk					MYELOID_SPiDER_DOWN153	Tra2a
SCs_SPiDER_UP154	Actn3		FAP_SPiDER_UP154	Col5a3					MYELOID_SPiDER_UP154	Scamp5														FAP_SPiDER_DOWN154	Acp1					MYELOID_SPiDER_DOWN154	Zfp36
SCs_SPiDER_UP155	Gse1		FAP_SPiDER_UP155	Xdh					MYELOID_SPiDER_UP155	Dstn														FAP_SPiDER_DOWN155	Psmb7					MYELOID_SPiDER_DOWN155	Paf1
SCs_SPiDER_UP156	Vash2		FAP_SPiDER_UP156	Cadm3					MYELOID_SPiDER_UP156	Cebpzos														FAP_SPiDER_DOWN156	Eif3l					MYELOID_SPiDER_DOWN156	Gm37420
SCs_SPiDER_UP157	Cdkn1a		FAP_SPiDER_UP157	Cyp1b1					MYELOID_SPiDER_UP157	Ebpl														FAP_SPiDER_DOWN157	Tmed2					MYELOID_SPiDER_DOWN157	Prpf38b
SCs_SPiDER_UP158	Kctd9		FAP_SPiDER_UP158	Mrc2					MYELOID_SPiDER_UP158	Cdk1														FAP_SPiDER_DOWN158	Rnaseh2c					MYELOID_SPiDER_DOWN158	Arhgef10l
SCs_SPiDER_UP159	Itga7		FAP_SPiDER_UP159	Gch1					MYELOID_SPiDER_UP159	Mtss1														FAP_SPiDER_DOWN159	Bok					MYELOID_SPiDER_DOWN159	Ifitm2
SCs_SPiDER_UP160	Gamt		FAP_SPiDER_UP160	Lamc1					MYELOID_SPiDER_UP160	Rpn2														FAP_SPiDER_DOWN160	Anxa2					MYELOID_SPiDER_DOWN160	Eif5
SCs_SPiDER_UP161	Tead4		FAP_SPiDER_UP161	Cxcl14					MYELOID_SPiDER_UP161	Nrp2														FAP_SPiDER_DOWN161	Psmc4					MYELOID_SPiDER_DOWN161	Ythdc1
SCs_SPiDER_UP162	Dbn1		FAP_SPiDER_UP162	Efhd1					MYELOID_SPiDER_UP162	Sdf2l1														FAP_SPiDER_DOWN162	Anp32a					MYELOID_SPiDER_DOWN162	Got1
SCs_SPiDER_UP163	Acsl3		FAP_SPiDER_UP163	Sfrp4					MYELOID_SPiDER_UP163	Bcap31														FAP_SPiDER_DOWN163	Serbp1					MYELOID_SPiDER_DOWN163	Btbd9
SCs_SPiDER_UP164	Usp28		FAP_SPiDER_UP164	Col6a6					MYELOID_SPiDER_UP164	Mki67														FAP_SPiDER_DOWN164	Pfn1					MYELOID_SPiDER_DOWN164	Trib1
SCs_SPiDER_UP165	Ddr1		FAP_SPiDER_UP165	Bmper					MYELOID_SPiDER_UP165	Mapk3														FAP_SPiDER_DOWN165	Dtymk					MYELOID_SPiDER_DOWN165	Stat3
SCs_SPiDER_UP166	Abr		FAP_SPiDER_UP166	Rian					MYELOID_SPiDER_UP166	Glb1														FAP_SPiDER_DOWN166	Psat1					MYELOID_SPiDER_DOWN166	Dhx15
SCs_SPiDER_UP167	Mtss2		FAP_SPiDER_UP167	Mmp23					MYELOID_SPiDER_UP167	Rab5c														FAP_SPiDER_DOWN167	Egln1					MYELOID_SPiDER_DOWN167	Atp11b
SCs_SPiDER_UP168	Baiap2l1		FAP_SPiDER_UP168	Metrnl					MYELOID_SPiDER_UP168	Bcar3														FAP_SPiDER_DOWN168	Mars					MYELOID_SPiDER_DOWN168	Tbc1d9
SCs_SPiDER_UP169	Myadm		FAP_SPiDER_UP169	Chl1					MYELOID_SPiDER_UP169	Calm3														FAP_SPiDER_DOWN169	Crabp1					MYELOID_SPiDER_DOWN169	Dhx40
SCs_SPiDER_UP170	Hspb1		FAP_SPiDER_UP170	Pcsk6					MYELOID_SPiDER_UP170	Tspan3														FAP_SPiDER_DOWN170	Mdh1					MYELOID_SPiDER_DOWN170	Eif3j1
SCs_SPiDER_UP171	Zfp568		FAP_SPiDER_UP171	Rhoj					MYELOID_SPiDER_UP171	Fuca2														FAP_SPiDER_DOWN171	P4ha2					MYELOID_SPiDER_DOWN171	Lpxn
SCs_SPiDER_UP172	Kcnq4		FAP_SPiDER_UP172	D830025C05Rik					MYELOID_SPiDER_UP172	Capns1														FAP_SPiDER_DOWN172	Pcbp4					MYELOID_SPiDER_DOWN172	Picalm
SCs_SPiDER_UP173	Tubb2b		FAP_SPiDER_UP173	Tgfbr3					MYELOID_SPiDER_UP173	Igsf8														FAP_SPiDER_DOWN173	Tmem14c					MYELOID_SPiDER_DOWN173	Sf3b1
SCs_SPiDER_UP174	Jsrp1		FAP_SPiDER_UP174	Ackr3					MYELOID_SPiDER_UP174	Tpd52														FAP_SPiDER_DOWN174	Rpl22l1					MYELOID_SPiDER_DOWN174	Gpat3
SCs_SPiDER_UP175	Dipk2a		FAP_SPiDER_UP175	Col6a1					MYELOID_SPiDER_UP175	Rap2a														FAP_SPiDER_DOWN175	Gmppb					MYELOID_SPiDER_DOWN175	Rpl34
SCs_SPiDER_UP176	Klhl13		FAP_SPiDER_UP176	Npr1					MYELOID_SPiDER_UP176	Atxn10														FAP_SPiDER_DOWN176	Pfkl					MYELOID_SPiDER_DOWN176	Riok3
SCs_SPiDER_UP177	Gys1		FAP_SPiDER_UP177	Top1					MYELOID_SPiDER_UP177	Atp6v1g1														FAP_SPiDER_DOWN177	Ostc					MYELOID_SPiDER_DOWN177	Smad4
SCs_SPiDER_UP178	Napb		FAP_SPiDER_UP178	Lifr					MYELOID_SPiDER_UP178	2009-09-01														FAP_SPiDER_DOWN178	Vasp					MYELOID_SPiDER_DOWN178	Rictor
SCs_SPiDER_UP179	Map7d1		FAP_SPiDER_UP179	Rbms3					MYELOID_SPiDER_UP179	Tmed3														FAP_SPiDER_DOWN179	Park7					MYELOID_SPiDER_DOWN179	Slc7a1
SCs_SPiDER_UP180	Edem3		FAP_SPiDER_UP180	Klf9					MYELOID_SPiDER_UP180	1810058I24Rik														FAP_SPiDER_DOWN180	Got2					MYELOID_SPiDER_DOWN180	Btg2
SCs_SPiDER_UP181	Dmpk		FAP_SPiDER_UP181	Ackr1					MYELOID_SPiDER_UP181	Mmp12														FAP_SPiDER_DOWN181	Cox6a1					MYELOID_SPiDER_DOWN181	Rnf149
SCs_SPiDER_UP182	Prnp		FAP_SPiDER_UP182	Il17ra					MYELOID_SPiDER_UP182	Lmna														FAP_SPiDER_DOWN182	Psmd8					MYELOID_SPiDER_DOWN182	Tug1
SCs_SPiDER_UP183	Kansl1l		FAP_SPiDER_UP183	Emilin2					MYELOID_SPiDER_UP183	Smdt1														FAP_SPiDER_DOWN183	Hnrnpk					MYELOID_SPiDER_DOWN183	Hnrnpa2b1
SCs_SPiDER_UP184	Rnf11		FAP_SPiDER_UP184	Ppp1r2					MYELOID_SPiDER_UP184	Ciao2a														FAP_SPiDER_DOWN184	Rwdd1					MYELOID_SPiDER_DOWN184	Rbm38
SCs_SPiDER_UP185	Scx		FAP_SPiDER_UP185	Gbp2					MYELOID_SPiDER_UP185	mt-Atp6														FAP_SPiDER_DOWN185	Tmed10					MYELOID_SPiDER_DOWN185	Slc15a3
SCs_SPiDER_UP186	Parp3		FAP_SPiDER_UP186	Gm43289					MYELOID_SPiDER_UP186	Birc5														FAP_SPiDER_DOWN186	Myh9					MYELOID_SPiDER_DOWN186	Clec7a
SCs_SPiDER_UP187	Ube2d1		FAP_SPiDER_UP187	Car8					MYELOID_SPiDER_UP187	Scarb2														FAP_SPiDER_DOWN187	Plp2					MYELOID_SPiDER_DOWN187	Cnnm4
SCs_SPiDER_UP188	Ppp1r10		FAP_SPiDER_UP188	Scara3					MYELOID_SPiDER_UP188	Cd47														FAP_SPiDER_DOWN188	Mlf2					MYELOID_SPiDER_DOWN188	Nfat5
SCs_SPiDER_UP189	Jph2		FAP_SPiDER_UP189	Stat2					MYELOID_SPiDER_UP189	F7.1														FAP_SPiDER_DOWN189	Eif3i					MYELOID_SPiDER_DOWN189	Kdm5c
SCs_SPiDER_UP190	Gpc1		FAP_SPiDER_UP190	Rock2					MYELOID_SPiDER_UP190	AU020206														FAP_SPiDER_DOWN190	Cox7a2					MYELOID_SPiDER_DOWN190	Wdr33
SCs_SPiDER_UP191	Myo18a		FAP_SPiDER_UP191	Tapbp					MYELOID_SPiDER_UP191	Hist1h1c														FAP_SPiDER_DOWN191	Dhcr24					MYELOID_SPiDER_DOWN191	Gda
SCs_SPiDER_UP192	Zbtb18		FAP_SPiDER_UP192	Cygb					MYELOID_SPiDER_UP192	Pla2g15														FAP_SPiDER_DOWN192	Cct8					MYELOID_SPiDER_DOWN192	Zfp263
SCs_SPiDER_UP193	Gm28653		FAP_SPiDER_UP193	Sdk1					MYELOID_SPiDER_UP193	Tmem9b														FAP_SPiDER_DOWN193	Clta					MYELOID_SPiDER_DOWN193	Nab1
SCs_SPiDER_UP194	Cpeb4		FAP_SPiDER_UP194	Med13					MYELOID_SPiDER_UP194	Cd37														FAP_SPiDER_DOWN194	Cacybp					MYELOID_SPiDER_DOWN194	Acin1
SCs_SPiDER_UP195	Sorbs1		FAP_SPiDER_UP195	Ctsk					MYELOID_SPiDER_UP195	Tmco1														FAP_SPiDER_DOWN195	Psmd12					MYELOID_SPiDER_DOWN195	Cnot1
SCs_SPiDER_UP196	Zfp106		FAP_SPiDER_UP196	Ier5					MYELOID_SPiDER_UP196	Nacc2														FAP_SPiDER_DOWN196	Dnpep					MYELOID_SPiDER_DOWN196	Arih2
SCs_SPiDER_UP197	Vamp5		FAP_SPiDER_UP197	Sult5a1					MYELOID_SPiDER_UP197	Anpep														FAP_SPiDER_DOWN197	Akt1s1					MYELOID_SPiDER_DOWN197	Ifi27l2a
SCs_SPiDER_UP198	Scrib		FAP_SPiDER_UP198	Ildr2					MYELOID_SPiDER_UP198	Dnajb14														FAP_SPiDER_DOWN198	Ercc1					MYELOID_SPiDER_DOWN198	Slc38a1
SCs_SPiDER_UP199	2002-08-01		FAP_SPiDER_UP199	Ddx3x					MYELOID_SPiDER_UP199	Blnk														FAP_SPiDER_DOWN199	Swi5					MYELOID_SPiDER_DOWN199	Npepps
SCs_SPiDER_UP200	Pkig		FAP_SPiDER_UP200	Sp100					MYELOID_SPiDER_UP200	Mdh1														FAP_SPiDER_DOWN200	Dnajc3					MYELOID_SPiDER_DOWN200	Rpl35
SCs_SPiDER_UP201	Plec		FAP_SPiDER_UP201	Nrip1					MYELOID_SPiDER_UP201	Hprt														FAP_SPiDER_DOWN201	Psma1					MYELOID_SPiDER_DOWN201	Specc1l
SCs_SPiDER_UP202	Loxl1		FAP_SPiDER_UP202	Srgn					MYELOID_SPiDER_UP202	Msr1														FAP_SPiDER_DOWN202	Nucks1					MYELOID_SPiDER_DOWN202	Sertad2
SCs_SPiDER_UP203	Klf6		FAP_SPiDER_UP203	Plagl1					MYELOID_SPiDER_UP203	Sulf2														FAP_SPiDER_DOWN203	Spcs3					MYELOID_SPiDER_DOWN203	Sfswap
SCs_SPiDER_UP204	Cdh2		FAP_SPiDER_UP204	Trib1					MYELOID_SPiDER_UP204	Leprot														FAP_SPiDER_DOWN204	Emp2					MYELOID_SPiDER_DOWN204	Atf4
SCs_SPiDER_UP205	Ptpn21		FAP_SPiDER_UP205	Casp4					MYELOID_SPiDER_UP205	Lmo2														FAP_SPiDER_DOWN205	P4ha3					MYELOID_SPiDER_DOWN205	Bcl3
SCs_SPiDER_UP206	Cers6		FAP_SPiDER_UP206	Irf7					MYELOID_SPiDER_UP206	mt-Nd2														FAP_SPiDER_DOWN206	Mrfap1					MYELOID_SPiDER_DOWN206	Hexim1
SCs_SPiDER_UP207	Sptan1		FAP_SPiDER_UP207	Cebpd					MYELOID_SPiDER_UP207	Nucks1														FAP_SPiDER_DOWN207	Mettl9					MYELOID_SPiDER_DOWN207	Mau2
SCs_SPiDER_UP208	Sypl		FAP_SPiDER_UP208	Vkorc1					MYELOID_SPiDER_UP208	Lcp1														FAP_SPiDER_DOWN208	Tmem109					MYELOID_SPiDER_DOWN208	Birc6
SCs_SPiDER_UP209	Ktn1		FAP_SPiDER_UP209	Jund					MYELOID_SPiDER_UP209	Rab3il1														FAP_SPiDER_DOWN209	Thbs4					MYELOID_SPiDER_DOWN209	Gm15427
SCs_SPiDER_UP210	Samd8		FAP_SPiDER_UP210	Ltbp1					MYELOID_SPiDER_UP210	Gm1673														FAP_SPiDER_DOWN210	Uqcrc2					MYELOID_SPiDER_DOWN210	Xylt1
SCs_SPiDER_UP211	Map1b		FAP_SPiDER_UP211	Pnp					MYELOID_SPiDER_UP211	Mpp7														FAP_SPiDER_DOWN211	Mrpl12					MYELOID_SPiDER_DOWN211	Osm
SCs_SPiDER_UP212	Npnt		FAP_SPiDER_UP212	Ccnl1					MYELOID_SPiDER_UP212	mt-Rnr1														FAP_SPiDER_DOWN212	Psmb5					MYELOID_SPiDER_DOWN212	Ptger4
SCs_SPiDER_UP213	Oip5os1		FAP_SPiDER_UP213	Kitl					MYELOID_SPiDER_UP213	Rhoc														FAP_SPiDER_DOWN213	Stoml2					MYELOID_SPiDER_DOWN213	Alcam
SCs_SPiDER_UP214	Tcf4		FAP_SPiDER_UP214	Ptprj					MYELOID_SPiDER_UP214	Adam15														FAP_SPiDER_DOWN214	Loxl3					MYELOID_SPiDER_DOWN214	Notch2
SCs_SPiDER_UP215	Rbfox2		FAP_SPiDER_UP215	Tsc22d2					MYELOID_SPiDER_UP215	Ywhah														FAP_SPiDER_DOWN215	Bcat1					MYELOID_SPiDER_DOWN215	Olfm1
SCs_SPiDER_UP216	Akap9		FAP_SPiDER_UP216	Trim30d					MYELOID_SPiDER_UP216	Rnf7														FAP_SPiDER_DOWN216	Samm50					MYELOID_SPiDER_DOWN216	Itprid2
SCs_SPiDER_UP217	Taok1		FAP_SPiDER_UP217	Sbsn					MYELOID_SPiDER_UP217	Cyba														FAP_SPiDER_DOWN217	Nol7					MYELOID_SPiDER_DOWN217	Rbm25
SCs_SPiDER_UP218	Stk17b		FAP_SPiDER_UP218	Spon1					MYELOID_SPiDER_UP218	Gpr34														FAP_SPiDER_DOWN218	Rtraf					MYELOID_SPiDER_DOWN218	Azin1
SCs_SPiDER_UP219	Tspan14		FAP_SPiDER_UP219	Zfp451					MYELOID_SPiDER_UP219	Pclaf														FAP_SPiDER_DOWN219	Timm13					MYELOID_SPiDER_DOWN219	Pnisr
SCs_SPiDER_UP220	Katnbl1		FAP_SPiDER_UP220	Bach1					MYELOID_SPiDER_UP220	Fblim1														FAP_SPiDER_DOWN220	1110004F10Rik					MYELOID_SPiDER_DOWN220	Gpr141
SCs_SPiDER_UP221	Bicd2		FAP_SPiDER_UP221	Vtn					MYELOID_SPiDER_UP221	Tbca														FAP_SPiDER_DOWN221	Nxn					MYELOID_SPiDER_DOWN221	Sltm
SCs_SPiDER_UP222	Spg21		FAP_SPiDER_UP222	Nfe2l2					MYELOID_SPiDER_UP222	Tmem37														FAP_SPiDER_DOWN222	Tln2					MYELOID_SPiDER_DOWN222	Ist1
SCs_SPiDER_UP223	Hip1		FAP_SPiDER_UP223	Fmr1					MYELOID_SPiDER_UP223	Racgap1														FAP_SPiDER_DOWN223	Ube2l3					MYELOID_SPiDER_DOWN223	Dleu2
SCs_SPiDER_UP224	Ccnd3		FAP_SPiDER_UP224	Ptgs2					MYELOID_SPiDER_UP224	Prkacb														FAP_SPiDER_DOWN224	Snrpe					MYELOID_SPiDER_DOWN224	Arid5b
SCs_SPiDER_UP225	Kif5b		FAP_SPiDER_UP225	Arsi					MYELOID_SPiDER_UP225	Lamtor2														FAP_SPiDER_DOWN225	Ryk					MYELOID_SPiDER_DOWN225	Gm44044
SCs_SPiDER_UP226	Klf3		FAP_SPiDER_UP226	Nufip2					MYELOID_SPiDER_UP226	Naglu														FAP_SPiDER_DOWN226	Sf3b5					MYELOID_SPiDER_DOWN226	Sntb2
SCs_SPiDER_UP227	Rsf1		FAP_SPiDER_UP227	Gstm2					MYELOID_SPiDER_UP227	Rgs10														FAP_SPiDER_DOWN227	Stub1					MYELOID_SPiDER_DOWN227	Med13l
SCs_SPiDER_UP228	Sorcs2		FAP_SPiDER_UP228	Srxn1					MYELOID_SPiDER_UP228	Pik3cd														FAP_SPiDER_DOWN228	Polr2e					MYELOID_SPiDER_DOWN228	Lasp1
SCs_SPiDER_UP229	Gm44667		FAP_SPiDER_UP229	Nampt					MYELOID_SPiDER_UP229	Man2a2														FAP_SPiDER_DOWN229	Arl1					MYELOID_SPiDER_DOWN229	Rbm26
SCs_SPiDER_UP230	Chd3		FAP_SPiDER_UP230	Dapk1					MYELOID_SPiDER_UP230	Rnf150														FAP_SPiDER_DOWN230	Cdc20					MYELOID_SPiDER_DOWN230	Siah1a
SCs_SPiDER_UP231	Qsox1		FAP_SPiDER_UP231	Col6a2					MYELOID_SPiDER_UP231	Bsg														FAP_SPiDER_DOWN231	Cyp51					MYELOID_SPiDER_DOWN231	Rps21
SCs_SPiDER_UP232	Agl		FAP_SPiDER_UP232	Gm18787					MYELOID_SPiDER_UP232	Slc37a2														FAP_SPiDER_DOWN232	Dazap1					MYELOID_SPiDER_DOWN232	Nfkbib
SCs_SPiDER_UP233	Anxa11		FAP_SPiDER_UP233	Trim25					MYELOID_SPiDER_UP233	Hfe														FAP_SPiDER_DOWN233	Rpl36al					MYELOID_SPiDER_DOWN233	Fbxl5
SCs_SPiDER_UP234	Id1		FAP_SPiDER_UP234	Emb					MYELOID_SPiDER_UP234	Pon3														FAP_SPiDER_DOWN234	Eif3g					MYELOID_SPiDER_DOWN234	Ppp1r12a
SCs_SPiDER_UP235	Clasp1		FAP_SPiDER_UP235	Thsd7a					MYELOID_SPiDER_UP235	Ap2m1														FAP_SPiDER_DOWN235	Fh1					MYELOID_SPiDER_DOWN235	Adora2b
SCs_SPiDER_UP236	Samd4		FAP_SPiDER_UP236	Nfkbia					MYELOID_SPiDER_UP236	Acp2														FAP_SPiDER_DOWN236	Ccn5					MYELOID_SPiDER_DOWN236	Fmnl1
SCs_SPiDER_UP237	Slc44a2		FAP_SPiDER_UP237	Adamtsl1					MYELOID_SPiDER_UP237	Pea15a														FAP_SPiDER_DOWN237	Eif1ax					MYELOID_SPiDER_DOWN237	Peli1
SCs_SPiDER_UP238	Cd81		FAP_SPiDER_UP238	Prss23					MYELOID_SPiDER_UP238	Mpeg1														FAP_SPiDER_DOWN238	Mrps16					MYELOID_SPiDER_DOWN238	Ppp1r15b
SCs_SPiDER_UP239	Tubb6		FAP_SPiDER_UP239	Ifit3					MYELOID_SPiDER_UP239	Cox7a2l														FAP_SPiDER_DOWN239	Psma2					MYELOID_SPiDER_DOWN239	Senp2
SCs_SPiDER_UP240	Atp1b1		FAP_SPiDER_UP240	Eif4e					MYELOID_SPiDER_UP240	Fundc2														FAP_SPiDER_DOWN240	Mrpl42					MYELOID_SPiDER_DOWN240	Cldnd1
SCs_SPiDER_UP241	Adgre5		FAP_SPiDER_UP241	Gls					MYELOID_SPiDER_UP241	Mrpl28														FAP_SPiDER_DOWN241	Psmb4					MYELOID_SPiDER_DOWN241	4632427E13Rik
SCs_SPiDER_UP242	Sun1		FAP_SPiDER_UP242	Mmp19					MYELOID_SPiDER_UP242	Ttyh2														FAP_SPiDER_DOWN242	Psmc5					MYELOID_SPiDER_DOWN242	Plaur
SCs_SPiDER_UP243	Hes6		FAP_SPiDER_UP243	Pi15					MYELOID_SPiDER_UP243	Cnpy2														FAP_SPiDER_DOWN243	Cdk4					MYELOID_SPiDER_DOWN243	Limd1
SCs_SPiDER_UP244	Vasp		FAP_SPiDER_UP244	Gpm6b					MYELOID_SPiDER_UP244	Ndufc2														FAP_SPiDER_DOWN244	Mrpl13					MYELOID_SPiDER_DOWN244	Phf3
SCs_SPiDER_UP245	Msln		FAP_SPiDER_UP245	Tril					MYELOID_SPiDER_UP245	Bcl2a1b														FAP_SPiDER_DOWN245	Copb2					MYELOID_SPiDER_DOWN245	Mycbp2
SCs_SPiDER_UP246	Utrn		FAP_SPiDER_UP246	Limch1					MYELOID_SPiDER_UP246	Cndp2														FAP_SPiDER_DOWN246	Fkbp11					MYELOID_SPiDER_DOWN246	Mat2a
SCs_SPiDER_UP247	Klhl24		FAP_SPiDER_UP247	Sod2					MYELOID_SPiDER_UP247	Aprt														FAP_SPiDER_DOWN247	mt-Nd1					MYELOID_SPiDER_DOWN247	Gm49599
SCs_SPiDER_UP248	Yes1		FAP_SPiDER_UP248	Antxr1					MYELOID_SPiDER_UP248	Ifi27														FAP_SPiDER_DOWN248	Txndc17					MYELOID_SPiDER_DOWN248	Hnrnpm
SCs_SPiDER_UP249	Psme4		FAP_SPiDER_UP249	Adam23					MYELOID_SPiDER_UP249	Gramd1b														FAP_SPiDER_DOWN249	Oaz1					MYELOID_SPiDER_DOWN249	Wapl
SCs_SPiDER_UP250	Mical2		FAP_SPiDER_UP250	Emp1					MYELOID_SPiDER_UP250	Cd200r4														FAP_SPiDER_DOWN250	Timm50					MYELOID_SPiDER_DOWN250	Cyth3
SCs_SPiDER_UP251	Sox9		FAP_SPiDER_UP251	Grina					MYELOID_SPiDER_UP251	Cd200r1														FAP_SPiDER_DOWN251	St13					MYELOID_SPiDER_DOWN251	Prrc2a
SCs_SPiDER_UP252	Mef2d		FAP_SPiDER_UP252	Adamts12					MYELOID_SPiDER_UP252	Vdac2														FAP_SPiDER_DOWN252	Msmo1					MYELOID_SPiDER_DOWN252	Fnbp4
SCs_SPiDER_UP253	Abl2		FAP_SPiDER_UP253	Nrep					MYELOID_SPiDER_UP253	Tnfrsf21														FAP_SPiDER_DOWN253	Tbcb					MYELOID_SPiDER_DOWN253	Nxf1
SCs_SPiDER_UP254	Tmem109		FAP_SPiDER_UP254	Gbp3					MYELOID_SPiDER_UP254	Cdca3														FAP_SPiDER_DOWN254	Sdhd					MYELOID_SPiDER_DOWN254	Csf2rb2
SCs_SPiDER_UP255	Postn		FAP_SPiDER_UP255	BC005537					MYELOID_SPiDER_UP255	Eps15														FAP_SPiDER_DOWN255	Snrpd2					MYELOID_SPiDER_DOWN255	Ppig
SCs_SPiDER_UP256	Sh3pxd2a		FAP_SPiDER_UP256	Pqlc1					MYELOID_SPiDER_UP256	Cdkn2c														FAP_SPiDER_DOWN256	Psma3					MYELOID_SPiDER_DOWN256	Sfpq
SCs_SPiDER_UP257	Agpat3		FAP_SPiDER_UP257	Nr4a3					MYELOID_SPiDER_UP257	Pycard														FAP_SPiDER_DOWN257	Glrx3					MYELOID_SPiDER_DOWN257	Zfp207
SCs_SPiDER_UP258	Lrrn1		FAP_SPiDER_UP258	Kcnq1ot1					MYELOID_SPiDER_UP258	CT010467.1														FAP_SPiDER_DOWN258	Gadd45gip1					MYELOID_SPiDER_DOWN258	Fem1c
SCs_SPiDER_UP259	Lnpep		FAP_SPiDER_UP259	Ell2					MYELOID_SPiDER_UP259	Prdx4														FAP_SPiDER_DOWN259	D8Ertd738e					MYELOID_SPiDER_DOWN259	Ccnl1
SCs_SPiDER_UP260	Cdon		FAP_SPiDER_UP260	Gm20559					MYELOID_SPiDER_UP260	Rtraf														FAP_SPiDER_DOWN260	Elob					MYELOID_SPiDER_DOWN260	Cry1
SCs_SPiDER_UP261	Col1a1		FAP_SPiDER_UP261	Snx18					MYELOID_SPiDER_UP261	Ccna2														FAP_SPiDER_DOWN261	Elovl1					MYELOID_SPiDER_DOWN261	Pde4b
SCs_SPiDER_UP262	St3gal5		FAP_SPiDER_UP262	Frmd6					MYELOID_SPiDER_UP262	Actn1														FAP_SPiDER_DOWN262	Cks1b					MYELOID_SPiDER_DOWN262	Adrm1
SCs_SPiDER_UP263	Uso1		FAP_SPiDER_UP263	Calcrl					MYELOID_SPiDER_UP263	Slc8a1														FAP_SPiDER_DOWN263	Tkt					MYELOID_SPiDER_DOWN263	Nipbl
SCs_SPiDER_UP264	Atf6		FAP_SPiDER_UP264	Hsd17b7					MYELOID_SPiDER_UP264	Dbnl														FAP_SPiDER_DOWN264	Pdzd11					MYELOID_SPiDER_DOWN264	Ldlr
SCs_SPiDER_UP265	Cdk5r1		FAP_SPiDER_UP265	Nop58					MYELOID_SPiDER_UP265	Glmp														FAP_SPiDER_DOWN265	Ap1s1					MYELOID_SPiDER_DOWN265	Sipa1l1
SCs_SPiDER_UP266	Cdh15		FAP_SPiDER_UP266	Susd6					MYELOID_SPiDER_UP266	Rab11fip5														FAP_SPiDER_DOWN266	Rer1					MYELOID_SPiDER_DOWN266	Trim36
SCs_SPiDER_UP267	Zdbf2		FAP_SPiDER_UP267	Osmr					MYELOID_SPiDER_UP267	Smc2														FAP_SPiDER_DOWN267	Snrpa1					MYELOID_SPiDER_DOWN267	Jak2
SCs_SPiDER_UP268	Myl9		FAP_SPiDER_UP268	Mcc					MYELOID_SPiDER_UP268	Atp6v0e														FAP_SPiDER_DOWN268	Mtap					MYELOID_SPiDER_DOWN268	Tuba1c
			FAP_SPiDER_UP269	Rhou					MYELOID_SPiDER_UP269	Arf3														FAP_SPiDER_DOWN269	Srp9					MYELOID_SPiDER_DOWN269	Ptbp2
			FAP_SPiDER_UP270	Steap3					MYELOID_SPiDER_UP270	Slc12a7														FAP_SPiDER_DOWN270	Fkbp2					MYELOID_SPiDER_DOWN270	Cd14
			FAP_SPiDER_UP271	Sparcl1					MYELOID_SPiDER_UP271	Ptms														FAP_SPiDER_DOWN271	mt-Nd2					MYELOID_SPiDER_DOWN271	Rps11-ps1
			FAP_SPiDER_UP272	Usp18					MYELOID_SPiDER_UP272	Cops9														FAP_SPiDER_DOWN272	Rnh1					MYELOID_SPiDER_DOWN272	Gas5
			FAP_SPiDER_UP273	Efemp2					MYELOID_SPiDER_UP273	Srp14														FAP_SPiDER_DOWN273	Arpc4					MYELOID_SPiDER_DOWN273	Zbtb21
			FAP_SPiDER_UP274	Xylt1					MYELOID_SPiDER_UP274	Plbd2														FAP_SPiDER_DOWN274	Tfg					MYELOID_SPiDER_DOWN274	Kmt2b
			FAP_SPiDER_UP275	Lcn2					MYELOID_SPiDER_UP275	Spire1														FAP_SPiDER_DOWN275	Cox5a					MYELOID_SPiDER_DOWN275	Taf7
			FAP_SPiDER_UP276	Txnrd1					MYELOID_SPiDER_UP276	Atad2														FAP_SPiDER_DOWN276	Glipr2					MYELOID_SPiDER_DOWN276	Neat1
			FAP_SPiDER_UP277	Hif1a					MYELOID_SPiDER_UP277	Cat														FAP_SPiDER_DOWN277	Gps1					MYELOID_SPiDER_DOWN277	Rnf6
			FAP_SPiDER_UP278	Gm42679					MYELOID_SPiDER_UP278	Cenpb														FAP_SPiDER_DOWN278	Mrpl18					MYELOID_SPiDER_DOWN278	Spen
			FAP_SPiDER_UP279	Aff4					MYELOID_SPiDER_UP279	Sgsh														FAP_SPiDER_DOWN279	Ccdc34					MYELOID_SPiDER_DOWN279	Anxa11
			FAP_SPiDER_UP280	Igsf10					MYELOID_SPiDER_UP280	Ncf1														FAP_SPiDER_DOWN280	Kars					MYELOID_SPiDER_DOWN280	Kdm1a
			FAP_SPiDER_UP281	Arl4a					MYELOID_SPiDER_UP281	Capg														FAP_SPiDER_DOWN281	Txnl1					MYELOID_SPiDER_DOWN281	Raf1
			FAP_SPiDER_UP282	Csf1					MYELOID_SPiDER_UP282	Prps2														FAP_SPiDER_DOWN282	Ddb1					MYELOID_SPiDER_DOWN282	Vav3
			FAP_SPiDER_UP283	Gfra1					MYELOID_SPiDER_UP283	Dpysl2														FAP_SPiDER_DOWN283	Vdac2					MYELOID_SPiDER_DOWN283	Chfr
			FAP_SPiDER_UP284	Dkk2					MYELOID_SPiDER_UP284	Bhlhe41														FAP_SPiDER_DOWN284	Hnrnpd					MYELOID_SPiDER_DOWN284	BC005624
			FAP_SPiDER_UP285	Gxylt2					MYELOID_SPiDER_UP285	Rrm1														FAP_SPiDER_DOWN285	Tma7					MYELOID_SPiDER_DOWN285	Kdm6b
			FAP_SPiDER_UP286	Ets2					MYELOID_SPiDER_UP286	Cuedc2														FAP_SPiDER_DOWN286	Sec61g					MYELOID_SPiDER_DOWN286	Jarid2
			FAP_SPiDER_UP287	Hsd11b1					MYELOID_SPiDER_UP287	Anxa6														FAP_SPiDER_DOWN287	Smc4					MYELOID_SPiDER_DOWN287	Krit1
			FAP_SPiDER_UP288	Lgals9					MYELOID_SPiDER_UP288	Gpsm3														FAP_SPiDER_DOWN288	Gnai2					MYELOID_SPiDER_DOWN288	Ier3
			FAP_SPiDER_UP289	Sfpq					MYELOID_SPiDER_UP289	Txndc17														FAP_SPiDER_DOWN289	Canx					MYELOID_SPiDER_DOWN289	Rybp
			FAP_SPiDER_UP290	G530011O06Rik					MYELOID_SPiDER_UP290	Slc38a10														FAP_SPiDER_DOWN290	Srp72					MYELOID_SPiDER_DOWN290	Crebbp
			FAP_SPiDER_UP291	Gbp7					MYELOID_SPiDER_UP291	Pmepa1														FAP_SPiDER_DOWN291	Hspa1a					MYELOID_SPiDER_DOWN291	Zfp91.1
			FAP_SPiDER_UP292	Gm12840					MYELOID_SPiDER_UP292	Dse														FAP_SPiDER_DOWN292	Zyx					MYELOID_SPiDER_DOWN292	Slc4a7
			FAP_SPiDER_UP293	Aldh1a2					MYELOID_SPiDER_UP293	Map11														FAP_SPiDER_DOWN293	Dap3					MYELOID_SPiDER_DOWN293	Thrap3
			FAP_SPiDER_UP294	Etnk1					MYELOID_SPiDER_UP294	Ntpcr														FAP_SPiDER_DOWN294	Hspe1					MYELOID_SPiDER_DOWN294	Resf1
			FAP_SPiDER_UP295	Akap12					MYELOID_SPiDER_UP295	Ccdc34														FAP_SPiDER_DOWN295	Dph3					MYELOID_SPiDER_DOWN295	Btaf1
			FAP_SPiDER_UP296	Lpar4					MYELOID_SPiDER_UP296	Hmgn1														FAP_SPiDER_DOWN296	Eif3m					MYELOID_SPiDER_DOWN296	Luc7l2
			FAP_SPiDER_UP297	Ms4a4d					MYELOID_SPiDER_UP297	Tmed10														FAP_SPiDER_DOWN297	Srsf9					MYELOID_SPiDER_DOWN297	Ubxn4
			FAP_SPiDER_UP298	Oasl2					MYELOID_SPiDER_UP298	Gm44250														FAP_SPiDER_DOWN298	Nudt5					MYELOID_SPiDER_DOWN298	Csf2ra
			FAP_SPiDER_UP299	B4galt5					MYELOID_SPiDER_UP299	Slc7a7														FAP_SPiDER_DOWN299	Ptpa					MYELOID_SPiDER_DOWN299	Gm9794
			FAP_SPiDER_UP300	Dtx3l					MYELOID_SPiDER_UP300	Necap2														FAP_SPiDER_DOWN300	Hspa9					MYELOID_SPiDER_DOWN300	Ppp2ca
			FAP_SPiDER_UP301	Il6st					MYELOID_SPiDER_UP301	Rasgrp2														FAP_SPiDER_DOWN301	Rbms2					MYELOID_SPiDER_DOWN301	Leng8
			FAP_SPiDER_UP302	Kdm7a					MYELOID_SPiDER_UP302	Bscl2														FAP_SPiDER_DOWN302	Sec11c					MYELOID_SPiDER_DOWN302	Mdfic
			FAP_SPiDER_UP303	Helz2					MYELOID_SPiDER_UP303	Paox														FAP_SPiDER_DOWN303	Ola1					MYELOID_SPiDER_DOWN303	Arg2
			FAP_SPiDER_UP304	Thra					MYELOID_SPiDER_UP304	Cenpf														FAP_SPiDER_DOWN304	Psmb1					MYELOID_SPiDER_DOWN304	Alkbh1
			FAP_SPiDER_UP305	Aldh1a3					MYELOID_SPiDER_UP305	Pkib														FAP_SPiDER_DOWN305	Ndufs2					MYELOID_SPiDER_DOWN305	Gm44164
			FAP_SPiDER_UP306	Aoc3					MYELOID_SPiDER_UP306	Gdpd1														FAP_SPiDER_DOWN306	Idh3g					MYELOID_SPiDER_DOWN306	Errfi1
			FAP_SPiDER_UP307	Cmah					MYELOID_SPiDER_UP307	Fam71f2														FAP_SPiDER_DOWN307	Nono					MYELOID_SPiDER_DOWN307	Ece1
			FAP_SPiDER_UP308	Fbln5					MYELOID_SPiDER_UP308	Edem2														FAP_SPiDER_DOWN308	Tbca					MYELOID_SPiDER_DOWN308	Zfp871
			FAP_SPiDER_UP309	Gna13					MYELOID_SPiDER_UP309	Dhrs9														FAP_SPiDER_DOWN309	Rac1					MYELOID_SPiDER_DOWN309	Tpt1-ps3
			FAP_SPiDER_UP310	Gclc					MYELOID_SPiDER_UP310	Myo1e														FAP_SPiDER_DOWN310	Tomm22					MYELOID_SPiDER_DOWN310	Rhov
			FAP_SPiDER_UP311	Mknk2					MYELOID_SPiDER_UP311	Ndufa13														FAP_SPiDER_DOWN311	Arpc2					MYELOID_SPiDER_DOWN311	Gm45220
			FAP_SPiDER_UP312	Mir22hg					MYELOID_SPiDER_UP312	Slc9a9														FAP_SPiDER_DOWN312	Commd1					MYELOID_SPiDER_DOWN312	Gpr35
			FAP_SPiDER_UP313	Mylip					MYELOID_SPiDER_UP313	Cox8a														FAP_SPiDER_DOWN313	Magt1					MYELOID_SPiDER_DOWN313	Rnf20
			FAP_SPiDER_UP314	Sat1					MYELOID_SPiDER_UP314	Daglb														FAP_SPiDER_DOWN314	Derl1					MYELOID_SPiDER_DOWN314	Gm29994
			FAP_SPiDER_UP315	Socs1					MYELOID_SPiDER_UP315	Cx3cr1														FAP_SPiDER_DOWN315	Psmd6					MYELOID_SPiDER_DOWN315	Eps8
			FAP_SPiDER_UP316	Sipa1l2					MYELOID_SPiDER_UP316	Plin3														FAP_SPiDER_DOWN316	Ciao2a					MYELOID_SPiDER_DOWN316	Rbm5
			FAP_SPiDER_UP317	Il3ra					MYELOID_SPiDER_UP317	0610012G03Rik														FAP_SPiDER_DOWN317	Grpel1					MYELOID_SPiDER_DOWN317	Zc3h7a
			FAP_SPiDER_UP318	Lmbr1					MYELOID_SPiDER_UP318	Fabp3														FAP_SPiDER_DOWN318	Tmed1					MYELOID_SPiDER_DOWN318	Arid5a
			FAP_SPiDER_UP319	Ltbp3					MYELOID_SPiDER_UP319	Gng5														FAP_SPiDER_DOWN319	Alyref					MYELOID_SPiDER_DOWN319	Gfod1
			FAP_SPiDER_UP320	Nptx2					MYELOID_SPiDER_UP320	Commd10														FAP_SPiDER_DOWN320	Rpl32					MYELOID_SPiDER_DOWN320	Kat6a
			FAP_SPiDER_UP321	Dusp10					MYELOID_SPiDER_UP321	Cd300a														FAP_SPiDER_DOWN321	Snx3					MYELOID_SPiDER_DOWN321	Tax1bp1
			FAP_SPiDER_UP322	Zc3hav1					MYELOID_SPiDER_UP322	Mif														FAP_SPiDER_DOWN322	Ndufb8					MYELOID_SPiDER_DOWN322	Lats2
			FAP_SPiDER_UP323	Mast4					MYELOID_SPiDER_UP323	Ypel3														FAP_SPiDER_DOWN323	Sgta					MYELOID_SPiDER_DOWN323	Atp1a1
			FAP_SPiDER_UP324	Il18					MYELOID_SPiDER_UP324	Mrpl51														FAP_SPiDER_DOWN324	Prdx1					MYELOID_SPiDER_DOWN324	Dpm1
			FAP_SPiDER_UP325	Picalm					MYELOID_SPiDER_UP325	Cd79b														FAP_SPiDER_DOWN325	Capn2					MYELOID_SPiDER_DOWN325	Sik2
			FAP_SPiDER_UP326	Bmpr2					MYELOID_SPiDER_UP326	Gcnt1														FAP_SPiDER_DOWN326	Msn					MYELOID_SPiDER_DOWN326	Tasor
			FAP_SPiDER_UP327	Kdm6b					MYELOID_SPiDER_UP327	Ang														FAP_SPiDER_DOWN327	Cops4					MYELOID_SPiDER_DOWN327	Wipf2
			FAP_SPiDER_UP328	Nfat5					MYELOID_SPiDER_UP328	Sh3bgrl														FAP_SPiDER_DOWN328	Gnb1					MYELOID_SPiDER_DOWN328	Vps37b
			FAP_SPiDER_UP329	Abca9					MYELOID_SPiDER_UP329	Pcyox1														FAP_SPiDER_DOWN329	Rrad					MYELOID_SPiDER_DOWN329	Selenow
			FAP_SPiDER_UP330	Itm2c					MYELOID_SPiDER_UP330	Rrm2														FAP_SPiDER_DOWN330	Llph					MYELOID_SPiDER_DOWN330	Hdac1
			FAP_SPiDER_UP331	Ston2					MYELOID_SPiDER_UP331	Fam234a														FAP_SPiDER_DOWN331	Ndufb10					MYELOID_SPiDER_DOWN331	Ccdc174
			FAP_SPiDER_UP332	Tle4					MYELOID_SPiDER_UP332	Cenpe														FAP_SPiDER_DOWN332	Cox8a					MYELOID_SPiDER_DOWN332	Brpf3
			FAP_SPiDER_UP333	Ar					MYELOID_SPiDER_UP333	Snx2														FAP_SPiDER_DOWN333	Ptn					MYELOID_SPiDER_DOWN333	3110056K07Rik
			FAP_SPiDER_UP334	Gm44694					MYELOID_SPiDER_UP334	Commd3														FAP_SPiDER_DOWN334	Hmmr					MYELOID_SPiDER_DOWN334	Gtf3c2
			FAP_SPiDER_UP335	Bag3					MYELOID_SPiDER_UP335	Hbegf														FAP_SPiDER_DOWN335	Sugt1					MYELOID_SPiDER_DOWN335	Tut7
			FAP_SPiDER_UP336	Thbs3					MYELOID_SPiDER_UP336	Camk1														FAP_SPiDER_DOWN336	1110038B12Rik					MYELOID_SPiDER_DOWN336	Stam2
			FAP_SPiDER_UP337	Gas7					MYELOID_SPiDER_UP337	2008-09-01														FAP_SPiDER_DOWN337	Lman2					MYELOID_SPiDER_DOWN337	Dtx2
			FAP_SPiDER_UP338	Arhgef12					MYELOID_SPiDER_UP338	Adam10														FAP_SPiDER_DOWN338	Esd					MYELOID_SPiDER_DOWN338	Sod2
			FAP_SPiDER_UP339	Phf11d					MYELOID_SPiDER_UP339	Rex1bd														FAP_SPiDER_DOWN339	Pdlim1					MYELOID_SPiDER_DOWN339	Ubr5
			FAP_SPiDER_UP340	Arl5b					MYELOID_SPiDER_UP340	Hsd17b4														FAP_SPiDER_DOWN340	Rnf126					MYELOID_SPiDER_DOWN340	Rbm47
			FAP_SPiDER_UP341	Mapk6					MYELOID_SPiDER_UP341	2610001J05Rik														FAP_SPiDER_DOWN341	Rtn4					MYELOID_SPiDER_DOWN341	Rbm27
			FAP_SPiDER_UP342	Dnajb4					MYELOID_SPiDER_UP342	Itga9														FAP_SPiDER_DOWN342	Naa38					MYELOID_SPiDER_DOWN342	Ranbp3
			FAP_SPiDER_UP343	Fndc3b					MYELOID_SPiDER_UP343	Fam3c														FAP_SPiDER_DOWN343	Prpf19					MYELOID_SPiDER_DOWN343	Qtrt1
			FAP_SPiDER_UP344	Ebf2					MYELOID_SPiDER_UP344	Ncoa4														FAP_SPiDER_DOWN344	Dad1					MYELOID_SPiDER_DOWN344	2410002F23Rik
			FAP_SPiDER_UP345	Taf4b					MYELOID_SPiDER_UP345	Rftn1														FAP_SPiDER_DOWN345	Nsmce1					MYELOID_SPiDER_DOWN345	Dgkd
			FAP_SPiDER_UP346	Ugcg					MYELOID_SPiDER_UP346	Nxpe5														FAP_SPiDER_DOWN346	Prkar1a					MYELOID_SPiDER_DOWN346	Prpf39
			FAP_SPiDER_UP347	Psmb8					MYELOID_SPiDER_UP347	Tnfrsf13b														FAP_SPiDER_DOWN347	Tm4sf1					MYELOID_SPiDER_DOWN347	Ube2f
			FAP_SPiDER_UP348	Sulf1					MYELOID_SPiDER_UP348	Ccl12														FAP_SPiDER_DOWN348	Cdc37					MYELOID_SPiDER_DOWN348	Ddx5
			FAP_SPiDER_UP349	Spsb1					MYELOID_SPiDER_UP349	Psmb6														FAP_SPiDER_DOWN349	Tsc22d1					MYELOID_SPiDER_DOWN349	Atp5l
			FAP_SPiDER_UP350	Hivep2					MYELOID_SPiDER_UP350	Rpn1														FAP_SPiDER_DOWN350	Atic					MYELOID_SPiDER_DOWN350	Stap1
			FAP_SPiDER_UP351	Ifi44					MYELOID_SPiDER_UP351	Ssr4														FAP_SPiDER_DOWN351	Tspan4					MYELOID_SPiDER_DOWN351	Snw1
			FAP_SPiDER_UP352	Tmed5					MYELOID_SPiDER_UP352	Tmx1														FAP_SPiDER_DOWN352	Cnn3					MYELOID_SPiDER_DOWN352	Hnrnph2
			FAP_SPiDER_UP353	Ssc5d					MYELOID_SPiDER_UP353	Xylt2														FAP_SPiDER_DOWN353	Mrpl35					MYELOID_SPiDER_DOWN353	Ddx10
			FAP_SPiDER_UP354	Fyn					MYELOID_SPiDER_UP354	Amdhd2														FAP_SPiDER_DOWN354	Rps14					MYELOID_SPiDER_DOWN354	Elk4
			FAP_SPiDER_UP355	Ptgs1					MYELOID_SPiDER_UP355	Fcgr2b														FAP_SPiDER_DOWN355	Fkbp10					MYELOID_SPiDER_DOWN355	Pak1ip1
			FAP_SPiDER_UP356	Stat3					MYELOID_SPiDER_UP356	Hadh														FAP_SPiDER_DOWN356	Smarcb1					MYELOID_SPiDER_DOWN356	Birc3
			FAP_SPiDER_UP357	Parp9					MYELOID_SPiDER_UP357	Lrrc25														FAP_SPiDER_DOWN357	Uqcrq					MYELOID_SPiDER_DOWN357	Ikbkb
			FAP_SPiDER_UP358	Samhd1					MYELOID_SPiDER_UP358	Ppt2														FAP_SPiDER_DOWN358	Dpy30					MYELOID_SPiDER_DOWN358	Efhd2
			FAP_SPiDER_UP359	Medag					MYELOID_SPiDER_UP359	Scpep1														FAP_SPiDER_DOWN359	Mpp6					MYELOID_SPiDER_DOWN359	Gm37498
			FAP_SPiDER_UP360	Antxr2					MYELOID_SPiDER_UP360	Atp6v0a1														FAP_SPiDER_DOWN360	Pdha1					MYELOID_SPiDER_DOWN360	Atxn2l
			FAP_SPiDER_UP361	S1pr3					MYELOID_SPiDER_UP361	Aph1b														FAP_SPiDER_DOWN361	Gm15500					MYELOID_SPiDER_DOWN361	Mafg
			FAP_SPiDER_UP362	Arih1					MYELOID_SPiDER_UP362	Tmem59														FAP_SPiDER_DOWN362	Pole3					MYELOID_SPiDER_DOWN362	Cebpz
			FAP_SPiDER_UP363	Zfp655					MYELOID_SPiDER_UP363	Smc4														FAP_SPiDER_DOWN363	Tagln					MYELOID_SPiDER_DOWN363	Safb
			FAP_SPiDER_UP364	Fnip2					MYELOID_SPiDER_UP364	Ptpn6														FAP_SPiDER_DOWN364	Sec24d					MYELOID_SPiDER_DOWN364	Clk1
			FAP_SPiDER_UP365	Pde4b					MYELOID_SPiDER_UP365	Bckdk														FAP_SPiDER_DOWN365	Txnl4a					MYELOID_SPiDER_DOWN365	Lmnb1
			FAP_SPiDER_UP366	Ggh					MYELOID_SPiDER_UP366	Fkbp2														FAP_SPiDER_DOWN366	Tecr					MYELOID_SPiDER_DOWN366	Gm12940
			FAP_SPiDER_UP367	Ankrd17					MYELOID_SPiDER_UP367	Ddost														FAP_SPiDER_DOWN367	Sf3b2					MYELOID_SPiDER_DOWN367	Ttc19
			FAP_SPiDER_UP368	Slc43a3					MYELOID_SPiDER_UP368	Zfhx3														FAP_SPiDER_DOWN368	Rpl22					MYELOID_SPiDER_DOWN368	Kansl3
			FAP_SPiDER_UP369	Mylk					MYELOID_SPiDER_UP369	Mfsd12														FAP_SPiDER_DOWN369	Capzb					MYELOID_SPiDER_DOWN369	Ascc3
			FAP_SPiDER_UP370	Slc5a3					MYELOID_SPiDER_UP370	Idh2														FAP_SPiDER_DOWN370	Anp32e					MYELOID_SPiDER_DOWN370	Gm42820
			FAP_SPiDER_UP371	Wnk1					MYELOID_SPiDER_UP371	Furin														FAP_SPiDER_DOWN371	Sarnp					MYELOID_SPiDER_DOWN371	Bcl10
			FAP_SPiDER_UP372	Il4ra					MYELOID_SPiDER_UP372	Snx6														FAP_SPiDER_DOWN372	Ndufv1					MYELOID_SPiDER_DOWN372	Apaf1
			FAP_SPiDER_UP373	Noct					MYELOID_SPiDER_UP373	Smim14														FAP_SPiDER_DOWN373	Mrpl51					MYELOID_SPiDER_DOWN373	Hif1a
			FAP_SPiDER_UP374	Dot1l					MYELOID_SPiDER_UP374	Evi2a														FAP_SPiDER_DOWN374	Aurkaip1					MYELOID_SPiDER_DOWN374	Stx11
			FAP_SPiDER_UP375	Galnt16					MYELOID_SPiDER_UP375	Stard3nl														FAP_SPiDER_DOWN375	Anxa6					MYELOID_SPiDER_DOWN375	Usp3
			FAP_SPiDER_UP376	B830012L14Rik					MYELOID_SPiDER_UP376	Fcgr4														FAP_SPiDER_DOWN376	Glo1					MYELOID_SPiDER_DOWN376	Tsc1
			FAP_SPiDER_UP377	Mafb					MYELOID_SPiDER_UP377	Esyt1														FAP_SPiDER_DOWN377	Ndufb6					MYELOID_SPiDER_DOWN377	Kdm3a
			FAP_SPiDER_UP378	Tnfaip2					MYELOID_SPiDER_UP378	Gm47123														FAP_SPiDER_DOWN378	Nfic					MYELOID_SPiDER_DOWN378	Ldlrap1
			FAP_SPiDER_UP379	Star					MYELOID_SPiDER_UP379	Cpne3														FAP_SPiDER_DOWN379	Ndufa12					MYELOID_SPiDER_DOWN379	Cdc5l
			FAP_SPiDER_UP380	Slit3					MYELOID_SPiDER_UP380	Wdr1														FAP_SPiDER_DOWN380	Cnih1					MYELOID_SPiDER_DOWN380	Foxn2
			FAP_SPiDER_UP381	Egfr					MYELOID_SPiDER_UP381	Ddb1														FAP_SPiDER_DOWN381	Psmd14					MYELOID_SPiDER_DOWN381	Csgalnact2
			FAP_SPiDER_UP382	Map1lc3a					MYELOID_SPiDER_UP382	Clptm1l														FAP_SPiDER_DOWN382	Mrto4					MYELOID_SPiDER_DOWN382	Rlf
			FAP_SPiDER_UP383	Gm21860					MYELOID_SPiDER_UP383	Sec14l1														FAP_SPiDER_DOWN383	Eif2s1					MYELOID_SPiDER_DOWN383	Pnn
			FAP_SPiDER_UP384	Rab8b					MYELOID_SPiDER_UP384	Ptpmt1														FAP_SPiDER_DOWN384	Ube2i					MYELOID_SPiDER_DOWN384	Chka
			FAP_SPiDER_UP385	Gm17484					MYELOID_SPiDER_UP385	Atp5j2														FAP_SPiDER_DOWN385	Dek					MYELOID_SPiDER_DOWN385	Epc2
			FAP_SPiDER_UP386	Aff1					MYELOID_SPiDER_UP386	Mcrip1														FAP_SPiDER_DOWN386	Rab2a					MYELOID_SPiDER_DOWN386	U2af2
			FAP_SPiDER_UP387	Ifih1					MYELOID_SPiDER_UP387	Hint1														FAP_SPiDER_DOWN387	Col12a1					MYELOID_SPiDER_DOWN387	Fxr2
			FAP_SPiDER_UP388	Smg1					MYELOID_SPiDER_UP388	Cuta														FAP_SPiDER_DOWN388	Ndufa10					MYELOID_SPiDER_DOWN388	Itpkb
			FAP_SPiDER_UP389	Tor1aip2					MYELOID_SPiDER_UP389	Rabac1														FAP_SPiDER_DOWN389	Trappc4					MYELOID_SPiDER_DOWN389	Rb1cc1
			FAP_SPiDER_UP390	Rbms1					MYELOID_SPiDER_UP390	Slc25a4														FAP_SPiDER_DOWN390	Spp1					MYELOID_SPiDER_DOWN390	Trpc4ap
			FAP_SPiDER_UP391	Tmem158					MYELOID_SPiDER_UP391	Nr1h3														FAP_SPiDER_DOWN391	Ahsa1					MYELOID_SPiDER_DOWN391	Ubr4
			FAP_SPiDER_UP392	Vegfd					MYELOID_SPiDER_UP392	Tmpo														FAP_SPiDER_DOWN392	Pabpc4					MYELOID_SPiDER_DOWN392	Tmem189
			FAP_SPiDER_UP393	Zeb2					MYELOID_SPiDER_UP393	Pigk														FAP_SPiDER_DOWN393	Dctn2					MYELOID_SPiDER_DOWN393	Eif3a
			FAP_SPiDER_UP394	Ly6e					MYELOID_SPiDER_UP394	Ednrb														FAP_SPiDER_DOWN394	Selenok					MYELOID_SPiDER_DOWN394	Pkn2
			FAP_SPiDER_UP395	Zfp703					MYELOID_SPiDER_UP395	Qdpr														FAP_SPiDER_DOWN395	Gpx1					MYELOID_SPiDER_DOWN395	Usp7
			FAP_SPiDER_UP396	Cdk14					MYELOID_SPiDER_UP396	Stard8														FAP_SPiDER_DOWN396	Pgp					MYELOID_SPiDER_DOWN396	Txnip
			FAP_SPiDER_UP397	Chd1					MYELOID_SPiDER_UP397	Ophn1														FAP_SPiDER_DOWN397	Serpinh1					MYELOID_SPiDER_DOWN397	Dnajb4
			FAP_SPiDER_UP398	Galnt1					MYELOID_SPiDER_UP398	Cox7b														FAP_SPiDER_DOWN398	Tomm7					MYELOID_SPiDER_DOWN398	Sp3
			FAP_SPiDER_UP399	Timp3					MYELOID_SPiDER_UP399	Tmem205														FAP_SPiDER_DOWN399	Pkig					MYELOID_SPiDER_DOWN399	Nfkb2
			FAP_SPiDER_UP400	Samd9l					MYELOID_SPiDER_UP400	Ptpa														FAP_SPiDER_DOWN400	Ndufv2					MYELOID_SPiDER_DOWN400	Crybg1
			FAP_SPiDER_UP401	Crem					MYELOID_SPiDER_UP401	Chmp5														FAP_SPiDER_DOWN401	Nudt21					MYELOID_SPiDER_DOWN401	Gpr107
			FAP_SPiDER_UP402	Fus					MYELOID_SPiDER_UP402	Ndst1														FAP_SPiDER_DOWN402	Cox5b					MYELOID_SPiDER_DOWN402	Ubn2
			FAP_SPiDER_UP403	Cemip2					MYELOID_SPiDER_UP403	Micos13														FAP_SPiDER_DOWN403	Sdhc					MYELOID_SPiDER_DOWN403	Dnaja1
			FAP_SPiDER_UP404	Gm37899					MYELOID_SPiDER_UP404	Ccrl2														FAP_SPiDER_DOWN404	Rpl27					MYELOID_SPiDER_DOWN404	Cdk14
			FAP_SPiDER_UP405	Slc4a7					MYELOID_SPiDER_UP405	Shtn1														FAP_SPiDER_DOWN405	Psmb2					MYELOID_SPiDER_DOWN405	Camkk2
			FAP_SPiDER_UP406	Fbxl7					MYELOID_SPiDER_UP406	Cd48														FAP_SPiDER_DOWN406	Ufm1					MYELOID_SPiDER_DOWN406	Socs4
			FAP_SPiDER_UP407	Peli1					MYELOID_SPiDER_UP407	Hcfc1r1														FAP_SPiDER_DOWN407	Guk1					MYELOID_SPiDER_DOWN407	Gm49759
			FAP_SPiDER_UP408	Sh3pxd2b					MYELOID_SPiDER_UP408	Ipo5														FAP_SPiDER_DOWN408	Commd3					MYELOID_SPiDER_DOWN408	Pan3
			FAP_SPiDER_UP409	Rps6ka3					MYELOID_SPiDER_UP409	Ssu72														FAP_SPiDER_DOWN409	Copg1					MYELOID_SPiDER_DOWN409	Dcaf13
			FAP_SPiDER_UP410	Ptgfrn					MYELOID_SPiDER_UP410	Ap1s2														FAP_SPiDER_DOWN410	Cwc15					MYELOID_SPiDER_DOWN410	Atp13a3
			FAP_SPiDER_UP411	Eif4g3					MYELOID_SPiDER_UP411	Dnajc10														FAP_SPiDER_DOWN411	Bccip					MYELOID_SPiDER_DOWN411	Samd4b
			FAP_SPiDER_UP412	Slco2a1					MYELOID_SPiDER_UP412	Acp5														FAP_SPiDER_DOWN412	Mydgf					MYELOID_SPiDER_DOWN412	Mier1
			FAP_SPiDER_UP413	Gm13889					MYELOID_SPiDER_UP413	Sdhc														FAP_SPiDER_DOWN413	Pomp					MYELOID_SPiDER_DOWN413	Pag1
			FAP_SPiDER_UP414	Eif2ak2					MYELOID_SPiDER_UP414	Galnt7														FAP_SPiDER_DOWN414	Ccnd1					MYELOID_SPiDER_DOWN414	Metrnl
			FAP_SPiDER_UP415	Gm47283					MYELOID_SPiDER_UP415	Myo5a														FAP_SPiDER_DOWN415	Chchd1					MYELOID_SPiDER_DOWN415	Chd7
			FAP_SPiDER_UP416	Gm45342					MYELOID_SPiDER_UP416	Tex264														FAP_SPiDER_DOWN416	Rps19					MYELOID_SPiDER_DOWN416	Vezf1
			FAP_SPiDER_UP417	Wnt2					MYELOID_SPiDER_UP417	Gdf3														FAP_SPiDER_DOWN417	Snrpd3					MYELOID_SPiDER_DOWN417	Mindy1
			FAP_SPiDER_UP418	Spry2					MYELOID_SPiDER_UP418	Ptpn18														FAP_SPiDER_DOWN418	Tubb2b					MYELOID_SPiDER_DOWN418	Runx2
			FAP_SPiDER_UP419	Vegfa																				FAP_SPiDER_DOWN419	Hdlbp					MYELOID_SPiDER_DOWN419	Usp15
			FAP_SPiDER_UP420	Slc39a14																				FAP_SPiDER_DOWN420	Rpl31					MYELOID_SPiDER_DOWN420	Clec4a2
			FAP_SPiDER_UP421	Gm43430																				FAP_SPiDER_DOWN421	Prrc1					MYELOID_SPiDER_DOWN421	Gpbp1
			FAP_SPiDER_UP422	Tle1																				FAP_SPiDER_DOWN422	Mrps33					MYELOID_SPiDER_DOWN422	Thoc1
			FAP_SPiDER_UP423	Slc16a1																				FAP_SPiDER_DOWN423	Eif4b					MYELOID_SPiDER_DOWN423	Gtf2b
			FAP_SPiDER_UP424	Efnb2																				FAP_SPiDER_DOWN424	Prdx2					MYELOID_SPiDER_DOWN424	Slc26a2
			FAP_SPiDER_UP425	Nfkbiz																				FAP_SPiDER_DOWN425	Lamtor1					MYELOID_SPiDER_DOWN425	Chd1
			FAP_SPiDER_UP426	Poglut3																				FAP_SPiDER_DOWN426	Surf4					MYELOID_SPiDER_DOWN426	Plcxd2
			FAP_SPiDER_UP427	Rnf217																				FAP_SPiDER_DOWN427	P4ha1					MYELOID_SPiDER_DOWN427	Phip
			FAP_SPiDER_UP428	Pum1																				FAP_SPiDER_DOWN428	Mrpl33					MYELOID_SPiDER_DOWN428	Psmd11
			FAP_SPiDER_UP429	Bdp1																				FAP_SPiDER_DOWN429	Cetn3					MYELOID_SPiDER_DOWN429	Mef2d
			FAP_SPiDER_UP430	Ccnl2																				FAP_SPiDER_DOWN430	Snhg6					MYELOID_SPiDER_DOWN430	Pias4
			FAP_SPiDER_UP431	Daam1																				FAP_SPiDER_DOWN431	Alg5					MYELOID_SPiDER_DOWN431	Mob1a
			FAP_SPiDER_UP432	Cpeb2																				FAP_SPiDER_DOWN432	Eef1b2					MYELOID_SPiDER_DOWN432	Arfgap2
			FAP_SPiDER_UP433	Mirg																				FAP_SPiDER_DOWN433	Txn2					MYELOID_SPiDER_DOWN433	Mllt6
			FAP_SPiDER_UP434	Msl2																				FAP_SPiDER_DOWN434	Cthrc1					MYELOID_SPiDER_DOWN434	Cpsf7
			FAP_SPiDER_UP435	Pvr																				FAP_SPiDER_DOWN435	Sra1					MYELOID_SPiDER_DOWN435	2410006H16Rik
			FAP_SPiDER_UP436	Ranbp2																				FAP_SPiDER_DOWN436	Rpn1					MYELOID_SPiDER_DOWN436	Zmiz1
			FAP_SPiDER_UP437	Ngf																				FAP_SPiDER_DOWN437	Sars					MYELOID_SPiDER_DOWN437	Atg2a
			FAP_SPiDER_UP438	Tasor																				FAP_SPiDER_DOWN438	Myl6					MYELOID_SPiDER_DOWN438	Apobec1
			FAP_SPiDER_UP439	Rdh10																				FAP_SPiDER_DOWN439	Actr10					MYELOID_SPiDER_DOWN439	Pdzd8
			FAP_SPiDER_UP440	Flrt2																				FAP_SPiDER_DOWN440	Atp5j					MYELOID_SPiDER_DOWN440	Rpf1
			FAP_SPiDER_UP441	Lamb2																				FAP_SPiDER_DOWN441	Yif1a					MYELOID_SPiDER_DOWN441	Rnf2
			FAP_SPiDER_UP442	Nnmt																				FAP_SPiDER_DOWN442	Pbdc1					MYELOID_SPiDER_DOWN442	Cop1
			FAP_SPiDER_UP443	Tfpi2																				FAP_SPiDER_DOWN443	Ndufab1					MYELOID_SPiDER_DOWN443	Zmym4
			FAP_SPiDER_UP444	Btbd7																				FAP_SPiDER_DOWN444	Gpx4					MYELOID_SPiDER_DOWN444	Slc39a6
			FAP_SPiDER_UP445	Rc3h1																				FAP_SPiDER_DOWN445	Atp5h					MYELOID_SPiDER_DOWN445	Msh3
			FAP_SPiDER_UP446	Gm48092																				FAP_SPiDER_DOWN446	Hras					MYELOID_SPiDER_DOWN446	Tnrc6c
			FAP_SPiDER_UP447	Gm8251																				FAP_SPiDER_DOWN447	Gatad1					MYELOID_SPiDER_DOWN447	Gsap
			FAP_SPiDER_UP448	Gm37558																				FAP_SPiDER_DOWN448	Plpp1					MYELOID_SPiDER_DOWN448	Prpf40a
			FAP_SPiDER_UP449	mt-Nd6																				FAP_SPiDER_DOWN449	Abracl					MYELOID_SPiDER_DOWN449	Ifnar1
			FAP_SPiDER_UP450	Tead1																				FAP_SPiDER_DOWN450	Pfdn1					MYELOID_SPiDER_DOWN450	Rfx7
			FAP_SPiDER_UP451	Limd1																				FAP_SPiDER_DOWN451	Meox2					MYELOID_SPiDER_DOWN451	Gm43430
			FAP_SPiDER_UP452	Pikfyve																				FAP_SPiDER_DOWN452	Lap3					MYELOID_SPiDER_DOWN452	Mdm4
			FAP_SPiDER_UP453	5031425E22Rik																				FAP_SPiDER_DOWN453	Dnajc2					MYELOID_SPiDER_DOWN453	Stk17b
			FAP_SPiDER_UP454	Fbxo30																				FAP_SPiDER_DOWN454	Timm17a					MYELOID_SPiDER_DOWN454	Nfkb1
			FAP_SPiDER_UP455	Spred1																				FAP_SPiDER_DOWN455	Ebna1bp2					MYELOID_SPiDER_DOWN455	Clec4d
			FAP_SPiDER_UP456	Gm15726																				FAP_SPiDER_DOWN456	Amotl2					MYELOID_SPiDER_DOWN456	Smarca5
			FAP_SPiDER_UP457	Fam171b																				FAP_SPiDER_DOWN457	Bax					MYELOID_SPiDER_DOWN457	Tfe3
			FAP_SPiDER_UP458	Fem1b																				FAP_SPiDER_DOWN458	Sec23a					MYELOID_SPiDER_DOWN458	Cars
			FAP_SPiDER_UP459	Klhl21																				FAP_SPiDER_DOWN459	Pdcd5					MYELOID_SPiDER_DOWN459	Gmfg
			FAP_SPiDER_UP460	Abi1																				FAP_SPiDER_DOWN460	Arpp19					MYELOID_SPiDER_DOWN460	Acsl4
			FAP_SPiDER_UP461	Prdm2																				FAP_SPiDER_DOWN461	Emg1					MYELOID_SPiDER_DOWN461	Ypel5
			FAP_SPiDER_UP462	Igf2bp2																				FAP_SPiDER_DOWN462	Vmp1					MYELOID_SPiDER_DOWN462	Arglu1
			FAP_SPiDER_UP463	Atp6v1h																				FAP_SPiDER_DOWN463	Ostf1					MYELOID_SPiDER_DOWN463	Atf2
			FAP_SPiDER_UP464	Ier3																				FAP_SPiDER_DOWN464	Ywhah					MYELOID_SPiDER_DOWN464	Gm2a
			FAP_SPiDER_UP465	Gm38070																				FAP_SPiDER_DOWN465	Snx5					MYELOID_SPiDER_DOWN465	Rbm14
			FAP_SPiDER_UP466	Cyth3																				FAP_SPiDER_DOWN466	Rexo2					MYELOID_SPiDER_DOWN466	Celf1
			FAP_SPiDER_UP467	Tac1																				FAP_SPiDER_DOWN467	Cope					MYELOID_SPiDER_DOWN467	Csde1
			FAP_SPiDER_UP468	Pcolce2																				FAP_SPiDER_DOWN468	Suclg1					MYELOID_SPiDER_DOWN468	Usp32
			FAP_SPiDER_UP469	Atxn7																				FAP_SPiDER_DOWN469	H13					MYELOID_SPiDER_DOWN469	Prkab2
			FAP_SPiDER_UP470	6820431F20Rik																				FAP_SPiDER_DOWN470	AI506816					MYELOID_SPiDER_DOWN470	Srsf6
			FAP_SPiDER_UP471	Fubp1																				FAP_SPiDER_DOWN471	Sec11a					MYELOID_SPiDER_DOWN471	Card19
			FAP_SPiDER_UP472	Mkln1																				FAP_SPiDER_DOWN472	Brk1					MYELOID_SPiDER_DOWN472	Nisch
			FAP_SPiDER_UP473	Cxcl3																				FAP_SPiDER_DOWN473	Crip2					MYELOID_SPiDER_DOWN473	Samsn1
			FAP_SPiDER_UP474	Thy1																				FAP_SPiDER_DOWN474	Sdhb					MYELOID_SPiDER_DOWN474	Gtf2h1
			FAP_SPiDER_UP475	Plk2																				FAP_SPiDER_DOWN475	Ptov1					MYELOID_SPiDER_DOWN475	Ext1
			FAP_SPiDER_UP476	Vcam1																				FAP_SPiDER_DOWN476	Psmd1					MYELOID_SPiDER_DOWN476	2011-09-01
			FAP_SPiDER_UP477	Baz2b																				FAP_SPiDER_DOWN477	Rps27a					MYELOID_SPiDER_DOWN477	Thbs1
			FAP_SPiDER_UP478	Mga																				FAP_SPiDER_DOWN478	Mrps14					MYELOID_SPiDER_DOWN478	Chkb
																								FAP_SPiDER_DOWN479	Mrpl17					MYELOID_SPiDER_DOWN479	Pdlim5
																								FAP_SPiDER_DOWN480	Actr3					MYELOID_SPiDER_DOWN480	Sap130
																								FAP_SPiDER_DOWN481	Gorasp2					MYELOID_SPiDER_DOWN481	Rsrc2
																								FAP_SPiDER_DOWN482	Rab5if					MYELOID_SPiDER_DOWN482	Ly6a
																								FAP_SPiDER_DOWN483	Ssu72					MYELOID_SPiDER_DOWN483	Pik3c2a
																								FAP_SPiDER_DOWN484	Atpif1					MYELOID_SPiDER_DOWN484	Mdm2
																								FAP_SPiDER_DOWN485	Scd2					MYELOID_SPiDER_DOWN485	Rock1
																								FAP_SPiDER_DOWN486	Fscn1					MYELOID_SPiDER_DOWN486	Klf9
																								FAP_SPiDER_DOWN487	Rps13					MYELOID_SPiDER_DOWN487	Mex3c
																								FAP_SPiDER_DOWN488	Slirp					MYELOID_SPiDER_DOWN488	Rlim
																								FAP_SPiDER_DOWN489	Dynlrb1					MYELOID_SPiDER_DOWN489	A930004J17Rik
																								FAP_SPiDER_DOWN490	Tuba1b					MYELOID_SPiDER_DOWN490	Fbrs
																								FAP_SPiDER_DOWN491	Myadm					MYELOID_SPiDER_DOWN491	Hectd1
																								FAP_SPiDER_DOWN492	Ptms					MYELOID_SPiDER_DOWN492	Rbm7
																								FAP_SPiDER_DOWN493	P4hb					MYELOID_SPiDER_DOWN493	Trp53bp2
																								FAP_SPiDER_DOWN494	Psma5					MYELOID_SPiDER_DOWN494	Gatad2a
																								FAP_SPiDER_DOWN495	Mrpl54					MYELOID_SPiDER_DOWN495	Brd4
																								FAP_SPiDER_DOWN496	Sar1a					MYELOID_SPiDER_DOWN496	Tnpo3
																								FAP_SPiDER_DOWN497	Polr1d					MYELOID_SPiDER_DOWN497	Tcea1
																								FAP_SPiDER_DOWN498	Mcfd2					MYELOID_SPiDER_DOWN498	Tuba4a
																								FAP_SPiDER_DOWN499	Copz2					MYELOID_SPiDER_DOWN499	Safb2
																								FAP_SPiDER_DOWN500	Metap2					MYELOID_SPiDER_DOWN500	Fam193a
																								FAP_SPiDER_DOWN501	P3h1					MYELOID_SPiDER_DOWN501	Mkln1
																								FAP_SPiDER_DOWN502	Mrpl30					MYELOID_SPiDER_DOWN502	Ino80
																								FAP_SPiDER_DOWN503	Bag1					MYELOID_SPiDER_DOWN503	Kdm5b
																								FAP_SPiDER_DOWN504	Anxa5					MYELOID_SPiDER_DOWN504	Zfr
																								FAP_SPiDER_DOWN505	Sptssa					MYELOID_SPiDER_DOWN505	Map2k3
																								FAP_SPiDER_DOWN506	Ndufa8					MYELOID_SPiDER_DOWN506	Slc39a14
																								FAP_SPiDER_DOWN507	Stt3a					MYELOID_SPiDER_DOWN507	Sbno1
																								FAP_SPiDER_DOWN508	Tceal9					MYELOID_SPiDER_DOWN508	Ppp1r2
																								FAP_SPiDER_DOWN509	Sgk1					MYELOID_SPiDER_DOWN509	Chd8
																								FAP_SPiDER_DOWN510	Cox7c					MYELOID_SPiDER_DOWN510	Mapk6
																								FAP_SPiDER_DOWN511	Gng11					MYELOID_SPiDER_DOWN511	Rab5a
																								FAP_SPiDER_DOWN512	Krtcap2					MYELOID_SPiDER_DOWN512	Bptf
																								FAP_SPiDER_DOWN513	Hspa1b					MYELOID_SPiDER_DOWN513	Atp1b3
																								FAP_SPiDER_DOWN514	Calm2					MYELOID_SPiDER_DOWN514	Zc3h13
																								FAP_SPiDER_DOWN515	AC160336.1					MYELOID_SPiDER_DOWN515	Lysmd3
																								FAP_SPiDER_DOWN516	Timp1					MYELOID_SPiDER_DOWN516	Ankrd12
																								FAP_SPiDER_DOWN517	Atp6v0c					MYELOID_SPiDER_DOWN517	Arid4b
																								FAP_SPiDER_DOWN518	Dstn					MYELOID_SPiDER_DOWN518	Dync1h1
																								FAP_SPiDER_DOWN519	Lsm6					MYELOID_SPiDER_DOWN519	Rassf1
																								FAP_SPiDER_DOWN520	Lman1					MYELOID_SPiDER_DOWN520	Sap18
																								FAP_SPiDER_DOWN521	Hmgcs1					MYELOID_SPiDER_DOWN521	Nrd1
																								FAP_SPiDER_DOWN522	Ndufa4l2					MYELOID_SPiDER_DOWN522	Ankhd1
																								FAP_SPiDER_DOWN523	Tmem45a					MYELOID_SPiDER_DOWN523	Ankrd52
																								FAP_SPiDER_DOWN524	Snhg12					MYELOID_SPiDER_DOWN524	Gm48139
																								FAP_SPiDER_DOWN525	Nr4a2					MYELOID_SPiDER_DOWN525	Gclc
																								FAP_SPiDER_DOWN526	Rcan1					MYELOID_SPiDER_DOWN526	Trak2
																								FAP_SPiDER_DOWN527	Atf3					MYELOID_SPiDER_DOWN527	Bclaf1
																								FAP_SPiDER_DOWN528	Lox					MYELOID_SPiDER_DOWN528	Ubxn7
																								FAP_SPiDER_DOWN529	Cd9					MYELOID_SPiDER_DOWN529	Med13
																								FAP_SPiDER_DOWN530	Ccn2					MYELOID_SPiDER_DOWN530	Tmed5
																								FAP_SPiDER_DOWN531	Id3					MYELOID_SPiDER_DOWN531	Arl5c
																								FAP_SPiDER_DOWN532	Hbegf					MYELOID_SPiDER_DOWN532	Srek1
																								FAP_SPiDER_DOWN533	Egr1					MYELOID_SPiDER_DOWN533	Uso1
																								FAP_SPiDER_DOWN534	Fos					MYELOID_SPiDER_DOWN534	Skil
																								FAP_SPiDER_DOWN535	Lgals3					MYELOID_SPiDER_DOWN535	Map3k20
																								FAP_SPiDER_DOWN536	Jun					MYELOID_SPiDER_DOWN536	Fbxo38
																														MYELOID_SPiDER_DOWN537	Atp2b4
																														MYELOID_SPiDER_DOWN538	Asxl2
																														MYELOID_SPiDER_DOWN539	Ash1l
																														MYELOID_SPiDER_DOWN540	Smndc1
																														MYELOID_SPiDER_DOWN541	Ubp1
																														MYELOID_SPiDER_DOWN542	Sf1
																														MYELOID_SPiDER_DOWN543	Rnf216
																														MYELOID_SPiDER_DOWN544	Poldip3
																														MYELOID_SPiDER_DOWN545	Appbp2
																														MYELOID_SPiDER_DOWN546	Ccnt1
																														MYELOID_SPiDER_DOWN547	Gatad2b
																														MYELOID_SPiDER_DOWN548	Ddx17
																														MYELOID_SPiDER_DOWN549	Med1
																														MYELOID_SPiDER_DOWN550	Avl9
																														MYELOID_SPiDER_DOWN551	Mark2
																														MYELOID_SPiDER_DOWN552	Sdc1
																														MYELOID_SPiDER_DOWN553	Rest
																														MYELOID_SPiDER_DOWN554	Tatdn2
																														MYELOID_SPiDER_DOWN555	Arid4a
																														MYELOID_SPiDER_DOWN556	Tmod3
																														MYELOID_SPiDER_DOWN557	Fbxw2
																														MYELOID_SPiDER_DOWN558	Atxn7l3b
																														MYELOID_SPiDER_DOWN559	Gpatch8
																														MYELOID_SPiDER_DOWN560	Rbbp8
																														MYELOID_SPiDER_DOWN561	Elf1
																														MYELOID_SPiDER_DOWN562	Arfgef1
																														MYELOID_SPiDER_DOWN563	Snrnp70
																														MYELOID_SPiDER_DOWN564	Pcyt1a
																														MYELOID_SPiDER_DOWN565	Katna1
																														MYELOID_SPiDER_DOWN566	Gm43462
																														MYELOID_SPiDER_DOWN567	Alas1
																														MYELOID_SPiDER_DOWN568	Polr2a
																														MYELOID_SPiDER_DOWN569	Ppp4r3b
																														MYELOID_SPiDER_DOWN570	Rnf111
																														MYELOID_SPiDER_DOWN571	Nrbp1
																														MYELOID_SPiDER_DOWN572	Zfp292
																														MYELOID_SPiDER_DOWN573	Dgkh
																														MYELOID_SPiDER_DOWN574	Snx18
																														MYELOID_SPiDER_DOWN575	Shoc2
																														MYELOID_SPiDER_DOWN576	Dnttip2
																														MYELOID_SPiDER_DOWN577	Map2k4
																														MYELOID_SPiDER_DOWN578	Yy1
																														MYELOID_SPiDER_DOWN579	Adss
																														MYELOID_SPiDER_DOWN580	Ubap1
																														MYELOID_SPiDER_DOWN581	Rnpc3
																														MYELOID_SPiDER_DOWN582	Akap8
																														MYELOID_SPiDER_DOWN583	Zfp106
																														MYELOID_SPiDER_DOWN584	Il1rn
																														MYELOID_SPiDER_DOWN585	Rela
																														MYELOID_SPiDER_DOWN586	Dlg1
																														MYELOID_SPiDER_DOWN587	Suz12
																														MYELOID_SPiDER_DOWN588	Dgat1
																														MYELOID_SPiDER_DOWN589	Brpf1
																														MYELOID_SPiDER_DOWN590	Jpt1
																														MYELOID_SPiDER_DOWN591	Zrsr2
																														MYELOID_SPiDER_DOWN592	Ppp2r5a
																														MYELOID_SPiDER_DOWN593	Ctdspl2
																														MYELOID_SPiDER_DOWN594	Gm43788
																														MYELOID_SPiDER_DOWN595	Erbin
																														MYELOID_SPiDER_DOWN596	Gigyf2
																														MYELOID_SPiDER_DOWN597	Emsy
																														MYELOID_SPiDER_DOWN598	Slc16a10
																														MYELOID_SPiDER_DOWN599	Msl2
																														MYELOID_SPiDER_DOWN600	Gm23722
																														MYELOID_SPiDER_DOWN601	Eif4g2
																														MYELOID_SPiDER_DOWN602	Phc2
																														MYELOID_SPiDER_DOWN603	Snhg8
																														MYELOID_SPiDER_DOWN604	Cdk11b
																														MYELOID_SPiDER_DOWN605	Srsf10
																														MYELOID_SPiDER_DOWN606	Brd8
																														MYELOID_SPiDER_DOWN607	Sirt1
																														MYELOID_SPiDER_DOWN608	Esco1
																														MYELOID_SPiDER_DOWN609	Snrnp48
																														MYELOID_SPiDER_DOWN610	Tmem184b
																														MYELOID_SPiDER_DOWN611	Rchy1
																														MYELOID_SPiDER_DOWN612	Cdk13
																														MYELOID_SPiDER_DOWN613	Scaf4
																														MYELOID_SPiDER_DOWN614	Selenoi
																														MYELOID_SPiDER_DOWN615	Ddx6
																														MYELOID_SPiDER_DOWN616	Crlf3
																														MYELOID_SPiDER_DOWN617	Tox4
																														MYELOID_SPiDER_DOWN618	Plcb1
																														MYELOID_SPiDER_DOWN619	Gm37651
																														MYELOID_SPiDER_DOWN620	Tlr2
																														MYELOID_SPiDER_DOWN621	Camk1d
																														MYELOID_SPiDER_DOWN622	Sf3b3
																														MYELOID_SPiDER_DOWN623	Pum2
																														MYELOID_SPiDER_DOWN624	Tab2
																														MYELOID_SPiDER_DOWN625	Ccnt2
																														MYELOID_SPiDER_DOWN626	Zfp638
																														MYELOID_SPiDER_DOWN627	Gm45828
																														MYELOID_SPiDER_DOWN628	Cul1
																														MYELOID_SPiDER_DOWN629	U2af1
																														MYELOID_SPiDER_DOWN630	Stat2
																														MYELOID_SPiDER_DOWN631	H2-DMa
																														MYELOID_SPiDER_DOWN632	Ifi204
																														MYELOID_SPiDER_DOWN633	Herc2
																														MYELOID_SPiDER_DOWN634	Braf
																														MYELOID_SPiDER_DOWN635	Fau
																														MYELOID_SPiDER_DOWN636	Rnd3
																														MYELOID_SPiDER_DOWN637	Mmp19
																														MYELOID_SPiDER_DOWN638	Pias1
																														MYELOID_SPiDER_DOWN639	Ubr3
																														MYELOID_SPiDER_DOWN640	Plekho2
																														MYELOID_SPiDER_DOWN641	Xrn2
																														MYELOID_SPiDER_DOWN642	Mxd1
																														MYELOID_SPiDER_DOWN643	Lin7c
																														MYELOID_SPiDER_DOWN644	Rock2
																														MYELOID_SPiDER_DOWN645	Homer1
																														MYELOID_SPiDER_DOWN646	Hnrnph1
																														MYELOID_SPiDER_DOWN647	Nfkbiz
																														MYELOID_SPiDER_DOWN648	Smc3
																														MYELOID_SPiDER_DOWN649	Tmcc1
																														MYELOID_SPiDER_DOWN650	Tpst2
																														MYELOID_SPiDER_DOWN651	Prkx
																														MYELOID_SPiDER_DOWN652	Cstb
																														MYELOID_SPiDER_DOWN653	Fubp1
																														MYELOID_SPiDER_DOWN654	Gch1
																														MYELOID_SPiDER_DOWN655	Rps20
																														MYELOID_SPiDER_DOWN656	U2surp
																														MYELOID_SPiDER_DOWN657	Ppp4c
																														MYELOID_SPiDER_DOWN658	Atf7ip
																														MYELOID_SPiDER_DOWN659	Zfc3h1
																														MYELOID_SPiDER_DOWN660	Cggbp1
																														MYELOID_SPiDER_DOWN661	Nsf
																														MYELOID_SPiDER_DOWN662	Setd2
																														MYELOID_SPiDER_DOWN663	Nt5dc3
																														MYELOID_SPiDER_DOWN664	Riok1
																														MYELOID_SPiDER_DOWN665	Smchd1
																														MYELOID_SPiDER_DOWN666	Actn4
																														MYELOID_SPiDER_DOWN667	Col4a3bp
																														MYELOID_SPiDER_DOWN668	Ifrd1
																														MYELOID_SPiDER_DOWN669	Atad2b
																														MYELOID_SPiDER_DOWN670	Gm44045
																														MYELOID_SPiDER_DOWN671	Upf1
																														MYELOID_SPiDER_DOWN672	Txlng
																														MYELOID_SPiDER_DOWN673	Cdc40
																														MYELOID_SPiDER_DOWN674	Skap2
																														MYELOID_SPiDER_DOWN675	Gtf2f1
																														MYELOID_SPiDER_DOWN676	Med15
																														MYELOID_SPiDER_DOWN677	Gm37728
																														MYELOID_SPiDER_DOWN678	Ilrun
																														MYELOID_SPiDER_DOWN679	Ywhaz
																														MYELOID_SPiDER_DOWN680	Smc5
																														MYELOID_SPiDER_DOWN681	Ripk1
																														MYELOID_SPiDER_DOWN682	Rc3h2
																														MYELOID_SPiDER_DOWN683	Eif4a3
																														MYELOID_SPiDER_DOWN684	Zfp445
																														MYELOID_SPiDER_DOWN685	Wipi2
																														MYELOID_SPiDER_DOWN686	Dennd4c
																														MYELOID_SPiDER_DOWN687	Mecp2
																														MYELOID_SPiDER_DOWN688	Gm37052
																														MYELOID_SPiDER_DOWN689	Heca
																														MYELOID_SPiDER_DOWN690	Trim25
																														MYELOID_SPiDER_DOWN691	Raly
																														MYELOID_SPiDER_DOWN692	Rufy3
																														MYELOID_SPiDER_DOWN693	Noct
																														MYELOID_SPiDER_DOWN694	Gm43362
																														MYELOID_SPiDER_DOWN695	Prkcd
																														MYELOID_SPiDER_DOWN696	Fbxl3
																														MYELOID_SPiDER_DOWN697	Rgl1
																														MYELOID_SPiDER_DOWN698	Srrm1
																														MYELOID_SPiDER_DOWN699	Epc1
																														MYELOID_SPiDER_DOWN700	Kdm3b
																														MYELOID_SPiDER_DOWN701	Sgms2
																														MYELOID_SPiDER_DOWN702	Lztfl1
																														MYELOID_SPiDER_DOWN703	Rilpl2
																														MYELOID_SPiDER_DOWN704	Pdhb
																														MYELOID_SPiDER_DOWN705	Ogt
																														MYELOID_SPiDER_DOWN706	Prdm1
																														MYELOID_SPiDER_DOWN707	Fip1l1
																														MYELOID_SPiDER_DOWN708	Sbno2
																														MYELOID_SPiDER_DOWN709	Klhl21
																														MYELOID_SPiDER_DOWN710	Ahctf1
																														MYELOID_SPiDER_DOWN711	Taf15
																														MYELOID_SPiDER_DOWN712	Lnpep
																														MYELOID_SPiDER_DOWN713	Gm48838
																														MYELOID_SPiDER_DOWN714	Srrt
																														MYELOID_SPiDER_DOWN715	Klf3
																														MYELOID_SPiDER_DOWN716	Ppp4r3a
																														MYELOID_SPiDER_DOWN717	Ptpn12
																														MYELOID_SPiDER_DOWN718	Vcpip1
																														MYELOID_SPiDER_DOWN719	Arnt
																														MYELOID_SPiDER_DOWN720	Scaf8
																														MYELOID_SPiDER_DOWN721	Celf2
																														MYELOID_SPiDER_DOWN722	Piezo1
																														MYELOID_SPiDER_DOWN723	Creb1
																														MYELOID_SPiDER_DOWN724	Sorl1
																														MYELOID_SPiDER_DOWN725	Rpl36
																														MYELOID_SPiDER_DOWN726	Rtf1
																														MYELOID_SPiDER_DOWN727	Zfp800
																														MYELOID_SPiDER_DOWN728	Tmem131l
																														MYELOID_SPiDER_DOWN729	Ubr2
																														MYELOID_SPiDER_DOWN730	Kpna4
																														MYELOID_SPiDER_DOWN731	Senp6
																														MYELOID_SPiDER_DOWN732	Ireb2
																														MYELOID_SPiDER_DOWN733	Stk24
																														MYELOID_SPiDER_DOWN734	Cers6
																														MYELOID_SPiDER_DOWN735	5031425E22Rik
																														MYELOID_SPiDER_DOWN736	Tmbim1
																														MYELOID_SPiDER_DOWN737	Irf7
																														MYELOID_SPiDER_DOWN738	Hnrnpab
																														MYELOID_SPiDER_DOWN739	Siva1
																														MYELOID_SPiDER_DOWN740	Smg5
																														MYELOID_SPiDER_DOWN741	Trim33
																														MYELOID_SPiDER_DOWN742	Ccar1
																														MYELOID_SPiDER_DOWN743	Arcn1
																														MYELOID_SPiDER_DOWN744	Tcf12
																														MYELOID_SPiDER_DOWN745	Tor1aip1
																														MYELOID_SPiDER_DOWN746	2002-08-01
																														MYELOID_SPiDER_DOWN747	Ube2k
																														MYELOID_SPiDER_DOWN748	Sptan1
																														MYELOID_SPiDER_DOWN749	Pvr
																														MYELOID_SPiDER_DOWN750	2310022A10Rik
																														MYELOID_SPiDER_DOWN751	B4galt5
																														MYELOID_SPiDER_DOWN752	Insig1
																														MYELOID_SPiDER_DOWN753	Gm20559
																														MYELOID_SPiDER_DOWN754	Hipk1
																														MYELOID_SPiDER_DOWN755	Por
																														MYELOID_SPiDER_DOWN756	Gmip
																														MYELOID_SPiDER_DOWN757	Ddit3
																														MYELOID_SPiDER_DOWN758	Ppp6r3
																														MYELOID_SPiDER_DOWN759	Pitpna
																														MYELOID_SPiDER_DOWN760	Lcor
																														MYELOID_SPiDER_DOWN761	Stag2
																														MYELOID_SPiDER_DOWN762	Aebp2
																														MYELOID_SPiDER_DOWN763	Fam107b
																														MYELOID_SPiDER_DOWN764	Dennd4a
																														MYELOID_SPiDER_DOWN765	Mcm9
																														MYELOID_SPiDER_DOWN766	Clock
																														MYELOID_SPiDER_DOWN767	Cyth1
																														MYELOID_SPiDER_DOWN768	Ilf2
																														MYELOID_SPiDER_DOWN769	Mfsd14a
																														MYELOID_SPiDER_DOWN770	Atxn7
																														MYELOID_SPiDER_DOWN771	Slc38a2
																														MYELOID_SPiDER_DOWN772	Gm37084
																														MYELOID_SPiDER_DOWN773	Rap2b
																														MYELOID_SPiDER_DOWN774	Mrps6
																														MYELOID_SPiDER_DOWN775	Hnrnpdl
																														MYELOID_SPiDER_DOWN776	Rbpj
																														MYELOID_SPiDER_DOWN777	Map7d1
																														MYELOID_SPiDER_DOWN778	Eif4e
																														MYELOID_SPiDER_DOWN779	Morf4l1
																														MYELOID_SPiDER_DOWN780	Cacul1
																														MYELOID_SPiDER_DOWN781	B930086L07Rik
																														MYELOID_SPiDER_DOWN782	Ptpn2
																														MYELOID_SPiDER_DOWN783	Fnip1
																														MYELOID_SPiDER_DOWN784	Rsf1
																														MYELOID_SPiDER_DOWN785	Arf2
																														MYELOID_SPiDER_DOWN786	Pten
																														MYELOID_SPiDER_DOWN787	Usp16
																														MYELOID_SPiDER_DOWN788	Mapk1ip1l
																														MYELOID_SPiDER_DOWN789	Kdm2a
																														MYELOID_SPiDER_DOWN790	Zzz3
																														MYELOID_SPiDER_DOWN791	Tbc1d23
																														MYELOID_SPiDER_DOWN792	Plek
																														MYELOID_SPiDER_DOWN793	Dhx9
																														MYELOID_SPiDER_DOWN794	Flrt3
																														MYELOID_SPiDER_DOWN795	Dnajc5
																														MYELOID_SPiDER_DOWN796	Bdp1
																														MYELOID_SPiDER_DOWN797	Mapkapk2
																														MYELOID_SPiDER_DOWN798	Ewsr1
																														MYELOID_SPiDER_DOWN799	Cep170
																														MYELOID_SPiDER_DOWN800	Pip5k1a
																														MYELOID_SPiDER_DOWN801	Rnf115
																														MYELOID_SPiDER_DOWN802	Mia3
																														MYELOID_SPiDER_DOWN803	Slc25a28
																														MYELOID_SPiDER_DOWN804	Smg1
																														MYELOID_SPiDER_DOWN805	G3bp2
																														MYELOID_SPiDER_DOWN806	Fxyd5
																														MYELOID_SPiDER_DOWN807	Cul5
																														MYELOID_SPiDER_DOWN808	Prdm2
																														MYELOID_SPiDER_DOWN809	Mknk2
																														MYELOID_SPiDER_DOWN810	BC005561
																														MYELOID_SPiDER_DOWN811	Tle4
																														MYELOID_SPiDER_DOWN812	Mob4
																														MYELOID_SPiDER_DOWN813	Chd4
																														MYELOID_SPiDER_DOWN814	Kansl1l
																														MYELOID_SPiDER_DOWN815	Chmp4b
																														MYELOID_SPiDER_DOWN816	Dusp11
																														MYELOID_SPiDER_DOWN817	Rbms1
																														MYELOID_SPiDER_DOWN818	Irf5
																														MYELOID_SPiDER_DOWN819	Prpf4b
																														MYELOID_SPiDER_DOWN820	Rbm6
																														MYELOID_SPiDER_DOWN821	Gm21188
																														MYELOID_SPiDER_DOWN822	Usp34
																														MYELOID_SPiDER_DOWN823	Gigyf1
																														MYELOID_SPiDER_DOWN824	Sf3b6
																														MYELOID_SPiDER_DOWN825	Gabpb2
																														MYELOID_SPiDER_DOWN826	Rpl41
																														MYELOID_SPiDER_DOWN827	Nktr
																														MYELOID_SPiDER_DOWN828	Mepce
																														MYELOID_SPiDER_DOWN829	Ipo7
																														MYELOID_SPiDER_DOWN830	Rps24
																														MYELOID_SPiDER_DOWN831	Xiap
																														MYELOID_SPiDER_DOWN832	Lrrc8d
																														MYELOID_SPiDER_DOWN833	Map4k4
																														MYELOID_SPiDER_DOWN834	Baz2a
																														MYELOID_SPiDER_DOWN835	Abcc1
																														MYELOID_SPiDER_DOWN836	Brd7
																														MYELOID_SPiDER_DOWN837	Pik3r5
																														MYELOID_SPiDER_DOWN838	Ccnf
																														MYELOID_SPiDER_DOWN839	Becn1
																														MYELOID_SPiDER_DOWN840	Slk
																														MYELOID_SPiDER_DOWN841	Bfar
																														MYELOID_SPiDER_DOWN842	Ube2d3
																														MYELOID_SPiDER_DOWN843	Zranb1
																														MYELOID_SPiDER_DOWN844	Zbtb11
																														MYELOID_SPiDER_DOWN845	Plekhg2
																														MYELOID_SPiDER_DOWN846	Usp25
																														MYELOID_SPiDER_DOWN847	Eri1
																														MYELOID_SPiDER_DOWN848	Tnfrsf1b
																														MYELOID_SPiDER_DOWN849	Srpk2
																														MYELOID_SPiDER_DOWN850	Cd300lf
																														MYELOID_SPiDER_DOWN851	Itch
																														MYELOID_SPiDER_DOWN852	Swt1
																														MYELOID_SPiDER_DOWN853	Nsd2
																														MYELOID_SPiDER_DOWN854	N4bp2l2
																														MYELOID_SPiDER_DOWN855	Plekhm3
																														MYELOID_SPiDER_DOWN856	Hspa13
																														MYELOID_SPiDER_DOWN857	Grb2
																														MYELOID_SPiDER_DOWN858	Ranbp2
																														MYELOID_SPiDER_DOWN859	Fam133b
																														MYELOID_SPiDER_DOWN860	Csnk1a1
																														MYELOID_SPiDER_DOWN861	Gm47664
																														MYELOID_SPiDER_DOWN862	St3gal1
																														MYELOID_SPiDER_DOWN863	Ndufb1-ps
																														MYELOID_SPiDER_DOWN864	Tent5a
																														MYELOID_SPiDER_DOWN865	Atp8b4
																														MYELOID_SPiDER_DOWN866	Kmt5b
																														MYELOID_SPiDER_DOWN867	Btbd7
																														MYELOID_SPiDER_DOWN868	Tob1
																														MYELOID_SPiDER_DOWN869	Tcerg1
																														MYELOID_SPiDER_DOWN870	Ep300
																														MYELOID_SPiDER_DOWN871	Ddx21
																														MYELOID_SPiDER_DOWN872	5330406M23Rik
																														MYELOID_SPiDER_DOWN873	BC005537
																														MYELOID_SPiDER_DOWN874	9430034N14Rik
																														MYELOID_SPiDER_DOWN875	Pspc1
																														MYELOID_SPiDER_DOWN876	Synj1
																														MYELOID_SPiDER_DOWN877	Itgal
																														MYELOID_SPiDER_DOWN878	R3hdm1
																														MYELOID_SPiDER_DOWN879	Cdk12
																														MYELOID_SPiDER_DOWN880	Phc3
																														MYELOID_SPiDER_DOWN881	Axdnd1
																														MYELOID_SPiDER_DOWN882	Arih1
																														MYELOID_SPiDER_DOWN883	Samhd1
																														MYELOID_SPiDER_DOWN884	Dclre1c
																														MYELOID_SPiDER_DOWN885	Cdc73
																														MYELOID_SPiDER_DOWN886	Dstyk
																														MYELOID_SPiDER_DOWN887	Herc4
																														MYELOID_SPiDER_DOWN888	A130071D04Rik
																														MYELOID_SPiDER_DOWN889	Tet3
																														MYELOID_SPiDER_DOWN890	Relch
																														MYELOID_SPiDER_DOWN891	Etnk1
																														MYELOID_SPiDER_DOWN892	Pnrc1
																														MYELOID_SPiDER_DOWN893	6820431F20Rik
																														MYELOID_SPiDER_DOWN894	Strn3
																														MYELOID_SPiDER_DOWN895	Rab8b
																														MYELOID_SPiDER_DOWN896	Kmt2e
																														MYELOID_SPiDER_DOWN897	Tia1
																														MYELOID_SPiDER_DOWN898	Gan
																														MYELOID_SPiDER_DOWN899	Ggnbp2
																														MYELOID_SPiDER_DOWN900	Psme2
																														MYELOID_SPiDER_DOWN901	Lpin2
																														MYELOID_SPiDER_DOWN902	Pcgf5
																														MYELOID_SPiDER_DOWN903	Ccr5
																														MYELOID_SPiDER_DOWN904	Ccl9
																														MYELOID_SPiDER_DOWN905	Aamp
																														MYELOID_SPiDER_DOWN906	Klf6
																														MYELOID_SPiDER_DOWN907	Jund
																														MYELOID_SPiDER_DOWN908	Pura
																														MYELOID_SPiDER_DOWN909	Fus
																														MYELOID_SPiDER_DOWN910	Cltc
																														MYELOID_SPiDER_DOWN911	Ankrd17
																														MYELOID_SPiDER_DOWN912	Rps7
																														MYELOID_SPiDER_DOWN913	Ecpas
																														MYELOID_SPiDER_DOWN914	Herc1
																														MYELOID_SPiDER_DOWN915	H2-K1
																														MYELOID_SPiDER_DOWN916	Cux1
																														MYELOID_SPiDER_DOWN917	Sertad1
																														MYELOID_SPiDER_DOWN918	Mapk8
																														MYELOID_SPiDER_DOWN919	Crybg3
																														MYELOID_SPiDER_DOWN920	Sod1
																														MYELOID_SPiDER_DOWN921	Rnf213
																														MYELOID_SPiDER_DOWN922	Il6ra
																														MYELOID_SPiDER_DOWN923	Arf4
																														MYELOID_SPiDER_DOWN924	Pfkp
																														MYELOID_SPiDER_DOWN925	Lars2
																														MYELOID_SPiDER_DOWN926	Trpm7
																														MYELOID_SPiDER_DOWN927	Vps4b
																														MYELOID_SPiDER_DOWN928	Dido1
																														MYELOID_SPiDER_DOWN929	Wdr26
																														MYELOID_SPiDER_DOWN930	Entpd7
																														MYELOID_SPiDER_DOWN931	Zbtb7a
																														MYELOID_SPiDER_DOWN932	Etv3
																														MYELOID_SPiDER_DOWN933	Gm48027
																														MYELOID_SPiDER_DOWN934	Gm38062
																														MYELOID_SPiDER_DOWN935	Tank
																														MYELOID_SPiDER_DOWN936	Tnrc6b
																														MYELOID_SPiDER_DOWN937	Aff1
