# Supplementary material for: Senescence atlas reveals an aged-like inflamed niche that blunts muscle regeneration
Source: Nature. 2022 Dec 21;613(7942):169–78. doi: 10.1038/s41586-022-05535-x (PMC9812788; doi:10.1038/s41586-022-05535-x)
Supplement: Supplementary file 4 — Source Data Fig. 2 [file 41586_2022_5535_MOESM4_ESM.xlsx]

## Sheet: Fig. 2a
Cross-sectional Area of eMHC+ fibers in Young and Geriatric muscles treated with vehicle or GCV
GERIATRIC	Vehicle	GCV					YOUNG	Vehicle	GCV
	398.63	542.6						702.513	910.23
	550.25	730.36						582.828	721.793
	450.53	806.19						685.308	881.02
	465.04	675.34						766.14	1090.52
	478.15	643.32						748.147	951.636
		524.68						851.93	878.815
									1319.62
									1010.02
N of each column:	Vehicle		GCV				N of each column:	Vehicle		GCV
	Muscles	Mice	Muscles	Mice				Muscles	Mice	Muscles	Mice
	5	3	6	3				6	4	8	4
Test performed: Mann-Whitney test between Vehicle and GCV							Test performed: Mann-Whitney test between Vehicle and GCV
Table Analyzed	MEAN data eMHC						Table Analyzed	MEAN data eMHC
Column B	GCV						Column B	GCV
vs.	vs,						vs.	vs,
Column A	Vehicle						Column A	Vehicle
Mann Whitney test							Mann Whitney test
P value	0.0173						P value	0.0047
Exact or approximate P value?	Exact						Exact or approximate P value?	Exact
P value summary	*						P value summary	**
Significantly different (P < 0.05)?	Yes						Significantly different (P < 0.05)?	Yes
One- or two-tailed P value?	Two-tailed						One- or two-tailed P value?	Two-tailed
Sum of ranks in column A,B	17 , 49						Sum of ranks in column A,B	24 , 81
Mann-Whitney U	2						Mann-Whitney U	3
Difference between medians							Difference between medians
Median of column A	465, n=5						Median of column A	725,3, n=6
Median of column B	659,3, n=6						Median of column B	930,9, n=8
Difference: Actual	194.3						Difference: Actual	205.6
Difference: Hodges-Lehmann	186.5						Difference: Hodges-Lehmann	216.3

## Sheet: Fig. 2b
Force-frequency measurements in EDL muscles from vehicle- and GCV-treated young and geriatric mice at 10 DPI
Specific force measurements:
Frequency (Hz)	Vehicle (Young)											GCV (Young)									Vehicle (Geriatric)					GCV (Geriatric)
1	34.7867	23.263	18.3366	22.8632	33.9729	46.0085	34.5301	35.6348	21.0932	28.763	15.9523	40.8958	27.2523	27.4684	31.4549	41.1692	40.9435	38.388	41.2182	26.1889	16.034	27.1523	29.0845	37.9819	21.0398	34.5507	27.7609	30.7691	36.0184	38.1604	24.0525	31.9723
5	35.9002	24.1543	19.9531	24.0472	35.0315	46.4919	36.0428	36.5281	23.1315	30.5056	14.9246	41.2546	28.7981	28.5369	31.5188	42.2504	42.7116	39.7682	42.3531	27.5591	17.1398	30.2463	31.766	41.3339	22.54	36.4259	30.7117	33.1183	36.9069	37.0587	23.8254	33.6748
10	43.1197	29.0921	23.725	26.3819	37.1149	46.3952	38.0229	39.208	26.853	34.4829	18.2684	43.2455	30.999	30.2286	34.9877	47.969	48.1794	41.7399	43.1399	29.879	23.8808	39.297	44.7199	46.332	34.5413	42.1218	40.3377	44.1767	47.1254	40.8795	26.0017	36.3924
20	74.5301	39.3599	43.6464	39.5561	61.074	83.0409	64.1233	66.4295	49.1297	60.5808	37.7765	68.913	51.3795	45.7065	68.2304	87.2178	85.5541	67.5695	72.2529	56.208	43.2748	60.5347	65.5122	65.4519	54.2684	79.204	76.3781	79.6728	88.5385	63.6398	48.124	59.2461
40	117.201	72.6768	77.7046	73.2756	104.238	124.65	98.6534	107.976	80.638	91.2505	71.7036	118.795	103.616	85.6255	130.268	124.162	120.752	106.322	120.114	91.3187	60.1168	78.3836	79.3944	96.7895	65.9699	126.178	117.805	105.772	128.809	109.864	77.3996	102.874
60	146.618	95.6902	88.3547	91.8863	131.456	145.906	116.173	126.574	101.902	109.763	89.3196	146.579	129.759	121.864	160.212	144.149	136.451	128.39	145.823	112.105	67.1556	84.9717	85.8094	110.614	70.9202	146.594	137.114	113.851	151.055	128.78	89.1514	123.584
80	153.748	105.245	101.366	101.492	144.125	158.395	119.308	136.725	113.488	121.531	102.189	176.875	144.41	147.597	180.089	161.761	143.016	145.24	159.819	127.037	69.4948	87.5817	89.1304	119.261	71.2203	157.189	147.6	132.158	162.702	144.789	94.2799	135.076
100	158.974	109.719	108.45	110.647	152.122	165.953	123.255	140.542	116.775	126.615	111.601	174.274	163.178	161.65	196.072	169.884	148.337	153.522	166.507	137.889	69.6861	88.8025	87.604	123.506	73.8456	162.018	154.074	126.915	159.719	151.775	96.002	142.017
150	158.004	110.967	108.26	112.732	159.666	166.517	124.644	140.769	114.974	130.982	114.145	200.802	179.862	170.198	203.5	168.888	147.845	157.223	169.851	141.096	68.3465	87.8974	84.0974	123.169	73.5831	160.94	156.653	128.319	160.607	144.907	95.2829	139.807
200	153.047	111.948	110.099	112.898	170.537	168.032	126.225	142.621	123.469	133.544	119.985	201.538	179.123	171.904	203.606	172.259	150.006	161.257	166.674	138.667	68.8355	90.1075	84.7781	127.75	74.8582	160.424	153.243	119.695	165.526	148.915	93.7311	139.725
250	154.717	115.406	110.986	114.966	174.855	167.323	129.993	143.693	125.507	137.193	123.328	204.713	174.956	166.903	195.647	172.387	148.942	164.564	169.261	143.183	68.1338	90.1707	85.0875	130.844	74.8582	162.792		131.184	164.669	150.04	91.9144	141.886
300	153.586	114.942	114.188	115.367	179.694	166.211	132.455	142.848	126.717	144.041	123.834	206.004	179.039	168.506	198.392	172.387	149.27	164.518	169.685	143.074	67.6021	90.0655	85.7269	134.712	73.9581	162.932		130.754	169.62	151.282	89.757	139.905
N of each column:	Vehicle (Young)		GCV (Young)		Vehicle (Geriatric)		GCV (Geriatric)
	Muscles	Mice	Muscles	Mice	Muscles	Mice	Muscles	Mice
	11	7	9	7	5	4	7	5
Test performed: 2way ANOVA test between Vehicle (Young) and GCV (Young)									Test performed: 2way ANOVA test between Vehicle (Young) and Vehicle (Geriatric)									Test performed: Mixed-effects analysis between Vehicle (Geriatric) and GCV (Geriatric)
Column factor respresents treatment (Vehicle or GCV)									Column factor respresents age (Young or Geriatric)									Column factor respresents treatment (Vehicle or GCV)
Table Analyzed	Vehicle (Young) and GCV (Young)								Table Analyzed	Vehicle (Young) and Vehicle (Geriatric)								Table Analyzed	Vehicle (Geriatric) and GCV (Geriatric)
Two-way RM ANOVA	Matching: Stacked								Two-way RM ANOVA	Matching: Stacked								Mixed-effects model (REML)	Matching: Stacked
Assume sphericity?	No								Assume sphericity?	No								Assume sphericity?	No
Alpha	0.05								Alpha	0.05								Alpha	0.05
Source of Variation	% of total variation	P value	P value summary	Significant?	Geisser-Greenhouse's epsilon				Source of Variation	% of total variation	P value	P value summary	Significant?	Geisser-Greenhouse's epsilon				Fixed effects (type III)	P value	P value summary	Statistically significant (P < 0,05)?	F (DFn, DFd)	Geisser-Greenhouse's epsilon
Time x Column Factor	1.424	<0,0001	****	Yes					Time x Column Factor	4.491	<0,0001	****	Yes					Time	<0,0001	****	Yes	F (1,151, 11,30) = 188,3	0.1046
Time	85.45	<0,0001	****	Yes	0.1478				Time	51.18	<0,0001	****	Yes	0.1417				Column Factor	0.0061	**	Yes	F (1, 10) = 11,99
Column Factor	4.806	0.0028	**	Yes					Column Factor	7.074	0.0158	*	Yes					Time x Column Factor	<0,0001	****	Yes	F (11, 108) = 17,00
Subject	7.221	<0,0001	****	Yes					Subject	13.15	<0,0001	****	Yes
																		Random effects	SD	Variance
ANOVA table	SS	DF	MS	F (DFn, DFd)	P value				ANOVA table	SS	DF	MS	F (DFn, DFd)	P value				Subject	16.83	283.1
Time x Column Factor	9785	11	889.6	F (11, 198) = 10,67	P<0,0001				Time x Column Factor	16549	11	1504	F (11, 154) = 26,28	P<0,0001				Residual	8.967	80.41
Time	587300	11	53391	F (1,626, 29,26) = 640,2	P<0,0001				Time	188608	11	17146	F (1,559, 21,82) = 299,5	P<0,0001
Column Factor	33032	1	33032	F (1, 18) = 11,98	P=0,0028				Column Factor	26068	1	26068	F (1, 14) = 7,532	P=0,0158				Was the matching effective?
Subject	49632	18	2757	F (18, 198) = 33,06	P<0,0001				Subject	48450	14	3461	F (14, 154) = 60,46	P<0,0001				Chi-square, df	141,8, 1
Residual	16514	198	83.4						Residual	8815	154	57.24						P value	<0,0001
																		P value summary	****
Difference between column means									Difference between column means									Is there significant matching (P < 0.05)?	Yes
Mean of Vehicle (Young)	95.42								Mean of Vehicle (Young)	95.42
Mean of GCV (Young)	119								Mean of Vehicle (Geriatric)	70.28								Difference between column means
Difference between means	-23.58								Difference between means	25.14								Predicted mean of Vehicle (Geriatric)	70.28
SE of difference	6.813								SE of difference	9.159								Predicted mean of GCV (Geriatric)	104.8
95% CI of difference	-37,90 to -9,268								95% CI of difference	5,493 to 44,78								Difference between predicted means	-34.51
																		SE of difference	9.969
Data summary									Data summary									95% CI of difference	-56,73 to -12,30
Number of columns (Column Factor)	2								Number of columns (Column Factor)	2
Number of rows (Time)	12								Number of rows (Time)	12								Data summary
Number of subjects (Subject)	20								Number of subjects (Subject)	16								Number of columns (Column Factor)	2
Number of missing values	0								Number of missing values	0								Number of rows (Time)	12
																		Number of subjects (Subject)	12
																		Number of missing values	2

## Sheet: Fig. 2c
Force-frequency measurements in EDL muscles from vehicle- and D+Q-treated young and geriatric mice at 10 DPI
Frequency (Hz)	Vehicle (Young)								Q+D (Young)							Vehicle (Geriatric)					Q+D (Geriatric)
1	19.1801	25.1456	14.1358	16.6793	22.9688	18.8701	33.0657	25.6488	17.5788	31.1825	28.2537	38.7626	25.6959	35.4868	26.9443	18.7282	12.1938	20.3408	17.1356	28.2984	35.2009	32.3667	24.7371	40.6515	29.6447	39.9016	37.6342
5	19.6125	26.9137	14.8031	18.5202	24.3253	22.0979	33.2337	25.9775	18.2907	33.8027	28.0266	38.7949	25.7433	35.3758	27.1377	20.3653	13.9097	20.1689	17.411	29.5173	35.9184	31.9189	25.0653	41.6757	30.1674	40.3674	38.2025
10	21.0099	28.5016	17.7556	23.1336	27.6703	42.8589	38.1398	28.6393	21.5765	52.2558	29.4459	41.7829	26.5349	38.4857	27.6964	23.0993	21.5217	23.4731	19.919	32.6052	42.4204	32.0682	27.1436	45.9401	34.096	48.0785	47.3585
20	38.9423	48.6214	36.2999	50.9471	56.2511	64.2883	77.1532	54.3539	33.4965	92.8041	42.0304	72.4054	44.1722	69.2151	48.4526	37.5875	41.4006	45.6856	38.2578	53.0621	72.8008	48.578	51.0681	79.4035	56.5863	89.4551	76.1735
40	65.9407	85.2103	65.8657	81.755	91.9122	77.5432	117.091	105.898	52.9373	116.275	104.499	129.047	96.8148	118.141	103.093	58.8532	69.3296	74.7357	68.2233	71.8126	115.109	90.1417	93.3853	120.502	101.892	127.856	101.705
60	80.6793	105.788	84.3494	99.0109	110.737	87.0357	137.152	133.65	69.5669	128.688	139.13	154.308	94.9307	146.002	134.765	70.8039	75.2987	89.1557	84.431	80.7511	135.804	115.718	113.513	136.889	120.273	144.779	116.776
80	92.5233	122.421	98.0807	109.702	123.336	92.2689	149.081	145.924	133.804	133.929	153.91	165.517	133.467	164.032	153.523	93.3139	97.5871	98.5716	92.013	85.1187	144.862	127.471	123.904	146.386	129.302	152.076	124.648
100	102.97	132.62	105.846	116.245	129.376	95.6112	152.492	149.687	137.381	130.249	161.252	172.413	145.848	176.564	166.393	94.8363	99.0109	105.696	97.0435	90.2787	148.673	132.396	127.498	149.999	135.321	157.355	131.699
150	107.545	138.743	109.304	119.549	131.922	98.457	149.905	148.29	144.628	133.408	165.662	172.187	147.368	179.175	173.398	92.7245	98.153	108.179	98.0293	92.0055	148.315	129.299	130.749	155.828	136.582	157.536	128.963
200	113.467	141.068	107.039	117.686	128.986	101.532	148.695	137.561	134.954	135.341	157.486	171.267	147.288	170.474	167.79	92.8554	95.7799	104.874	95.2169	92.9805	151.117	126.184	122.951	152.215	132.726	157.433	131.257
250	124.778	144.62	109.648	119.062	126.514	103.385	149.014	142.457	129.55	139.299	156.692	171.347	148.318	175.528	173.398	91.9059	96.0355	106.727	96.971	93.6712	142.216	128.739	122.076	155.083	134.366	159.71	133.004
300	135.525	149.499	113.834	121.102	130.101	101.532	145.99	140.157	136.98	135.341	158.016	170.217	145.119	176.25	175.268	90.2852	101.274	109.095	97.8553	94.6464	143.629	126.221	125.233	156.684	136.51	158.39	133.004
N of each column:	Vehicle (Young)		D+Q (Young)		Vehicle (Geriatric)		D+Q (Geriatric)
	Muscles	Mice	Muscles	Mice	Muscles	Mice	Muscles	Mice
	8	5	7	5	5	3	7	5
Test performed: 2way ANOVA test between Vehicle (Young) and D+Q (Young)								Test performed: 2way ANOVA test between Vehicle (Young) and Vehicle (Geriatric)								Test performed: 2way ANOVA test between Vehicle (Geriatric) and D+Q (Geriatric)
Column factor respresents treatment (Vehicle or D+Q)								Column factor respresents age (Young or Geriatric)								Column factor respresents treatment (Vehicle or D+Q)
Table Analyzed	Vehicle (Young) and D+Q (Young)							Table Analyzed	Vehicle (Young) and Vehicle (Geriatric)							Table Analyzed	Vehicle (Geriatric) and D+Q (Geriatric)
Two-way RM ANOVA	Matching: Stacked							Two-way RM ANOVA	Matching: Stacked							Two-way RM ANOVA	Matching: Stacked
Assume sphericity?	No							Assume sphericity?	No							Assume sphericity?	No
Alpha	0.05							Alpha	0.05							Alpha	0.05
Source of Variation	% of total variation	P value	P value summary	Significant?	Geisser-Greenhouse's epsilon			Source of Variation	% of total variation	P value	P value summary	Significant?	Geisser-Greenhouse's epsilon			Source of Variation	% of total variation	P value	P value summary	Significant?	Geisser-Greenhouse's epsilon
Time x Column Factor	1.211	<0,0001	****	Yes				Time x Column Factor	1.524	<0,0001	****	Yes				Time x Column Factor	1.881	<0,0001	****	Yes
Time	86.06	<0,0001	****	Yes	0.2136			Time	74.98	<0,0001	****	Yes	0.1792			Time	72.9	<0,0001	****	Yes	0.1992
Column Factor	3.863	0.0146	*	Yes				Column Factor	4.92	0.0132	*	Yes				Column Factor	14.74	<0,0001	****	Yes
Subject	6.341	<0,0001	****	Yes				Subject	6.218	<0,0001	****	Yes				Subject	3.436	<0,0001	****	Yes
ANOVA table	SS	DF	MS	F (DFn, DFd)	P value			ANOVA table	SS	DF	MS	F (DFn, DFd)	P value			ANOVA table	SS	DF	MS	F (DFn, DFd)	P value
Time x Column Factor	5780	11	525.5	F (11, 143) = 4,582	P<0,0001			Time x Column Factor	4162	11	378.3	F (11, 121) = 5,800	P<0,0001			Time x Column Factor	5188	11	471.7	F (11, 110) = 19,11	P<0,0001
Time	410797	11	37345	F (2,349, 30,54) = 325,6	P<0,0001			Time	204749	11	18614	F (1,971, 21,69) = 285,4	P<0,0001			Time	201105	11	18282	F (2,191, 21,91) = 740,8	P<0,0001
Column Factor	18440	1	18440	F (1, 13) = 7,920	P=0,0146			Column Factor	13435	1	13435	F (1, 11) = 8,704	P=0,0132			Column Factor	40671	1	40671	F (1, 10) = 42,91	P<0,0001
Subject	30267	13	2328	F (13, 143) = 20,30	P<0,0001			Subject	16979	11	1544	F (11, 121) = 23,66	P<0,0001			Subject	9477	10	947.7	F (10, 110) = 38,40	P<0,0001
Residual	16400	143	114.7					Residual	7892	121	65.23					Residual	2715	110	24.68
Difference between column means								Difference between column means								Difference between column means
Mean of Vehicle (Young)	88.76							Mean of Vehicle (Young)	88.76							Mean of Vehicle (Geriatric)	69.68
Mean of Q+D (Young)	109							Mean of Vehicle (Geriatric)	69.68							Mean of Q+D (Geriatric)	103.8
Difference between means	-20.29							Difference between means	19.08							Difference between means	-34.09
SE of difference	7.209							SE of difference	6.466							SE of difference	5.204
95% CI of difference	-35,86 to -4,714							95% CI of difference	4,844 to 33,31							95% CI of difference	-45,68 to -22,49
Data summary								Data summary								Data summary
Number of columns (Column Factor)	2							Number of columns (Column Factor)	2							Number of columns (Column Factor)	2
Number of rows (Time)	12							Number of rows (Time)	12							Number of rows (Time)	12
Number of subjects (Subject)	15							Number of subjects (Subject)	13							Number of subjects (Subject)	12
Number of missing values	0							Number of missing values	0							Number of missing values	0

## Sheet: Fig. 2d
Engraftment of 10.000 SPiDER+ or SPiDER- cells into pre-injured young mice
eMHC cross-sectional area analysis of engrafted muscles
3 technical replicates per each engrafted TA were analysed, MEAN data plotted
	SPiDER- (left leg)			SPiDER+ (right leg)
Mouse 1	942.545	895.372	1034.54	715.108	734.541	744.907
Mouse 2	764.345	763.247	765.291	567.128	664.493	686.147
Mouse 3	866.919	1091.04	1047.28	811.093	695.583	733.207
Mouse 4	770.138	847.486	954.034	593.489	770.224	699.505
N of each column:	SPIDER-		SPIDER+
	Muscles	Mice	Muscles	Mice
	4	4	4	4
Test performed: Mann-Whitney test between SPiDER- and SPiDER+
Table Analyzed	MEAN CSA eMHC
Column B	SPiDER+
vs.	vs,
Column A	SPiDER-
Mann Whitney test
P value	0.0286
Exact or approximate P value?	Exact
P value summary	*
Significantly different (P < 0.05)?	Yes
One- or two-tailed P value?	Two-tailed
Sum of ranks in column A,B	26 , 10
Mann-Whitney U	0
Difference between medians
Median of column A	907,4, n=4
Median of column B	709,6, n=4
Difference: Actual	-197.7
Difference: Hodges-Lehmann	-214.4
