# Supplementary material for: Senescence atlas reveals an aged-like inflamed niche that blunts muscle regeneration
Source: Nature. 2022 Dec 21;613(7942):169–78. doi: 10.1038/s41586-022-05535-x (PMC9812788; doi:10.1038/s41586-022-05535-x)
Supplement: Supplementary file 5 — Source Data Fig. 3 [file 41586_2022_5535_MOESM5_ESM.xlsx]

## Sheet: Fig. 3a
Gene set enrichment in Sen vs NSen poulations at 3DPI		Young SCs 3DPI		Young FAPs 3DPI		Young MCs 3DPI		Geriatric SCs 3DPI		Geriatric FAPs 3DPI		Geriatric MCs 3DPI
	PATHWAY ORIGINAL NAME	NES	p_adj	NES	p_adj	NES	p_adj	NES	p_adj	NES	p_adj	NES	p_adj
Glutathione metabolic process	GO_GLUTATHIONE_METABOLIC_PROCESS	1.42383	0.0376851	1.30803	0.0492008	0.230495	0.588173	0.766895	0.171043	1.04722	0.0896971	0.927143	0.118265
Reactive oxygen species biosynthetic process	GO_REACTIVE_OXYGEN_SPECIES_BIOSYNTHETIC_PROCESS	0.758533	0.174368	0.78395	0.164456	-0.631213	#N/A	3.20078	0.000629829	0.736996	0.183233	0.165585	0.682991
Positive regulation of reactive oxygen species biosynthetic process	GO_POSITIVE_REGULATION_OF_REACTIVE_OXYGEN_SPECIES_BIOSYNTHETIC_PROCESS	0.617275	0.241393	1.03552	0.0921465	-0.31859	#N/A	2.56815	0.002703	0.713008	0.193639	0.0378182	0.916604
Oxidative phosphorylation	KEGG_OXIDATIVE_PHOSPHORYLATION	2.58425	0.00260467	0.097984	0.798024	0.996403	0.100832	1.06916	0.0852795	0	#N/A	0.771331	0.169304
Positive regulation of lipid transport	GO_POSITIVE_REGULATION_OF_LIPID_TRANSPORT	0.196413	0.63619	0.632481	0.233088	0.732079	0.185319	2.69881	0.00200073	1.13876	0.0726499	0.638183	0.230047
Positive regulation of lipid localization	GO_POSITIVE_REGULATION_OF_LIPID_LOCALIZATION	0.368292	0.428261	0.781433	0.165412	0.738629	0.182545	2.6603	0.00218623	1.17487	0.0668549	0.521867	0.3007
Protein lipid complex subunit organization	GO_PROTEIN_LIPID_COMPLEX_SUBUNIT_ORGANIZATION	0.711702	0.194222	0.928489	0.117899	0.529526	0.295443	1.37846	0.0418349	0.2774	0.527959	0.771565	0.169214
Regulation of lipoprotein lipase activity	GO_REGULATION_OF_LIPOPROTEIN_LIPASE_ACTIVITY	1.02007	0.095483	1.13427	0.0734056	0.672897	0.212375	1.38639	0.0410785	0.44454	0.359302	1.42944	0.037201
Regulation of lipase activity	GO_REGULATION_OF_LIPASE_ACTIVITY	0.64571	0.226094	1.34734	0.0449424	0.54474	0.285273	2.82722	0.00148862	1.25199	0.0559765	0.882406	0.131098
Mitochondrial gene expression	GO_MITOCHONDRIAL_GENE_EXPRESSION	-1.34998	0.0446702	-3.54938	0.000282239	1.84826	#N/A	-5	1e-05	-0.982381	0.10414	0.491092	#N/A
Mitochondrial translation	GO_MITOCHONDRIAL_TRANSLATION	-1.07618	0.0839107	-4.03864	9.14872e-05	2.15736	#N/A	-5	1e-05	-0.873206	0.133904	0.554294	#N/A
Mitochondrial RNA metabolic process	GO_MITOCHONDRIAL_RNA_METABOLIC_PROCESS	-1.58549	0.0259721	-1.35484	0.0441733	0.0340167	#N/A	-5	1e-05	-1.56527	0.02721	0.0377987	#N/A
Mitochondrial genome maintenance	GO_MITOCHONDRIAL_GENOME_MAINTENANCE	-1.06352	0.0863938	-2.26447	0.00543917	0.252186	#N/A	-2.15921	0.00693086	-0.972447	0.10655	0.118268	#N/A
Signal transduction in response to DNA damage	GO_SIGNAL_TRANSDUCTION_IN_RESPONSE_TO_DNA_DAMAGE	-0.886879	0.129754	-0.861174	0.137666	-0.835885	0.14592	-2.0452	0.00901153	0.115671	#N/A	-0.813742	0.153553
DNA damage response signal transduction by p53 class mediator	GO_DNA_DAMAGE_RESPONSE_SIGNAL_TRANSDUCTION_BY_P53_CLASS_MEDIATOR	0.0844945	#N/A	-0.61863	0.240641	-1.06908	0.0852951	-1.64435	0.0226805	0.19982	#N/A	-0.822679	0.150425
DNA damage response detection of DNA damage	GO_DNA_DAMAGE_RESPONSE_DETECTION_OF_DNA_DAMAGE	-2.70974	0.00195103	-2.3221	0.00476321	0.810539	#N/A	-5	1e-05	-0.854958	0.13965	0.916617	#N/A

## Sheet: Fig. 3b (left)
Quantification of gH2AX expression in SPiDER+ and SPiDER- cells, sorted from regenerating muscle at 3DPI
Fold data normalysed to Basal state, outliers removed:
	Basal			NSen			Sen
	SCs	FAPs	MCs	SCs	FAPs	MCs	SCs	FAPs	MCs
	1.15223	0.616116	0.57832	8.30893	1.70716	0.567032	31.9033	6.25958	1.1695
	0.333393	0.484969	1.32056	5.56744	1.45425	0.318956	17.3139	3.41432	1.41758
	1.65345	1.19241	1.18576	6.80641	1.20133	0.74423	6.47864	5.69053	1.02775
	0.679176	0.464649	0.542275	10.6359	1.13811	0.318956	12.3446	3.03495	0.956867
	1.35497	0.511984	1.71088	7.75478	1.89684	0.354395	8.19517	3.79369	0.921427
	1.46198	1.06529	0.870591	3.11317	1.64393	1.1695	6.22297	5.12148	0.956867
		1.03531	0.569725	11.555	2.0233	0.567032	17.7431	4.36274	2.65796
	0.913453	1.94401	1.41863	14.9847	0.505825	0.531593	18.1925	3.41432	2.55164
	0.803073	0.719497	1.45182	4.47941	1.01165	0.460714	32.1038	1.70716	1.3467
	1.08465	0.866559	0.168379	5.3816		1.31126	12.8402	2.33944	0.531593
	1.32569	0.699005	1.1584	4.47378	1.96007	0.354395	19.7299	1.89684	2.16181
	0.786178	1.1601	0.810349	11.2712	2.14976	2.37445	8.58713	3.47755	1.5239
	0.780546	0.658158	0.965463	12.9336	0.695509	1.31126	17.5831	4.74211	1.66566
	0.653271	0.393747	0.368765	4.43323	0.632281	1.94917	22.0974	4.36274	0.70879
	0.412236	1.23005	1.3037	4.58641	0.758737	1.41758	9.17958	1.64393	2.26813
	1.00694	1.17103	1.40395	3.82051	1.83362	0.850548	28.6313	2.97172	0.460714
	0.504595	1.37018	0.620473	5.95941		0.496153	16.0108	1.5807	2.76428
	1.92377	1.05648	1.61413	8.18391	1.07488	1.41758	31.8019	2.0233	3.0478
	0.664534	1.26068	0.824304	6.11597	0.885194	0.425274		0.885194	1.48846
	0.441521	0.718267	1.11353	5.2363	2.21298	0.354395	11.0448	1.51747	0.956867
	0.43251	0.756689		4.42985	0.758737	0.850548	33.5015	1.45425	1.73654
	0.310867	1.45224		3.32718	0.948422	0.496153	18.7297	1.83362	0.956867
	1.40679	1.28336		11.0876	0.885194		29.9998	1.77039	0.850548
	0.742251	1.81406		2.80005	1.83362		11.7003	3.09818	1.1695
	1.2964	1.11242		4.5346	0.885194		11.5606	1.89684	1.48846
		0.962733		3.44319	1.26456		17.163	2.90849	1.80741
				4.68778	1.20133		41.0626	5.05825	0.956867
				6.23986			25.936	2.40267	1.91373
				4.23612	0.632281		38.0542	1.89684	0.921427
				3.49838	1.51747		11.4446	1.13811
				2.87777	1.5807		22.8577	1.07488
				6.32096	2.08653		23.7486	1.64393
				2.7122	2.27621		9.88128	4.10983
				7.99018	0.885194		12.9764	2.90849
				3.13908	1.13811		14.3922	5.75376
				6.29505	2.40267		38.7007
				4.10772	1.64393		21.1457
				4.83646			34.451
				6.42909			25.7062
				7.92035			12.3502
				6.03149			18.6689
				5.1293			26.052
				13.8324			31.5845
				4.75198			18.8424
				6.83794			12.4685
				8.09155			13.3301
				14.5578			18.0821
				5.41314			22.5649
				8.75496			16.9805
				14.2526			34.21
				10.4963			11.4221
				7.7086			23.7914
				6.93706
				7.68494			22.4308
				4.27892			30.644
				12.9449			19.0744
				8.54658			17.5279
				4.02663			39.1794
				5.32641			15.4104
				4.43323			7.36056
				9.15593			16.5852
				6.91341			11.323
				4.62696			16.0378
				8.52969			15.9961
				4.84772			19.5565
				5.11804			34.6977
				3.97482			32.2017
				5.62827			16.8668
				14.8101			34.4882
				4.78352			17.0492
				5.71274			33.0352
				6.81429			21.7089
				8.63669			23.3308
				8.12309			16.5773
				7.47883			27.9206
				13.0609			19.4663
				6.45837			21.7753
				5.81411			11.4852
				7.54303			17.2903
				7.52838			41.735
				7.44729
				6.56537
				8.75496
				6.11822
				7.3538
				5.64854
				5.9932
				5.58772
				6.32997
				7.16233
				8.94418
N each column:	24	26	20	91	34	22	78	35	29
Test performed: Mann-Whitney tests
Table Analyzed	SCs		Table Analyzed	SCs		Table Analyzed	SCs
Column C	Sen		Column B	NSen		Column C	Sen
vs.	vs,		vs.	vs,		vs.	vs,
Column A	Basal		Column A	Basal		Column B	NSen
Mann Whitney test			Mann Whitney test			Mann Whitney test
P value	<0,0001		P value	<0,0001		P value	<0,0001
Exact or approximate P value?	Exact		Exact or approximate P value?	Exact		Exact or approximate P value?	Exact
P value summary	****		P value summary	****		P value summary	****
Significantly different (P < 0.05)?	Yes		Significantly different (P < 0.05)?	Yes		Significantly different (P < 0.05)?	Yes
One- or two-tailed P value?	Two-tailed		One- or two-tailed P value?	Two-tailed		One- or two-tailed P value?	Two-tailed
Sum of ranks in column A,C	300 , 4953		Sum of ranks in column A,B	300 , 6370		Sum of ranks in column B,C	4481 , 9884
Mann-Whitney U	0		Mann-Whitney U	0		Mann-Whitney U	295
Difference between medians			Difference between medians			Difference between medians
Median of column A	0,7946, n=24		Median of column A	0,7946, n=24		Median of column B	6,295, n=91
Median of column C	18,70, n=78		Median of column B	6,295, n=91		Median of column C	18,70, n=78
Difference: Actual	17.9		Difference: Actual	5.5		Difference: Actual	12.4
Difference: Hodges-Lehmann	17.68		Difference: Hodges-Lehmann	5.376		Difference: Hodges-Lehmann	12.49
Table Analyzed	FAPs		Table Analyzed	FAPs		Table Analyzed	FAPs
Column C	Sen		Column B	NSen		Column C	Sen
vs.	vs,		vs.	vs,		vs.	vs,
Column A	Basal		Column A	Basal		Column B	NSen
Mann Whitney test			Mann Whitney test			Mann Whitney test
P value	<0,0001		P value	0.6229		P value	<0,0001
Exact or approximate P value?	Exact		Exact or approximate P value?	Exact		Exact or approximate P value?	Exact
P value summary	****		P value summary	ns		P value summary	****
Significantly different (P < 0.05)?	Yes		Significantly different (P < 0.05)?	No		Significantly different (P < 0.05)?	Yes
One- or two-tailed P value?	Two-tailed		One- or two-tailed P value?	Two-tailed		One- or two-tailed P value?	Two-tailed
Sum of ranks in column A,C	2545 , 7046		Sum of ranks in column A,B	3186 , 2485		Sum of ranks in column B,C	1597 , 5906
Mann-Whitney U	654		Mann-Whitney U	1295		Mann-Whitney U	562
Difference between medians			Difference between medians			Difference between medians
Median of column A	1,644, n=61		Median of column A	1,644, n=61		Median of column B	1,644, n=45
Median of column C	11,49, n=77		Median of column B	1,644, n=45		Median of column C	11,49, n=77
Difference: Actual	9.841		Difference: Actual	5e-09		Difference: Actual	9.841
Difference: Hodges-Lehmann	9.916		Difference: Hodges-Lehmann	0.08162		Difference: Hodges-Lehmann	8.241
Table Analyzed	MCs		Table Analyzed	MCs		Table Analyzed	MCs
Column C	Sen		Column B	NSen		Column C	Sen
vs.	vs,		vs.	vs,		vs.	vs,
Column A	Basal		Column A	Basal		Column B	NSen
Mann Whitney test			Mann Whitney test			Mann Whitney test
P value	0.0259		P value	0.1033		P value	0.0004
Exact or approximate P value?	Exact		Exact or approximate P value?	Exact		Exact or approximate P value?	Exact
P value summary	*		P value summary	ns		P value summary	***
Significantly different (P < 0.05)?	Yes		Significantly different (P < 0.05)?	No		Significantly different (P < 0.05)?	Yes
One- or two-tailed P value?	Two-tailed		One- or two-tailed P value?	Two-tailed		One- or two-tailed P value?	Two-tailed
Sum of ranks in column A,C	391 , 834		Sum of ranks in column A,B	495 , 408		Sum of ranks in column B,C	391 , 935
Mann-Whitney U	181		Mann-Whitney U	155		Mann-Whitney U	138
Difference between medians			Difference between medians			Difference between medians
Median of column A	1,039, n=20		Median of column A	1,039, n=20		Median of column B	0,5670, n=22
Median of column C	1,347, n=29		Median of column B	0,5670, n=22		Median of column C	1,347, n=29
Difference: Actual	0.3072		Difference: Actual	-0.4725		Difference: Actual	0.7797
Difference: Hodges-Lehmann	0.3626		Difference: Hodges-Lehmann	-0.2239		Difference: Hodges-Lehmann	0.5848

## Sheet: Fig. 3b (right)
Quantification of CellRox levels in SPiDER+ and SPiDER- cells, sorted from regenerating muscle at 3DPI
Fold data normalysed to Basal state, outliers removed:
	Basal			NSen			Sen
	SCs	FAPs	MCs	SCs	FAPs	MCs	SCs	FAPs	MCs
	0.344593	0.842059	1.73879	3.72205	2.86232	3.39247	8.65875	3.58557
	0.684674	0.488757	1.66588	4.42474	2.34152	1.47327	22.0205	4.71611	2.68313
	1.17165	0.371166	2.41752	5.52189	2.87598	4.91206	10.5163	4.50853	1.97348
	1.10178	0.752225	0.533876	6.7065	5.77299	2.1711	16.489	4.80508	2.7946
	1.43306	1.54499		4.45263	3.32061	5.53147	7.79816	2.78752	1.05727
	0.989584	0.822561	0.741424	4.66805	4.43296	6.23778	10.9042	5.68931	2.0058
	0.611148	0.894884	1.78946	4.58143	2.9156	3.28194	7.5347	4.45774	0.890103
	0.942149	1.1546	1.19716	4.47298	4.72885	1.81696	8.74796	3.17803	3.12267
	0.915643	1.18986	1.085	2.03502	2.49448	3.02025	20.373	3.42685	2.68566
	0.699607	1.29095	1.25569		2.4708	3.69436	8.98418	3.55069	2.80468
	1.30693	0.712774	0.772392	3.66669	2.81108	4.68178	19.0383	2.88827	2.86092
	1.56061	2.03763	0.903008	6.70816	4.49006	7.09677	11.6059	6.53524	3.56736
	0.360267	0.781155	0.666417	4.83769	1.75511	3.83471	19.8496	2.94709	5.47334
	0.639671	1.08805	0.308421	6.29726	3.67347	5.11266	10.0592	5.25885	5.44382
		0.736496	0.992233	7.63322	2.17671	3.05924	10.2276	2.92557	3.61321
	1.28906	1.02604	0.415623	4.49542	3.66608	4.25666	20.0472	9.51387	4.64747
	1.10262	1.73473	0.358396	5.32281	1.38788	5.13442	7.2474	2.95515	5.84566
	1.22806	2.15851	0.257725	5.79147	3.99902	2.70817	11.5314	3.99365	5.23253
	0.661818	1.08011	1.06174	7.27795	3.92515	3.57074	17.2523	5.42945	5.03736
	0.917768	0.538342	1.18374	5.17144	3.67527	4.66461	15.5069	5.35157	5.04821
	0.814704	0.474728	0.655511	5.74758	3.45226		14.4808	8.44831	3.46115
		1.0124		6.77951	2.7167	1.92748	18.9976	4.72174	4.17485
	1.17067	0.679788			2.27927	2.61849	5.20774	5.90587	3.09279
	0.793341	1.11491		8.1431	5.96562	3.57467	6.67522	3.69152	1.99566
	1.34574	0.563764		3.94376	2.38216	2.05659	6.92371	4.41728	4.0737
	0.656838	0.908538		2.91382	1.78805	4.27377	14.1104	9.41785
				1.16897	1.74674	1.50431	15.0024	3.21434	5.70514
				2.27508	5.0683	1.52248	11.1721	6.00008	4.42695
				3.7566	2.98765	2.06562	13.6308	3.34375	3.37159
				3.06031	2.62334	2.27451	8.28875	3.26953	2.6698
				5.58026	4.39389	2.76459	5.5393	3.64458	1.06628
				3.44245	0.750202	1.68166		9.71805	2.29167
				3.09057	1.13819	2.18629	13.9481	5.97928	3.83504
					1.39241	3.44028	15.9945	2.91964	2.52229
				5.67395	5.41838	4.3018	11.1414	4.33096	3.90934
				5.07374	3.04276	2.5726	20.7927	3.32288	5.08859
				7.94302	1.96043	3.76152	26.3425	8.04707	2.27528
					1.28349	2.12949	19.6353	2.47545	9.29531
				3.8321	1.65221	2.72379	23.9258	4.41401	2.45636
				3.13723	1.41216	3.93611	30.8379	3.96014	2.57543
				5.56732	1.13152	2.75042	9.5946	4.93886	7.05899
				4.35202	0.926152	6.20878	9.64203	6.87222	7.64806
				8.9568	1.24734	2.59842	6.83101	3.59576	2.04104
				4.36463	2.06928	6.38866	7.83512	5.90613	2.49514
				4.28516	1.05211	3.81791	15.9523	1.93209	3.18025
				3.97179	2.51645	4.52327	12.4329	4.63395	4.88823
				4.06961	0.90237	1.82077	9.25468	5.87118	3.81583
				3.42593	2.55635	1.31461	11.7878	3.9958	5.44887
				4.65437	2.41877	1.53429	9.66726	5.6323	2.85296
				3.47485	1.59437	2.4793	16.5766	3.94408	3.1721
				8.18779	1.69861	2.55821	6.99801	3.51121	2.89192
				6.47609	2.44704	4.42674	16.0152	3.65524	5.49641
				3.58893	1.50849	1.31737	6.19574	3.50113	4.55051
				3.45892	2.25393	2.05325	7.57228	4.07035	2.61627
				3.04948	8.54081	4.47144	21.0209	6.24278	2.37804
				4.663	1.81891	3.75225	11.6586	8.82976	6.57264
				3.26729	4.27114	2.13314	17.8447	6.61917	3.57868
				3.76578	7.70696	0.924683	9.88179	2.60344	4.42765
				2.68016	3.25837	3.60808	3.27212	6.38216	7.52583
				3.76069	6.58524	2.99277	6.33797	3.78786	6.4467
				3.91036	2.58149	2.30824	6.03461		5.86021
				9.36839	4.44451	1.34044	5.2137	2.9548	3.0906
				5.19212	2.82689	2.25401	14.2635	8.39028	1.22338
				7.63722	2.63274	1.59763	8.83197		2.08398
				4.19459	2.40474	2.11812	3.48779	4.07451	5.12706
				3.99116	2.92169	2.04218	9.76971	0.626729	2.10398
				3.9057	7.19822	5.91142	5.37549	6.35671	4.58742
				4.9616		4.1546	5.85198	3.17759	2.66067
				3.44245	2.59768	3.39495	9.10768	3.3974	3.93716
				4.03276	7.37597	1.55065	9.95547	8.33786	5.24379
				3.58434	1.75016	3.04458	13.3967	5.90094	2.07747
				6.22927	4.58141	2.61557	14.9793	5.98842
					5.21271	2.4647	9.01994	1.16512	4.47666
				9.28572	4.48039	5.77161	8.68858	2.26262	4.26791
					4.27601	3.65842	20.4054	3.41371	3.90621
				3.41666	7.88052	2.22838	17.7707	3.83109	3.33816
				3.77035	0.692119	1.75038	20.3693	3.14565	4.08332
				6.80879	1.81411	2.20934	18.8242	4.82102	5.89351
				8.39337	2.31442	2.21726	4.05678	3.92929	1.84931
					4.06884	1.88691	14.2294	3.04201	3.27441
				2.61246	2.1397	1.83715	5.97776	2.53882	2.70071
				7.51699	1.97224	2.68893	18.2508	1.64	2.07047
				3.10018		1.80771		0.841745	3.49022
				5.16415		4.09872	28.611	1.60427	2.00718
				4.64977		2.93626	12.3507	2.22981	2.22573
				3.54317		2.48567	13.9508	1.05879	2.87447
				2.86074		4.3964	15.0176	5.24325	3.40825
				5.07693		2.27812	8.20313	3.32039	2.02325
				3.24917		1.80712	7.67953	2.32555	2.44217
				2.63962		1.74456		0.763682	3.95848
				4.09011		1.46566	33.864	1.79353	7.31008
				4.71002		4.22171	10.4465	1.97855	3.43457
				7.9429		2.08184	14.7591	2.11717	2.26608
				3.08614		0.797106	17.1855	2.42891	6.20963
				5.47672			29.3808	2.2565	6.89071
				6.4184			16.6116	2.18267	4.05351
				3.67918			13.7281	1.37621
				3.85797			19.1795	2.17238	7.33868
				3.54039			15.3815	0.819711	8.03219
				2.8768			5.32426	2.23696	6.82102
				2.83246			13.683	2.64947
				5.1918				1.88179	8.67838
								2.0751
								2.2122
								2.63567
								2.63623
N each column:	24	26	20	95	81	93	98	104	97
Test performed: Mann-Whitney tests
Table Analyzed	SCs		Table Analyzed	SCs		Table Analyzed	SCs
Column C	Sen		Column B	NSen		Column C	Sen
vs.	vs,		vs.	vs,		vs.	vs,
Column A	Basal		Column A	Basal		Column B	NSen
Mann Whitney test			Mann Whitney test			Mann Whitney test
P value	<0,0001		P value	<0,0001		P value	<0,0001
Exact or approximate P value?	Exact		Exact or approximate P value?	Exact		Exact or approximate P value?	Exact
P value summary	****		P value summary	****		P value summary	****
Significantly different (P < 0.05)?	Yes		Significantly different (P < 0.05)?	Yes		Significantly different (P < 0.05)?	Yes
One- or two-tailed P value?	Two-tailed		One- or two-tailed P value?	Two-tailed		One- or two-tailed P value?	Two-tailed
Sum of ranks in column A,C	300 , 7203		Sum of ranks in column A,B	308 , 6832		Sum of ranks in column B,C	5129 , 13592
Mann-Whitney U	0		Mann-Whitney U	8		Mann-Whitney U	569
Difference between medians			Difference between medians			Difference between medians
Median of column A	0,9300, n=24		Median of column A	0,9300, n=24		Median of column B	4,352, n=95
Median of column C	11,72, n=98		Median of column B	4,352, n=95		Median of column C	11,72, n=98
Difference: Actual	10.79		Difference: Actual	3.422		Difference: Actual	7.371
Difference: Hodges-Lehmann	10.92		Difference: Hodges-Lehmann	3.361		Difference: Hodges-Lehmann	7.287
Table Analyzed	FAPs		Table Analyzed	FAPs		Table Analyzed	FAPs
Column C	Sen		Column B	NSen		Column C	Sen
vs.	vs,		vs.	vs,		vs.	vs,
Column A	Basal		Column A	Basal		Column B	NSen
Mann Whitney test			Mann Whitney test			Mann Whitney test
P value	<0,0001		P value	<0,0001		P value	0.0006
Exact or approximate P value?	Exact		Exact or approximate P value?	Exact		Exact or approximate P value?	Exact
P value summary	****		P value summary	****		P value summary	***
Significantly different (P < 0.05)?	Yes		Significantly different (P < 0.05)?	Yes		Significantly different (P < 0.05)?	Yes
One- or two-tailed P value?	Two-tailed		One- or two-tailed P value?	Two-tailed		One- or two-tailed P value?	Two-tailed
Sum of ranks in column A,C	456 , 8059		Sum of ranks in column A,B	491 , 5287		Sum of ranks in column B,C	6308 , 10897
Mann-Whitney U	105		Mann-Whitney U	140		Mann-Whitney U	2987
Difference between medians			Difference between medians			Difference between medians
Median of column A	0,9017, n=26		Median of column A	0,9017, n=26		Median of column B	2,598, n=81
Median of column C	3,568, n=104		Median of column B	2,598, n=81		Median of column C	3,568, n=104
Difference: Actual	2.666		Difference: Actual	1.696		Difference: Actual	0.9704
Difference: Hodges-Lehmann	2.617		Difference: Hodges-Lehmann	1.711		Difference: Hodges-Lehmann	0.8594
Table Analyzed	MCs		Table Analyzed	MCs		Table Analyzed	MCs
Column C	Sen		Column B	NSen		Column C	Sen
vs.	vs,		vs.	vs,		vs.	vs,
Column A	Basal		Column A	Basal		Column B	NSen
Mann Whitney test			Mann Whitney test			Mann Whitney test
P value	<0,0001		P value	<0,0001		P value	0.0003
Exact or approximate P value?	Exact		Exact or approximate P value?	Exact		Exact or approximate P value?	Exact
P value summary	****		P value summary	****		P value summary	***
Significantly different (P < 0.05)?	Yes		Significantly different (P < 0.05)?	Yes		Significantly different (P < 0.05)?	Yes
One- or two-tailed P value?	Two-tailed		One- or two-tailed P value?	Two-tailed		One- or two-tailed P value?	Two-tailed
Sum of ranks in column A,C	259 , 6644		Sum of ranks in column A,B	302 , 6139		Sum of ranks in column B,C	7505 , 10640
Mann-Whitney U	49		Mann-Whitney U	92		Mann-Whitney U	3134
Difference between medians			Difference between medians			Difference between medians
Median of column A	0,9476, n=20		Median of column A	0,9476, n=20		Median of column B	2,618, n=93
Median of column C	3,490, n=97		Median of column B	2,618, n=93		Median of column C	3,490, n=97
Difference: Actual	2.543		Difference: Actual	1.671		Difference: Actual	0.8717
Difference: Hodges-Lehmann	2.577		Difference: Hodges-Lehmann	1.774		Difference: Hodges-Lehmann	0.7636

## Sheet: Fig. 3c
Quantification of 8-oxoG levels in ROS-High and ROS-Low SCs and FAPs, sorted from regenerating muscle at 1DPI
Outliers removed with outlier Prism test
	ROS Low		ROS High
	SCs	FAPs	SCs	FAPs
	109.89	60.02	95.708	85.194
	53.991	151.923	65.083	64.057
	101.457	102.774	82.909	93.481
	63.009	108.79	115.741	176.196
	53.948	132.441	43.426	159.985
	31.924	97.693	144.912	159.414
	26.328	91.093	34.304	92.644
	56.051	105.74	36.607	215.141
	16.626	100.134	70.963	173.547
	37.632	105.488	158.257	109.949
	42.744	95.971	75.177	179.454
	26.658	110.007	80.8	112.559
	128.697	100.03	108.421	170.821
	59.179	100.156	146.501	114.389
	50.556	85.998	113.691	172.35
	66.945	97.053	123.454	94.031
	61.113	117.667	93.971	131.228
	75.037	61.347	81.436	131.384
	95.182	159.545	107.404	85.804
	86.683	92.143	97.087	154.255
		97.395	40.033	65.493
	103.329	116.735	117.607	80.12
	88.18	134.746	176.543	63.948
	41.934	144.056	126.966	151.656
	81.138	92.196	107.263	157.868
	117.755	71.844	156.902	158.644
	100.604	120.728	74.507	85.291
	40.957	124.702	146.27	145.976
		59.127	96.379	163.46
		93.839	79.025	118.929
		68.759	30.975	220.23
		85.737	56.48	216.331
		74.878	32.368	168.556
		94.707	117.563	185.227
		95.425	59.563	116.745
		87.027	75.377	206.363
		117.778	74.199	169.377
		105.385	41.219	174.383
		107.717	80.138	138.237
		101.297	67.282	152.698
		85.194		175.623
		64.057		162.518
		93.481		185.356
		176.196		149.433
		159.985		133.316
		121.563		140.171
		167.99		165.47
		189.008		154.668
		107.475		190.761
		89.448		239.957
		172.669
		182.245
		76.167
		125.699
		82.169
		121.152
		77.586
		146.878
		110.939
		140.485
		133.442
		138.453
		147.63
		129.395
		143.912
		107.689
N each column:	27	66	40	50
Test performed: Mann-Whitney tests between ROS Low and ROS High
Table Analyzed	SCs		Table Analyzed	FAPs
Column B	ROS High		Column B	ROS High
vs.	vs,		vs.	vs,
Column A	ROS Low		Column A	ROS Low
Mann Whitney test			Mann Whitney test
P value	0.0158		P value	<0,0001
Exact or approximate P value?	Exact		Exact or approximate P value?	Exact
P value summary	*		P value summary	****
Significantly different (P < 0.05)?	Yes		Significantly different (P < 0.05)?	Yes
One- or two-tailed P value?	Two-tailed		One- or two-tailed P value?	Two-tailed
Sum of ranks in column A,B	730 , 1548		Sum of ranks in column A,B	3087 , 3700
Mann-Whitney U	352		Mann-Whitney U	875.5
Difference between medians			Difference between medians
Median of column A	61,11, n=27		Median of column A	105,6, n=66
Median of column B	82,17, n=40		Median of column B	154,5, n=50
Difference: Actual	21.06		Difference: Actual	48.85
Difference: Hodges-Lehmann	21.96		Difference: Hodges-Lehmann	38.49

## Sheet: Fig. 3d
Quantification of SA-b-gal levels in ROS-High and ROS-Low SCs and FAPs, sorted from regenerating muscle at 1DPI and cultured in presence if vehicle or NAC for 3 days
	SCs				FAPs
	ROS low	ROS low +NAC	ROS high	ROS high +NAC	ROS low	ROS low +NAC	ROS high	ROS high +NAC
	4.04762	8.39895	13.8333	5.09126	4.10714	4.1573	9.40919	1.07143
	2.24719	6.53266	16.3166	7.44681	2.27273	1.42857	6.99708	1.14213
	6.61376	3.77698	16.5333	5.78139	1.31926	1.6568	4.80349	2.89532
N each column:	3 mice	3 mice	3 mice	3 mice	3 mice	3 mice	3 mice	3 mice
Test performed: 2-way ANOVA (multiple comparisons)
Within each row, compare columns (simple effects within rows)
Number of families	2
Number of comparisons per family	6
Alpha	0.05
Tukey's multiple comparisons test	Mean Diff,	95,00% CI of diff,	Significant?	Summary	Adjusted P Value
SCs
ROS low vs. ROS low +NAC	-1.933	-6,031 to 2,164	No	ns	0.5465
ROS low vs. ROS high	-11.26	-15,36 to -7,161	Yes	****	<0,0001
ROS low vs. ROS high +NAC	-1.804	-5,901 to 2,294	No	ns	0.6002
ROS low +NAC vs. ROS high	-9.325	-13,42 to -5,227	Yes	****	<0,0001
ROS low +NAC vs. ROS high +NAC	0.1297	-3,968 to 4,227	No	ns	0.9997
ROS high vs. ROS high +NAC	9.455	5,357 to 13,55	Yes	****	<0,0001
FAPs
ROS low vs. ROS low +NAC	0.1522	-3,945 to 4,250	No	ns	0.9996
ROS low vs. ROS high	-4.504	-8,601 to -0,4061	Yes	*	0.0288
ROS low vs. ROS high +NAC	0.8634	-3,234 to 4,961	No	ns	0.9297
ROS low +NAC vs. ROS high	-4.656	-8,753 to -0,5582	Yes	*	0.0233
ROS low +NAC vs. ROS high +NAC	0.7113	-3,386 to 4,809	No	ns	0.9587
ROS high vs. ROS high +NAC	5.367	1,269 to 9,464	Yes	**	0.0086
Test details	Mean 1	Mean 2	Mean Diff,	SE of diff,	N1	N2	q	DF
SCs
ROS low vs. ROS low +NAC	4.303	6.236	-1.933	1.432	3	3	1.909	16
ROS low vs. ROS high	4.303	15.56	-11.26	1.432	3	3	11.12	16
ROS low vs. ROS high +NAC	4.303	6.106	-1.804	1.432	3	3	1.781	16
ROS low +NAC vs. ROS high	6.236	15.56	-9.325	1.432	3	3	9.208	16
ROS low +NAC vs. ROS high +NAC	6.236	6.106	0.1297	1.432	3	3	0.1281	16
ROS high vs. ROS high +NAC	15.56	6.106	9.455	1.432	3	3	9.336	16
FAPs
ROS low vs. ROS low +NAC	2.566	2.414	0.1522	1.432	3	3	0.1502	16
ROS low vs. ROS high	2.566	7.07	-4.504	1.432	3	3	4.447	16
ROS low vs. ROS high +NAC	2.566	1.703	0.8634	1.432	3	3	0.8526	16
ROS low +NAC vs. ROS high	2.414	7.07	-4.656	1.432	3	3	4.597	16
ROS low +NAC vs. ROS high +NAC	2.414	1.703	0.7113	1.432	3	3	0.7023	16
ROS high vs. ROS high +NAC	7.07	1.703	5.367	1.432	3	3	5.3	16

## Sheet: Fig. 3e
Quantification of SA-b-gal levels and luciferase activity in vivo in regenerating mice treated with vehicle or NAC at 4 DPI
Luciferase activity in vivo (total flux)	Vehicle	NAC				SA-b-gal cells in tissue	Vehicle	NAC
p/s *1000	285	176				SA-b-gal cells /Area (mm2)	73.9607	75.1233
	306	211				Normalysed to Vehicle	88.4097	68.092
	228	134					141.318	72.77
	254	214					96.3119	72.7519
	418	323					100	56.1547
	198	34.5
		54.9
		208
Treatment	Vehicle		NAC			Treatment	Vehicle		NAC
	N muscles	N mice	N muscles	N mice			N muscles	N mice	N muscles	N mice
N of each column	6	6	8	4		N of each column	5	4	5	4
Test performed: Mann-Whitney test between Vehicle and NAC						Test performed: Mann-Whitney test between Vehicle and NAC
Table Analyzed	Total Flux *10^3					Table Analyzed	BetaGal
Column B	NAC					Column B	NAC
vs.	vs,					vs.	vs,
Column A	Vehicle					Column A	Vehicle
Mann Whitney test						Mann Whitney test
P value	0.0426					P value	0.0159
Exact or approximate P value?	Exact					Exact or approximate P value?	Exact
P value summary	*					P value summary	*
Significantly different (P < 0.05)?	Yes					Significantly different (P < 0.05)?	Yes
One- or two-tailed P value?	Two-tailed					One- or two-tailed P value?	Two-tailed
Sum of ranks in column A,B	61 , 44					Sum of ranks in column A,B	39 , 16
Mann-Whitney U	8					Mann-Whitney U	1
Difference between medians						Difference between medians
Median of column A	269,5, n=6					Median of column A	96,31, n=5
Median of column B	192,0, n=8					Median of column B	72,75, n=5
Difference: Actual	-77.5					Difference: Actual	-23.56
Difference: Hodges-Lehmann	-95					Difference: Hodges-Lehmann	-24.88
