# Supplementary material for: Senescence atlas reveals an aged-like inflamed niche that blunts muscle regeneration
Source: Nature. 2022 Dec 21;613(7942):169–78. doi: 10.1038/s41586-022-05535-x (PMC9812788; doi:10.1038/s41586-022-05535-x)
Supplement: Supplementary file 6 — Source Data Fig. 4 [file 41586_2022_5535_MOESM6_ESM.xlsx]

## Sheet: Fig. 4a
Differentially enriched from young and geriatric at 3 and 7 DPI (Sen vs NSen)
Common pathways (at least 8 out of 12 comparisons)
DOWNREGULATED in Sen vs Nsen						UPREGULATED in Sen vs Nsen
NAME	Subcluster	Big cluster	Count			NAME	Subcluster	Big cluster	Count
REACTOME_DEADENYLATION_OF_MRNA	RNA metabolism	Gene expression and protein translation	8			KEGG_ECM_RECEPTOR_INTERACTION	Collagen metabolism and integrin signaling	Matrix remodeling and fibrosis	9
GO_MRNA_SPLICE_SITE_SELECTION	RNA metabolism	Gene expression and protein translation	11			REACTOME_ELASTIC_FIBRE_FORMATION	Collagen metabolism and integrin signaling	Matrix remodeling and fibrosis	10
GO_SPLICEOSOMAL_SNRNP_ASSEMBLY	RNA metabolism	Gene expression and protein translation	9			NABA_ECM_AFFILIATED	Collagen metabolism and integrin signaling	Matrix remodeling and fibrosis	11
GO_MRNA_TRANSPORT	RNA metabolism	Gene expression and protein translation	10			REACTOME_CROSSLINKING_OF_COLLAGEN_FIBRILS	Collagen metabolism and integrin signaling	Matrix remodeling and fibrosis	8
GO_MRNA_EXPORT_FROM_NUCLEUS	RNA metabolism	Gene expression and protein translation	11			GO_EXTRACELLULAR_MATRIX_DISASSEMBLY	Collagen metabolism and integrin signaling	Matrix remodeling and fibrosis	8
GO_ESTABLISHMENT_OF_RNA_LOCALIZATION	RNA metabolism	Gene expression and protein translation	10			GO_EXTRACELLULAR_STRUCTURE_ORGANIZATION	Collagen metabolism and integrin signaling	Matrix remodeling and fibrosis	10
GO_NEGATIVE_REGULATION_OF_MRNA_SPLICING_VIA_SPLICEOSOME	RNA metabolism	Gene expression and protein translation	10			PID_INTEGRIN3_PATHWAY	Collagen metabolism and integrin signaling	Matrix remodeling and fibrosis	8
GO_NUCLEAR_EXPORT	RNA metabolism	Gene expression and protein translation	9			PID_INTEGRIN1_PATHWAY	Collagen metabolism and integrin signaling	Matrix remodeling and fibrosis	8
GO_POSITIVE_REGULATION_OF_RNA_SPLICING	RNA metabolism	Gene expression and protein translation	11			REACTOME_INTEGRIN_CELL_SURFACE_INTERACTIONS	Collagen metabolism and integrin signaling	Matrix remodeling and fibrosis	9
GO_RNA_SPLICING_VIA_TRANSESTERIFICATION_REACTIONS	RNA metabolism	Gene expression and protein translation	11			NABA_COLLAGENS	Collagen metabolism and integrin signaling	Matrix remodeling and fibrosis	10
GO_POSITIVE_REGULATION_OF_NUCLEOBASE_CONTAINING_COMPOUND_METABOLIC_PROCESS	RNA metabolism	Gene expression and protein translation	8			GO_EXTRACELLULAR_MATRIX_ASSEMBLY	Collagen metabolism and integrin signaling	Matrix remodeling and fibrosis	8
GO_POSITIVE_REGULATION_OF_MRNA_SPLICING_VIA_SPLICEOSOME	RNA metabolism	Gene expression and protein translation	10			NABA_ECM_REGULATORS	Collagen metabolism and integrin signaling	Matrix remodeling and fibrosis	12
GO_MRNA_METABOLIC_PROCESS	RNA metabolism	Gene expression and protein translation	9			REACTOME_COLLAGEN_CHAIN_TRIMERIZATION	Collagen metabolism and integrin signaling	Matrix remodeling and fibrosis	10
GO_ALTERNATIVE_MRNA_SPLICING_VIA_SPLICEOSOME	RNA metabolism	Gene expression and protein translation	9			NABA_ECM_GLYCOPROTEINS	Collagen metabolism and integrin signaling	Matrix remodeling and fibrosis	10
GO_RNA_3_END_PROCESSING	RNA metabolism	Gene expression and protein translation	10			NABA_MATRISOME_ASSOCIATED	Collagen metabolism and integrin signaling	Matrix remodeling and fibrosis	12
GO_RNA_POLYADENYLATION	RNA metabolism	Gene expression and protein translation	9			NABA_SECRETED_FACTORS	Collagen metabolism and integrin signaling	Matrix remodeling and fibrosis	10
KEGG_RNA_DEGRADATION	RNA metabolism	Gene expression and protein translation	8			REACTOME_DEGRADATION_OF_THE_EXTRACELLULAR_MATRIX	Collagen metabolism and integrin signaling	Matrix remodeling and fibrosis	10
REACTOME_METABOLISM_OF_RNA	RNA metabolism	Gene expression and protein translation	9			NABA_MATRISOME	Collagen metabolism and integrin signaling	Matrix remodeling and fibrosis	11
GO_NUCLEAR_TRANSPORT	RNA metabolism	Gene expression and protein translation	9			NABA_CORE_MATRISOME	Collagen metabolism and integrin signaling	Matrix remodeling and fibrosis	10
REACTOME_TRANSPORT_OF_MATURE_TRANSCRIPT_TO_CYTOPLASM	RNA metabolism	Gene expression and protein translation	11			REACTOME_ASSEMBLY_OF_COLLAGEN_FIBRILS_AND_OTHER_MULTIMERIC_STRUCTURES	Collagen metabolism and integrin signaling	Matrix remodeling and fibrosis	10
GO_NUCLEOBASE_CONTAINING_COMPOUND_TRANSPORT	RNA metabolism	Gene expression and protein translation	9			GO_COLLAGEN_CATABOLIC_PROCESS	Collagen metabolism and integrin signaling	Matrix remodeling and fibrosis	9
GO_NEGATIVE_REGULATION_OF_NUCLEOBASE_CONTAINING_COMPOUND_METABOLIC_PROCESS	RNA metabolism	Gene expression and protein translation	9			REACTOME_EXTRACELLULAR_MATRIX_ORGANIZATION	Collagen metabolism and integrin signaling	Matrix remodeling and fibrosis	10
REACTOME_RRNA_PROCESSING_IN_THE_NUCLEUS_AND_CYTOSOL	RNA metabolism	Gene expression and protein translation	8			PID_SYNDECAN_1_PATHWAY	Collagen metabolism and integrin signaling	Matrix remodeling and fibrosis	10
GO_MRNA_3_END_PROCESSING	RNA metabolism	Gene expression and protein translation	10			REACTOME_MOLECULES_ASSOCIATED_WITH_ELASTIC_FIBRES	Collagen metabolism and integrin signaling	Matrix remodeling and fibrosis	9
GO_NUCLEAR_TRANSCRIBED_MRNA_CATABOLIC_PROCESS	RNA metabolism	Gene expression and protein translation	8			REACTOME_ECM_PROTEOGLYCANS	Collagen metabolism and integrin signaling	Matrix remodeling and fibrosis	11
REACTOME_MRNA_SPLICING_MINOR_PATHWAY	RNA metabolism	Gene expression and protein translation	9			REACTOME_NON_INTEGRIN_MEMBRANE_ECM_INTERACTIONS	Collagen metabolism and integrin signaling	Matrix remodeling and fibrosis	8
GO_DNA_TEMPLATED_TRANSCRIPTION_TERMINATION	RNA metabolism	Gene expression and protein translation	8			GO_COLLAGEN_FIBRIL_ORGANIZATION	Collagen metabolism and integrin signaling	Matrix remodeling and fibrosis	8
REACTOME_TRNA_PROCESSING_IN_THE_NUCLEUS	RNA metabolism	Gene expression and protein translation	8			REACTOME_COLLAGEN_DEGRADATION	Collagen metabolism and integrin signaling	Matrix remodeling and fibrosis	12
GO_REGULATION_OF_NUCLEOBASE_CONTAINING_COMPOUND_METABOLIC_PROCESS	RNA metabolism	Gene expression and protein translation	8			REACTOME_COLLAGEN_FORMATION	Collagen metabolism and integrin signaling	Matrix remodeling and fibrosis	10
REACTOME_RNA_POLYMERASE_II_TRANSCRIPTION_TERMINATION	RNA metabolism	Gene expression and protein translation	12			REACTOME_SYNDECAN_INTERACTIONS	Collagen metabolism and integrin signaling	Matrix remodeling and fibrosis	9
GO_MRNA_CIS_SPLICING_VIA_SPLICEOSOME	RNA metabolism	Gene expression and protein translation	10			GO_REGULATION_OF_SIGNALING_RECEPTOR_ACTIVITY	Collagen metabolism and integrin signaling	Matrix remodeling and fibrosis	8
GO_SPLICEOSOMAL_COMPLEX_ASSEMBLY	RNA metabolism	Gene expression and protein translation	10			REACTOME_MET_ACTIVATES_PTK2_SIGNALING	Collagen metabolism and integrin signaling	Matrix remodeling and fibrosis	8
GO_RNA_LOCALIZATION	RNA metabolism	Gene expression and protein translation	10			REACTOME_COLLAGEN_BIOSYNTHESIS_AND_MODIFYING_ENZYMES	Collagen metabolism and integrin signaling	Matrix remodeling and fibrosis	10
GO_RNA_EXPORT_FROM_NUCLEUS	RNA metabolism	Gene expression and protein translation	10			NABA_BASEMENT_MEMBRANES	Collagen metabolism and integrin signaling	Matrix remodeling and fibrosis	9
REACTOME_MRNA_SPLICING	RNA metabolism	Gene expression and protein translation	12			REACTOME_MET_PROMOTES_CELL_MOTILITY	Collagen metabolism and integrin signaling	Matrix remodeling and fibrosis	8
GO_REGULATION_OF_MRNA_PROCESSING	RNA metabolism	Gene expression and protein translation	10			PID_AVB3_INTEGRIN_PATHWAY	Collagen metabolism and integrin signaling	Matrix remodeling and fibrosis	9
GO_REGULATION_OF_RNA_SPLICING	RNA metabolism	Gene expression and protein translation	10			REACTOME_HS_GAG_DEGRADATION	Glycosaminoglycan metabolism	Matrix remodeling and fibrosis	9
GO_REGULATION_OF_MRNA_SPLICING_VIA_SPLICEOSOME	RNA metabolism	Gene expression and protein translation	11			GO_AMINOGLYCAN_CATABOLIC_PROCESS	Glycosaminoglycan metabolism	Matrix remodeling and fibrosis	10
KEGG_SPLICEOSOME	RNA metabolism	Gene expression and protein translation	12			KEGG_GLYCOSAMINOGLYCAN_DEGRADATION	Glycosaminoglycan metabolism	Matrix remodeling and fibrosis	8
GO_RNA_SPLICING	RNA metabolism	Gene expression and protein translation	10			REACTOME_CHONDROITIN_SULFATE_DERMATAN_SULFATE_METABOLISM	Glycosaminoglycan metabolism	Matrix remodeling and fibrosis	8
GO_POSITIVE_REGULATION_OF_RNA_METABOLIC_PROCESS	RNA metabolism	Gene expression and protein translation	10			REACTOME_KERATAN_SULFATE_KERATIN_METABOLISM	Glycosaminoglycan metabolism	Matrix remodeling and fibrosis	8
GO_IMPORT_INTO_NUCLEUS	RNA metabolism	Gene expression and protein translation	8			REACTOME_MUCOPOLYSACCHARIDOSES	Glycosaminoglycan metabolism	Matrix remodeling and fibrosis	8
GO_POSITIVE_REGULATION_OF_MRNA_PROCESSING	RNA metabolism	Gene expression and protein translation	10			KEGG_LYSOSOME	Glycosaminoglycan metabolism	Matrix remodeling and fibrosis	8
GO_REGULATION_OF_RNA_METABOLIC_PROCESS	RNA metabolism	Gene expression and protein translation	10			KEGG_OTHER_GLYCAN_DEGRADATION	Glycosaminoglycan metabolism	Matrix remodeling and fibrosis	9
GO_NEGATIVE_REGULATION_OF_MRNA_PROCESSING	RNA metabolism	Gene expression and protein translation	11			REACTOME_KERATAN_SULFATE_DEGRADATION	Glycosaminoglycan metabolism	Matrix remodeling and fibrosis	9
GO_NEGATIVE_REGULATION_OF_RNA_METABOLIC_PROCESS	RNA metabolism	Gene expression and protein translation	11			REACTOME_GLYCOSAMINOGLYCAN_METABOLISM	Glycosaminoglycan metabolism	Matrix remodeling and fibrosis	8
REACTOME_PROCESSING_OF_CAPPED_INTRON_CONTAINING_PRE_MRNA	RNA metabolism	Gene expression and protein translation	12			REACTOME_CS_DS_DEGRADATION	Glycosaminoglycan metabolism	Matrix remodeling and fibrosis	8
REACTOME_PROCESSING_OF_CAPPED_INTRONLESS_PRE_MRNA	RNA metabolism	Gene expression and protein translation	8			GO_REGULATION_OF_HUMORAL_IMMUNE_RESPONSE	Complement and coagulation	Inflammation	10
GO_NEGATIVE_REGULATION_OF_RNA_SPLICING	RNA metabolism	Gene expression and protein translation	11			GO_HUMORAL_IMMUNE_RESPONSE	Complement and coagulation	Inflammation	8
GO_PROTEIN_METHYLATION	Chromatin modifications	Gene expression and protein translation	9			REACTOME_COMPLEMENT_CASCADE	Complement and coagulation	Inflammation	8
GO_POSITIVE_REGULATION_OF_CHROMATIN_ORGANIZATION	Chromatin modifications	Gene expression and protein translation	9			KEGG_COMPLEMENT_AND_COAGULATION_CASCADES	Complement and coagulation	Inflammation	8
GO_POSITIVE_REGULATION_OF_CHROMOSOME_ORGANIZATION	Chromatin modifications	Gene expression and protein translation	8			REACTOME_INITIAL_TRIGGERING_OF_COMPLEMENT	Complement and coagulation	Inflammation	8
GO_HISTONE_H3_K4_METHYLATION	Chromatin modifications	Gene expression and protein translation	8			GO_COMPLEMENT_ACTIVATION	Complement and coagulation	Inflammation	8
GO_HISTONE_METHYLATION	Chromatin modifications	Gene expression and protein translation	9			GO_MACROPHAGE_MIGRATION	Chemotaxis	Inflammation	8
GO_PEPTIDYL_LYSINE_TRIMETHYLATION	Chromatin modifications	Gene expression and protein translation	8			GO_POSITIVE_REGULATION_OF_RESPONSE_TO_EXTERNAL_STIMULUS	Chemotaxis	Inflammation	8
GO_ESTABLISHMENT_OF_PROTEIN_LOCALIZATION_TO_CHROMOSOME	Chromatin modifications	Gene expression and protein translation	8			GO_REGULATION_OF_LEUKOCYTE_MIGRATION	Chemotaxis	Inflammation	8
GO_REGULATION_OF_CHROMOSOME_ORGANIZATION	Chromatin modifications	Gene expression and protein translation	10			GO_SMOOTH_MUSCLE_CELL_MIGRATION	Chemotaxis	Inflammation	8
GO_HISTONE_UBIQUITINATION	Chromatin modifications	Gene expression and protein translation	8			GO_DETOXIFICATION	Detoxification	Stress response	8
REACTOME_FOLDING_OF_ACTIN_BY_CCT_TRIC	Chromatin modifications	Gene expression and protein translation	8			GO_CELLULAR_DETOXIFICATION	Detoxification	Stress response	8
GO_HISTONE_H4_ACETYLATION	Chromatin modifications	Gene expression and protein translation	9			GO_PLATELET_DEGRANULATION	Hemostasis	Inflammation	10
GO_REGULATION_OF_HISTONE_METHYLATION	Chromatin modifications	Gene expression and protein translation	9			REACTOME_RESPONSE_TO_ELEVATED_PLATELET_CYTOSOLIC_CA2PLUS	Hemostasis	Inflammation	8
GO_REGULATION_OF_HISTONE_H3_K9_METHYLATION	Chromatin modifications	Gene expression and protein translation	8			GO_RESPONSE_TO_INTERFERON_ALPHA	Interferon alpha signaling	Inflammation	8
GO_PEPTIDYL_LYSINE_METHYLATION	Chromatin modifications	Gene expression and protein translation	9			REACTOME_INTERFERON_ALPHA_BETA_SIGNALING	Interferon alpha signaling	Inflammation	8
GO_REGULATION_OF_CHROMATIN_ORGANIZATION	Chromatin modifications	Gene expression and protein translation	8			REACTOME_SCAVENGING_BY_CLASS_A_RECEPTORS	Lipid uptake by Scavenger receptors	Inflammation	8
GO_REGULATION_OF_HISTONE_MODIFICATION	Chromatin modifications	Gene expression and protein translation	8			REACTOME_BINDING_AND_UPTAKE_OF_LIGANDS_BY_SCAVENGER_RECEPTORS	Lipid uptake by Scavenger receptors	Inflammation	10
GO_POSITIVE_REGULATION_OF_TELOMERASE_RNA_LOCALIZATION_TO_CAJAL_BODY	Chromatin modifications	Gene expression and protein translation	8			REACTOME_REGULATION_OF_INSULIN_LIKE_GROWTH_FACTOR_IGF_TRANSPORT_AND_UPTAKE_BY_INSULIN_LIKE_GROWTH_FACTOR_BINDING_PROTEINS_IGFBPS	IGF regulation	IGF regulation	10
REACTOME_HATS_ACETYLATE_HISTONES	Chromatin modifications	Gene expression and protein translation	8			GO_REGULATION_OF_MACROPHAGE_DERIVED_FOAM_CELL_DIFFERENTIATION		Inflammation	8
REACTOME_CHROMATIN_ORGANIZATION	Chromatin modifications	Gene expression and protein translation	9			GO_CHONDROCYTE_DEVELOPMENT		Matrix remodeling and fibrosis	8
GO_COVALENT_CHROMATIN_MODIFICATION	Chromatin modifications	Gene expression and protein translation	8			GO_EPITHELIAL_CELL_PROLIFERATION		Matrix remodeling and fibrosis	8
REACTOME_EUKARYOTIC_TRANSLATION_INITIATION	Translation	Gene expression and protein translation	9			GO_HOMOPHILIC_CELL_ADHESION_VIA_PLASMA_MEMBRANE_ADHESION_MOLECULES	Cell adhesion	Matrix remodeling and fibrosis	8
GO_RIBONUCLEOPROTEIN_COMPLEX_BIOGENESIS	Translation	Gene expression and protein translation	9			REACTOME_NCAM1_INTERACTIONS	Cell adhesion	Matrix remodeling and fibrosis	10
REACTOME_SELENOAMINO_ACID_METABOLISM	Translation	Gene expression and protein translation	8			REACTOME_NCAM_SIGNALING_FOR_NEURITE_OUT_GROWTH	Cell adhesion	Matrix remodeling and fibrosis	8
GO_RIBONUCLEOPROTEIN_COMPLEX_SUBUNIT_ORGANIZATION	Translation	Gene expression and protein translation	10			GO_POSITIVE_REGULATION_OF_CATION_CHANNEL_ACTIVITY	Transport of small molecules	Stress response	8
REACTOME_ACTIVATION_OF_THE_MRNA_UPON_BINDING_OF_THE_CAP_BINDING_COMPLEX_AND_EIFS_AND_SUBSEQUENT_BINDING_TO_43S	Translation	Gene expression and protein translation	8			GO_REGULATION_OF_RELEASE_OF_SEQUESTERED_CALCIUM_ION_INTO_CYTOSOL	Transport of small molecules	Stress response	8
GO_CYTOPLASMIC_TRANSLATIONAL_INITIATION	Translation	Gene expression and protein translation	8			REACTOME_TRANSFERRIN_ENDOCYTOSIS_AND_RECYCLING	Transport of small molecules	Stress response	8
REACTOME_RRNA_PROCESSING	Translation	Gene expression and protein translation	8
GO_RIBOSOMAL_LARGE_SUBUNIT_ASSEMBLY	Translation	Gene expression and protein translation	8
GO_TRANSLATIONAL_INITIATION	Translation	Gene expression and protein translation	8
GO_RIBOSOMAL_LARGE_SUBUNIT_BIOGENESIS	Translation	Gene expression and protein translation	8
GO_RRNA_METABOLIC_PROCESS	Translation	Gene expression and protein translation	9
GO_RIBOSOME_ASSEMBLY	Translation	Gene expression and protein translation	8
GO_RIBOSOMAL_SMALL_SUBUNIT_BIOGENESIS	Translation	Gene expression and protein translation	8
REACTOME_NONSENSE_MEDIATED_DECAY_NMD	Translation	Gene expression and protein translation	8
REACTOME_RRNA_MODIFICATION_IN_THE_NUCLEUS_AND_CYTOSOL	Translation	Gene expression and protein translation	8
GO_RIBOSOME_BIOGENESIS	Translation	Gene expression and protein translation	9
GO_SISTER_CHROMATID_COHESION	Sister chromatid segregation	Cell cycle	8
GO_NEGATIVE_REGULATION_OF_METAPHASE_ANAPHASE_TRANSITION_OF_CELL_CYCLE	Sister chromatid segregation	Cell cycle	8
GO_METAPHASE_PLATE_CONGRESSION	Sister chromatid segregation	Cell cycle	8
REACTOME_ESTABLISHMENT_OF_SISTER_CHROMATID_COHESION	Sister chromatid segregation	Cell cycle	8
GO_REGULATION_OF_CHROMOSOME_SEGREGATION	Sister chromatid segregation	Cell cycle	8
GO_CHROMOSOME_SEGREGATION	Sister chromatid segregation	Cell cycle	8
GO_NEGATIVE_REGULATION_OF_CHROMOSOME_ORGANIZATION	Sister chromatid segregation	Cell cycle	8
GO_SISTER_CHROMATID_SEGREGATION	Sister chromatid segregation	Cell cycle	8
GO_ATTACHMENT_OF_SPINDLE_MICROTUBULES_TO_KINETOCHORE	Sister chromatid segregation	Cell cycle	8
GO_KINETOCHORE_ORGANIZATION	Sister chromatid segregation	Cell cycle	8
GO_NEGATIVE_REGULATION_OF_CHROMOSOME_SEGREGATION	Sister chromatid segregation	Cell cycle	8
GO_MITOTIC_SISTER_CHROMATID_SEGREGATION	Sister chromatid segregation	Cell cycle	8
GO_NUCLEAR_CHROMOSOME_SEGREGATION	Sister chromatid segregation	Cell cycle	8
GO_NEGATIVE_REGULATION_OF_NUCLEAR_DIVISION	Sister chromatid segregation	Cell cycle	8
GO_RNA_METHYLATION	tRNA metabolism	Gene expression and protein translation	9
GO_AMINO_ACID_ACTIVATION	tRNA metabolism	Gene expression and protein translation	8
GO_RNA_MODIFICATION	tRNA metabolism	Gene expression and protein translation	9
REACTOME_CYTOSOLIC_TRNA_AMINOACYLATION	tRNA metabolism	Gene expression and protein translation	8
GO_TRNA_METABOLIC_PROCESS	tRNA metabolism	Gene expression and protein translation	8
REACTOME_TRNA_AMINOACYLATION	tRNA metabolism	Gene expression and protein translation	8
KEGG_AMINOACYL_TRNA_BIOSYNTHESIS	tRNA metabolism	Gene expression and protein translation	8
GO_POSITIVE_REGULATION_OF_DNA_TEMPLATED_TRANSCRIPTION_ELONGATION	Transcription	Gene expression and protein translation	9
GO_DNA_TEMPLATED_TRANSCRIPTION_ELONGATION	Transcription	Gene expression and protein translation	9
GO_TRANSCRIPTION_ELONGATION_FROM_RNA_POLYMERASE_II_PROMOTER	Transcription	Gene expression and protein translation	9
GO_REGULATION_OF_TRANSCRIPTION_ELONGATION_FROM_RNA_POLYMERASE_II_PROMOTER	Transcription	Gene expression and protein translation	8
GO_REGULATION_OF_DNA_TEMPLATED_TRANSCRIPTION_ELONGATION	Transcription	Gene expression and protein translation	9
REACTOME_TRANSCRIPTION_COUPLED_NUCLEOTIDE_EXCISION_REPAIR_TC_NER	DNA repair	DNA repair	8
GO_TRANSCRIPTION_COUPLED_NUCLEOTIDE_EXCISION_REPAIR	DNA repair	DNA repair	8
REACTOME_DNA_DAMAGE_RECOGNITION_IN_GG_NER	DNA repair	DNA repair	8
REACTOME_NUCLEOTIDE_EXCISION_REPAIR	DNA repair	DNA repair	8
REACTOME_RESOLUTION_OF_SISTER_CHROMATID_COHESION	Signaling by Rho GTPases	Cell cycle	8
REACTOME_RHO_GTPASE_EFFECTORS	Signaling by Rho GTPases	Cell cycle	8
REACTOME_MITOTIC_METAPHASE_AND_ANAPHASE	Signaling by Rho GTPases	Cell cycle	8
REACTOME_MITOTIC_SPINDLE_CHECKPOINT	Signaling by Rho GTPases	Cell cycle	9
GO_NCRNA_TRANSCRIPTION	snRNA transcription	Gene expression and protein translation	9
GO_SNRNA_TRANSCRIPTION	snRNA transcription	Gene expression and protein translation	8
GO_NCRNA_PROCESSING	snRNA transcription	Gene expression and protein translation	9
GO_NCRNA_METABOLIC_PROCESS	snRNA transcription	Gene expression and protein translation	9
GO_REGULATION_OF_CHOLESTEROL_BIOSYNTHETIC_PROCESS	Cholesterol biosynthesis		8
REACTOME_REGULATION_OF_CHOLESTEROL_BIOSYNTHESIS_BY_SREBP_SREBF	Cholesterol biosynthesis		9
REACTOME_ACTIVATION_OF_GENE_EXPRESSION_BY_SREBF_SREBP	Cholesterol biosynthesis		9
GO_MITOTIC_CELL_CYCLE_CHECKPOINT	Integrity checkpoint	Cell cycle	8
GO_DNA_INTEGRITY_CHECKPOINT	Integrity checkpoint	Cell cycle	8
GO_CELL_CYCLE_CHECKPOINT	Integrity checkpoint	Cell cycle	8
GO_PROTEIN_LOCALIZATION_TO_CHROMOSOME	Localization to kinetochore	Cell cycle	9
GO_PROTEIN_LOCALIZATION_TO_CHROMOSOME_CENTROMERIC_REGION	Localization to kinetochore	Cell cycle	8
GO_PROTEIN_LOCALIZATION_TO_KINETOCHORE	Localization to kinetochore	Cell cycle	8
GO_CHROMOSOME_CONDENSATION	DNA conformation change	Cell cycle	8
GO_DNA_CONFORMATION_CHANGE	DNA conformation change	Cell cycle	8
GO_DNA_DEPENDENT_DNA_REPLICATION	DNA replication	DNA repair	8
GO_DNA_REPLICATION	DNA replication	DNA repair	8
GO_GENE_SILENCING_BY_RNA	Gene silencing by RNA	Gene expression and protein translation	8
GO_PRODUCTION_OF_SMALL_RNA_INVOLVED_IN_GENE_SILENCING_BY_RNA	Gene silencing by RNA	Gene expression and protein translation	8
REACTOME_CYCLIN_A_B1_B2_ASSOCIATED_EVENTS_DURING_G2_M_TRANSITION	Mitotic cell cycle transition	Cell cycle	8
GO_REGULATION_OF_TRANSCRIPTION_INVOLVED_IN_G1_S_TRANSITION_OF_MITOTIC_CELL_CYCLE	Mitotic cell cycle transition	Cell cycle	8
REACTOME_SUMOYLATION	Post-translation protin modifications	Gene expression and protein translation	8
KEGG_UBIQUITIN_MEDIATED_PROTEOLYSIS	Post-translation protin modifications	Gene expression and protein translation	8
PID_MYC_ACTIV_PATHWAY		Cell cycle	8
PID_TELOMERASE_PATHWAY		Cell cycle	8
GO_SIGNAL_TRANSDUCTION_BY_P53_CLASS_MEDIATOR		Cell cycle	8
GO_SPINDLE_ORGANIZATION		Cell cycle	8
PID_PLK1_PATHWAY		Cell cycle	8
PID_PLK1_PATHWAY		Cell cycle	8
PID_AURORA_B_PATHWAY		Cell cycle	8
GO_CHROMATIN_REMODELING		Gene expression and protein translation	10
REACTOME_EPIGENETIC_REGULATION_OF_GENE_EXPRESSION		Gene expression and protein translation	8
GO_REGULATION_OF_MRNA_CATABOLIC_PROCESS		Gene expression and protein translation	8
GO_DNA_TEMPLATED_TRANSCRIPTION_INITIATION		Gene expression and protein translation	9

## Sheet: Fig. 4c
TFs regulating the DE genes in Sen vs NSen
MGI_symbol	Functional_cluster	N_conditions	Mean_MinPadj	Mean_Trust	Mean_ActivityScore	Activity	Validated(by ATACseq)	Original_gene_sets(% terms from GSEA analysis)	Literature_Evidence	Evidence_score	Top_targets(% conditions)
Myc	Collagen_metabolism_and_integrin_signaling	11	0.000326628	2.83333	-0.375	Inhibited	TRUE	81.2921	TRUE	5	Col1a2 (70), Col3a1 (59.9), Col5a1 (47.3), Col5a2 (46.2), Col1a1 (45), Col4a1 (40.8), Col6a3 (40.2), Fn1 (39.5), Col4a2 (35.9), Col14a1 (29.9), Col15a1 (20.8), Lox (16.8), Fbn1 (14.9), Col8a1 (14.9), Ctsb (14), Spp1 (11), Fbln5 (9.7), Serpinh1 (9.3), Tgfb2 (8.7), Ctsd (8.6), Itga6 (7.9), Fap (7.5), Lum (7.4)
Nfe2l2	Detoxification	9	0.014182	1.91667	0	Unknown	FALSE	10.6481	TRUE	5	Gstm2 (66.7), Mgst1 (50), Mgst3 (27.8), Gstm5 (22.2), Prdx1 (22.2), Sod3 (21.8), Adh7 (20.8), Gclc (18.5)
Cebpb	Chemotaxis	11	0.00252238	2.25	0.708333	Activated	TRUE	14.4616	TRUE	5	Cxcl10 (60.2), Ccl2 (51.3), Lbp (43.4), Csf1r (25.4), App (21.7), Il1b (20.9), Fn1 (20.6), Igf1 (18.5), Ccl5 (16.7), Ccl4 (15.8), Il1a (13.9), Ptgs2 (13.7), Spp1 (12.7), Tac1 (12.1), Lgmn (10.5), Pdgfra (9.4), Col1a1 (9.2)
Trp53	Cell_cycle	9	0.00491531	1.5	0.25	Unknown	FALSE	52.744	TRUE	4	Plk1 (25.2), Ttk (23.1), Aurkb (21.7), Bub1b (19.6), Mcm7 (17.1), Mcm2 (16.4), Mcm6 (16.4), Ccnb1 (15.9), Cdc20 (15.2), Cdk1 (15), Bcl3 (14.8), Pmaip1 (14.8), Ppm1d (14.8), Sirt1 (14.8), Cdt1 (14.1), Ndc80 (13.1), Top2a (12.1), Cdkn1a (11.3), Ccna2 (10.6), Racgap1 (10.6), Ccnd1 (10.1), Psmd2 (10.1), Cenpa (9.8), Rbbp4 (9.5), Cdc6 (9.3), Anapc4 (9.2), Cdc16 (9.2), Cdk2 (8.2), Top2b (8.1), Rps27l (…
Cebpb	IGF_regulation	9	0.0134564	2.25	0.708333	Activated	TRUE	100	TRUE	4	Igf1 (100), Fn1 (77.8), Igfbp4 (66.7)
Ar	IGF_regulation	9	0.0208394	2.09091	0.227273	Unknown	TRUE	100	TRUE	4	Igf1 (88.9), Gas6 (77.8), Penk (77.8), Igfbp5 (44.4), Spp1 (44.4)
Stat1	Chemotaxis	11	0.000658502	1.91667	0.833333	Activated	TRUE	8.45429	TRUE	4	Ccl2 (52.4), Cxcl10 (49.3), Ccl8 (43.5), Cxcl9 (28.5), Pf4 (25.7), Dpp4 (19.1), Il1b (18.2), Ccl5 (17.5), Cxcl2 (13.3), Cx3cr1 (13.2), Ptn (11.2), Edn1 (10.4), Cxcl3 (9.5), Igf1 (9.2), Fcer1g (8.6), Il33 (7.8), Cx3cl1 (7.5)
Stat1	Interferon_signaling	9	0.000796829	1.91667	0.833333	Activated	TRUE	4.69136	TRUE	4	Gbp2 (33.8), Ifnb1 (30.6), Ifitm3 (30.3), Ccl8 (25.8), Ifit3 (22.3), Ccl2 (21.6), Iigp1 (19), Samhd1 (18.3)
Stat3	Interferon_signaling	9	0.00652326	2.16667	0.416667	Activated	FALSE	4.5679	TRUE	4	Gbp2 (40.5), Ifitm3 (30.9), Ifit3 (30.2), Ifnb1 (29.8), Ccl8 (26.4), Isg15 (25.2), Ccl2 (20.8), Irf7 (16.9), Ifi202b (14.1), Mx2 (14.1)
Spi1	Gene_expression_and_protein_translation	8	0.00929447	2.83333	0.75	Activated	TRUE	29.0883	TRUE	4	Ccna2 (24.6), Cdk6 (15.2), Cdk1 (13.1), Cdkn1a (13.1), Stat3 (12.5), Ccnd3 (12.5), Imp4 (12.3), Ddx21 (12.1), Ccnb1 (9.5), Myc (9.3), Tlr4 (8.9), Il1b (8.6), Sart3 (8), Sf3a1 (8), Ddx39b (7.2), Lsm2 (7.2), Cdk2 (7.1), Dusp6 (7.1), Luc7l (6.6), Srpk1 (6.6), Rps14 (6.4), Rps15 (6.4), Rps19 (6.4), Rps25 (6.4), Rps21 (6.1), Rps27a (6.1), Actb (6.1), Aar2 (5.9), Lmna (5.7), Lef1 (5.4), Dcps (5.3), Hsp…
Trp53	IGF_regulation	10	0.00437828	1.5	0.25	Unknown	FALSE	100	TRUE	4	Igf1 (90), Apoe (70), Fstl1 (70), Gas6 (70), Fn1 (60), Igfbp4 (60), Timp1 (50)
Rela	Collagen_metabolism_and_integrin_signaling	12	0.0083094	2.08333	0.583333	Activated	FALSE	51.555	TRUE	3	Col1a2 (58.1), Fn1 (45.5), Col1a1 (40.1), Eln (28.2), Ccl2 (27.1), Adamts5 (13.3), Il6 (11.8), Pecam1 (11.4), Ctsb (11), Lum (10.3), Apoe (9.7), App (9.5), Tgfb1 (8.3)
Trp53	Collagen_metabolism_and_integrin_signaling	12	0.00130783	1.5	0.25	Unknown	FALSE	63.5067	TRUE	3	Col1a2 (60.8), Col3a1 (50), Col1a1 (38.4), Col5a2 (37.3), Fn1 (33), Col4a1 (32.8), Col4a2 (29.4), Col6a2 (27.3), Col14a1 (25.2), Col18a1 (25.1), Ctsk (20.1), Mmp2 (16.8), Lox (14), Bmp1 (13.5), Apoe (12), Tpm1 (11.2), Myo1e (11.1), Nrp1 (10.9), Icam1 (10.6), Ctsb (10.5), Pycard (9.9), Coro1a (9.8), Cd36 (9.7), Fgf13 (9.5), Rac2 (9), Nrap (8.7), Tmod1 (8.7), Ttn (8.7), Ccl2 (8.7), Fignl1 (8.7), Ga…
Smad4	Collagen_metabolism_and_integrin_signaling	11	0.0116892	1.75	0.458333	Activated	TRUE	77.164	TRUE	3	Col1a2 (63.4), Fn1 (58.6), Col5a2 (24.1), Itgb5 (19.3), Thbs1 (19.3), Il10 (18.2), Lamc1 (18.2), Ccl2 (18), Tnc (15.5), Bgn (14.2), Itga9 (11.2), Fbn1 (10.9)
Jun	Collagen_metabolism_and_integrin_signaling	11	0.00261966	1.83333	0.583333	Activated	TRUE	59.5389	FALSE	3	Col1a2 (62.9), Fn1 (46.5), Col1a1 (44.5), Ccl2 (27.2), Mmp2 (23.6), Pxdn (14.3), Fbln5 (13.5), Il6 (13), Itgav (12.3), Gas6 (12), Arg1 (10.3), Tnc (9.8), Ltbp1 (8.2), Mmp12 (8.2)
Smad3	Collagen_metabolism_and_integrin_signaling	11	0.000932019	1.66667	0.708333	Activated	TRUE	72.0517	TRUE	3	Col1a2 (63.3), Col3a1 (53.3), Col1a1 (43.8), Fn1 (41.9), Col6a3 (39.5), Col6a1 (29), Eln (19.9), Spp1 (17.8), Ccl2 (13.1), Lum (11.5), Col18a1 (8), Il6 (6.8), Jam2 (6.8)
Nfkb1	Collagen_metabolism_and_integrin_signaling	11	0.000768896	1.58333	0.25	Unknown	FALSE	56.3041	TRUE	3	Col1a2 (64.8), Col1a1 (47.3), Fn1 (45.3), Ccl2 (28.4), Il18 (14.5), Il6 (12.9), Ctsb (9), Col5a1 (8), Col5a3 (8), Tgfb1 (7.8), App (6.6)
Ahr	Collagen_metabolism_and_integrin_signaling	11	0.000799503	1.63636	-0.636364	Inhibited	FALSE	76.8666	FALSE	3	Col1a2 (66.7), Col3a1 (54.5), Col5a1 (47.2), Col1a1 (45.3), Col5a2 (42.3), Fn1 (40.5), Col4a1 (38.1), Col6a3 (36.2), Col4a2 (34.3), Col6a1 (30.9), Col14a1 (28.3), Adamts2 (19.2), Nid1 (16.3), Mmp2 (15.8), Col16a1 (14.6)
Nfe2l2	Collagen_metabolism_and_integrin_signaling	11	0.0027631	1.91667	0	Unknown	FALSE	80.89	FALSE	3	Col1a2 (75.3), Col3a1 (61.9), Col5a1 (54.8), Col1a1 (53), Fn1 (42.5), Col4a1 (31.3), Col4a2 (30.7), Ctsk (29.6), Col14a1 (26), Ctsb (17.8), Eln (17.2), Sfrp2 (11.5), Ctsd (10), Lama4 (9.9), Mmp12 (9.1), Ccl2 (7.8), Tgfb2 (7.8)
Yy1	Cell_cycle	10	0.0109552	1.33333	0.125	Unknown	FALSE	27.3346	TRUE	3	Cenpa (26.6), Plk1 (19.9), Aurkb (19), Ccna2 (18), Rad21 (17.5), Mcm5 (14.4), Mcm7 (14.1), Kif2c (14), Mcm4 (13), Mcm6 (13), Bub1b (12.9), Ccnb2 (12), Ccnb1 (11.9), Rad18 (10.9), Cdkn1a (10.8), Psmc5 (10.1), Brd4 (10), Lmnb1 (10), Atrx (10), Psmd1 (9.2), Cdc6 (8.9), Birc5 (8.9), Hmgb3 (7.7), Ep300 (7.5), Npm1 (7.5), Top2a (7.1), Sart3 (6.3), Ppp2r1a (6.1), Mad2l1 (5.2), Atf7ip (5), Bdp1 (5), Creb…
Jun	IGF_regulation	9	0.00332634	1.83333	0.583333	Activated	TRUE	100	FALSE	3	Igfbp6 (88.9), Gas6 (77.8), Igfbp4 (77.8), Penk (77.8)
Fos	IGF_regulation	10	0.00917253	1.75	0.291667	Unknown	TRUE	100	FALSE	3	Fbn1 (80), Fstl1 (80), Igfbp6 (80), Fn1 (70)
Sp1	IGF_regulation	9	0.012355	1.5	0.375	Activated	FALSE	100	TRUE	3	Igf1 (88.9), Apoe (66.7), Penk (66.7), Fn1 (55.6), Igfbp4 (55.6), Timp1 (55.6)
Twist1	IGF_regulation	9	0.0156199	2.18182	0.681818	Activated	TRUE	100	FALSE	3	Igfbp4 (77.8), Fn1 (66.7)
Trp53	Chemotaxis	12	0.000131635	1.5	0.25	Unknown	FALSE	13.7451	FALSE	3	Ccl2 (47.6), Cxcl10 (45), Gas6 (33.8), Cxcl12 (27.9), Igf1 (27.8), Thbs4 (26.2), Csf1r (24.7), Ptk2 (22.1), Anxa1 (19.8), Fgf2 (19.5), Ednra (16.6), Fn1 (16.3), Il1a (16.2), Ptn (15.9), Dpp4 (15.7), Rac2 (15.3), Il1b (15.2), Ccl5 (14.6), Sema3c (14.4), App (14.3), Fgfr1 (13.8), Ctsh (13.8), Anxa3 (12.9), Ccl4 (12.6), Postn (12.3), Icam1 (12.2), Vegfa (11.6), Tgfbr2 (11.5), Pycard (11.5), Nrp1 (11…
Jun	Chemotaxis	12	0.00215112	1.83333	0.583333	Activated	TRUE	6.58898	FALSE	3	Ccl2 (53.7), C3ar1 (47), Cxcl10 (46.1), Lbp (31.3), Ccl8 (30.9), Ccl7 (29.7), Gas6 (25.3), Csf1r (25), C5ar1 (24.6), Il1b (17.7), Cxcl9 (16.3), Fn1 (15.9), Anxa1 (15.6), App (14), Il1a (12.4), Vegfa (11.1), Ptgs2 (10.4), Spp1 (10), Mmp2 (9.8), Cd274 (9.7), Col1a1 (9.4)
Nr3c2	Chemotaxis	12	0.00301939	1.41667	0.291667	Unknown	TRUE	13.7646	FALSE	3	Igf1 (41.5), Ccl2 (40.7), Nox4 (24.3), Il1b (20.8), Adamts1 (19.3), Pgf (19.2), Fn1 (19), Vegfa (18.9)
Egr1	Chemotaxis	11	0.00377368	1.83333	0.541667	Activated	TRUE	6.56993	FALSE	3	Ccl2 (68.5), Ccl7 (49.5), Ccl8 (47.2), Pf4 (36.9), Ccl6 (28.5), Ccl9 (23.8), Ccr1 (22.6), Ccr2 (21.2), App (20.1), Il1b (17), Spp1 (16.8), Cxcl2 (16.6), Cxcl9 (16.2), Ccl4 (14.9), Vegfa (13.7), Fn1 (13.3), Cxcl3 (12)
Trp53	DNA_repair	8	0.0102593	1.5	0.25	Unknown	FALSE	1.46742	TRUE	3	Pold2 (30.3), Pold1 (28.2), Sirt1 (25), Cdk1 (25), Pmaip1 (22.5), Bcl3 (20), Ppm1d (20), Mcm2 (19.9), Mcm7 (19.9), Mcm6 (19.5), Clu (17.5), Psmd2 (15.2), Rfc3 (15.2), Psmc1 (13.8), Psmd1 (13.8), Psmd3 (13.8), Myc (12.9), Ccnd1 (12.7), Dyrk1a (12.5), Ccnb1 (12.5), Ccnb2 (12.5), Cdkn1a (12.5), Cdkn3 (12.5), Hmox1 (12.5), Pidd1 (12.5), Tex15 (12.5), Tnfrsf1a (12.5), Cdt1 (11.8), Npm1 (11.7), Anapc4 …
Foxm1	Cell_cycle	11	0.014022	1.58333	-0.125	Unknown	FALSE	30.6286	TRUE	3	Bub1b (25.2), Plk1 (21.6), Cenpa (19.1), Cdkn1b (16.4), Ccna2 (16), Aurkb (12.5), Cdc20 (12.2), Ccnb1 (12.2), Cdk1 (10.1), Cks2 (9.4), Birc5 (9.1), Ccnd2 (9.1), Myc (9.1), Cdkn1a (8)
Foxm1	DNA_repair	8	0.0120952	1.58333	-0.125	Unknown	FALSE	4.58333	FALSE	2	Ccnb2 (28.3), Nbn (23.5), Cdk1 (22.5), Ccna2 (22.1), Cdk2 (20.8), Fzr1 (16.7)
Smad7	Collagen_metabolism_and_integrin_signaling	12	0.00273513	1.41667	-0.375	Inhibited	FALSE	69.5505	TRUE	2	Col1a2 (60.4), Col3a1 (49.8), Col1a1 (40.1), Fn1 (37.9), Col6a3 (36.6), Col6a1 (27.7), Adamts2 (21.8), Ccl2 (12)
Fos	Collagen_metabolism_and_integrin_signaling	11	0.0060359	1.75	0.291667	Unknown	TRUE	74.0889	FALSE	2	Fn1 (48.1), Col1a1 (46.2), Col18a1 (41.8), Col6a1 (34.7), Mmp2 (31.9), Fbn1 (30.5), Col16a1 (24.4), Col8a2 (24.4), Lox (20.6), Ccl2 (19.3), Ltbp3 (14.6), Spp1 (14)
Junb	Collagen_metabolism_and_integrin_signaling	10	0.0052764	1.41667	0.458333	Activated	FALSE	73.2295	TRUE	2	Col1a2 (65.2), Fn1 (53), Col1a1 (45.5), Mmp2 (21.2), Itgb3 (16.4), Itgav (13.3)
Stat3	Collagen_metabolism_and_integrin_signaling	9	0.000840492	2.16667	0.416667	Activated	FALSE	64.4234	FALSE	2	Col1a2 (64.6), Col5a1 (62.4), Col3a1 (58), Col1a1 (48.1), Fn1 (36.7), Ccl2 (20.4), Mmp2 (19.8), Lox (18.6), Ctsb (13.8), Itgav (10.8), Mmp12 (10), Ihh (8.9), Tgfb1 (8.9)
Egr1	Collagen_metabolism_and_integrin_signaling	9	0.00685826	1.83333	0.541667	Activated	TRUE	77.761	FALSE	2	Col1a2 (74.9), Fn1 (52.7), Col1a1 (51.4), Ccl2 (19.8), Spp1 (11.9), Mmp14 (11.8), Col2a1 (9.5)
Mef2d	Collagen_metabolism_and_integrin_signaling	9	0.00239708	1.45455	0.363636	Unknown	TRUE	74.125	FALSE	2	Col1a2 (80.5), Col3a1 (70.4), Fn1 (53.3)
Ets1	Collagen_metabolism_and_integrin_signaling	8	0.00174653	1.90909	0.545455	Activated	TRUE	69.8535	FALSE	2	Col1a2 (59.7), Fn1 (54.1), Ccl2 (29.1), Itgb3 (25.4), Mmp2 (20.9), Itga2b (15.5)
Pparg	Lipid_uptake_by_Scavenger_receptors	8	0.00924186	1.41667	0	Unknown	FALSE	0	TRUE	2	Apoe (81.5), Abca1 (39), Lpl (33), Tgfbr2 (32.7), Efnb2 (31.2), Cd36 (29.8), Picalm (29.2), Vegfa (20.8), C3 (20.8), Mrc1 (20.8)
Jun	Lipid_uptake_by_Scavenger_receptors	9	0.0102388	1.83333	0.583333	Activated	TRUE	26.3228	FALSE	2	Apoe (82), Msr1 (37.8), Clu (30.2), Vegfa (30.2), Lbp (28.2)
Hsf1	Gene_expression_and_protein_translation	8	0.0136676	1.08333	0	Unknown	FALSE	43.6298	FALSE	2	Tcp1 (38.8), Cct5 (32.2), Cct3 (27.5), Cct4 (26.2), Bmp4 (25), Cct7 (24.7), Cct2 (20), Cct8 (20), Ctnnb1 (18.4), Hsp90ab1 (14.4)
Yy1	Gene_expression_and_protein_translation	10	0.0179514	1.33333	0.125	Unknown	FALSE	23.282	TRUE	2	Clu (14.8), Ccnb2 (13.8), Hnrnpc (11.9), Syncrip (11.5), Aurkb (10.6), Bmp4 (10.4), Psmc5 (10.4), Psmd1 (10.4), Rad21 (10.2), Il1b (10.1), Ifng (10), Birc5 (10), Vim (10), Hmgcr (10), Egr1 (8.5), Ccna2 (8.2), Cdkn1a (8.2), Ccnb1 (8.2), Mdm2 (7.5), Vegfa (6.4), Hnrnpa1 (6), Srsf6 (6), Myod1 (5.7), Fas (5), Perp (5), Srsf10 (4.9), Srsf5 (4.6), Myc (4.4), Aurka (4.4), Sart3 (4.3), Plk1 (4.1), Ncbp2 …
Irf1	Gene_expression_and_protein_translation	8	0.0226177	1.90909	0.772727	Activated	TRUE	27.7675	FALSE	2	Myc (24.4), Il1b (20.2), Lmna (18.8), Cdkn1a (15.9), Eif4a3 (15.6), Cdk2 (14.1)
Pparg	IGF_regulation	9	0.00950005	1.41667	0	Unknown	FALSE	100	FALSE	2	Igf1 (88.9), Apoe (77.8), Fn1 (66.7), Igfbp6 (66.7)
Nfe2l2	Chemotaxis	8	0.00359241	1.91667	0	Unknown	FALSE	6.96181	FALSE	2	Ccl2 (56.3), Cxcl10 (46.2), Ccl8 (45.1), Il1b (29.8), Il1a (26.3), Anxa1 (24.6), Vegfa (24.1), Mcoln2 (23.8), Ccl5 (23.2), Cxcl3 (21.9), Igf1 (21.5), Tgfb2 (21), Cxcl5 (20.9), Fgf7 (19.6), Cxcl2 (17.1), Ednrb (16.6), Camk1d (16.4), Il33 (14.3), Fn1 (14.1), Wnt5a (13.3), Sema3e (12.1), Ptprm (10.5), Twist1 (10.4)
Ets1	Chemotaxis	10	0.00436031	1.90909	0.545455	Activated	TRUE	5.85943	FALSE	2	Ccl2 (70.4), Csf1r (35.4), Pf4 (34.3), Icam1 (23.6), Vegfa (22.3), Spp1 (19.9), Ccl5 (19.1), Thy1 (18.3), Itgb3 (17.7), Tgfb2 (14.2), Fn1 (11.9)
Irf1	Chemotaxis	9	0.00446305	1.90909	0.772727	Activated	TRUE	4.95467	TRUE	2	Cxcl10 (61.6), Cxcl9 (36.8), Ccl2 (36.5), Pf4 (30.2), Il1b (23.4), Cxcl2 (22.2), Ccl5 (19.7), Il33 (16)
Irf3	Chemotaxis	8	0.00979758	1.63636	0.409091	Activated	TRUE	11.3815	TRUE	2	Cxcl10 (65.4), Ccl2 (64.9), Cxcl9 (26.9), Ccl5 (24.7), Cxcl3 (20), Fn1 (13.6), Ccrl2 (13.1), Cx3cl1 (10.5), Il4 (8.3)
Rela	Interferon_signaling	8	0.0237609	2.08333	0.583333	Activated	FALSE	0	TRUE	2	Irf7 (41.9), Isg15 (40), Ccl2 (33.1), Ifnb1 (21.9)
Jun	DNA_repair	8	0.0213272	1.83333	0.583333	Activated	TRUE	4.16667	FALSE	2	Bcl3 (25), Cdk1 (25), Pmaip1 (25), Ppm1d (25), Clu (25)
Irf1	Interferon_signaling	8	0.00181006	1.90909	0.772727	Activated	TRUE	0	TRUE	2	Gbp2 (44.6), Ifitm3 (40.6), Ifnb1 (26.2), Isg15 (24.2), Irf7 (23.6)
