# Supplementary material for: Senescence atlas reveals an aged-like inflamed niche that blunts muscle regeneration
Source: Nature. 2022 Dec 21;613(7942):169–78. doi: 10.1038/s41586-022-05535-x (PMC9812788; doi:10.1038/s41586-022-05535-x)
Supplement: Supplementary file 7 — Source Data Fig. 5 [file 41586_2022_5535_MOESM7_ESM.xlsx]

## Sheet: Fig. 5a
SASP genes functional enrichment (Young 3 DPI)
NAME	Subcluster	Big cluster	fdr_qvalue SCs	fdr_qvalue FAPs	fdr_qvalue MCs
PI3K-AKT SIGNALING PATHWAY	Matrix organization and collagen metabolism	Pro-fibrotic	5.59889e+06	2.63027e+08
DYSREGULATED MIRNA TARGETING IN INSULIN/PI3K-AKT SIGNALING	Matrix organization and collagen metabolism	Pro-fibrotic	0.007032054520991904
COLLAGEN DEGRADATION	Matrix organization and collagen metabolism	Pro-fibrotic	0.335661	35.0559	0.04873852451703691
MET PROMOTES CELL MOTILITY	Matrix organization and collagen metabolism	Pro-fibrotic	0.007411465371083925	0.007411465371083925
NON-INTEGRIN MEMBRANE-ECM INTERACTIONS	Matrix organization and collagen metabolism	Pro-fibrotic	8.14111e+08	3.1849e+08
DEGRADATION OF THE EXTRACELLULAR MATRIX	Matrix organization and collagen metabolism	Pro-fibrotic	7.00584e-05	0.249949	0.005416161670016527
ECM PROTEOGLYCANS	Matrix organization and collagen metabolism	Pro-fibrotic	7.59245	2.99285e+06
NCAM SIGNALING FOR NEURITE OUT-GROWTH	Matrix organization and collagen metabolism	Pro-fibrotic	1.08016e+07	8.14111e+08
LAMININ INTERACTIONS	Matrix organization and collagen metabolism	Pro-fibrotic		3.59637e+07
INTEGRIN CELL SURFACE INTERACTIONS	Matrix organization and collagen metabolism	Pro-fibrotic	0.0053025	2183.91
CROSSLINKING OF COLLAGEN FIBRILS	Matrix organization and collagen metabolism	Pro-fibrotic		0.0011516382557270816
SIGNALING BY RECEPTOR TYROSINE KINASES	Matrix organization and collagen metabolism	Pro-fibrotic	1.38576e+09	7.1402e+10
FOCAL ADHESION	Matrix organization and collagen metabolism	Pro-fibrotic	1.81089e+07	2.6943e+06
ANCHORING FIBRIL FORMATION	Matrix organization and collagen metabolism	Pro-fibrotic	2.22771e-13	0.00836172
COLLAGEN FORMATION	Matrix organization and collagen metabolism	Pro-fibrotic	59963.8	3.03528e+07
SMALL CELL LUNG CANCER	Matrix organization and collagen metabolism	Pro-fibrotic	1504.39	943965
NCAM1 INTERACTIONS	Matrix organization and collagen metabolism	Pro-fibrotic	1.54035e+11	1.54035e+11
COLLAGEN BIOSYNTHESIS AND MODIFYING ENZYMES	Matrix organization and collagen metabolism	Pro-fibrotic	1.78458e-11	0.309639
ECM-RECEPTOR INTERACTION	Matrix organization and collagen metabolism	Pro-fibrotic	8.33431	638.454
AGE-RAGE SIGNALING PATHWAY IN DIABETIC COMPLICATIONS	Matrix organization and collagen metabolism	Pro-fibrotic	9.3093e+10	3.4497e+10
SIGNALING BY PDGF	Matrix organization and collagen metabolism	Pro-fibrotic	24.8159	1.77089e+08
MET ACTIVATES PTK2 SIGNALING	Matrix organization and collagen metabolism	Pro-fibrotic	0.0010032445201273669	0.0010032445201273669
FOCAL ADHESION	Matrix organization and collagen metabolism	Pro-fibrotic	1.88001e+08	4.17681e+09
ASSEMBLY OF COLLAGEN FIBRILS AND OTHER MULTIMERIC STRUCTURES	Matrix organization and collagen metabolism	Pro-fibrotic	1.761e-07	0.0137943
INFLAMMATORY RESPONSE PATHWAY	Matrix organization and collagen metabolism	Pro-fibrotic	6.1264e+10	2.96176e+10
PROTEIN DIGESTION AND ABSORPTION	Matrix organization and collagen metabolism	Pro-fibrotic	36.0352	42082.1
AMOEBIASIS	Matrix organization and collagen metabolism	Pro-fibrotic	1.47489e+11	3.48388e+08
EXTRACELLULAR MATRIX ORGANIZATION	Matrix organization and collagen metabolism	Pro-fibrotic	1.91838e-21	7.60126e-19	0.04693715749521809
COLLAGEN CHAIN TRIMERIZATION	Matrix organization and collagen metabolism	Pro-fibrotic	0.000214492	1242.57
FOCAL ADHESION-PI3K-AKT-MTOR-SIGNALING PATHWAY	Matrix organization and collagen metabolism	Pro-fibrotic	1.07956e+11	0.002098116282701144
HUMAN PAPILLOMAVIRUS INFECTION	Matrix organization and collagen metabolism	Pro-fibrotic	1.11322e+11	2.28722e+11
RHEUMATOID ARTHRITIS	TNFa and cytokine signalling	Pro-inflammatory		1.09819e+12	1.2006e+12
CHAGAS DISEASE (AMERICAN TRYPANOSOMIASIS)	TNFa and cytokine signalling	Pro-inflammatory			5.03956e+10
IL-17 SIGNALING PATHWAY	TNFa and cytokine signalling	Pro-inflammatory		0.00955466686672224
CYTOKINE-CYTOKINE RECEPTOR INTERACTION	TNFa and cytokine signalling	Pro-inflammatory	7.30292e+09	1.39343e+09	2.56772e+09
CYTOKINES AND INFLAMMATORY RESPONSE	TNFa and cytokine signalling	Pro-inflammatory			0.04159309809845862
VIRAL PROTEIN INTERACTION WITH CYTOKINE AND CYTOKINE RECEPTOR	TNFa and cytokine signalling	Pro-inflammatory	0.0346759685672821	2.617e+09	2.43645e+09
TNF SIGNALING PATHWAY	TNFa and cytokine signalling	Pro-inflammatory		0.005465496148256906
CHEMOKINE RECEPTORS BIND CHEMOKINES	TNFa and cytokine signalling	Pro-inflammatory		0.013455347653141062
CHEMOKINE SIGNALING PATHWAY	TNFa and cytokine signalling	Pro-inflammatory		0.010806050976482783
MALARIA	TNFa and cytokine signalling	Pro-inflammatory	0.008571077490289864		0.049111390927936024
SPINAL CORD INJURY	TNFa and cytokine signalling	Pro-inflammatory		0.00649636633844209	0.0013606292565749307
INFLUENZA A	TNFa and cytokine signalling	Pro-inflammatory			0.020481099703888634
ACTIVATION OF C3 AND C5	Complement and coagulation	Pro-inflammatory	0.04643609859451735
OXIDATIVE DAMAGE	Complement and coagulation	Pro-inflammatory			0.023711246911221326
PERTUSSIS	Complement and coagulation	Pro-inflammatory		0.003726274011093397	4.14996e+11
PRION DISEASES	Complement and coagulation	Pro-inflammatory			3.13782e+11
COMPLEMENT ACTIVATION, CLASSICAL PATHWAY	Complement and coagulation	Pro-inflammatory	0.01148152899174022		0.004964463470256418
COMPLEMENT AND COAGULATION CASCADES	Complement and coagulation	Pro-inflammatory	3.45628e+09	1.60905e+12	1.14915e+09
KERATAN SULFATE BIOSYNTHESIS	Glycosaminoglycan metabolism	Pro-fibrotic		0.021674107740643885
GLYCOSAMINOGLYCAN DEGRADATION	Glycosaminoglycan metabolism	Pro-fibrotic			0.01049308073998829
KERATAN SULFATE DEGRADATION	Glycosaminoglycan metabolism	Pro-fibrotic	0.014304161996765527	0.014304161996765527
GLYCOSAMINOGLYCAN METABOLISM	Glycosaminoglycan metabolism	Pro-fibrotic		0.035254020906622156
PROTEOGLYCANS IN CANCER	Glycosaminoglycan metabolism	Pro-fibrotic	0.0017720312452665326	5.9634e+11	0.0036328264568121116
OTHER GLYCAN DEGRADATION	Glycosaminoglycan metabolism	Pro-fibrotic			1.91833e+12
TRAFFICKING AND PROCESSING OF ENDOSOMAL TLR	Antigen Presentation	Pro-inflammatory			0.005130034321668307
MHC CLASS II ANTIGEN PRESENTATION	Antigen Presentation	Pro-inflammatory			0.028817585027717984
APOPTOSIS	Antigen Presentation	Pro-inflammatory			1.09123e+12
TOLL-LIKE RECEPTOR SIGNALING PATHWAY	Antigen Presentation	Pro-inflammatory		0.01761358588814686
DISSOLUTION OF FIBRIN CLOT	Clotting cascade	Pro-inflammatory			1.68351e+09
EXTRINSIC PATHWAY OF FIBRIN CLOT FORMATION	Clotting cascade	Pro-inflammatory			0.004370488185484333
FORMATION OF FIBRIN CLOT (CLOTTING CASCADE)	Clotting cascade	Pro-inflammatory			0.0030395393393062692
BLOOD CLOTTING CASCADE	Clotting cascade	Pro-inflammatory			0.012556303760375568
HEMOSTASIS	Hemostasis	Pro-inflammatory			2.20371e+09
PLATELET DEGRANULATION	Hemostasis	Pro-inflammatory	8.60393e+08	7.04362e+10	246627
RESPONSE TO ELEVATED PLATELET CYTOSOLIC CA2+	Hemostasis	Pro-inflammatory	1.55411e+10	1.15104e+12	521941
PLATELET ACTIVATION, SIGNALING AND AGGREGATION	Hemostasis	Pro-inflammatory	5.68165e+11	0.04785341260720753	4.96063e+10
INNATE IMMUNE SYSTEM	Innate Immune System	Pro-inflammatory			2449.52
NEUTROPHIL DEGRANULATION	Innate Immune System	Pro-inflammatory			102.514
IMMUNE SYSTEM	Innate Immune System	Pro-inflammatory			2.93201e+07
STATIN PATHWAY	Lipoprotein remodelling	Pro-inflammatory			0.010174353198623608
PLASMA LIPOPROTEIN REMODELING	Lipoprotein remodelling	Pro-inflammatory		0.014647419051282817
PLASMA LIPOPROTEIN ASSEMBLY, REMODELING, AND CLEARANCE	Lipoprotein remodelling	Pro-inflammatory		0.013455347653141062
ELASTIC FIBRE FORMATION	Elastic fibres	Pro-fibrotic	3.64997e+09	3051.01
MOLECULES ASSOCIATED WITH ELASTIC FIBRES	Elastic fibres	Pro-fibrotic	0.043263293489277654	8578.68
O-GLYCOSYLATION OF TSR DOMAIN-CONTAINING PROTEINS	Glycosylation	Protein modifications	1.78955e+10	3.1849e+08
O-LINKED GLYCOSYLATION	Glycosylation	Protein modifications		2.16073e+10
POST-TRANSLATIONAL PROTEIN PHOSPHORYLATION	IGF regulation by IGFBPs	IGF regulation	4.23451e+08	280023	0.0015269383329500328
REGULATION OF INSULIN-LIKE GROWTH FACTOR (IGF) TRANSPORT AND UPTAKE BY INSULIN-LIKE GROWTH FACTOR BINDING PROTEINS (IGFBPS)	IGF regulation by IGFBPs	IGF regulation	3996.25	3996.25	3.39835e+11
PROSTAGLANDIN SYNTHESIS AND REGULATION	Prostaglandin synthesis	Pro-inflammatory			4.21936e+12
LYSOSOME	Lysosome	Pro-inflammatory			2518.35
TGF-BETA SIGNALING PATHWAY	TGF beta signaling	Pro-fibrotic	0.028598633235254172
MATRIX METALLOPROTEINASES	Matrix Metalloproteinases	Pro-fibrotic	9.53178e+11

## Sheet: Fig. 5b
Mouse Heart											Mouse Cerebelum											Mouse Liver											Young 3DPI FAPs Sen vs Nsen											Young 3DPI MCs Sen vs Nsen
Gene_Set	Direction	Enrichment	n	b	N	B	p.value	Driver_Genes	adj.p.val		Gene_Set	Direction	Enrichment	n	b	N	B	p.value	Driver_Genes	adj.p.val		Gene_Set	Direction	Enrichment	n	b	N	B	p.value	Driver_Genes	adj.p.val		Gene_Set	Direction	Enrichment	n	b	N	B	p.value	Driver_Genes	adj.p.val		Gene_Set	Direction	Enrichment	n	b	N
HALLMARK_MYOGENESIS	DOWN	4.45089	190	12	11487	12	0.000402747	SSPN,HRC,MEF2A,COX7A1,EIF4A2,ENO3,SPEG,CRAT,PKIA,NAV2,SYNGR2,CDH13,HDAC5,PYGM,SGCG,AK1,PDE4DIP,ADCY9,MEF2D,ACSL1,MYH11,SGCA,SH3BGR,COX6A2,REEP1,ITGB1,DMD,AGL,PFKM,ABLIM1,LAMA2,CKMT2,RIT1,RB1,NCAM1,ITGA7,BAG1,LPIN1,PDLIM7,CD36,AKT2,FXYD1,ST5,CKM,SVIL,CASQ1,KCNH2,FOXO4,APLNR,MYL2,MYH8,DTNA,STC2,CAV3,MEF2C,SORBS1,TAGLN,TSC2,CSRP3,DMPK,CHRNB1,MYOM2,MYOM1,SH2B1,MRAS,IFRD1,TCAP,MYH2,PTP4A3,IGFBP3,PSEN2…	0.00191785		HALLMARK_P53_PATHWAY	UP	1.35023	6997	114	15083	114	0.000184575	CTSD,VWA5A,TAP1,TPRKB,TGFB1,F2R,TGFA,ST14,IFI30,HMOX1,CASP1,GLS2,OSGIN1,CD81,CEBPA,ABHD4,FAS,ATF3,BTG1,MKNK2,SEC61A1,LRMP,RB1,PVT1,CYFIP2,ITGB4,RGS16,SOCS1,IER3,ZFP36L1,SAT1,GM2A,RXRA,RPS12,TM7SF3,INHBB,BTG2,DDB2,CCNG1,DCXR,GNB2L1,TXNIP,FDXR,RPL18,FUCA1,STOM,PPM1D,TM4SF1,BAX,POLH,ADCK3,RAB40C,H2AFJ,LDHB,SLC7A11,PROCR,XPC,IL1A,DDIT3,APAF1,CDKN2AIP,NUPR1,DRAM1,VAMP8,ABAT,CD82,TNFSF9,TRIAP1,EPHX1,RP…	0.00153812		HALLMARK_COAGULATION	UP	2.35096	1399	30	11950	30	0.000118022	SERPING1,CTSB,PLEK,ANG,MMP14,C1QA,LGMN,C3,PROS1,HTRA1,THBS1,FBN1,CFI,PLAU,MMP2,GSN,APOC2,SERPINE1,CTSO,TIMP3,SPARC,FGG,CLU,GDA,HRG,FYN,PRSS23,PDGFB,CSRP1,FGA,LRP1,C2,USP11,F10,CAPN5,CASP9,ANXA1,PECAM1,CPB2,F12,WDR1,CD9,GNB2,PLG,MSRB2,CRIP2,SIRT2,C8A,S100A1,LTA4H,ITIH1,CPN1,KLF7,FN1,CTSH,APOC3,CFH,MST1,F9,MASP2,C1S,F2,THBD,ITGB3,ARF4,TFPI2,S100A13,PEF1,SERPINC1,DPP4,SH2B2,HPN,ISCU,PGCP,BMP1,RAPGEF…	0.000618936		HALLMARK_ANDROGEN_RESPONSE	UP	6.09965	483	10	27399	10	0.000132723	AKAP12,ADAMTS1,B2M,RPS6KA3,PMEPA1,STEAP4,MAF,ALDH1A3,UAP1,SAT1,DBI,ITGAV,ZBTB10,ANKH,AKT1,TMEM50A,ELK4,HPGD,FKBP5,HOMER2,LIFR,ELL2,STK39,ABCC4,NGLY1,ZMIZ1,SRP19,IQGAP2,SORD,SLC26A2,MAP7,CAMKK2,HERC3,PTPN21,DNAJB9,ABHD2,RRP12,APPBP2,SRF,RAB4A,SPDEF,ACSL3,GPD1L,TMPRSS2,HSD17B14,ARID5B,VAPA,INPP4B,KRT8,NCOA4,SMS,XRCC5,CCND1,MAK,B4GALT1,SCD,KLK2,KLK3,PTK2B,UBE2J1,SLC38A2,NDRG1,GSR,MYL12A,CCND3,XRCC6,…	0.000331808		HALLMARK_HYPOXIA	UP	2.51706	1591	28	24886
HALLMARK_UV_RESPONSE_UP	UP	1.36757	5551	76	11487	76	0.0016686	GPX3,TAP1,ICAM1,EPHX1,MMP14,PRKCD,SLC6A8,SQSTM1,JUNB,CCND3,IL6ST,TCHH,FMO1,MAOA,ARRB2,HSPA2,RAB27A,RRAD,CYB5R1,HMOX1,PDAP1,FOS,ASNS,OLFM1,CNP,GRINA,SPR,SIGMAR1,BAK1,ATP6V1F,NR4A1,E2F5,CLTB,MSX1,ALAS1,IRF1,NXF1,CREG1,DDX21,GGH,TGFBRAP1,LYN,TFRC,TUBA4A,MRPL23,MGAT1,FEN1,PARP2,DLG4,PDLIM3,YKT6,DNAJA1,EIF2C2,POLE3,H2AFX,POLR2H,TARS,CDK2,ATF3,SEPW1,CDC34,ALDOA,DNAJB1,STK25,PPP1R2,NFKBIA,BTG2,RET,GRPEL…	0.00758454		HALLMARK_MYOGENESIS	DOWN	1.82499	2340	47	15083	47	0.000448745	COL3A1,DMD,MYBPC3,SVIL,COL6A2,LARGE,COL1A1,PPFIA4,RYR1,NAV2,TPD52L1,HBEGF,KIFC3,APLNR,TPM2,FOXO4,KLF5,COL4A2,MYH11,REEP1,MYOM2,CASQ2,PKIA,CAMK2B,PTGIS,TNNT3,ADAM12,MYH9,EPHB3,DMPK,IGFBP3,SPHK1,HDAC5,CDH13,MYBPH,ST5,GNAO1,GSN,PDE4DIP,SH3BGR,MYL6B,EIF4A2,BAG1,PICK1,ACTA1,VIPR1,CACNA1H,TEAD4,NCAM1,SOD3,MYLK,PPP1R3C,STC2,ACSL1,MEF2D,MYH7,PVALB,ATP6AP1,PFKM,DTNA,SCHIP1,ITGA7,CASQ1,CDKN1A,PDLIM7,CHRNB1…	0.00345188		HALLMARK_MYOGENESIS	UP	1.59645	4181	62	11950	62	0.000123787	IGFBP3,CD36,GPX3,LSP1,COL6A3,DMPK,ITGB5,COL1A1,SOD3,GSN,MYH11,MYH9,HSPB8,APP,ABLIM1,TPM3,SPARC,COL4A2,CKB,NQO1,CLU,IGFBP7,SORBS3,LARGE,TGFB1,MYO1C,AGRN,FDPS,COL6A2,FHL1,GAA,COL3A1,DMD,NOTCH1,SPEG,SLC6A8,IFRD1,TPD52L1,ST5,TAGLN,FST,FLII,NAV2,SMTN,WWTR1,MEF2C,SYNGR2,CAMK2B,PRNP,LAMA2,SSPN,SIRT2,PKIA,PTP4A3,DAPK2,CDH13,AGL,NCAM1,MAPK12,COL15A1,TNNT1,CTF1,ERBB3,AEBP1,BHLHE40,TPM2,OCEL1,DES,MYOM1,ENO3…	0.000618936		HALLMARK_ESTROGEN_RESPONSE_LATE	DOWN	3.3281	869	19	27399	19	0.000139879	CAV1,FDFT1,SGK1,CDC20,PLAC1,IDH2,GJB3,FKBP4,FOS,STIL,HSPA4L,EMP2,TSTA3,XBP1,KRT19,DHCR7,SLC1A4,KIF20A,ELOVL5,METTL3,ALDH3A2,CD9,ASS1,PRKAR2B,FABP5,CXCL12,ZFP36,PAPSS2,GALE,PKP3,RAB31,DNAJC12,IMPA2,TPBG,MAPK13,MYOF,SERPINA5,FRK,OPN3,SCARB1,ETFB,UNC13B,ITPK1,PGR,PLK4,PTPN6,HPRT1,CHST8,TNNC1,RNASEH2A,MOCS2,RAPGEFL1,PPIF,CCND1,CA12,GLA,DYNLT3,CLIC3,XRCC3,GINS2,PDZK1,ID2,CDH1,TH,NAB2,TRIM29,NCOR2,LSR,…	0.000341168		HALLMARK_COAGULATION	UP	4.82053	525	12	24886
HALLMARK_P53_PATHWAY	UP	1.33347	5158	97	11487	97	0.00176107	TAP1,ABAT,APP,EPHX1,TPD52L1,INHBB,IFI30,DRAM1,NUPR1,CCND2,RPS12,ZMAT3,CCND3,TRAFD1,CASP1,TCHH,TGFB1,EPS8L2,NINJ1,F2R,CDKN1A,RRAD,HMOX1,DDIT3,RNF19B,S100A10,PRMT2,PPP1R15A,SAT1,AEN,HSPA4L,PLK2,FUCA1,APAF1,FOS,VWA5A,IP6K2,KLF4,GNB2L1,POM121,RPS27L,SP1,TM4SF1,CD82,SLC19A2,BAK1,SFN,RRP8,XPC,UPP1,CTSD,IER3,PERP,NDRG1,STOM,CEBPA,LRMP,RAB40C,HBEGF,TAX1BP3,PCNA,DCXR,IER5,TM7SF3,DNTTIP2,HINT1,HIST3H2A,MXD…	0.00765685		HALLMARK_OXIDATIVE_PHOSPHORYLATION	DOWN	1.30863	7181	119	15083	119	0.000696975	ATP1B1,SUCLA2,NDUFA5,UQCRQ,COX7B,SLC25A5,COX5B,NDUFB7,NDUFA9,DLST,IDH1,COX6C,MFN2,HSPA9,PDHB,DLAT,AIFM1,OGDH,TOMM70A,ETFA,ATP5B,TIMM13,NDUFS2,TIMM8B,SLC25A4,FDX1,IDH3A,SLC25A12,AFG3L2,COX10,NDUFA4,ATP6V1F,ATP5G1,ATP5G3,LDHA,NDUFC2,NDUFS1,MDH2,ATP5J2,NDUFA2,ATP5L,ATP6V1D,PDHA1,ABCB7,NDUFS6,DLD,GLUD1,MTX2,IDH3B,NDUFB2,SUPV3L1,PDHX,MRPS22,IMMT,NDUFS4,NDUFV1,MDH1,ACO2,ATP6V1H,SUCLG1,LRPPRC,FXN,UQCRB,…	0.00468869		HALLMARK_HEME_METABOLISM	DOWN	1.58917	3326	69	11950	69	0.000194011	ABCG2,MARK3,ELL2,CPOX,FBXO9,GLRX5,USP15,RCL1,UROD,ABCB6,LPIN2,RNF19A,MARCH8,GCLC,BNIP3L,OPTN,NR3C1,CAT,NFE2L1,SLC25A37,DCUN1D1,DCAF10,RIOK3,MFHAS1,CLCN3,BACH1,ARHGEF12,SLC6A9,ARL2BP,TCEA1,TNRC6B,LAMP2,ATP6V0A1,TOP1,CCDC28A,SELENBP1,RNF123,HAGH,GCLM,ACP5,PSMD9,FBXO34,IGSF3,TMCC2,BPGM,SLC30A1,KAT2B,BLVRA,MOSPD1,GAPVD1,SIDT2,YPEL5,NARF,ALDH6A1,TRAK2,HDGF,DAAM1,NEK7,GDE1,FOXO3,KLF3,TFRC,SLC10A3,RAD23…	0.00092386		HALLMARK_COMPLEMENT	DOWN	2.87685	1197	23	27399	23	0.000152647	CLU,RABIF,HSPA5,GNAI2,RAF1,XPNPEP1,CSRP1,LAP3,RCE1,CASP9,MMP14,CFH,PREP,GPD2,ZEB1,GNB4,USP14,USP15,GNAI3,RNF4,CASP3,PRKCD,EHD1,PSEN1,PPP4C,PFN1,F7,GMFB,CASP7,USP8,PCSK9,PDP1,CALM1,DUSP6,LTA4H,ANXA5,GNG2,KCNIP2,SIRT6,PLG,LGALS3,F2,HSPA1A,CPM,ADAM9,GP1BA,LIPA,CALM3,KLK1,GATA3,NOTCH4,PRDM4,AKAP10,F8,ITIH1,SERPINC1,KCNIP3,HNF4A,CASP1,IRF1,LCK,CDA,ME1,PRSS3,GNB2,CBLB,HPCAL4,CTSD,OLR1,VCPIP1,PRCP,APOA4…	0.000356824		HALLMARK_REACTIVE_OXIGEN_SPECIES_PATHWAY	DOWN	3.71275	2040	14	24886
HALLMARK_XENOBIOTIC_METABOLISM	UP	2.11066	1148	27	11487	27	0.00266351	APOE,CFB,TGFB2,PSMB10,EPHX1,SLC6A6,VTN,TNFRSF1A,IGFBP4,NQO1,SERPINE1,COMT,FAH,PROS1,TMEM176B,IRF8,IGF1,ID2,FMO1,MAOA,PTGDS,NINJ1,PDLIM5,FBLN1,CNDP2,HMOX1,ATOH8,LPIN2,ITIH4,GSS,ARPP19,ANGPTL3,ACP2,ENPEP,CAT,UPP1,CSAD,DDAH2,ALAS1,GSR,GCNT2,ELOVL5,UGDH,ETS2,IL1R1,AHCY,DCXR,GSTO1,NMT1,PAPSS2,TPST1,ASL,EPHA2,ABCD2,HSD11B1,PMM1,GSTA3,CBR1,PGRMC1,ACP1,DHPS,RAP1GAP,POR,SLC1A5,PGD,ACOX1,ALDH2,DHRS1,XDH,GS…	0.011098		HALLMARK_XENOBIOTIC_METABOLISM	UP	1.64438	3395	57	15083	57	0.000703304	APOE,IRF8,XDH,TNFRSF1A,PROS1,CYP2E1,CFB,FMO1,TMEM176B,IL1R1,ABCC3,ALDH9A1,NPC1,PTGES,HMOX1,CD36,DHRS1,CDA,FAS,GCNT2,ALAS1,FAH,ALDH3A1,JUP,GNMT,CYFIP2,ALDH2,SERPINE1,IGF1,ASL,IGFBP4,PSMB10,PDK4,PEMT,ECH1,AHCY,TPST1,DCXR,HES6,CAT,PDLIM5,DHRS7,CBR1,SLC46A3,GSR,CNDP2,CDO1,GART,PINK1,GSTA3,DDT,BPHL,CYP27A1,NQO1,GSTO1,LCAT,CASP6,AP4B1,GSTM4,EPHX1,ARG1,GCH1,MCCC2,NDRG2,PGD,BLVRB,TMEM97,ACOX3,NMT1,GABARA…	0.00468869		HALLMARK_APICAL_JUNCTION	UP	2.82907	704	22	11950	22	0.000207468	PTPRC,SDC3,VCAM1,FYB,SIRPA,ICAM1,EVL,MSN,TGFBI,ACTG1,GRB7,RAC2,ZYX,FBN1,CD274,MYL12B,MMP2,SYMPK,ACTB,MYH9,ITGA9,GNAI2,VASP,AKT3,SORBS3,RSU1,NEXN,CNN2,ADAMTS5,AMIGO2,CD86,ARHGEF6,NRXN2,ITGA3,ACTN4,ADAM23,SPEG,B4GALT1,TNFRSF11B,MVD,FSCN1,NLGN2,PECAM1,GAMT,INSIG1,RRAS,CAP1,CTNNA1,VCL,ARPC2,LIMA1,CDH3,PFN1,SKAP2,ADAM15,CRB3,TSPAN4,MYL9,DLG1,PVRL3,PIK3CB,JUP,TMEM8B,PBX2,YWHAH,MYH10,PTK2,EXOC4,MAP4K2,C…	0.000943034		HALLMARK_PEROXISOME	DOWN	2.12897	4511	34	27399	34	0.000153434	IDH2,ALDH9A1,FADS1,MVP,ABCB1,BCL10,CEL,ELOVL5,CAT,ACSL5,VPS4B,IDE,PEX14,SLC35B2,DHCR24,RDH11,FDPS,PEX5,IDI1,DLG4,ERCC1,LONP2,ABCD2,MSH2,ABCD1,ACSL1,CRABP1,YWHAH,PEX2,SMARCC1,RETSAT,PEX11B,ACAA1,HMGCL,DHRS3,ABCC8,GNPAT,RXRG,ABCC5,ESR2,HSD17B4,CNBP,ALB,ACSL4,CRAT,TSPO,ECH1,ERCC3,ABCD3,PRDX1,SLC25A17,PEX13,NR1I2,SLC25A4,IDH1,CLN8,ISOC1,TOP2A,SLC25A19,SULT2B1,ACOT8,SCP2,ATXN1,PEX6,CDK7,HAO2,ECI2,DIO1…	0.000356824		HALLMARK_UV_RESPONSE_UP	UP	3.17211	1028	19	24886
HALLMARK_HEDGEHOG_SIGNALING	UP	3.41631	1401	10	11487	10	0.00294783	MYH9,AMOT,PML,DPYSL2,TLE3,THY1,L1CAM,GPR56,HEY1,NF1,ETS2,RTN1,VEGFA,NRP1,NRP2,RASA1,LDB1,OPHN1,PTCH1,TLE1,HEY2,CDK6,CELSR1,VLDLR	0.0117913		HALLMARK_APICAL_JUNCTION	DOWN	1.72317	2378	47	15083	47	0.00185411	YWHAH,CDH4,CALB2,EGFR,ADAM23,PVRL3,NEXN,MYH10,ADAMTS5,LAYN,SLIT2,PTK2,DHX16,TRAF1,WNK4,NF2,THY1,ATP1A3,NLGN2,AKT3,NRXN2,CDH11,ITGA3,CDH1,TAOK2,ACTN1,ICAM5,NLGN3,GTF2F1,MYH9,SHROOM2,CLDN11,CNTN1,PIK3CB,ADAM9,ITGA10,AMIGO1,NFASC,CDH6,DMP1,CDH3,ACTN4,IRS1,ACTA1,ADRA1B,CDH15,INPPL1,BAIAP2,PCDH1,MVD,CADM3,CDK8,INSIG1,PVRL1,PIK3R3,COL16A1,SRC,FBN1,MYL9,HADH,SPEG,AKT2,LAMC2,ACTG1,ARPC2,PTEN,CTNND1,DSC3,…	0.0115882		HALLMARK_MYC_TARGETS_V2	DOWN	1.91205	3409	30	11950	30	0.000744626	MPHOSPH10,NDUFAF4,NOP16,RCL1,BYSL,SUPV3L1,SORD,NOP56,NOC4L,PPAN,PA2G4,LAS1L,WDR43,NIP7,HSPE1,NOLC1,FARSA,TBRG4,PPRC1,GNL3,PRMT3,DDX18,HSPD1,NPM1,PES1,IMP4,EXOSC5,RRP12,CDK4,PUS1,NOP2,IPO4,MYBBP1A,MAP3K6,CBX3,AIMP2,MYC,MRTO4,DCTPP1,WDR74,TCOF1,RABEPK,UTP20,UNG,PHB,TFB2M,RRP9,SLC19A1,GRWD1,SRM,PLK4,TMEM97,MCM5,MCM4,HK2	0.0032375		HALLMARK_TGF_BETA_SIGNALING	UP	5.22543	971	10	27399	10	0.000316383	THBS1,PMEPA1,BMPR2,SPTBN1,SMAD7,SMURF2,CDKN1C,PPM1A,SKI,TRIM33,FURIN,MAP3K7,LEFTY2,SMURF1,XIAP,BMPR1A,TGFBR1,SMAD3,TGIF1,ACVR1,SMAD6,TJP1,RHOA,ARID4B,SMAD1,BCAR3,SERPINE1,UBE2D3,NCOR2,SLC20A1,CDH1,ID2,ENG,HIPK2,SKIL,BMP2,NOG,WWTR1,TGFB1,LTBP2,FNTA,APC,RAB31,PPP1R15A,ID1,JUNB,CDK9,HDAC1,FKBP1A,IFNGR2,ID3,KLF10,CTNNB1,PPP1CA	0.000719052		HALLMARK_UV_RESPONSE_UP	DOWN	2.05801	3169	38	24886
HALLMARK_ANDROGEN_RESPONSE	UP	1.66797	3153	38	11487	38	0.0041889	AKAP12,B2M,CCND1,ACTN1,RRP12,FADS1,DHCR24,MAF,PMEPA1,TPD52,UAP1,CCND3,ADAMTS1,PDLIM5,SGK1,SAT1,MERTK,AKT1,SRF,ADRM1,RAB4A,CDC14B,STEAP4,HOMER2,SLC26A2,SEC24D,GNAI3,ARID5B,INPP4B,GSR,NDRG1,ELOVL5,ZMIZ1,PTPN21,PTK2B,CAMKK2,XRCC5,SRP19,PPAP2A,GUCY1A3,IDI1,HPGD,UBE2J1,ITGAV,SPCS3,PGM3,UBE2I,B4GALT1,PA2G4,HMGCR,IQGAP2,TMEM50A,SORD,NCOA4,FKBP5,ELK4,INSIG1,SLC38A2,XRCC6,ABHD2,H1F0,SEPP1,GPD1L,ELL2,NGLY1…	0.015696		HALLMARK_MTORC1_SIGNALING	DOWN	1.35311	5485	93	15083	93	0.00401294	FKBP2,HMGCS1,SERPINH1,FADS2,TUBA4A,ATP2A2,HK2,HMGCR,ABCF2,MLLT11,NUFIP1,HSP90B1,SLC2A3,CALR,UCHL5,IDH1,SLC1A4,HSPD1,PGK1,ELOVL6,DHCR24,HSPA9,STIP1,SQLE,MTHFD2L,HSPA4,LDLR,RPN1,USO1,HSPA5,TOMM40,PDAP1,FADS1,HSPE1,IDI1,ATP5G1,GSK3B,CACYBP,LDHA,RRP9,NFYC,ARPC5L,ME1,ATP6V1D,ACTR3,SERP1,PSMD13,UFM1,CANX,IGFBP5,EGLN3,IMMT,RRM2,GLRX,PSMA4,RPA1,GTF2H1,ELOVL5,INSIG1,PSMC6,PPP1R15A,SLC9A3R1,SDF2L1,CCNF,PIK…	0.0236055		HALLMARK_ESTROGEN_RESPONSE_LATE	UP	1.78378	2321	44	11950	44	0.000792744	CD44,TOP2A,IDH2,ABHD2,EMP2,MYOF,NAB2,DLG5,SNX10,CCND1,FARP1,PTPN6,PRLR,HSPB8,PLXNB1,PLA2G16,PPIF,CKB,UGDH,BCL2,MAPT,IL6ST,LARGE,PRSS23,JAK2,ID2,ZFP36,JAK1,DHCR7,ASS1,RAB31,PLK4,PAPSS2,FAM102A,SLC1A4,KRT19,SLC9A3R1,CAV1,FDFT1,TPD52L1,FGFR3,ALDH3B1,ELOVL5,MEST,DYNLT3,FABP5,TFF3,ITPK1,CD9,FRK,DNAJC12,NRIP1,WFS1,DCXR,GLA,SLC26A2,SLC7A5,FOS,ARL3,RPS6KA2,ABCA3,DNAJC1,ISG20,KLF4,FLNB,TFPI2,CISH,SCNN1A,C…	0.0033031		HALLMARK_UV_RESPONSE_UP	DOWN	2.83181	1411	21	27399	21	0.000386184	ASNS,RPN1,ALDOA,CYB5R1,PSMC3,HYAL2,DNAJB1,FKBP4,FOS,RRAD,MMP14,ABCB1,KLHDC3,SQSTM1,MGAT1,CASP3,PRKCD,STIP1,POLE3,CDK2,HSPA13,NXF1,STARD3,STK25,DLG4,NR4A1,JUNB,PARP2,MSX1,SIGMAR1,CEBPG,TFRC,EIF2S3,YKT6,PRPF3,MAOA,CCND3,TCHH,TUBA4A,FEN1,ACAA1,ENO2,GRPEL1,CYB5B,ATF3,CDC5L,ARRB2,NAT1,UROD,BTG2,MAPK8IP2,PDAP1,PPAT,NTRK3,RFC4,CDKN2B,SPR,PPIF,MARK2,NPTXR,WIZ,BMP2,RAB27A,COL2A1,IRF1,RXRB,BSG,TYRO3,ICAM1,…	0.000858187		HALLMARK_TGF_BETA_SIGNALING	DOWN	2.83759	3144	19	24886
HALLMARK_UV_RESPONSE_DN	DOWN	5.70357	106	7	11487	7	0.00423792	TFPI,VLDLR,TGFBR3,NFIB,CDKN1B,SPOP,BCKDHB,LPHN2,SYNJ2,ARHGEF9,PTPRM,PTEN,MRPS31,ATRX,CDK13,SLC7A1,BMPR1A,LTBP1,CAP2,ATXN1,NR1D2,IRS1,APBB2,ATP5S,GJA1,F3,WDR37,PHF3,MAPK14,MAGI2,ADD3,PRDM2,RND3,RXRA,CDON,PRKCE,IGF1R,NIPBL,YTHDC1,PPAP2B,SNAI2,RBPMS,BDNF,MGMT,NEK7,DLG1,INSIG1,SCAF8,KALRN,AGGF1,DUSP1,VAV2,CELF2,ACVR2A,ABCC1,TJP1,LDLR,ATP2B1,ATRN,DBP,ATP2B4,ERBB2,PLCB4,MET,CDC42BPA,FHL2,DYRK1A,NR3C1,F…	0.015696		HALLMARK_REACTIVE_OXIGEN_SPECIES_PATHWAY	UP	2.6766	1793	14	15083	14	0.00501431	GPX3,LSP1,MGST1,PRDX6,FES,PDLIM1,SBNO2,GCLM,PRNP,TXNRD1,PRDX1,GPX4,HHEX,SOD1,CAT,SRXN1,MBP,GSR,NQO1,PRDX4,NDUFA6,HMOX2,NDUFB4,ERCC2,HBXIP,JUNB,TXNRD2,GCLC,OXSR1,PPP2R4,CDKN2D,GLRX2,ABCC1,MSRA,PRDX2,STK25,SCAF4,GLRX,ATOX1,NDUFS2,SOD2,EGLN2,PFKP,IPCEF1	0.0278573		HALLMARK_CHOLESTEROL_HOMEOSTASIS	UP	1.67096	4358	39	11950	39	0.000991147	ANXA5,S100A11,ACTG1,LGMN,CXCL16,GSTM2,LPL,LSS,FAM129A,CLU,LGALS3,CBS,TMEM97,FDPS,PMVK,DHCR7,FBXO6,PLSCR1,MVD,FDFT1,FASN,ACSS2,PPARG,ALCAM,CHKA,ANTXR2,FABP5,CD9,HMGCS1,SQLE,JAG1,HMGCR,SREBF2,ATF5,PNRC1,TNFRSF12A,ALDOC,CTNNB1,HSD17B7,ADH4,ANXA13,TRIB3,LDLR,NFIL3,ETHE1,EBP,GNAI1,CPEB2,NSDHL,IDI1,PCYT2,GUSB,ACAT2,ABCA2,GLDC,MVK,ERRFI1,STARD4,AVPR1A,TM7SF2,ATXN2,MAL2,ECH1,FADS2	0.00396459		HALLMARK_HEME_METABOLISM	DOWN	1.76062	4484	51	27399	51	0.000568018	ASNS,P4HA2,BTRC,SLC25A38,RIOK3,ADD1,MPP1,CLCN3,MKRN1,SLC2A1,PPP2R5B,CAT,SLC7A11,PPOX,USP15,SLC11A2,BNIP3L,GYPC,ATP6V0A1,ABCG2,ADIPOR1,EZH1,SLC6A9,VEZF1,RNF19A,ALDH6A1,SNCA,RAD23A,GMPS,ALAD,GAPVD1,HMBS,AGPAT4,BPGM,MAP2K3,TFRC,NNT,EPOR,DCAF11,FTCD,UBAC1,CCND3,CAST,RBM5,SLC25A37,XPO7,ATG4A,FBXO7,SYNJ1,PC,ARL2BP,KEL,E2F2,PDZK1IP1,SPTA1,UROD,KHNYN,ABCB6,BTG2,MBOAT2,MXI1,MINPP1,EIF2AK1,OSBP2,HTRA2,CDC2…	0.00123482		HALLMARK_PEROXISOME	UP	2.06704	4220	34	24886
HALLMARK_APICAL_SURFACE	UP	7.07328	290	5	11487	5	0.00639058	CX3CL1,APP,AIM1,ATP8B1,SULF2,THY1,IL2RG,RTN4RL1,SRPX,MAL,LYN,AFAP1L2,GAS1,TMEM8B,ADIPOR2,B4GALT1,ADAM10,DCBLD2,EPHB4,MDGA1,CROCC,HSPB1,EFNA5,SHROOM2,NCOA6,FLOT2,AKAP7,SLC2A4	0.0228235		HALLMARK_EPITHELIAL_MESENCHYMAL_TRANSITION	UP	1.74375	1778	37	15083	37	0.00925287	CAPG,CD44,CXCL12,ITGB5,FBLN5,TGFB1,GLIPR1,SERPINE2,VCAM1,ITGAV,WIPF1,SPOCK1,SPP1,DCN,FGF2,VIM,LOXL2,FBLN2,FAS,TIMP3,TGM2,LGALS1,GPC1,ECM1,COMP,POSTN,GREM1,SPARC,SERPINE1,TGFBI,PMEPA1,IGFBP4,ITGA2,SAT1,LAMA2,PLOD2,PLAUR,LOX,PRRX1,ITGA5,PMP22,EFEMP2,ECM2,FUCA1,IL15,BMP1,RHOB,TPM4,SGCD,COL5A3,MCM7,THBS2,PVR,SDC4,SNAI2,GLT25D1,LAMA3,COPA,PTHLH,PPIB,SLC6A8,OXTR,QSOX1,FLNA,CADM1,LUM,MMP2,TNFAIP3,NOTCH2…	0.0486158		HALLMARK_HYPOXIA	UP	3.25681	318	13	11950	13	0.00369448	CCRN4L,SDC3,HMOX1,BGN,TGM2,CP,IGFBP3,TGFBI,CTGF,PLAC8,HK2,MAP3K1,TNFAIP3,FOSL2,DCN,PGM1,SERPINE1,MYH9,DDIT4,HEXA,IDS,FBP1,BCL2,ETS1,COL5A1,KLF6,LARGE,PFKP,GPC1,PDGFB,ZFP36,SLC2A1,GAA,EFNA1,GAPDH,HK1,CAV1,CHST2,PRKCA,PTRF,RBPJ,JUN,LDHA,PAM,RRAGD,SLC25A1,ANXA2,SLC6A6,VLDLR,IRS2,IGFBP1,CSRP2,AMPD3,TPST2,WSB1,ILVBL,DDIT3,TIPARP,KLF7,CASP6,PFKL,NDRG1,PNRC1,TGFB3,MIF,SAP30,NEDD4L,FOS,ALDOC,GLRX,PPARGC1…	0.0142095		HALLMARK_HEME_METABOLISM	UP	2.01934	2683	35	27399	35	0.00106324	PICALM,KAT2B,SLC6A8,GCLC,CTSB,C3,ARHGEF12,BLVRB,TSPAN5,LMO2,KLF3,UCP2,CPOX,ISCA1,MOCOS,DCUN1D1,SIDT2,TOP1,GCLM,BMP2K,TNS1,SLC30A1,ERMAP,LAMP2,CDR2,HAGH,SELENBP1,DAAM1,KLF1,ACP5,CA2,TRAK2,NUDT4,LPIN2,RANBP10,OPTN,ELL2,BCAM,SMOX,DCAF10,TRIM10,SLC30A10,AQP3,TNRC6B,RCL1,XK,MFHAS1,GLRX5,TMCC2,MOSPD1,BLVRA,HBQ1,CCDC28A,CTSE,NFE2L1,EPB42,RHAG,FOXJ2,GDE1,ACSL6,SLC22A4,ALDH1L1,MYL4,FECH,SPTB,MARK3,ADD2,NF…	0.00226222		HALLMARK_KRAS_SIGNALING_UP	DOWN	1.48239	7828	83	24886
HALLMARK_REACTIVE_OXIGEN_SPECIES_PATHWAY	UP	4.66328	401	7	11487	7	0.00792238	GPX3,PDLIM1,PRNP,PFKP,NQO1,MBP,SBNO2,JUNB,MGST1,LSP1,FES,TXNRD1,CAT,SRXN1,GSR,HMOX2,CDKN2D,PPP2R4,PRDX4,ATOX1,STK25,GLRX,NDUFA6,PRDX2,SCAF4,HBXIP,EGLN2,GPX4,GLRX2,HHEX,ABCC1,PRDX6,ERCC2,TXNRD2,MSRA,GCLC,NDUFB4,SOD1,GCLM,OXSR1,PRDX1,NDUFS2,SOD2	0.0273186		HALLMARK_ESTROGEN_RESPONSE_EARLY	DOWN	1.28665	6594	99	15083	99	0.00972315	CALB2,ADCY1,SVIL,WWC1,TUBB2B,PDLIM3,HR,NCOR2,RARA,PGR,SLC1A1,KAZN,KLF10,CCND1,NAV2,THSD4,TPD52L1,SYT12,SLC26A2,KCNK5,ARL3,SLC1A4,REEP1,TSKU,FKBP4,RRP12,PAPSS2,AKAP1,UGCG,DHRS2,SLC24A3,LAD1,RBBP8,SYNGR1,BAG1,CELSR2,MED13L,SYBU,CELSR1,SEMA3B,DEPTOR,KDM4B,FASN,NRIP1,OPN3,OLFM1,SIAH2,EGR3,STC2,RPS6KA2,ELOVL5,NPY1R,SLC9A3R1,CISH,TJP3,FHL2,TIAM1,TBC1D30,KRT8,FDFT1,ASB13,RAB31,CLIC3,SEC14L2,ALDH3B1,LRIG…	0.0486158		HALLMARK_KRAS_SIGNALING_DN	UP	1.61905	4076	37	11950	37	0.00455708	RSAD2,BTG2,MX1,ITIH3,ATP4A,PTPRJ,SLC38A3,SERPINA10,AKR1B10,CAMK1D,LFNG,P2RY4,FAM46C,SLC29A3,SLC16A7,IDUA,CLSTN3,SYNPO,CHST2,FGFR3,UPK3B,GAMT,GTF3C5,SLC25A23,BRDT,TGFB2,MTHFR,GPRC5C,TGM1,PARK2,SPHK2,CD207,HNF1A,FGGY,MEFV,MAST3,CNTFR,ENTPD7,GPR19,CCDC132,SGK1,SNN,MAGIX,PRODH,NR6A1,CDKAL1,COPZ2,ADCK3,ZFP112,MLL2,KLHDC8A,ZBTB16,FAM164C,TCF7L1,PDK2,IGFBP2,CPEB3,SKIL,KCNN1,ASB7,THNSL2,MFSD6,SEPP1,DTNB,…	0.0168781		HALLMARK_MYC_TARGETS_V2	DOWN	2.00262	6369	27	27399	27	0.00135551	TMEM97,LAS1L,PLK1,PES1,SLC19A1,MYC,IPO4,PA2G4,AIMP2,MCM5,PPAN,MYBBP1A,CDK4,PUS1,MCM4,PHB,NOC4L,TCOF1,HSPD1,FARSA,SUPV3L1,PLK4,CBX3,IMP4,UTP20,BYSL,PPRC1,NOP16,MAP3K6,SLC29A2,NOP2,SRM,DDX18,EXOSC5,DCTPP1,WDR43,WDR74,NOP56,TFB2M,MRTO4,PRMT3,RABEPK,GRWD1,RRP12,NOLC1,NPM1,NIP7,RCL1,SORD,UNG,RRP9,HSPE1,NDUFAF4,DUSP2,GNL3,MPHOSPH10,TBRG4,HK2	0.00282398		HALLMARK_APOPTOSIS	UP	2.34831	1846	27	24886
HALLMARK_HYPOXIA	DOWN	10.8419	26	4	11487	4	0.00836661	PHKG1,HSPA5,KLHL24,VLDLR,CDKN1B,ENO3,HDLBP,GPC3,PYGM,IDS,CDKN1C,HK2,GYS1,EXT1,PPARGC1A,CCNG2,PGF,PGM2,SELENBP1,F3,AK4,PIM1,GPC1,P4HA2,SLC37A4,VHL,DPYSL4,AMPD3,TES,ANGPTL4,DTNA,FOXO3,GBE1,STC2,BTG1,EFNA1,CCRN4L,SIAH2,PRDX5,PDK1,HS3ST1,RRAGD,FAM162A,GPC4,NDST2,CASP6,DUSP1,KDM3A,GALK1,TIPARP,KDELR3,ATP7A,DDIT4,PDK3,SCARB1,ISG20,ADM,CXCR7,PGK1,MIF,IGFBP3,RORA,SLC2A1,NR3C1,JUN,CAV1,MXI1,NDST1,PGAM2,GL…	0.0278887		HALLMARK_TNFA_SIGNALING_VIA_NFKB	UP	2.2523	2406	60	15083	60	1.28133e-08	PLEK,IFIH1,ICAM1,TLR2,NFE2L2,CD44,TNFAIP2,CCL5,ABCA1,OLR1,GPR183,PTGS2,TAP1,CSF1,IRF1,LITAF,BIRC3,PTGER4,TGIF1,EIF1,IL7R,ATF3,GFPT2,BTG1,CEBPB,TRIP10,FOSL1,RELB,RELA,SOCS3,SQSTM1,KLF6,F2RL1,SERPINE1,PNRC1,IFNGR2,PMEPA1,NFKB1,IER3,BCL3,SAT1,IL18,STAT5A,NAMPT,CEBPD,PLAUR,BTG2,TNIP2,B4GALT1,PER1,RIPK2,ZFP36,REL,CCNL1,BHLHE40,IRS2,HES1,PDLIM5,EFNA1,KLF2,RHOB,ZC3H12A,CD80,F3,TNFAIP6,IL1A,MAP3K8,BCL6,D…	1.60166e-07		HALLMARK_APICAL_SURFACE	UP	1.74249	5334	21	11950	21	0.00500492	AIM1,APP,SCUBE1,SULF2,IL2RG,EFNA5,PCSK9,LYN,GAS1,B4GALT1,AFAP1L2,IL2RB,DCBLD2,RTN4RL1,ADAM10,BRCA1,AKAP7,TMEM8B,PKHD1,NCOA6,CROCC,ATP8B1,FLOT2,HSPB1,EPHB4,SHROOM2,ADIPOR2	0.0178747		HALLMARK_REACTIVE_OXIGEN_SPECIES_PATHWAY	UP	2.85446	3130	15	27399	15	0.0017025	GPX3,MGST1,GCLC,ATOX1,SOD2,SCAF4,SOD1,GCLM,PRNP,FTL,PRDX4,NDUFA6,SBNO2,HHEX,PRDX6,NDUFB4,MBP,OXSR1,GLRX2,ERCC2,IPCEF1,FES,GLRX,GPX4,TXN,MPO,CDKN2D,NDUFS2,PRDX1,TXNRD1,TXNRD2,PRDX2,EGLN2,LSP1,SRXN1,GSR,PDLIM1,ABCC1,JUNB,G6PD,STK25,MSRA,HMOX2,NQO1,CAT,PFKP	0.00347449		HALLMARK_HEME_METABOLISM	DOWN	1.86697	3082	40	24886
HALLMARK_ESTROGEN_RESPONSE_EARLY	UP	1.73448	1679	36	11487	36	0.00902175	ABAT,TGM2,CCND1,RRP12,OLFML3,MYOF,TPD52L1,INHBB,IGFBP4,NBL1,SLC7A2,BCL2,ENDOD1,FLNB,ADCY1,MYBL1,IL6ST,BCL11B,FRK,JAK2,BHLHE40,WISP2,CD44,CXCL12,DLC1,TIAM1,ALDH3B1,RPS6KA2,FOS,KLF4,ABCA3,FAM102A,OLFM1,RAB31,SYBU,SYT12,SLC26A2,SLC19A2,PODXL,MYC,SFN,SLC39A6,RARA,MYBBP1A,AR,DEPTOR,SLC9A3R1,SEMA3B,ELOVL5,SLC37A1,SLC7A5,RBBP8,GAB2,TBC1D30,FARP1,PDLIM3,CANT1,PAPSS2,KAZN,ISG20L2,ELF1,AMFR,TOB1,FAM63A,NCO…	0.0291024		HALLMARK_IL2_STAT5_SIGNALING	UP	2.56199	1525	43	15083	43	1.76667e-07	CTSZ,IFITM3,TLR7,GBP4,CAPG,CD44,IRF8,CD86,CD48,CSF1,CAPN3,GPR65,AHNAK,TNFSF10,SYNGR2,PNP,ITGAV,IFNGR1,SPP1,ANXA4,IL10RA,CD81,PLSCR1,ENO3,PENK,FAH,TGM2,PRNP,NFKBIZ,ECM1,FGL2,IL1RL1,PRKCH,ODC1,MYO1E,MAPKAPK2,IL2RB,NRP1,KLF6,RGS16,SOCS1,P2RX4,SOCS2,GPX4,ST3GAL4,PTRH2,S100A1,AHCY,PLAGL1,RHOH,AGER,BHLHE40,RHOB,SH3BGRL2,GALM,SELL,SLC39A8,POU2F1,MAP3K8,GSTO1,IL3RA,PTH1R,GLIPR2,N6AMT2,IGF1R,ITIH5,TWSG1,I…	1.60607e-06		HALLMARK_ESTROGEN_RESPONSE_EARLY	UP	1.58489	2247	45	11950	45	0.0117225	CD44,TGM2,KRT18,ABHD2,MYOF,MYBL1,ELF1,CCND1,FARP1,OLFML3,ADCY1,PMAIP1,MLPH,HSPB8,KRT8,ABLIM1,PLA2G16,PPIF,BCL2,AR,SLC37A1,MAPT,IL6ST,PRSS23,JAK2,MUC1,SYT12,SLC2A1,DHCR7,RAB31,RASGRP1,PAPSS2,FAM102A,ELF3,TMEM164,SLC7A2,B4GALT1,SLC1A4,KRT19,SLC9A3R1,FDFT1,TPD52L1,ALDH3B1,ISG20L2,ELOVL5,FASN,NAV2,DYNLT3,TFF3,ITPK1,GAB2,ESRP2,FRK,INHBB,NRIP1,RHOD,WFS1,ENDOD1,GLA,RHOBTB3,MAST4,TIPARP,SLC26A2,CELSR1,SL…	0.0404226		HALLMARK_SPERMATOGENESIS	DOWN	1.9089	4207	34	27399	34	0.00197961	CCNB2,KIF2C,CLPB,HSPA4L,STAM2,TALDO1,TTK,PEBP1,MLF1,IDE,CAMK4,DBF4,PSMG1,DDX25,BUB1,NCAPH,NEK2,RAD17,PARP2,ZC3H14,TSN,AURKA,MLLT10,CDKN3,VDAC3,RPL39L,PHKG2,PHF7,CHFR,PGS1,NEFH,LPIN1,JAM3,IFT88,ACRBP,PIAS2,PCSK1N,CFTR,IP6K1,ACRV1,PRM2,TEKT2,ADAD1,NPHP1,RFC4,PACRG,TKTL1,HSPA1L,CLVS1,MTNR1A,SNAP91,COIL,DMRT1,SCG5,SYCP1,ELOVL3,TNNI3,HSPA2,CDK1,CCNA1,LDHC,GAPDHS,SLC12A2,OAZ3,ALOX15,MEP1B,GPR182,IL13RA…	0.00395922		HALLMARK_ANGIOGENESIS	DOWN	3.09039	2991	13	24886
HALLMARK_BILE_ACID_METABOLISM	DOWN	2.46714	970	15	11487	15	0.0116329	NR3C2,ISOC1,ABCD3,PHYH,PEX7,PXMP2,PEX13,GSTK1,MLYCD,RETSAT,ACSL1,NPC1,PNPLA8,GNPAT,PEX1,IDH1,PFKM,ATXN1,EPHX2,RXRG,GCLM,SLC23A2,RXRA,SOD1,SLC29A1,PEX26,CROT,PRDX5,PEX6,NEDD4,LIPE,ACSL5,ABCA6,ABCA4,NUDT12,ALDH9A1,PEX19,HSD17B4,HACL1,CYP27A1,NR0B2,PEX12,CYP39A1,PEX16,BCAR3,PEX11A,IDI1,ABCA9,LONP2,BMP6,ABCD1,SLC35B2,ABCD2,FADS2,FDXR,AMACR,ABCA1,IDH2,ABCA5,ABCA2,AR,SCP2,CAT,PECR,ALDH1A1,ABCA3,HSD17B1…	0.0363528		HALLMARK_COAGULATION	UP	2.97587	2087	35	15083	35	1.93207e-08	PLEK,C1QA,CTSB,CTSH,C3,OLR1,VWF,PROS1,CD9,CFB,A2M,SERPING1,CLU,LTA4H,PECAM1,TIMP3,CTSO,LGMN,CFH,PRSS23,COMP,S100A13,RAPGEF3,C1S,SPARC,APOC1,SERPINE1,ANG,ITGA2,LAMP2,S100A1,CAPN2,C2,KLF7,PGCP,MMP9,BMP1,PLAT,PREP,F3,CASP9,MMP11,CAPN5,USP11,MASP2,PDGFB,F8,ARF4,DUSP14,RAC1,MAFF,GNB2,CRIP2,SIRT2,MMP2,PEF1,DUSP6,CSRP1,ITGB3,MMP14,ANXA1,PLG,SH2B2,FBN1,MSRB2,HPN,THBS1,HMGCS2,KLK8,HTRA1,ISCU,RABIF,FURIN,C…	2.14674e-07		HALLMARK_MTORC1_SIGNALING	DOWN	1.39415	3352	70	11950	70	0.0145625	SERP1,ETF1,IMMT,CCT6A,ADIPOR2,PPP1R15A,EIF2S2,PDAP1,UCHL5,SORD,GCLC,IDH1,AK4,USO1,CYB5B,HSPA4,SEC11A,CANX,PSMD12,ERO1L,PSMB5,ABCF2,GTF2H1,FADS2,TUBA4A,SSR1,SHMT2,STIP1,PNO1,PSMA4,POLR3G,TUBG1,CACYBP,HSPE1,PSMA3,PSME3,PIK3R3,UFM1,SRD5A1,TCEA1,PDK1,PSMC4,YKT6,TM7SF2,PITPNB,ME1,PRDX1,PPIA,ACTR2,SLC37A4,CCNF,HSPA9,ARPC5L,HSPD1,ATP6V1D,STARD4,PSMC2,CALR,TFRC,SDF2L1,PGK1,GSR,ALDOA,ATP2A2,FKBP2,PSMD14,H…	0.0485417		HALLMARK_APICAL_SURFACE	UP	6.93295	624	6	27399	6	0.00270523	SRPX,EFNA5,GSTM3,GAS1,DCBLD2,THY1,ATP8B1,PLAUR,SCUBE1,HSPB1,ATP6V0A4,APP,NTNG1,GHRL,AFAP1L2,ADIPOR2,LYN,LYPD3,SULF2,RTN4RL1,CROCC,IL2RG,CD160,BRCA1,NCOA6,IL2RB,AKAP7,SLC2A4,ADAM10,B4GALT1,TMEM8B,GATA3,MDGA1,EPHB4,PCSK9,MAL,FLOT2,CX3CL1	0.00530437		HALLMARK_ESTROGEN_RESPONSE_LATE	UP	1.49323	6554	70	24886
HALLMARK_SPERMATOGENESIS	DOWN	1.4188	5741	39	11487	39	0.015636	TNNI3,MLF1,YBX2,ART3,BRAF,IFT88,TALDO1,NF2,PSMG1,STRBP,SHE,IP6K1,RFC4,CLPB,LPIN1,EZH2,GMCL1,CHFR,CSNK2A2,PRKAR2A,RAD17,TSN,PHF7,ZC3H14,SPATA6,TLE4,VDAC3,TOPBP1,ARL4A,PIAS2,SLC12A2,NPHP1,HSPA1L,MLLT10,MAST2,GPR182,FAM164C,SIRT1,SEPT4,COIL,SNAP91,JAM3,STAM2,PARP2,AGFG1,PHKG2,NCAPH,DBF4,PEBP1,HSPA4L,HSPA2,PGS1,MTOR,ACE,IDE	0.045996		HALLMARK_IL6_JAK_STAT3_SIGNALING	UP	7.15512	918	27	15083	27	3.01933e-09	IRF9,STAT1,CSF3R,TLR2,CD44,OSMR,CSF2RB,TNFRSF1A,STAT2,CD9,PIK3R5,CSF1,TGFB1,A2M,IL1R1,IRF1,IL2RG,HMOX1,IFNGR1,CRLF2,CD14,CD36,FAS,CD38,STAT3,IL13RA1,CSF2RA,IL10RB,CNTFR,MYD88,IL17RA,EBI3,SOCS3,IFNGR2,SOCS1,MAP3K8,LTBR,IL3RA,ACVRL1,STAM2,TYK2,IL6ST,ITGA4,BAK1,TNFRSF12A,ITGB3,CBL,ACVR1B,PIM1,LEPR,IL12RB1,IL2RA,HAX1,PTPN1,IL17RB,GRB2,PTPN11,IL15RA,JUN,PTPN2,IFNAR1,PDGFC	7.08841e-08		HALLMARK_IL2_STAT5_SIGNALING	UP	2.37535	1357	41	11950	41	2.48864e-06	IFITM3,CD44,TGM2,IL10RA,CSF1,CD83,CXCL10,HK2,GPR65,NFKBIZ,AHNAK,SPP1,TLR7,IFNGR1,CYFIP1,GBP4,CAPG,P2RX4,TNFRSF21,TNFSF10,CTSZ,ENPP1,CKAP4,IL3RA,FGL2,ADAM19,UMPS,BCL2,WLS,SMPDL3A,CD48,CCND3,GLIPR2,KLF6,EMP1,IRF8,MUC1,IL18R1,CD86,PRKCH,MYO1C,ITGA6,SELL,SLC1A5,TTC39B,PLSCR1,SWAP70,BATF3,AKAP2,MAP3K8,NT5E,CASP3,GPX4,AHR,ALCAM,IL2RB,IGF2R,ECM1,RRAGD,PRAF2,SNX14,SYT11,IKZF2,SYNGR2,COL6A1,PNP,PRNP,POU2F…	1.46391e-05		HALLMARK_APICAL_JUNCTION	UP	1.99396	2416	32	27399	32	0.00275924	FBN1,BMP1,ADAMTS5,SGCE,ITGA9,SYK,VCAN,NFASC,THY1,MYL12B,CADM3,ADRA1B,CD274,SDC3,CD34,EGFR,CDH6,MAPK14,ADAM23,CD86,MMP2,RAC2,CNTN1,CDSN,NLGN2,WASL,RRAS,PTPRC,PCDH1,VWF,AMIGO1,NEXN,ITGB4,DLG1,PKD1,HRAS,NEGR1,ARHGEF6,IRS1,TNFRSF11B,ACTN2,AMIGO2,DMP1,ICAM2,CTNND1,CD209,CLDN6,CLDN15,PLCG1,LAMC2,CDK8,PBX2,CDH4,FLNC,LAMB3,MADCAM1,CDH15,CLDN14,ITGA3,GRB7,SIRPA,AKT3,SLIT2,RHOF,CDH3,ACTN3,NF1,THBS3,EVL,TJP…	0.00530623		HALLMARK_REACTIVE_OXIGEN_SPECIES_PATHWAY	UP	2.74063	2961	15	24886
HALLMARK_UV_RESPONSE_DN	UP	2.04093	931	22	11487	22	0.0156387	ANXA2,TGFBR2,COL1A1,GCNT1,COL3A1,IGFBP5,ITGB3,DAB2,SDC2,SERPINE1,COL5A2,PDGFRB,GRK5,EFEMP1,RUNX1,PRKAR2B,LPAR1,PIK3CD,SMAD7,SRI,ANXA4,BHLHE40,PDLIM5,SIPA1L1,COL1A2,DLC1,FZD2,PPARG,CYR61,MTA1,PIK3R3,DDAH1,MYC,CACNA1A,PEX14,NFKB1,AMPH,INPP4B,ATP2C1,NOTCH2,PTGFR,AKT3,ICA1,ZMIZ1,PTPN21,MGLL,ID1,KIT,PIAS3,FBLN5,SFMBT1,FYN,PAPD7,LAMC1,SYNE1,PRKCA,RASA2,CITED2,MAP2K5,MIOS,NRP1,SMAD3,RGS4,CAV1,FAM179B,NR…	0.045996		HALLMARK_INTERFERON_ALPHA_RESPONSE	UP	5.23215	1934	53	15083	53	3.35721e-09	B2M,LGALS3BP,USP18,IFIT3,IRF9,GBP2,IFIH1,IFI44,RTP4,RSAD2,PARP9,IRF7,PARP12,DDX60,IFITM3,BST2,PARP14,SAMD9L,GBP4,TRIM25,SP110,DHX58,CMPK2,UBE2L6,MX1,TAP1,STAT2,NMI,CSF1,IRF1,UBA7,PSME1,TRIM21,PSMB9,LY6E,IFI30,CASP8,ISG15,CASP1,LAP3,CD74,PLSCR1,CD47,RNF31,ELF1,IFI35,C1S,PSME2,ISG20,NUB1,LPAR6,FAM125A,TMEM140,RIPK2,TXNIP,TRIM14,SLC25A28,IL15,GMPR,PROCR,SELL,FAM46A,TDRD7,PNPT1,IFITM1,TRAFD1,IRF2,LAM…	7.08841e-08		HALLMARK_IL6_JAK_STAT3_SIGNALING	UP	4.51101	1542	39	11950	39	3.1112e-09	STAT1,IRF9,CXCL9,STAT3,CXCL1,IL13RA1,CD44,HMOX1,ITGA4,CXCL13,PIK3R5,CD36,CSF3R,CSF1,STAT2,DNTT,IRF1,CXCL10,TLR2,OSMR,IL1B,IFNGR1,TNFRSF1A,CSF2RB,SOCS3,PTPN1,TNFRSF21,IFNGR2,IL3RA,CSF2RA,PDGFC,CBL,IL2RG,MYD88,IL6ST,IL18R1,TGFB1,FAS,IL10RB,CD38,ACVRL1,LEPR,TYK2,MAP3K8,JUN,BAK1,CD9,GRB2,IFNAR1,CXCL11,TNFRSF12A,CNTFR,ACVR1B,ITGB3,IL17RA,TNFRSF1B,CRLF2,PIM1,STAM2,IL17RB,PTPN2,INHBE,IL12RB1,LTBR,HAX1,I…	4.31917e-08		HALLMARK_HEDGEHOG_SIGNALING	UP	3.09622	3034	12	27399	12	0.00307288	TLE1,THY1,DPYSL2,TLE3,L1CAM,NRCAM,VLDLR,CDK5R1,NRP1,ETS2,GLI1,VEGFA,HEY2,ACHE,AMOT,RTN1,OPHN1,NF1,LDB1,CELSR1,SHH,CNTFR,RASA1,PTCH1,HEY1,CRMP1,PML,NKX6-1,PLG,NRP2,SCG2,SLIT1,CDK6,UNC5C,MYH9	0.00579789		HALLMARK_KRAS_SIGNALING_UP	UP	5.25104	213	8	24886
HALLMARK_PEROXISOME	DOWN	2.61874	704	13	11487	13	0.0163999	SOD2,CRAT,ISOC1,ABCD3,SLC25A4,ECH1,CNBP,PRDX1,PEX13,GSTK1,MLYCD,RETSAT,ACSL1,GNPAT,CLN8,MSH2,IDH1,EHHADH,ATXN1,CDK7,EPHX2,ECI2,RXRG,SLC23A2,SOD1,PEX11B,FIS1,RDH11,SLC25A19,PRDX5,PEX6,ACOT8,PEX5,CTBP1,ACSL5,DHRS3,ALDH9A1,HSD17B4,HMGCL,ABCC5,FDPS,CADM1,SLC25A17,PEX11A,ABCB9,NUDT19,SEMA3C,ACOX1,ACSL4,IDI1,ABCC8,ERCC3,ITGB1BP1,LONP2,VPS4B,ABCD1,SLC35B2,ABCD2,SMARCC1,BCL10,CLN6,DLG4,IDH2,ELOVL5,YWHAH,…	0.0468567		HALLMARK_ALLOGRAFT_REJECTION	UP	8.57318	471	34	15083	34	3.96653e-09	CTSS,B2M,ITGB2,FYB,GBP2,STAT1,IRF7,LY86,IGSF6,ICAM1,TAPBP,TLR2,CAPG,ITGAL,IRF8,TAP2,CCL5,LCP2,ELF4,HCLS1,CD3G,CD86,TAP1,CSF1,TGFB1,FGR,GPR65,RPS3A,F2R,ITK,IL2RG,TLR3,IFNAR2,RPL9,CD3E,IFNGR1,SRGN,NOS2,FAS,CD74,LCK,RPS9,TLR1,CD47,NLRP3,RPS19,IL2RB,JAK2,IFNGR2,CCR2,SOCS1,ETS1,PSMB10,BCL3,IL18,TPD52,INHBB,CCL19,C2,RIPK2,AKT1,MMP9,IL15,CCR5,TRAF2,EIF3D,CD80,TLR6,GLMN,NCF4,CSK,KRT1,IL11,NPM1,STAB1,CD24…	7.08841e-08		HALLMARK_MYC_TARGETS_V1	DOWN	1.58817	4013	104	11950	104	3.39845e-07	PPM1G,GSPT1,EIF3J,SNRPD3,EIF4A1,CNBP,NOP16,UBE2E1,RPS6,ETF1,DDX21,HDAC2,SERBP1,TCP1,EIF2S2,RPS10,U2AF1,YWHAE,NOP56,VDAC3,POLD2,RPL14,CCT2,SYNCRIP,CANX,HNRNPA3,HNRNPA2B1,PA2G4,ODC1,IMPDH2,NHP2,C1QBP,CDK2,SRPK1,PSMA4,PHB2,MRPS18B,GLO1,TUFM,PABPC1,HSPE1,NOLC1,RAD23B,ABCE1,NME1,NDUFAB1,CTPS,EIF4G2,SMARCC1,CCT3,CCT7,PABPC4,GNL3,PRDX4,ORC2,PSMD1,HSP90AB1,EIF3D,PSMC4,COX5A,FBL,EIF2S1,PSMA2,DDX18,PPIA,EI…	2.26563e-06		HALLMARK_CHOLESTEROL_HOMEOSTASIS	UP	2.90933	1857	14	27399	14	0.00407033	LPL,CHKA,CPEB2,S100A11,PNRC1,ALDOC,SEMA3B,CXCL16,PLSCR1,ANTXR2,ATXN2,ATF5,JAG1,ERRFI1,PLAUR,LGMN,GPX8,TNFRSF12A,NFIL3,ALCAM,ADH4,FASN,ABCA2,CBS,TP53INP1,GSTM2,GNAI1,PPARG,MAL2,ETHE1,ECH1,GUSB,FBXO6,SCD,HSD17B7,FADS2,ATF3,TM7SF2,GLDC,ANXA13,NSDHL,LGALS3,MVK,ACAT2,ANXA5,AVPR1A,HMGCR,STARD4,PDK3,LDLR,IDI1,PCYT2,FABP5,FDPS,CD9,MVD,PMVK,CTNNB1,TRIB3,DHCR7,ACSS2,TMEM97,STX5,SREBF2,SQLE,CLU,HMGCS1,ACTG1…	0.00753765		HALLMARK_UNFOLDED_PROTEIN_RESPONSE	DOWN	1.77656	4944	36	24886
HALLMARK_APICAL_JUNCTION	UP	7.17595	193	17	11487	17	1.17e-08	VCAN,ACTA1,VWF,ACTB,PTPRC,FBN1,LIMA1,TGFBI,MYH9,CX3CL1,ACTG1,NRAP,FLNC,LAYN,ICAM1,ACTN1,SKAP2,CD274,SDC3,ZYX,PFN1,RAC2,GNAI2,THY1,MSN,ARPC2,LAMC2,BMP1,THBS3,CAP1,COL16A1,VCAM1,PKD1,CNN2,ADAM15,ACTN2,RRAS,AMIGO1,MYH10,ACTN4,MYL12B,NF1,ADAM23,TAOK2,DHX16,LDLRAP1,ADAM9,PIK3R3,MYL9,PVRL1,GTF2F1,PCDH1,PECAM1,CD86,ITGA9,CDH4,VASP,CD34,NLGN2,YWHAH,CDK8,SGCE,CLDN5,CADM3,SORBS3,AMIGO2,AKT3,EGFR,ICAM2,ACTC…	9.79e-08		HALLMARK_COMPLEMENT	UP	3.16038	1778	57	15083	57	4.21362e-09	CTSS,C1QC,PLEK,C1QA,CTSD,FCER1G,LGALS3,ITGAM,IRF7,MMP12,CTSB,CTSH,C3,CCL5,LCP2,OLR1,CFB,PIK3R5,CASP4,IRF1,SERPING1,PIK3CG,PSMB9,CP,CLU,PRKCD,CTSC,LTA4H,CD46,GNAI2,CBLB,CD36,CASP1,ANXA5,LAP3,CDA,PLSCR1,DOCK4,CEBPB,LCK,PRCP,CTSO,LGMN,CFH,RHOG,S100A13,LIPA,C1S,APOC1,SERPINE1,JAK2,GCA,ANG,GNGT2,LAMP2,MT3,PLAUR,C2,PGCP,PLA2G4A,CR2,SEPX1,PLAT,PREP,CASP7,PRDM4,F3,PPP4C,CASP9,SIRT6,PLA2G7,PRSS36,RASGRP1,…	7.08841e-08		HALLMARK_INTERFERON_ALPHA_RESPONSE	UP	12.7109	493	43	11950	43	3.40196e-09	IRF7,LY6E,IFI44,USP18,RTP4,SAMD9L,LGALS3BP,PARP14,IFIT3,RSAD2,IRF9,HERC6,IFIH1,GBP2,PSMB8,DDX60,PARP12,IFITM3,DHX58,TAP1,CMPK2,CD74,MX1,UBE2L6,B2M,PARP9,EIF2AK2,UBA7,CSF1,STAT2,EPSTI1,IFI30,IRF1,CXCL10,BST2,SP110,IFIT2,ISG15,PSME1,PSMB9,ADAR,CD47,ELF1,GBP4,NMI,MOV10,TRIM14,TRAFD1,TDRD7,IFITM2,TRIM21,TMEM140,CASP1,TRIM25,PSME2,FTSJD2,NCOA7,SELL,RNF31,IL15,PLSCR1,CNP,WARS,PNPT1,IFI35,NUB1,OGFR,CXCL…	4.31917e-08		HALLMARK_COAGULATION	DOWN	3.65444	676	11	27399	11	0.00423777	WDR1,MMP9,CLU,RABIF,CSRP1,CRIP2,CASP9,MMP14,CAPN2,CFH,PREP,KLF7,PEF1,CD9,COMP,DUSP6,LTA4H,DUSP14,PLG,MSRB2,F2,C8G,MMP11,P2RY1,SIRT2,F13B,ADAM9,GP1BA,F11,PROZ,GSN,MBL2,KLK8,A2M,ITGA2,F8,ITIH1,SERPINC1,PROS1,HNF4A,APOA1,C8B,PROC,GNB2,OLR1,PECAM1,SERPINE1,C8A,RGN,ARF4,F9,CAPN5,ANXA1,PDGFB,GP9,CTSE,MMP15,MASP2,CPN1,ISCU,F10,MMP7,C9,F12,HMGCS2,APOC1,ANG,MMP8,TIMP1,USP11,SERPINB2,HPN,F3,LGMN,RAPGEF3,C2…	0.00770503		HALLMARK_IL2_STAT5_SIGNALING	UP	2.46897	1061	20	24886
HALLMARK_APOPTOSIS	UP	2.91208	1141	35	11487	35	1.19e-07	BGN,EMP1,GPX3,DAP,TGFB2,TAP1,IFITM3,CCND1,APP,LUM,LMNA,ANXA1,LGALS3,DCN,HMGB2,TNFRSF12A,CCND2,TOP2A,SQSTM1,PDGFRB,CASP8,IGF2R,GSN,CASP1,SMAD7,PLAT,GPX1,F2R,CDKN1A,IGFBP6,BIRC3,IFNGR1,CD44,HMOX1,DDIT3,SAT1,DPYD,PSEN1,TIMP2,FEZ1,TNFSF10,ADD1,TSPO,RNASEL,CLU,GSR,IER3,IRF1,RARA,CDC25B,CFLAR,BCL10,XIAP,DNAJA1,FDXR,RELA,NEDD9,SATB1,CD14,PDCD4,CDK2,TXNIP,CASP4,ATF3,CTH,DFFA,EBP,BTG2,ERBB3,DNAJC3,VDAC2,B…	8.48e-07		HALLMARK_INFLAMMATORY_RESPONSE	UP	3.2824	1688	54	15083	54	4.23708e-09	C3AR1,RTP4,CYBB,IRF7,BST2,ICAM1,CSF3R,TAPBP,TLR2,CCL5,LCP2,OSMR,ABCA1,OLR1,GPR183,CD48,NMI,AXL,PIK3R5,CSF1,RGS1,MSR1,IL1R1,CLEC5A,IRF1,TNFSF10,PTAFR,LY6E,TLR3,CMKLR1,GNA15,MET,CD14,PTGER4,C5AR1,IL10RA,IL7R,LCK,TLR1,NLRP3,RHOG,RELA,EBI3,IL2RB,KLF6,SERPINE1,IFNGR2,RGS16,P2RX4,NFKB1,SLC4A4,TPBG,IL18,NAMPT,PLAUR,BTG2,RIPK2,PDPN,NOD2,ITGA5,SEMA4D,P2RX7,IL15,SCARF1,CX3CL1,BEST1,KCNJ2,KCNA3,DCBLD2,F3,TN…	7.08841e-08		HALLMARK_APOPTOSIS	UP	2.84196	1233	39	11950	39	3.4809e-08	IFITM3,TAP1,CD44,HMOX1,BGN,BTG2,TOP2A,GPX3,KRT18,SAT1,IRF1,CD2,PDGFRB,CTH,ADD1,NEDD9,IL1B,IFNGR1,MMP2,GSN,CCND1,DCN,MCL1,PPT1,TNFSF10,PMAIP1,DPYD,TIMP3,APP,DAP,CASP2,TIMP2,CLU,PAK1,CASP7,SATB1,CASP1,EMP1,LGALS3,HMGB2,FAS,CD38,LMNA,RELA,CASP4,PLCB2,HGF,CAV1,CASP9,ANXA1,JUN,CASP3,GPX4,DAP3,IGF2R,TSPO,RNASEL,TGFB2,FDXR,CDC25B,BIRC3,RHOB,PSEN1,BRCA1,BMF,ERBB2,DDIT3,CCND2,CASP6,MADD,TNFRSF12A,VDAC2,TX…	2.48636e-07		HALLMARK_ADIPOGENESIS	UP	2.17409	1667	25	27399	25	0.00451927	COL4A1,CD302,SULT1A1,GPX3,ITIH5,YWHAG,LPL,ARL4A,ABCA1,MGLL,OMD,COL15A1,C3,APOE,RNF11,CYP4B1,UCP2,SPARCL1,ITGA7,PTGER3,CMBL,DHRS7,SOD1,CDKN2C,PHLDB1,LAMA4,FABP4,DGAT1,ENPP2,LIPE,COX6A1,PFKFB3,HSPB8,ATP1B3,BCL6,CD36,LIFR,MAP4K3,UBQLN1,ALDH2,UQCR10,SLC1A5,NDUFA5,EPHX2,ANGPT1,APLP2,ADCY6,HIBCH,SLC25A1,ITSN1,ACOX1,ADIPOQ,PDCD4,GADD45A,ADIPOR2,PHYH,PIM3,DDT,COX7B,DNAJB9,SSPN,DRAM2,AGPAT3,ORM1,TOB1,QDPR…	0.00807013		HALLMARK_PI3K_AKT_MTOR_SIGNALING	UP	2.08245	2958	25	24886
HALLMARK_ANGIOGENESIS	UP	5.87926	796	11	11487	11	1.2e-05	VCAN,FSTL1,POSTN,APP,LUM,COL3A1,VTN,CCND2,COL5A2,FGFR1,PF4,THBD,MSX1,VEGFA,JAG2,STC1,ITGAV,NRP1,LRPAP1,SLCO2A1,VAV2,PDGFA,KCNJ8,JAG1,PTK2,TNFRSF21,LPL	6.31e-05		HALLMARK_INTERFERON_GAMMA_RESPONSE	UP	2.40982	4563	113	15083	113	4.25305e-09	B2M,LGALS3BP,USP18,IFIT3,IRF9,NLRC5,IFIH1,GBP6,STAT1,IFI44,RTP4,RSAD2,SLAMF7,IRF7,PARP12,DDX60,IFITM3,BST2,PARP14,SAMD9L,GBP4,TRIM25,IFIT1,ICAM1,TAPBP,SP110,XAF1,TNFAIP2,IRF8,DHX58,CMPK2,CCL5,UBE2L6,LCP2,IRF5,CSF2RB,MX1,CD86,PTGS2,OAS3,TAP1,STAT2,OAS2,NMI,CD274,CFB,CASP4,IRF1,SERPING1,PSME1,TNFSF10,VCAM1,SAMHD1,TRIM21,PSMB9,LY6E,IFI30,IFNAR2,PML,CMKLR1,PNP,ZNFX1,CASP8,ISG15,CASP1,LAP3,IL10RA,FAS,…	7.08841e-08		HALLMARK_INFLAMMATORY_RESPONSE	UP	6.44413	456	30	11950	30	3.86565e-09	IRF7,LY6E,RTP4,CXCL9,CYBB,ICAM1,BTG2,PIK3R5,MMP14,EIF2AK2,TLR1,CSF3R,SEMA4D,TAPBP,IL10RA,CSF1,CCL5,AXL,LCP2,IRF1,CXCL10,BST2,C3AR1,CCL2,P2RX7,EMR1,TLR2,OSMR,LPAR1,IL1B,NMI,SLC28A2,P2RX4,FPR1,KCNJ2,TNFSF10,MSR1,IFNGR2,SERPINE1,SRI,PDE4B,CMKLR1,CD48,KLF6,SLC4A4,SLC7A1,IL18R1,RGS1,EMP3,RELA,RASGRP1,SELL,IL15,LYN,SCN1B,SLC7A2,PTPRE,CHST2,NAMPT,AHR,IL2RB,DCBLD2,PTAFR,ATP2B1,IFNAR1,CXCL11,PSEN1,MET,MEF…	4.31917e-08		HALLMARK_P53_PATHWAY	UP	1.83152	2677	34	27399	34	0.00763643	LIF,PROCR,TNFSF9,IER5,TCN2,KLF4,EPHX1,SAT1,FAS,MKNK2,S100A10,BTG1,FUCA1,IL1A,ABAT,HMOX1,ZFP36L1,MXD4,PMM1,GM2A,PLK3,RPS12,CDK5R1,CTSF,WWP1,NINJ1,TPD52L1,NOL8,NUPR1,PERP,STEAP3,RNF19B,ITGB4,FGF13,TGFA,HRAS,APP,HEXIM1,CLCA2,IFI30,TM4SF1,EPHA2,CCND2,ST14,SPHK1,CGRRF1,CCNK,TP63,SOCS1,CDKN2A,JAG2,RAP2B,TNNI1,KRT17,RPL36,GADD45A,IER3,SFN,CYFIP2,ISCU,LDHB,KIF13B,BAK1,VWA5A,PCNA,RB1,PLXNB2,SESN1,ACVR1B,I…	0.0133972		HALLMARK_ESTROGEN_RESPONSE_LATE	DOWN	2.10727	1725	26	24886
HALLMARK_TNFA_SIGNALING_VIA_NFKB	UP	2.57325	1302	42	11487	42	1.46e-07	PLEK,IFIT2,DDX58,TAP1,CCND1,ICAM1,IFIH1,TNIP1,RCAN1,DRAM1,TUBB2A,PLAU,BCL3,TLR2,SERPINE1,SQSTM1,TNFAIP3,LITAF,JUNB,PMEPA1,SOCS3,NFKBIE,PNRC1,IL6ST,CEBPD,ID2,BHLHE40,NINJ1,PTGER4,NR4A3,CDKN1A,PDLIM5,SGK1,BIRC3,RIPK2,EGR1,CD44,RNF19B,PPP1R15A,SAT1,PHLDA1,PLK2,FOS,KLF4,KLF2,CYR61,B4GALT5,NFE2L2,IER2,CSF1,MAFF,MYC,NR4A1,TNIP2,NFKB1,NFKB2,IER3,IRF1,SLC16A6,BCL6,HBEGF,GFPT2,CFLAR,ETS2,ABCA1,EDN1,MARCKS…	9.76e-07		HALLMARK_KRAS_SIGNALING_UP	UP	3.20451	1148	40	15083	40	5.39138e-09	CTSS,ITGB2,C3AR1,LAPTM5,DOCK2,FCER1G,LCP1,APOD,IRF8,IKZF1,VWA5A,PTGS2,CD37,ELTD1,CFB,TMEM176B,RELN,IL2RG,CMKLR1,IL33,MAFB,BIRC3,SPP1,SOX9,PECAM1,TMEM100,PPBP,GALNT3,IL10RA,TLR8,IL7R,GFPT2,LAT2,CSF2RA,ENG,ADAM8,JUP,CFH,F13A1,ATG10,SPON1,NRP1,F2RL1,PRDM1,RGS16,ETS1,ITGA2,DNMBP,GPR124,PLAUR,TMEM176A,MPZL2,PRRX1,SCG5,MMP9,FUCA1,PLAT,DCBLD2,SNAP91,MMP11,TPH1,HIST1H2BB,WDR33,AVL9,IL1RL2,CXCR4,ARG1,ERO1…	7.70198e-08		HALLMARK_ALLOGRAFT_REJECTION	UP	6.68295	571	38	11950	38	3.89995e-09	IRF7,STAT1,CXCL9,CTSS,GBP2,ITGB2,PTPRC,TAP1,FYB,ICAM1,CXCL13,CD74,CCR2,B2M,TLR1,FLNA,IGSF6,TAPBP,CSF1,CCL5,LCP2,ITGAL,CD2,CCL2,ZAP70,GPR65,TLR2,TAP2,IL1B,PRKCB,CD3G,CD47,PSMB10,IFNGR1,ELF4,CAPG,MAP4K1,CFP,PTPN6,IFNGR2,NCF4,LY86,FGR,GCNT1,IL2RG,CCND3,ETS1,CCR5,STAT4,JAK2,WAS,IRF8,TGFB1,BCL3,CD86,FAS,IL27RA,C2,ST8SIA4,IL15,LYN,WARS,LY75,IL16,DEGS1,IL2RB,TGFB2,MRPL3,INHBB,FCGR2B,HDAC9,RPS19,BRCA1,SO…	4.31917e-08		HALLMARK_APOPTOSIS	DOWN	58.5449	6	2	27399	2	0.00882525	CAV1,LMNA,CLU,DAP3,JUN,CASP9,ADD1,BCL10,PPP2R5B,CTNNB1,PPP3R1,GADD45B,EREG,SQSTM1,CASP3,CDK2,PSEN1,BNIP3L,FDXR,DAP,IFNGR1,CASP7,PAK1,DFFA,HMGB2,TXNIP,CASP2,AVPR1A,CDC25B,NEDD9,PEA15,LGALS3,NEFH,HGF,RETSAT,F2,F2R,ENO2,RARA,GSR,BCAP31,ATF3,ETF1,TNFSF10,CDKN1A,GSN,BTG2,SPTAN1,DNM1L,DDIT3,DNAJC3,CASP6,GNA15,CYLD,ERBB3,PRF1,CCND1,PDGFRB,TSPO,CASP1,BMP2,PTK2,IRF1,BAX,WEE1,SLC20A1,CASP8,PMAIP1,BGN,VDAC2…	0.0152159		HALLMARK_BILE_ACID_METABOLISM	UP	1.6371	6051	41	24886
HALLMARK_MYOGENESIS	UP	2.35844	1255	42	11487	42	2.39e-06	RYR1,ACTA1,GPX3,IGFBP7,AEBP1,MYL1,MYH9,APOD,COL1A1,APP,PRNP,FHL1,COL3A1,TPD52L1,COL6A3,NQO1,BIN1,TPM3,MYH7,COL6A2,SLC6A8,VIPR1,SOD3,GSN,TPM2,IGF1,TGFB1,AGRN,TNNI2,BHLHE40,GNAO1,MYO1C,CDKN1A,GABARAPL2,ITGB5,TNNC1,LSP1,DES,CKB,ACTN2,CAMK2B,PTGIS,COL15A1,MAPK12,PPP1R3C,KIFC3,FGF2,GJA5,GAA,ATP6AP1,SPARC,CLU,SMTN,LARGE,CNN3,TNNT1,MYBPC3,DAPK2,SORBS3,MYH4,HBEGF,ACTC1,CTF1,TEAD4,CASQ2,EPHB3,SGCD,WWTR1,C…	1.41e-05		HALLMARK_APOPTOSIS	UP	2.27429	2499	52	15083	52	7.21132e-08	LGALS3,IFITM3,GPX3,CD44,TAP1,PLCB2,DPYD,CASP4,IRF1,F2R,TNFSF10,CLU,CAV1,HMOX1,GNA15,CASP8,IFNGR1,GSTM1,CD14,BIRC3,BCL2L11,DCN,CASP1,FAS,CD38,ATF3,TIMP3,RNASEL,LEF1,PPT1,HMGB2,RELA,TSPO,SQSTM1,CASP2,ISG20,IER3,GPX4,SAT1,IL18,SOD1,BTG2,PMAIP1,GPX1,WEE1,TXNIP,CYLD,FDXR,CDC25B,BAX,RHOB,PLAT,CASP7,GSR,IL1A,CASP9,DDIT3,BID,BMF,CASP6,ROCK1,CDKN1B,GCH1,PSEN1,ERBB3,NEDD9,IGF2R,VDAC2,LUM,CTH,HGF,CASP3,MMP2…	7.21132e-07		HALLMARK_FATTY_ACID_METABOLISM	DOWN	2.62852	2341	69	11950	69	3.96032e-09	ACSL1,RETSAT,INMT,ACSM3,FABP1,CYP1A1,ACADVL,SUCLA2,MGLL,TDO2,EPHX1,ECI2,HSD17B11,HSDL2,PDHA1,DECR1,HMGCS2,CPOX,CPT2,GLUL,ETFDH,HSD17B4,HADHB,HSPH1,GABARAPL1,UROD,SDHD,ADIPOR2,PPARA,HMGCL,ACAA2,IDH1,AADAT,GPD1,FABP2,HADH,FMO1,HIBCH,SMS,PTPRG,ODC1,GCDH,DLD,PDHB,ECH1,SDHA,ACO2,MLYCD,GPD2,CRAT,ACADS,CPT1A,ECI1,ADSL,GRHPR,CBR1,ADH7,AUH,SDHC,GSTZ1,NTHL1,ACADM,ERP29,CCDC58,ACADL,DLST,ME1,IDH3B,BLVRA,MCE…	4.31917e-08		HALLMARK_MYOGENESIS	DOWN	2.39049	1058	18	27399	18	0.0111537	TPM2,CLU,MYH9,BIN1,CNN3,TPM3,ITGB1,NCAM1,SGCD,STC2,SMTN,PDE4DIP,PDLIM7,KIFC3,GADD45B,NQO1,AGL,MYO1C,FDPS,LDB3,ATP6AP1,SGCG,KLF5,SYNGR2,FLII,SORBS3,TSC2,NOTCH1,ACSL1,BDKRB2,LPIN1,PC,APLNR,SORBS1,SIRT2,ATP2A1,HSPB2,SCHIP1,CDKN1A,GSN,SPTAN1,LSP1,SCD,CKMT2,MRAS,TGFB1,PFKM,TNNC1,COX7A1,ERBB3,WWTR1,NAV2,MYLK,RIT1,CHRNB1,CKM,CRAT,EIF4A2,DES,ANKRD2,MYH4,IFRD1,MYLPF,CASQ1,CSRP3,MEF2C,SLN,TNNC2,TNNT3,HBEGF…	0.0189046		HALLMARK_EPITHELIAL_MESENCHYMAL_TRANSITION	UP	7.73722	86	5	24886
HALLMARK_IL2_STAT5_SIGNALING	UP	2.03481	2621	65	11487	65	2.44e-08	EMP1,TGM2,IFITM3,ECM1,PRNP,PLIN2,CKAP4,AKAP2,BCL2,CCND2,NFKBIZ,FGL2,ITIH5,FAH,IRF4,IGF2R,COL6A1,TNFRSF1B,GBP4,CTSZ,CAPN3,CCND3,CAPG,IRF8,P4HA1,ANXA4,BHLHE40,MYO1C,IFNGR1,CD44,ST3GAL4,ITGA6,PHLDA1,GLIPR2,TIAM1,NOP2,LRRC8C,APLP1,TLR7,SOCS2,TNFSF10,CSF1,MAFF,SYT11,POU2F1,SNX9,AHNAK,CD86,MYC,PENK,SH3BGRL2,CDC42SE2,PNP,SPRY4,RNH1,ODC1,S100A1,SLC39A8,UCK2,SWAP70,IL18R1,SLC29A2,NDRG1,PRAF2,MYO1E,CYFIP1,…	1.88e-07													HALLMARK_EPITHELIAL_MESENCHYMAL_TRANSITION	UP	1.76196	5243	109	11950	109	4.06807e-09	VIM,NNMT,CXCL1,VCAM1,CD44,BGN,TGM2,MMP14,IGFBP3,TGFBI,FLNA,SAT1,BASP1,WIPF1,CTGF,PDGFRB,SDC1,COL6A3,TNFAIP3,HTRA1,THBS1,SPP1,COL4A1,FBN1,ITGB5,CAPG,COL1A1,MMP2,LOXL2,TPM4,DCN,SERPINH1,SERPINE1,LGALS1,TIMP3,SPARC,COL4A2,COL12A1,ACTA2,GLT25D1,COL5A1,SERPINE2,TNC,LAMA1,TGFB1,GPC1,FAS,ID2,VEGFC,EMP3,THBS2,PMP22,FSTL1,ANPEP,COL6A2,LRP1,QSOX1,COL3A1,TPM1,IL15,DPYSL3,FBLN5,SLC6A8,PCOLCE,GAS1,SNAI2,TNFRS…	4.31917e-08		HALLMARK_NOTCH_SIGNALING	UP	2.09153	6550	16	27399	16	0.0133792	WNT2,FZD1,SAP30,FZD5,JAG1,PRKCA,ST3GAL6,DTX4,FZD7,PPARD,NOTCH3,MAML2,SKP1,PSENEN,LFNG,ARRB1,HEYL,PSEN2,HES1,NOTCH2,TCF7L2,RBX1,DTX1,DLL1,CCND1,DTX2,WNT5A,APH1A,KAT2A,NOTCH1,FBXW11,CUL1	0.0220493		HALLMARK_UNFOLDED_PROTEIN_RESPONSE	UP	1.86907	3655	28	24886
HALLMARK_INTERFERON_ALPHA_RESPONSE	UP	2.25109	4230	63	11487	63	3.26e-09	IFIT3,PARP14,IFI44,C1S,IFIT2,SAMD9L,TAP1,B2M,IFITM3,DDX60,IFIH1,SP110,LY6E,IRF9,PARP9,HERC6,EIF2AK2,IFI30,CD74,RSAD2,DHX58,BST2,NCOA7,USP18,ADAR,STAT2,CASP8,RTP4,MOV10,GBP4,UBE2L6,CMPK2,ISG15,TRAFD1,CASP1,EPSTI1,TRIM25,PSMB9,PSMB8,RIPK2,TDRD7,FTSJD2,IFI35,PARP12,CNP,CSF1,IRF2,NMI,LAP3,OGFR,WARS,IRF1,TRIM14,UBA7,PLSCR1,TMEM140,TRIM26,PSME1,TRIM21,CD47,IFITM2,ELF1,TXNIP,FAM46A,NUB1,CCRL2,PSME2,LPAR…	4.95e-08													HALLMARK_TNFA_SIGNALING_VIA_NFKB	UP	4.16453	752	38	11950	38	4.11444e-09	DDX58,IFIH1,PLEK,TAP1,CXCL1,CD44,ICAM1,BTG2,MARCKS,SAT1,NFKB2,CSF1,CCL5,CD83,IRF1,CXCL10,CCL2,IFIT2,TNFAIP3,TLR2,IL1B,LITAF,NFKBIE,EGR1,PLAU,FOSL2,CCND1,SOCS3,MCL1,TGIF1,SERPINB8,SMAD3,IFNGR2,SERPINE1,IER5,NR4A1,JUNB,DRAM1,TNFAIP2,RELB,PDE4B,CEBPD,IL6ST,TNC,KLF6,BCL3,ZC3H12A,ID2,ZFP36,TNIP2,REL,TNIP1,EFNA1,RELA,NFE2L2,ETS2,B4GALT1,PTPRE,PMEPA1,CEBPB,NAMPT,MAP3K8,GEM,JUN,SIK1,ATP2B1,IRS2,JAG1,BIRC…	4.31917e-08		HALLMARK_XENOBIOTIC_METABOLISM	DOWN	2.3394	1152	18	27399	18	0.0134501	BCAT1,ACO2,GART,PDK4,SHMT2,ALDH9A1,TMEM97,SLC35B1,PGRMC1,ELOVL5,SERTAD1,CAT,GSS,SLC12A4,ASL,NQO1,NMT1,NFS1,LONP1,AHCY,SSR3,ACP2,GCNT2,PDLIM5,PTGES3,ETFDH,FAH,PAPSS2,ACP1,ABCD2,DHRS1,ALDH3A1,SLC6A6,BCAR1,TTPA,MCCC2,DHPS,VNN1,MAOA,PLG,ATOH8,RETSAT,PC,ABHD6,GSR,AQP9,TNFRSF1A,HES6,FMO3,MTHFD1,AP4B1,F11,DDC,PEMT,PTGR1,MBL2,HPRT1,CCL25,PGD,SPINT2,CASP6,CYP1A2,ANGPTL3,SLC22A1,PYCR1,PSMB10,ITIH1,PROS1,MP…	0.0220493		HALLMARK_ALLOGRAFT_REJECTION	UP	2.38113	1028	18	24886
HALLMARK_ALLOGRAFT_REJECTION	UP	4.34107	1079	42	11487	42	3.7e-09	ITGB2,PTPRC,CTSS,TGFB2,HCLS1,TAP1,B2M,PSMB10,ICAM1,FCGR2B,GCNT1,LCP2,FLNA,CCR2,ITGAL,INHBB,TAPBP,CD74,TAP2,BCL3,PTPN6,TLR2,CCND2,THY1,ELF4,RPS9,IRF4,TPD52,CCND3,CAPG,IRF8,PRKCB,AARS,PF4,CCR5,IGSF6,TGFB1,JAK2,F2R,GLMN,CSK,RIPK2,STAB1,IFNGR1,IFNAR2,IL2RG,EIF3D,AKT1,CSF1,CFP,CD86,CXCL9,WARS,TLR3,RPS19,DARS,IL16,CD28,EGFR,LYN,SRGN,HIF1A,NOS2,ETS1,CCL11,RARS,BCL10,C2,NME1,EIF3A,CD47,RPL39,CXCL13,RPS3A…	4.95e-08													HALLMARK_COMPLEMENT	UP	2.56567	2140	68	11950	68	4.15848e-09	IRF7,SERPING1,CTSS,CTSB,PLEK,CXCL1,DOCK10,C1QC,ANG,PIK3R5,CP,MMP14,CD36,PLA2G4A,CCL5,C1QA,LCP2,ANXA5,IRF1,ITGAM,LGMN,GNGT2,C3,TNFAIP3,PRKCD,CTSD,PSMB9,FCER1G,PLA2G7,SERPINE1,CTSC,CTSO,GNAI2,COL4A2,CALM3,PCLO,ZFPM2,TIMP2,CLU,CASP7,FYN,CASP1,JAK2,LGALS3,WAS,PDGFB,PCSK9,CSRP1,GNG2,NOTCH4,GCA,LRP1,C2,RASGRP1,DGKH,PIK3CG,CBLB,LYN,F10,ADRA2B,CDA,CASP4,PLSCR1,LIPA,APOA4,CEBPB,CASP9,CPM,AKAP10,CASP3,SH2B…	4.31917e-08		HALLMARK_BILE_ACID_METABOLISM	UP	2.12479	2433	20	27399	20	0.0147469	ALDH1A1,AR,ABCA1,ABCA6,ABCA9,HSD3B7,DIO2,CH25H,BMP6,ABCA8,NPC1,CYP27A1,SOD1,GCLM,ABCA4,PRDX5,PEX7,CYP8B1,LIPE,KLF1,HSD17B11,OPTN,GC,ABCA3,AGXT,SLCO1A2,SLC22A18,SLC23A2,EPHX2,MLYCD,CYP39A1,PHYH,GSTK1,DIO1,PEX11A,RBP1,PECR,NR0B2,PEX6,ATXN1,SOAT2,CROT,SCP2,ABCA2,NR1H4,SULT2B1,AKR1D1,NR3C2,BCAR3,SLC29A1,ABCA5,PEX26,SLC23A1,ISOC1,BBOX1,HACL1,ABCG4,IDH1,GNMT,NEDD4,RXRA,NR1I2,PEX13,LCK,APOA1,ABCD3,AMACR…	0.0237854		HALLMARK_WNT_BETA_CATENIN_SIGNALING	DOWN	2.40183	3538	14	24886
HALLMARK_FATTY_ACID_METABOLISM	DOWN	3.79444	1025	43	11487	43	3.86e-09	SUCLA2,ACSS1,ENO3,BCKDHB,ECHS1,PDHA1,SDHA,CRAT,SDHD,IDH3B,SERINC1,SDHC,HADHB,HSDL2,ACOT2,PDHB,ACADVL,IDH3G,CPT2,ECH1,HMGCS1,MDH1,ACADS,ACAA2,ACO2,HADH,ACADM,DLST,MLYCD,RETSAT,D2HGDH,SMS,ACSL1,SUCLG2,SUCLG1,ETFDH,NBN,UROD,MDH2,DECR1,GPD2,ECI1,AUH,ACADL,IDH1,FASN,EHHADH,CRYZ,DLD,CD36,SLC22A5,MCEE,ECI2,NTHL1,HCCS,PPARA,HSPH1,ALAD,GCDH,HSD17B10,HIBCH,GABARAPL1,AOC3,RDH11,ME1,BPHL,GLUL,ACOT8,PTS,RAP1G…	4.95e-08													HALLMARK_INTERFERON_GAMMA_RESPONSE	UP	2.59399	3490	125	11950	125	4.26016e-09	IRF7,LY6E,IFI44,ZBP1,USP18,XAF1,RTP4,GBP6,STAT1,SAMD9L,LGALS3BP,PARP14,IFIT3,RSAD2,IRF9,HERC6,DDX58,CXCL9,SERPING1,IFIH1,STAT3,PSMB8,MX2,DDX60,PARP12,IFITM3,DHX58,TAP1,VCAM1,SAMHD1,ICAM1,CMPK2,CD74,MX1,UBE2L6,B2M,EIF2AK2,PLA2G4A,TAPBP,IL10RA,CCL5,STAT2,EPSTI1,LCP2,IFI30,IRF1,NLRC5,CXCL10,BST2,CCL2,SP110,IFIT2,ISG15,TNFAIP3,PSME1,PSMB9,ADAR,SLAMF7,PML,IL18BP,CIITA,PSMB10,CD274,GBP4,CSF2RB,NMI,SOCS…	4.31917e-08		HALLMARK_PI3K_AKT_MTOR_SIGNALING	UP	2.21287	2185	18	27399	18	0.016449	RPS6KA3,VAV3,PAK4,MKNK2,RAC1,MAPK1,THEM4,PIKFYVE,CXCR4,TIAM1,PLA2G12A,EGFR,CAB39,EIF4E,PRKCB,STAT2,MAP3K7,AKT1,GRB2,GSK3B,HRAS,RIPK1,FASLG,MYD88,ARPC3,PLCG1,MAPK9,ACTR2,IRAK4,SFN,RPTOR,MAPK10,PTPN11,E2F1,CLTC,SLA,PLCB1,GNA14,NOD1,NGF,PTEN,ITPR2,PRKAR2A,ADCY2,CDKN1B,FGF22,NCK1,ACACA,UBE2D3,IL2RG,CDK1,FGF17,DAPP1,LCK,MAP2K6,MAPK8,PIK3R3,UBE2N,YWHAB,RIT1,FGF6,MKNK1,DUSP3,PRKAA2,PIN1,DDIT3,ATF1,CDKN1…	0.0261095		HALLMARK_INTERFERON_ALPHA_RESPONSE	DOWN	2.07137	2900	21	24886
HALLMARK_KRAS_SIGNALING_UP	UP	3.43506	1074	44	11487	44	4.07e-09	CFB,EMP1,ITGB2,CTSS,AKAP12,CFH,APOD,ACE,ITGBL1,IL33,GPNMB,LCP1,LAPTM5,C3AR1,F13A1,DOCK2,ENG,FCER1G,SPARCL1,PLAU,CCND2,KIF5C,TNFAIP3,TOR1AIP2,SCN1B,GABRA3,TNFRSF1B,TMEM176B,MAP3K1,PPBP,IRF8,SOX9,CSF2RA,TMEM176A,PLAT,ID2,PLVAP,MYCN,GNG11,STRN,CMKLR1,GADD45G,PSMB8,BIRC3,IL2RG,FGF9,PPP1R15A,FUCA1,VWA5A,GPRC5B,KLF4,SLMO2,ANO1,MAFB,PECAM1,CBR4,DNMBP,GPR124,IKZF1,CXCR4,NGF,ETV5,TLR8,ALDH1A2,RELN,SEMA3B,…	4.95e-08													HALLMARK_OXIDATIVE_PHOSPHORYLATION	DOWN	2.11535	3076	104	11950	104	4.46757e-09	RETSAT,ACADVL,SUCLA2,ATP5H,COX7B,PHYH,PDHA1,UQCRH,TIMM9,LRPPRC,DECR1,ETFB,COX4I1,HADHA,GRPEL1,NDUFB3,ETFDH,HADHB,NDUFA5,SDHD,AFG3L2,ACADSB,IMMT,ABCB7,SLC25A20,COX7C,SUPV3L1,TOMM22,UQCRFS1,AIFM1,SLC25A12,ATP5E,ACAA2,ATP5G3,MRPL15,IDH1,NDUFB6,ATP6V1F,VDAC3,UQCRB,SDHB,ATP5C1,NDUFA9,BCKDHA,CYCS,ACAT1,NDUFB7,PHB2,GLUD1,DLD,ATP5A1,NDUFV1,COX6C,PMPCA,PDHB,ECH1,OPA1,SDHA,ACO2,NDUFA6,NDUFB4,NDUFS6,NDUFAB1…	4.31917e-08		HALLMARK_FATTY_ACID_METABOLISM	UP	2.93571	671	11	27399	11	0.0224349	UGDH,ADH1C,TDO2,GLUL,ALDH1A1,EPHX1,MGLL,MCEE,ODC1,TP53INP2,S100A10,CPOX,PTS,ADH7,BCKDHB,ACSM3,CA2,AOC3,HSD17B11,PCBD1,HPGD,ACSS1,PRDX6,CD36,CA4,EHHADH,PSME1,AQP7,PTPRG,CYP4A11,CYP4A22,HIBCH,IL4I1,BPHL,SLC22A5,HMGCS2,ACOX1,MLYCD,BLVRA,ADIPOR2,ECI2,HSDL2,GABARAPL1,HAO2,UBE2L6,ERP29,FASN,CBR3,LTC4S,ACOT8,CBR1,UROS,G0S2,HCCS,FMO1,ENO3,GCDH,PPARA,GAPDHS,RAP1GDS1,AUH,IDH1,HSP90AA1,DECR1,HSPH1,REEP6,ECI…	0.0350546		HALLMARK_MTORC1_SIGNALING	DOWN	1.86361	2065	30	24886
HALLMARK_COMPLEMENT	UP	1.96462	3455	78	11487	78	4.08e-09	C3,LRP1,CFB,F5,CP,PLEK,C1S,C1QC,CTSS,CFH,ITGAM,C1QA,SERPING1,FN1,LCP2,MMP14,LGALS3,FCER1G,PFN1,PIK3R5,PRKCD,SERPINE1,GNAI2,TNFAIP3,PDGFB,RNF4,CASP1,PLAT,PCLO,CD55,JAK2,PSMB9,SPOCK2,PREP,ANXA5,CTSH,RCE1,ACTN2,CSRP1,PSEN1,CALM1,ZEB1,TIMP2,CPM,LGMN,DOCK10,ADAM9,MAFF,PIK3CG,GNG2,S100A13,USP16,USP15,XPNPEP1,GNAI3,CLU,IRF2,CTSD,LAP3,F8,SIRT6,IRF1,PRSS36,USP14,CTSB,GNB2,DUSP6,PLSCR1,LYN,GNGT2,RHOG,DGKH,…	4.95e-08													HALLMARK_ADIPOGENESIS	DOWN	2.10188	2334	78	11950	78	4.75108e-09	RETSAT,LIFR,CHUK,ITIH5,MGLL,COX7B,PHYH,SCP2,DECR1,CPT2,MTCH2,ETFB,COQ9,MOSC2,GRPEL1,JAGN1,PPP1R15B,NDUFA5,EPHX2,IMMT,SCARB1,ADIPOR2,AIFM1,PFKFB3,ACAA2,SOD1,MRPL15,IDH1,AK2,HADH,ELMOD3,ATL2,SDHB,PEX14,PPM1B,CAT,HIBCH,BCKDHA,PREB,APOE,NDUFB7,MCCC1,PTCD3,YWHAG,DLD,AGPAT3,TANK,RIOK3,ANGPTL4,ESRRA,PDCD4,ECH1,SDPR,NKIRAS1,ACO2,PIM3,ABCA1,GPD2,TST,CRAT,NDUFAB1,ACADS,UQCR10,COX6A1,CMPK1,REEP5,ALDH2,COQ3,…	4.31917e-08		HALLMARK_DNA_REPAIR	DOWN	2.98113	2664	40	27399	40	1.01389e-08	SEC61A1,SRSF6,ERCC5,SSRP1,AAAS,POLL,NUDT21,GMPR2,RFC5,ADRM1,APRT,TP53,TAF6,DDB1,POLR3C,NFX1,SNAPC4,POLD3,GTF3C5,RAE1,SUPT5H,ITPA,RFC3,POLR2E,POLH,AK3,NME1,NME4,NCBP2,DGCR8,GTF2H1,ADA,ERCC8,RFC2,SF3A3,DCTN4,TARBP2,ERCC1,TYMS,TAF1C,UPF3B,GTF2F1,RAD52,GTF2H3,VPS37B,TAF12,POLR2G,POLD1,FEN1,RNMT,PRIM1,TSG101,EIF1B,ELL,BCAP31,SURF1,TAF9,XPC,POLR2C,CSTF3,ZWINT,BOLA2,POLR2A,HPRT1,CLP1,SUPT4H1,RAD51,RFC4,…	4.40823e-08		HALLMARK_PI3K_AKT_MTOR_SIGNALING	DOWN	3.61756	613	9	24886
HALLMARK_EPITHELIAL_MESENCHYMAL_TRANSITION	UP	3.28789	1520	67	11487	67	4.14e-09	THBS1,BGN,LRP1,MGP,VCAN,FSTL1,POSTN,FBLN2,FBN1,VIM,LOXL2,TGFBI,TGM2,SFRP1,COL1A1,SERPINE2,ECM1,PCOLCE,FN1,LUM,FLNA,COL3A1,MMP14,LOXL1,IGFBP4,DCN,COL6A3,ITGB3,DAB2,TNFRSF12A,TPM4,COL6A2,SERPINE1,SLC6A8,THY1,COL5A2,PDGFRB,TNFAIP3,COL12A1,NID2,CTGF,SLIT3,LOX,TPM2,PMEPA1,LAMC2,BMP1,EMP3,CAPG,MATN2,COL16A1,ID2,LGALS1,TGFB1,VCAM1,CALD1,FBLN1,ITGB5,FSTL3,CD44,COL4A1,COL1A2,CXCL12,EFEMP2,SAT1,FUCA1,APLP1…	4.95e-08													HALLMARK_BILE_ACID_METABOLISM	DOWN	2.68539	1958	44	11950	44	5.764e-09	ACSL1,RETSAT,ABCD3,DIO1,SLC27A2,HAO1,HSD17B11,PHYH,ATXN1,LONP2,SCP2,CYP39A1,CYP27A1,CYP7B1,PEX6,HSD17B4,EPHX2,SOD1,PNPLA8,IDH1,PEX11A,HACL1,HSD17B6,OPTN,PIPOX,CAT,NUDT12,AKR1D1,CROT,FADS2,NR1H4,TTR,PEX13,MLYCD,ABCA1,SOAT2,HSD3B7,RXRA,ABCA6,BCAR3,NR1I2,GCLM,PRDX5,BBOX1,PEX7,PEX1,AMACR,PECR,GNPAT,APOA1,ALDH1A1,ABCA2,SLC27A5,PEX12,PEX19,IDI1,CYP8B1,PEX26,ISOC1,NR3C2,SLC23A2,PEX16,ALDH9A1,NPC1,CYP7A1…	4.80333e-08		HALLMARK_ANDROGEN_RESPONSE	DOWN	2.81577	2825	27	27399	27	1.17607e-05	SGK1,HMGCS1,SEC24D,BMPR1B,FADS1,INSIG1,KRT19,ADRM1,SPCS3,ACTN1,ELOVL5,GNAI3,LMAN1,TSC22D1,DHCR24,PGM3,TNFAIP8,PIAS1,TPD52,PA2G4,CENPN,PDLIM5,IDI1,CDK6,HMGCR,UBE2I,MERTK,XRCC6,CCND3,MYL12A,GSR,NDRG1,SLC38A2,UBE2J1,PTK2B,KLK2,KLK3,SCD,B4GALT1,MAK,CCND1,XRCC5,SMS,NCOA4,KRT8,INPP4B,VAPA,ARID5B,HSD17B14,TMPRSS2,GPD1L,ACSL3,SPDEF,RAB4A,SRF,APPBP2,RRP12,ABHD2,DNAJB9,PTPN21,HERC3,CAMKK2,MAP7,SLC26A2,SORD…	3.26687e-05		HALLMARK_MYC_TARGETS_V2	UP	2.06023	3957	19	24886
HALLMARK_INTERFERON_GAMMA_RESPONSE	UP	2.8363	2484	92	11487	92	4.15e-09	IFIT3,CFB,IFIT1,GBP6,STAT3,PARP14,IFI44,C1S,IFIT2,CFH,DDX58,SAMD9L,TAP1,B2M,PSMB10,IFITM3,ICAM1,PTPN1,SERPING1,DDX60,IFIH1,OAS2,SP110,ZNFX1,LY6E,IRF9,CD274,LCP2,HERC6,EIF2AK2,XAF1,PML,PFKP,IFI30,TAPBP,NLRC5,MVP,CD74,RSAD2,DHX58,BST2,USP18,ADAR,PTPN6,STAT2,FGL2,CASP8,RTP4,IRF4,TNFAIP3,SOCS3,GBP4,UBE2L6,CMPK2,IRF8,ISG15,TRAFD1,CASP1,IRF5,EPSTI1,TRIM25,SRI,JAK2,PSMB9,VCAM1,CMKLR1,CDKN1A,PSMB8,RIPK2,…	4.95e-08													HALLMARK_PEROXISOME	DOWN	2.56014	1922	35	11950	35	7.79388e-07	ACSL1,RETSAT,ABCD3,DIO1,ABCB4,SLC27A2,ECI2,HSD17B11,ATXN1,LONP2,SCP2,CNBP,PEX6,HSD17B4,EPHX2,SOD2,HMGCL,SOD1,IDH1,PEX11A,PEX14,CAT,SLC25A17,ERCC3,TTR,ECH1,PEX13,PABPC1,MLYCD,HSD3B7,CRAT,NR1I2,CTPS,SMARCC1,PRDX5,FIS1,GNPAT,PRDX1,EHHADH,ALDH1A1,PEX11B,ACOT8,IDI1,ISOC1,DHRS3,ACSL4,PEX5,CLN8,SLC23A2,CDK7,ITGB1BP1,ALDH9A1,ACOX1,ALB,BCL10,ERCC1,GSTK1,NUDT19,SLC35B2,VPS4B,SLC25A4,YWHAH,CADM1,MSH2,CTBP1,…	4.87117e-06		HALLMARK_ESTROGEN_RESPONSE_LATE	UP	2.53601	2701	45	27399	45	1.42424e-07	UGDH,SERPINA3,PRSS23,CXCL14,RET,KLF4,IGFBP4,SEMA3B,CHPT1,OLFM1,PLXNB1,BLVRB,CYP26B1,HR,TIAM1,SIAH2,FARP1,NRIP1,MEST,TFPI2,CKB,PTGER3,SNX10,SLC9A3R1,SLC7A5,FGFR3,BCL2,FOXC1,NPY1R,JAK2,RPS6KA2,CDC6,FLNB,IL6ST,IGSF1,TPD52L1,ATP2B4,PERP,SLC16A1,CA2,ALDH3B1,PDLIM3,NBL1,COX6C,GAL,HSPB8,DUSP2,FKBP5,HOMER2,ABCA3,MICB,PRLR,BAG1,NMU,ADD3,LLGL2,AMFR,BTG3,ST14,LAMC2,TSPAN13,SORD,WFS1,ARL3,CYP4F11,SLC22A5,SLC…	5.27497e-07		HALLMARK_HEDGEHOG_SIGNALING	DOWN	1.65977	10157	21	24886
HALLMARK_OXIDATIVE_PHOSPHORYLATION	DOWN	4.06022	1452	97	11487	97	4.45e-09	NDUFS1,SUCLA2,CS,ALDH6A1,ATP5F1,ATP5C1,ATP5A1,ECHS1,ATP5H,PDHA1,SDHA,BCKDHA,VDAC1,ATP5J,SDHD,LRPPRC,DLAT,IDH3B,HADHA,SDHC,ETFA,NDUFB8,HSPA9,HADHB,ACADSB,ETFB,UQCRC1,COX6C,IDH3A,SDHB,NDUFS2,PHYH,MGST3,IMMT,PDHB,UQCRB,NDUFV2,ACADVL,IDH3G,NDUFC1,SLC25A4,ECH1,NDUFV1,PRDX3,SLC25A3,MDH1,CYCS,UQCRQ,ACAA2,ACO2,COX5A,MRPS22,PDK4,ACADM,CYC1,ATP6V0B,FXN,DLST,MRPL15,RETSAT,NDUFA8,UQCRC2,ACAT1,MRPS15,LDHB,SUC…	4.95e-08													HALLMARK_XENOBIOTIC_METABOLISM	DOWN	2.09319	1353	41	11950	41	7.84736e-05	RETSAT,FABP1,CYP1A1,HSD17B2,HSD11B1,CSAD,CYP1A2,TDO2,EPHX1,ARPP19,HES6,DDC,SAR1B,ABHD6,CYP27A1,ETFDH,GABARAPL1,LPIN2,SLC22A1,CYP2E1,GCLC,IDH1,HACL1,LONP1,PGRMC1,NDRG2,ABCC2,LEAP2,HNF4A,DHRS1,FMO1,CAT,GCH1,APOE,CROT,SHMT2,G6PC,DHPS,AOX1,ECH1,RBP4,IGFBP4,ACO2,CCL25,ACOX2,ACSM1,PDLIM5,CBR1,ABCC3,ACOX3,ADH7,AHCY,ALDH2,DAK,TTPA,MARCH6,GSTO1,ALAS1,PTGES3,AP4B1,GSR,MCCC2,ATP2A2,SSR3,UPB1,MBL2,GCNT2,PMM1…	0.000435965		HALLMARK_APOPTOSIS	UP	3.11905	1633	29	27399	29	1.46899e-06	TIMP2,CASP4,EMP1,GPX3,GSTM1,IGFBP6,DCN,LUM,MCL1,IL18,GCH1,TGFBR3,SAT1,FAS,BCL2L2,SMAD7,IL6,RHOB,ROCK1,IL1A,IL1B,PLAT,SOD2,HMOX1,PPT1,IFITM3,MMP2,IGF2R,SOD1,CD14,ANKH,CD69,FEZ1,XIAP,TIMP3,MADD,CREBBP,HSPB1,TNFRSF12A,TGFB2,AIFM3,APP,TIMP1,TNF,FASLG,PLCB2,BTG3,CCND2,RNASEL,CD38,CD44,ISG20,PDCD4,BID,GADD45A,RELA,IER3,RHOT2,GPX1,DNAJA1,DPYD,MGMT,LEF1,ANXA1,BMF,DIABLO,CFLAR,BIK,PSEN2,CD2,ERBB2,BCL2L1,C…	4.45148e-06		HALLMARK_APICAL_JUNCTION	DOWN	1.56596	3950	43	24886
HALLMARK_ADIPOGENESIS	DOWN	2.9541	1111	54	11487	54	4.46e-09	SSPN,DBT,CS,REEP5,ADCY6,ECHS1,CRAT,BCKDHA,DLAT,CMBL,SDHC,AGPAT3,SLC27A1,ETFB,UQCRC1,IDH3A,SDHB,PHYH,MGST3,IMMT,PIM3,DNAJB9,MCCC1,IDH3G,CPT2,ECH1,PRDX3,DRAM2,UQCRQ,ACADS,ACAA2,ACO2,HADH,LIFR,CHUK,ACADM,CYC1,COQ3,MRPL15,RETSAT,SUCLG1,COX7B,RNF11,TALDO1,CCNG2,LPCAT3,MDH2,DECR1,PTCD3,GPD2,LPL,COQ9,RREB1,AIFM1,ACADL,IDH1,GPAM,ATP5O,NDUFA5,ATL2,NDUFAB1,VEGFB,ITGA7,DLD,ABCB8,PPP1R15B,CD36,EPHX2,FAM82A2,…	4.95e-08													HALLMARK_KRAS_SIGNALING_UP	UP	3.09945	1127	38	11950	38	8.35005e-09	TMEM176B,CTSS,PSMB8,TMEM176A,ITGB2,LAPTM5,DOCK2,IGFBP3,IL10RA,CXCL10,C3AR1,MAP3K1,TNFAIP3,SOX9,LCP1,FCER1G,SPP1,IKZF1,IL1B,GPRC5B,GABRA3,PLAU,MAP4K1,SPARCL1,PRDM1,F13A1,VWA5A,CSF2RA,NIN,CBL,BTC,CMKLR1,TLR8,IL2RG,PLVAP,ETS1,ACE,SATB1,EMP1,IRF8,IL33,ID2,ADAMDEC1,ST6GAL1,GUCY1A3,ENG,SCN1B,AMMECR1,ARG1,PECAM1,ADAM17,AVL9,BTBD3,DCBLD2,SPRY2,TOR1AIP2,GADD45G,BIRC3,HDAC9,RABGAP1L,SPON1,YRDC,CCND2,TRIB2,…	6.42312e-08		HALLMARK_HYPOXIA	UP	3.42105	1464	34	27399	34	1.69153e-08	HK2,CP,MT2A,AKAP12,SRPX,DCN,EXT1,PAM,MAFF,HAS1,PLAC8,UGP2,GPC3,HS3ST1,NDST2,PNRC1,ALDOC,NAGK,BTG1,CDKN1C,IL6,SAP30,FOSL2,SDC3,PIM1,CXCR4,IDS,SIAH2,HMOX1,EGFR,TIPARP,ADORA2B,RBPJ,HEXA,VLDLR,PRKCA,ERRFI1,BCL2,PRDX5,SDC2,SELENBP1,PLAUR,NDST1,PFKFB3,F3,VEGFA,GAA,CHST2,PYGM,SLC2A5,B3GALT6,INHA,RORA,NFIL3,DTNA,AMPD3,SLC25A1,ADM,ISG20,TNFAIP3,COL5A1,BCAN,PPP1R3C,IER3,IGFBP1,DUSP1,NCAN,BRS3,PDGFB,TGM2,PG…	7.04804e-08		HALLMARK_GLYCOLYSIS	DOWN	1.75168	2329	30	24886
HALLMARK_COAGULATION	UP	2.37613	2913	47	11487	47	5.39e-09	C3,THBS1,LRP1,CFB,VWF,PLEK,C1S,FBN1,CFH,C1QA,SERPING1,FN1,DCT,MMP14,ANXA1,ITGB3,PLAU,SERPINE1,PDGFB,GSN,PROS1,BMP1,PF4,PLAT,PREP,GDA,CTSH,CSRP1,LGMN,ADAM9,MAFF,S100A13,PECAM1,SPARC,CLU,S100A1,THBD,F8,RAC1,CTSK,CTSB,GNB2,CD9,DUSP6,WDR1,CAPN5,KLF7,RAPGEF3,C2,CAPN2,FYN,MMP11,RABIF,SIRT2,DPP4,ISCU,GNG12,LTA4H,LAMP2,MSRB2,CTSO,PEF1,HMGCS2,PGCP,KLK8,ARF4,PRSS23,MMP9,CASP9,USP11,ANG,F3,TIMP3,FURIN,CRIP2…	5.39e-08																								HALLMARK_APICAL_JUNCTION	DOWN	5.3646	449	16	27399	16	2.18381e-06	ACTN4,ACTG1,CNN2,MMP9,ACTB,SYMPK,TGFBI,MYH9,MSN,GNAI2,MPZL1,LDLRAP1,LIMA1,VCL,SHC1,INSIG1,VASP,ITGB1,FSCN1,ZYX,ACTN1,CTNNA1,MVD,CX3CL1,CAP1,TUBG1,PFN1,BAIAP2,INPPL1,TSPAN4,PARD6G,MYL9,HADH,PARVA,SORBS3,ALOX15B,PDZD3,GTF2F1,DSC3,PIK3CB,ARPC2,YWHAH,JAM3,RSU1,VCAM1,ACTG2,MYH10,DHX16,MAPK13,TSC1,ADAM9,LAMA3,NLGN3,ICAM5,ATP1A3,PPP2R2C,NRAP,TMEM8B,B4GALT1,ICAM4,ITGA2,TRAF1,CRAT,CERCAM,MPZL2,MAPK11,PTK2…	6.42297e-06		HALLMARK_APOPTOSIS	DOWN	2.28798	3649	52	24886
HALLMARK_IL6_JAK_STAT3_SIGNALING	UP	3.6672	1168	22	11487	22	6.66e-07	STAT3,PTPN1,IRF9,TNFRSF1A,ITGB3,TNFRSF12A,PIK3R5,TLR2,STAT2,OSMR,ITGA4,TNFRSF1B,SOCS3,IL6ST,ACVRL1,PF4,CSF2RA,TGFB1,IFNGR1,CD44,HMOX1,IL2RG,IFNAR1,TYK2,CSF1,BAK1,IL17RA,CXCL9,IRF1,IL18R1,CRLF2,CD9,LEPR,IL13RA1,IL1R1,PDGFC,CSF2RB,HAX1,CD14,CXCL13,STAM2,LTBR,PTPN11,MAP3K8,JUN,MYD88,CD38,PTPN2,GRB2,IL2RA,CBL,ACVR1B,IL10RB,TNFRSF21,PIM1,FAS,CD36,IL15RA,IFNGR2	4.16e-06																								HALLMARK_PROTEIN_SECRETION	DOWN	3.71089	1943	25	27399	25	2.23022e-07	BNIP3,SEC31A,AP2M1,GOSR2,COPB2,SEC24D,ARCN1,M6PR,COG2,ARF1,CLCN3,CAV2,GBF1,COPB1,LMAN1,SNAP23,VPS4B,ZW10,TMX1,ATP7A,ARFGAP3,ANP32E,USO1,AP1G1,TPD52,AP2B1,TMED10,RAB9A,YKT6,VPS45,RAB14,CLN5,NAPA,COPE,TSG101,SCAMP3,OCRL,AP3B1,YIPF6,TOM1L1,DNM1L,SH3GL2,CLTA,VAMP3,TMED2,ARFIP1,ATP6V1B1,ADAM10,GLA,ATP1A1,NAPG,RAB22A,SGMS1,TSPAN8,RER1,STAM,ICA1,KRT18,AP2S1,ATP6V1H,GOLGA4,RAB5A,KIF1B,SEC22B,RAB2A,CTSC,V…	7.72786e-07		HALLMARK_INTERFERON_GAMMA_RESPONSE	DOWN	2.35296	2900	51	24886
HALLMARK_INFLAMMATORY_RESPONSE	UP	2.05909	3138	63	11487	63	7.1e-09	CX3CL1,ICAM1,C3AR1,CYBB,LY6E,LCP2,MMP14,EIF2AK2,TAPBP,ITGB3,BST2,SLC7A2,C5AR1,EMR1,PIK3R5,AXL,TLR2,MSR1,SERPINE1,OSMR,RTP4,SCN1B,TNFRSF1B,LPAR1,EMP3,CD55,SRI,CLEC5A,PTGER4,CMKLR1,CDKN1A,RIPK2,STAB1,P2RX7,IFNAR1,PSEN1,SLC11A2,ADRM1,PDPN,SLC4A4,PTAFR,TNFSF10,CSF1,CD82,MYC,GNAI3,SGMS2,NFKB1,CXCL9,NMI,SLC31A2,ATP2C1,TLR3,IRF1,IL18R1,HBEGF,LYN,HIF1A,ABCA1,IL1R1,RHOG,PTGIR,EDN1,SCARF1,MXD1,IL10RA,RELA,…	6.45e-08																								HALLMARK_ADIPOGENESIS	DOWN	2.37653	2989	49	27399	49	2.24108e-07	ANGPTL4,PFKL,ALDOA,UQCRC1,ACO2,CS,SAMM50,MDH2,RIOK3,TKT,IMMT,TALDO1,STOM,AIFM1,DLAT,DHCR7,GPD2,PGM1,CAT,CYC1,GHITM,NMT1,AK2,SUCLG1,SLC19A1,FZD4,PEX14,IDH3G,DLD,BCKDHA,ACADS,PLIN2,COQ9,IFNGR1,FAH,DHRS7B,COQ5,SDHB,RETN,ESYT1,SLC5A6,MRPL15,HADH,MCCC1,STAT5A,ELOVL6,ACAA2,ABCB8,RTN3,ECHS1,SDHC,CPT2,PREB,RAB34,IDH3A,REEP5,RETSAT,COQ3,CD151,GRPEL1,SORBS1,CIDEA,ADIG,SCARB1,ETFB,CHUK,PRDX3,BCL2L13,UCK1,LE…	7.72786e-07		HALLMARK_MYC_TARGETS_V1	DOWN	2.92637	1410	32	24886
HALLMARK_ESTROGEN_RESPONSE_LATE	UP	2.21652	1660	41	11487	41	9.28e-06	CCND1,FABP5,MYOF,TPD52L1,IGFBP4,NBL1,CXCL14,BCL2,FLNB,PTPN6,PRLR,TOP2A,LAMC2,PRKAR2B,CACNA2D2,IL6ST,KIF20A,ID2,FRK,JAK2,FGFR3,SGK1,WISP2,TNNC1,CD44,ASS1,IGSF1,CXCL12,SNX10,CKB,HSPA4L,TIAM1,ALDH3B1,ST6GALNAC2,RPS6KA2,FOS,KLF4,ABCA3,FAM102A,OLFM1,RAB31,HOMER2,SLC26A2,SFN,JAK1,LARGE,NAB2,DLG5,PERP,DNAJC12,TSTA3,SLC9A3R1,SEMA3B,CD9,ELOVL5,IDH2,UGDH,SLC7A5,RBBP8,UNC13B,DCXR,FARP1,PDLIM3,PAPSS2,AMFR,TO…	5.15e-05																								HALLMARK_EPITHELIAL_MESENCHYMAL_TRANSITION	DOWN	2.64193	1965	36	27399	36	2.61162e-06	TPM1,TPM2,PLOD1,TGFBI,COPA,ACTA2,ITGA5,JUN,TPM4,LRRC15,MMP14,SPP1,SERPINH1,ITGB1,SGCD,SDC1,FLNA,MATN2,PLOD3,GADD45B,VIM,QSOX1,GPC1,CALU,SNAI2,INHBA,GLIPR1,DPYSL3,CDH2,GJA1,LGALS1,MCM7,SGCG,PDLIM4,SGCB,MYL9,CALD1,CXCL12,COMP,COL12A1,MSX1,MATN3,OXTR,CAPG,FSTL3,SCG2,LAMA1,WNT5A,VCAM1,ENO2,MAGEE1,COL7A1,PLOD2,LAMA3,FERMT2,THBS2,TGFB1,SDC4,GREM1,PDGFRB,POSTN,ITGA2,MYLK,EDIL3,VEGFC,ID2,PRSS2,BGN,CTHRC1…	7.46177e-06		HALLMARK_PROTEIN_SECRETION	UP	2.51044	4741	44	24886
HALLMARK_HYPOXIA	UP	1.77191	2267	57	11487	57	9.29e-05	BGN,CP,AKAP12,ANXA2,TGFBI,MYH9,TGM2,KIF5A,PAM,SLC6A6,SDC3,PFKP,DCN,PLIN2,BCL2,SDC2,SERPINE1,TNFAIP3,PDGFB,CTGF,LOX,TPD52,MAP3K1,GRHPR,PNRC1,P4HA1,UGP2,BHLHE40,GCK,CDKN1A,TPI1,PRKCDBP,WISP2,HMOX1,DDIT3,PPP1R15A,HK1,TGFB3,FOS,JMJD6,CYR61,SRPX,B3GALT6,ERRFI1,MAFF,ALDOB,PPP1R3C,ANKZF1,GAPDH,XPNPEP1,COL5A1,GAA,HEXA,LARGE,CXCR4,SAP30,STBD1,IER3,NDRG1,PTRF,GCNT2,LDHA,NEDD4L,EGFR,CHST3,KLF7,ETS1,WSB1,IRS…	0.0004647																								HALLMARK_P53_PATHWAY	DOWN	1.88223	4367	57	27399	57	2.64819e-05	SEC61A1,PDGFA,PRKAB1,FOS,JUN,ERCC5,OSGIN1,RRAD,HSPA4L,MAPKAPK3,STOM,RRP8,CD82,TP53,SDC1,MDM2,TRIB3,SLC7A11,FAM162A,BLCAP,RAD9A,TSC22D1,MXD1,BAIAP2,FDXR,POLH,S100A4,CDKN2AIP,CSRNP2,PRMT2,ADA,CCNG1,PHLDA3,ZBTB16,ABHD4,DGKA,TXNIP,TSPYL2,ALOX15B,RCHY1,PPP1R15A,CCP110,RAB40C,HDAC3,NOTCH1,PTPN14,CCND3,PTPRE,ZMAT3,TRIAP1,GLS2,TCHH,TRAF4,RETSAT,F2R,RAD51C,DEF6,NUDT15,PVT1,ATF3,SLC3A2,NDRG1,EPS8L2,XPC,CDK…	7.15728e-05		HALLMARK_MITOTIC_SPINDLE	DOWN	1.94483	5184	79	24886
																																	HALLMARK_FATTY_ACID_METABOLISM	DOWN	2.38771	3900	52	27399	52	2.75859e-08	LDHA,ALDOA,ACO2,SDHA,HMGCS1,FH,IDH3B,NCAPH2,MIF,BMPR1B,ALDH9A1,PDHA1,MDH2,NBN,GPD2,CEL,DLST,ELOVL5,ACSL5,SUCLG1,IDH3G,ALDH3A2,DHCR24,SUCLG2,DLD,RDH11,LGALS1,ACADS,CCDC58,GRHPR,ETFDH,IDI1,ALAD,CRYZ,HADH,ACAT2,SERINC1,ACAA2,ALDH3A1,HADHB,ACADVL,ACSL1,ECHS1,SDHC,VNN1,MAOA,MDH1,NTHL1,CPT1A,CPT2,YWHAH,NSDHL,RETSAT,ACAA1,ENO2,HMGCL,OSTC,CIDEA,SDHD,PDHB,HSD17B7,CD1D,UROD,RDH16,GPD1,ACOT2,HSD17B4,GSTZ1,X…	1.10344e-07		HALLMARK_ALLOGRAFT_REJECTION	DOWN	1.8465	6260	85	24886
																																	HALLMARK_IL6_JAK_STAT3_SIGNALING	UP	2.98708	3669	34	27399	34	3.50326e-08	CCL7,CSF2RB,CXCL10,ITGB3,CXCL1,FAS,CXCL9,PF4,IL6,IL1B,IL15RA,TLR2,PIM1,IL1R2,HMOX1,CCR1,EBI3,CXCL11,TNFRSF1B,CD14,STAT2,IL18R1,MAP3K8,IL6ST,GRB2,CSF1,TNFRSF12A,TNFRSF21,IL1R1,CD36,IL10RB,CXCL13,PTPN2,TNF,CXCL3,MYD88,ACVRL1,IL17RA,CD38,SOCS1,CD44,ITGA4,IL3RA,CSF3R,IL17RB,DNTT,IL7,PTPN11,BAK1,ACVR1B,CSF2RA,SOCS3,IL4R,LTBR,IL9R,CNTFR,LTB,PIK3R5,CSF2,CRLF2,PTPN1,IL2RG,LEPR,CBL,IRF9,STAT1,IRF1,IL12RB1…	1.34741e-07		HALLMARK_XENOBIOTIC_METABOLISM	UP	5.36689	544	21	24886
																																	HALLMARK_INTERFERON_ALPHA_RESPONSE	UP	6.36251	1517	31	27399	31	3.64158e-09	TRIM5,ISG15,ELF1,GBP2,PROCR,B2M,CXCL10,RTP4,USP18,TRIM25,IFIH1,C1S,PARP14,IFIT3,BST2,PARP9,BATF2,IRF2,CCRL2,LGALS3BP,OASL,RSAD2,HERC6,PLSCR1,PARP12,SP110,CD74,IFITM1,IFITM2,IFITM3,CXCL11,PSMB8,NCOA7,STAT2,EPSTI1,PSME2,CD47,IFI35,IRF7,CMPK2,OAS1,PSMB9,CSF1,TMEM140,LY6E,TRIM26,SLC25A28,DHX58,IFI30,IFI44,EIF2AK2,PSME1,IFI44L,ISG20,TRIM21,IL7,IL15,NMI,TRIM14,UBE2L6,IFIT2,IL4R,TAP1,CNP,LPAR6,RNF31,TDR…	2.36858e-08		HALLMARK_CHOLESTEROL_HOMEOSTASIS	UP	5.19291	890	13	24886
																																	HALLMARK_UNFOLDED_PROTEIN_RESPONSE	DOWN	9.77473	614	23	27399	23	3.79097e-09	ASNS,MTHFD2,SEC31A,CHAC1,GOSR2,CALR,HSPA9,HSPA5,ARFGAP1,HSP90B1,PDIA6,ZBTB17,CNOT2,YWHAZ,EIF4EBP1,SHC1,PSAT1,LSM4,SSR1,ALDH18A1,KDELR3,EXOSC10,SERP1,XBP1,STC2,SLC1A4,SPCS3,SRPRB,TTC37,HERPUD1,ATF4,EIF4A3,EXOSC4,EIF4G1,NFYB,HYOU1,EXOSC1,DCTN1,BANF1,TSPYL2,CXXC1,EIF2S1,CEBPG,DCP1A,PARN,DDX10,PREB,EIF4A1,ATF3,SEC11A,DKC1,SLC30A5,EXOSC9,EXOC2,SDAD1,IMP3,DNAJC3,TUBB2A,EDC4,DDIT4,KIF5B,EXOSC2,EIF4A2,EE…	2.36858e-08		HALLMARK_COMPLEMENT	UP	9.48038	175	12	24886
																																	HALLMARK_XENOBIOTIC_METABOLISM	UP	2.1515	3897	56	27399	56	4.00608e-07	HSD11B1,UGDH,MT2A,ADH1C,XDH,TDO2,CYB5A,MAN1A1,VTN,IGF1,GCH1,IGFBP4,EPHX1,FAS,SLC6A12,GCLC,TPST1,APOE,BLVRB,ITIH4,PTS,HMOX1,ADH7,NPC1,CYP2J2,CYP27A1,ATP2A2,DHRS7,ACSM1,PMM1,DDAH2,RBP4,CFB,NINJ1,FETUB,NDRG2,HGFAC,ETS2,CA2,LPIN2,ALAS1,LCAT,TGFB2,IL1R1,CD36,PINK1,IRF8,ALDH2,SLC1A5,CDO1,TMEM176B,SMOX,TMBIM6,CSAD,PPARD,ESR1,G6PC,EPHA2,CYP2E1,FBLN1,ARPP19,LEAP2,CYP4F2,ABCC2,BPHL,ARG1,CNDP2,ACOX1,ENPEP,C…	1.33536e-06		HALLMARK_HEME_METABOLISM	UP	2.66019	2163	40	24886
																																	HALLMARK_COAGULATION	UP	4.52178	1937	39	27399	39	4.01811e-09	FBN1,MMP3,BMP1,THBS1,FN1,PRSS23,DPP4,THBD,GDA,CTSK,MAFF,ITGB3,S100A1,S100A13,C1S,SERPING1,LRP1,C1R,CTSH,SPARC,CTSB,C3,PF4,RAC1,F2RL2,FYN,C1QA,SH2B2,PLAT,TMPRSS6,TF,TFPI2,PLAU,HTRA1,MMP2,FURIN,APOC2,GNG12,LAMP2,LEFTY2,CFB,CTSO,VWF,CFI,PLEK,TIMP3,C2,RAPGEF3,LGMN,F3,HPN,SERPINB2,USP11,TIMP1,MMP8,ANG,APOC1,HMGCS2,F12,C9,MMP7,F10,ISCU,CPN1,MASP2,MMP15,CTSE,GP9,PDGFB,ANXA1,CAPN5,F9,ARF4,C8A,RGN,SERPINE…	2.36858e-08		HALLMARK_DNA_REPAIR	UP	2.19262	4688	57	24886
																																	HALLMARK_UV_RESPONSE_DN	UP	2.68382	4173	56	27399	56	4.17131e-09	COL3A1,FBLN5,EFEMP1,COL5A2,LAMC1,NFKB1,LTBP1,ITGB3,BDNF,TGFBR2,RGS4,TGFBR3,PMP22,AGGF1,MGLL,COL1A2,DDAH1,SMAD7,FYN,RUNX1,MAPK14,RBPMS,ADORA2B,BCKDHB,IGFBP5,NFIB,PLCB4,VLDLR,CDON,PRKCA,PHF3,MAGI2,SDC2,ATP2B4,NRP1,PRDM2,KIT,DLG1,TFPI,YTHDC1,WDR37,PRKCE,BMPR1A,F3,MTA1,RASA2,MET,CDC42BPA,IRS1,CELF2,ADD3,SLC22A18,DYRK1A,DAB2,ATRN,GRK5,IGF1R,ZMIZ1,SMAD3,SCN8A,AKT3,COL1A1,KALRN,DUSP1,MGMT,KCNMA1,TJP1,AM…	2.36858e-08		HALLMARK_FATTY_ACID_METABOLISM	UP	2.81339	3897	63	24886
																																	HALLMARK_ESTROGEN_RESPONSE_EARLY	UP	2.23433	3523	52	27399	52	4.48187e-07	UGCG,PRSS23,ELF1,RET,KLF4,AR,ADCY9,KAZN,IGFBP4,SEMA3B,CHPT1,RHOBTB3,OLFM1,BLVRB,CYP26B1,PODXL,ABAT,HR,TIAM1,SIAH2,FARP1,NRIP1,TIPARP,SH3BP5,SLC9A3R1,MED13L,SLC7A5,BCL2,FOXC1,NPY1R,JAK2,RPS6KA2,SLC37A1,SLC1A1,MYBL1,FLNB,IL6ST,TPD52L1,SLC16A1,ALDH3B1,PDLIM3,NBL1,LRIG1,REEP1,HSPB8,FKBP5,MAST4,GREB1,RASGRP1,CBFA2T3,ABCA3,MICB,BAG1,ADD3,ABLIM1,AMFR,GAB2,AQP3,IGF1R,GFRA1,WFS1,ARL3,SLC22A5,SLC24A3,UNC11…	1.44576e-06		HALLMARK_MYOGENESIS	UP	1.57198	7036	84	24886
																																	HALLMARK_OXIDATIVE_PHOSPHORYLATION	DOWN	2.52205	4059	68	27399	68	4.59312e-09	GPI,LDHA,PMPCA,UQCRC1,ACO2,CS,PDK4,SDHA,IDH2,HSPA9,FH,IDH3B,TIMM50,PDHA1,MDH2,NDUFV1,IMMT,AIFM1,DLAT,VDAC1,DLST,MFN2,NDUFS8,CYC1,UQCRC2,RHOT1,SUCLG1,IDH3G,GOT2,DLD,MRPS22,OXA1L,SLC25A5,OPA1,OGDH,PHB2,BCKDHA,TCIRG1,ATP6AP1,SLC25A11,COX10,MTX2,NDUFA9,ALDH6A1,ETFDH,CASP7,SDHB,MRPL35,PDP1,MRPL15,ACAA2,SLC25A12,HADHB,MRPS11,CYB5R3,VDAC3,ACADVL,NNT,ECHS1,MTRR,SDHC,MDH1,HADHA,CPT1A,LRPPRC,PDHX,IDH3A,COX…	2.36858e-08		HALLMARK_OXIDATIVE_PHOSPHORYLATION	UP	2.56235	5283	99	24886
																																	HALLMARK_COMPLEMENT	UP	2.81431	3724	70	27399	70	4.60937e-09	CD55,COL4A2,FN1,CP,GNGT2,DPP4,TIMP2,CASP4,MAFF,S100A13,CXCL1,C1S,CEBPB,SERPING1,LRP1,C1R,CTSH,CTSB,C3,IL6,IRF2,FYN,ATOX1,F5,C1QA,PLAT,TMPRSS6,PLSCR1,PIM1,C1QC,ITGAM,FDX1,TFPI2,LCP2,FCER1G,LAMP2,JAK2,BRPF3,CDK5R1,CFB,DOCK10,CTSO,IRF7,CTSS,CA2,GRB2,PLAUR,SH2B3,PLEK,PSMB9,C2,KIF2A,DOCK9,DOCK4,CCL5,CD59,LGMN,F3,SCG3,PHEX,CD36,PLA2G7,RASGRP1,PIK3CG,SERPINB2,USP16,PPP2CB,TIMP1,PLA2G4A,MMP8,ACTN2,DUSP5,…	2.36858e-08		HALLMARK_ADIPOGENESIS	UP	2.52184	3873	73	24886
																																	HALLMARK_MTORC1_SIGNALING	DOWN	2.13913	8583	130	27399	130	4.62823e-09	ASNS,TPI1,BCAT1,MTHFD2,ENO1,PHGDH,TES,RPN1,PFKL,GAPDH,GPI,PGK1,LDHA,CYP51A1,ALDOA,DDX39A,HMGCS1,CALR,SHMT2,SQLE,HSPA9,HSPA5,M6PR,HSP90B1,FADS1,TMEM97,PSMC2,CCT6A,ACTR3,PSAT1,INSIG1,SSR1,P4HA1,IMMT,EGLN3,GOT1,SERP1,GGA2,SERPINH1,PLK1,XBP1,NFYC,DHCR7,SLC2A1,SLC1A4,PGM1,TRIB3,ELOVL5,SLC7A11,PSMC4,SQSTM1,NMT1,PDK1,CANX,STIP1,PSMD13,DHCR24,PSMD14,RPA1,PSMG1,RDH11,BUB1,CACYBP,PSMD12,TUBG1,CD9,ABCF2,MCM…	2.36858e-08		HALLMARK_E2F_TARGETS	UP	2.19734	5340	91	24886
																																	HALLMARK_E2F_TARGETS	DOWN	2.11731	7871	118	27399	118	4.62823e-09	MTHFD2,CCNB2,CDC20,BUB1B,KIF2C,TACC3,MKI67,DDX39A,NCAPD2,MELK,CDCA3,SSRP1,TRIP13,PRPS1,NUDT21,DLGAP5,RACGAP1,PLK1,TP53,NBN,NUP107,POLD2,PMS2,MCM6,HMGB3,POLD3,RAD50,IPO7,AK2,XPO1,SYNCRIP,RBBP7,CDCA8,SUV39H1,KIF22,RPA1,MYC,ZW10,TUBG1,RFC3,STAG1,CSE1L,MCM2,ANP32E,SMC3,CENPM,MCM7,SMC1A,NME1,LBR,PAN2,TIMELESS,PA2G4,PRKDC,SPC24,HMMR,LUC7L3,RFC2,KIF4A,MAD2L1,ATAD2,SHMT1,MCM5,HMGB2,ING3,BRCA2,MLH1,SMC4,C…	2.36858e-08		HALLMARK_MYC_TARGETS_V1	UP	2.75814	2805	60	24886
																																	HALLMARK_INFLAMMATORY_RESPONSE	UP	2.72582	4401	81	27399	81	4.65337e-09	CD55,CCL7,LIF,NFKB1,CXCL10,TNFSF9,TNFAIP6,RTP4,ITGB3,C3AR1,IL18,GCH1,SLC4A4,CYBB,PCDH7,ABCA1,CXCL9,PDPN,GPC3,BST2,DCBLD2,PVR,EMP3,NAMPT,AXL,CCR7,MEFV,IL6,CCRL2,IL1A,IL1B,CD40,FZD5,IL15RA,TLR2,C5AR1,KCNJ2,CCL24,ABI1,ADORA2B,CLEC5A,TLR3,EBI3,ATP2A2,IFITM1,LCP2,CXCL11,IL10RA,SCN1B,SLC1A2,TNFRSF1B,CD14,CD48,PTAFR,IL18R1,PDE4B,CCL2,IL10,IRF7,CD69,PLAUR,CSF1,CCL5,LY6E,F3,IL1R1,MSR1,MET,CHST2,HPN,CCL22,…	2.36858e-08		HALLMARK_MTORC1_SIGNALING	UP	2.78778	3175	69	24886
																																	HALLMARK_ALLOGRAFT_REJECTION	UP	2.66948	4161	75	27399	75	4.65337e-09	CCL7,LIF,GBP2,B2M,CCL11,IL18,GALNT1,FAS,CXCL9,THY1,PF4,LY86,IL6,ST8SIA4,IL1B,CD40,TLR2,EIF4G3,IGSF6,ABI1,SRGN,EGFR,CCR1,CD74,CCL19,TLR3,NCF4,FCGR2B,CD86,LCP2,HLA-DMB,PRKCB,SPI1,JAK2,HLA-DOB,CCR2,MAP3K7,RPL39,CD47,BCL3,AKT1,HLA-DOA,SOCS5,PTPRC,CFP,CCL2,IL10,IRF7,CCR5,CTSS,IRF4,IFNAR2,C2,IL27RA,CSF1,CCL5,GPR65,ITGB2,CD79A,EIF3J,TGFB2,LY75,RPL9,CCL22,ELF4,FGR,STAB1,CXCL13,IRF8,TAPBP,TIMP1,TNF,FASLG,…	2.36858e-08		HALLMARK_HYPOXIA	DOWN	2.99917	2289	48	24886
																																	HALLMARK_TNFA_SIGNALING_VIA_NFKB	UP	2.59513	4848	90	27399	90	4.66316e-09	PTX3,MARCKS,NR4A3,LIF,B4GALT5,KLF9,CXCL2,NFKB1,CXCL10,TNFSF9,KLF2,TNFAIP6,MAFF,MCL1,IER5,CXCL1,IFIH1,KDM6B,KLF4,IL18,GCH1,CEBPB,PTGS2,PMEPA1,DNAJB4,ABCA1,SAT1,GFPT2,TNFAIP2,PNRC1,BTG1,NAMPT,IL6,RHOB,CCRL2,IL1A,IL1B,FOSL2,FUT4,IL15RA,SOD2,TLR2,TIPARP,NFE2L2,TRIB1,PLAU,CXCL11,FJX1,JAG1,CD83,ZBTB10,LITAF,BCL2A1,YRDC,DDX58,PDE4B,GEM,BCL3,MAP3K8,IL6ST,NINJ1,CCL2,CD69,ETS2,RNF19B,PLAUR,PLEK,CSF1,CCL5,P…	2.36858e-08		HALLMARK_TNFA_SIGNALING_VIA_NFKB	DOWN	1.7545	9747	134	24886
																																	HALLMARK_MITOTIC_SPINDLE	DOWN	2.25884	4889	79	27399	79	4.66838e-09	CCNB2,ACTN4,KIF2C,ARHGDIA,RICTOR,CTTN,MYH9,HDAC6,ARHGEF2,KIF23,TPX2,MAP1S,VCL,BIN1,KATNB1,DLGAP5,TTK,RACGAP1,PLK1,FSCN1,ALS2,ARFIP2,EZR,FLNA,CEP57,CLASP1,CAPZB,KIF22,CSNK1D,TUBGCP3,BUB1,NEK2,NDC80,ATG4B,RABGAP1,SMC3,PALLD,KIF15,SMC1A,CYTH2,PDLIM5,TUBGCP2,ANLN,KIF4A,CNTRL,BRCA2,SHROOM1,SMC4,KLC1,CEP72,AURKA,YWHAE,BIRC5,CDC42,TUBGCP5,MARK4,MYO1E,BCAR1,PCNT,NEDD9,CDC42EP4,CENPE,APC,LRPPRC,STAU1,CEP2…	2.36858e-08		HALLMARK_G2M_CHECKPOINT	UP	1.985	3781	57	24886
																																	HALLMARK_INTERFERON_GAMMA_RESPONSE	UP	2.78665	5596	107	27399	107	4.66986e-09	RNF213,CCL7,ISG15,MT2A,CSF2RB,CASP4,FGL2,B2M,NFKB1,CXCL10,SELP,TNFAIP6,RTP4,ARL4A,USP18,TRIM25,IFIH1,C1S,GCH1,PNP,PARP14,IFIT3,PTGS2,SERPING1,AUTS2,C1R,ZBP1,FAS,CXCL9,SAMHD1,BST2,TNFAIP2,BTG1,BATF2,NAMPT,OAS3,IL6,IRF2,CD274,ST8SIA4,LGALS3BP,OASL,RSAD2,CD40,HERC6,ZNFX1,IL15RA,SOD2,PLSCR1,PIM1,KLRK1,FCGR1A,PARP12,SP110,CD74,IFITM2,IFITM3,CD86,LCP2,CXCL11,XAF1,PSMB8,IL10RA,PELI1,STAT2,EPSTI1,LYSMD2,…	2.36858e-08		HALLMARK_P53_PATHWAY	DOWN	2.94628	1544	34	24886
																																	HALLMARK_KRAS_SIGNALING_UP	UP	2.69816	3781	70	27399	70	4.67003e-09	HSD11B1,APOD,SERPINA3,ALDH1A2,AKAP12,LIF,EMP1,CXCL10,ACE,C3AR1,KLF4,PTGS2,SPON1,ALDH1A3,GFPT2,DCBLD2,TMEM100,SEMA3B,SPRY2,ITGBL1,FUCA1,IL1B,LY96,PLAT,EPHB2,CXCR4,SLPI,ST6GAL1,SPARCL1,LAPTM5,TRIB1,PLAU,PRKG2,DOCK2,PSMB8,IL10RA,IL1RL2,SCN1B,IGF2,TNFRSF1B,FCER1G,LCP1,STRN,YRDC,RBP4,CFB,ANKH,FBXO4,NRP1,CTSS,CA2,EVI5,PLAUR,TFPI,TMEM176A,ITGB2,TOR1AIP2,MTMR10,AMMECR1,LAT2,ATG10,SCG3,TLR8,TMEM158,TSPAN7…	2.36858e-08		HALLMARK_GLYCOLYSIS	UP	2.20557	4316	70	24886
																																	HALLMARK_MYC_TARGETS_V1	DOWN	1.83404	9366	121	27399	121	4.67832e-09	EIF3B,PGK1,PSMD3,CDC20,LDHA,SRSF3,PSMD1,BUB3,HNRNPA2B1,PPM1G,TCP1,HSP90AB1,PWP1,RUVBL2,CCT7,CCT5,CCT4,TUFM,YWHAQ,VDAC1,EIF3D,SNRPA,PRPF31,POLD2,MCM6,SF3B3,PSMC4,CYC1,CCT3,CANX,ABCE1,SF3A1,MRPL9,XPO1,HNRNPA1,SYNCRIP,PSMB3,NCBP1,POLE3,CCNA2,UBE2L3,PSMD14,GOT2,CDK2,G3BP1,MYC,ILF2,CSTF2,PHB2,MCM2,PSMA6,CUL1,HNRNPC,MCM7,PSMA7,NME1,COPS5,CLNS1A,EIF4H,PA2G4,CCT2,PSMD8,PTGES3,NCBP2,PSMA1,SNRPA1,AIMP2,UBA…	2.36858e-08		HALLMARK_UV_RESPONSE_DN	DOWN	2.43427	4165	55	24886
																																	HALLMARK_HYPOXIA	DOWN	10.3538	313	22	27399	22	4.6813e-09	CAV1,TPI1,ENO1,TES,ANGPTL4,PFKL,GAPDH,GPI,PGK1,LDHA,ALDOA,P4HA2,HK1,TGFBI,TMEM45A,MYH9,HSPA5,FOS,MIF,GALK1,XPNPEP1,JUN,PFKP,P4HA1,GYS1,ANXA2,KDELR3,STC2,SLC2A1,PGM1,ZNF292,FAM162A,PDK1,CSRP2,GPC1,KLF7,JMJD6,ATP7A,BNIP3L,STC1,S100A4,GCNT2,GRHPR,PLIN2,TPD52,STBD1,PDK3,ZFP36,ILVBL,ETS1,PCK1,PPP1R15A,HDLBP,SLC6A6,NEDD4L,SLC2A3,TPBG,WSB1,PGM2,ENO2,ATF3,NDRG1,SCARB1,CDKN1A,EDN2,GBE1,DDIT3,MXI1,MAP3K1,C…	2.36858e-08		HALLMARK_INFLAMMATORY_RESPONSE	DOWN	1.92904	5970	87	24886
																																	HALLMARK_G2M_CHECKPOINT	DOWN	2.47567	4099	70	27399	70	4.68555e-09	CCNB2,CDC20,KIF2C,EWSR1,TACC3,MKI67,DDX39A,CENPA,CHMP1A,SQLE,BUB3,STIL,KIF23,TPX2,PRMT5,TTK,RACGAP1,PLK1,ORC5,RBM14,MCM6,HMGB3,RPS6KA5,XPO1,SYNCRIP,SUV39H1,CCNA2,KIF22,DBF4,G3BP1,MYC,BUB1,NEK2,NDC80,STAG1,MCM2,CUL1,MNAT1,KIF15,SMC1A,ODF2,LBR,NUP98,HMGN2,CUL4A,HMMR,KIF4A,MAD2L1,MCM5,BRCA2,SMC4,CDK4,AURKA,BIRC5,CASP8AP2,CDC25B,LIG3,CDKN3,EGF,HMGA1,PRIM2,CENPE,HOXC10,CKS2,PRPF4B,TFDP1,TROAP,KIF20B,S…	2.36858e-08		HALLMARK_ANDROGEN_RESPONSE	DOWN	2.82154	3528	36	24886
																																	HALLMARK_EPITHELIAL_MESENCHYMAL_TRANSITION	UP	2.99294	4240	88	27399	88	4.70416e-09	FBN1,MMP3,COL4A1,PTX3,BMP1,COL4A2,THBS1,COL3A1,FBLN5,MFAP5,FN1,COL6A3,SERPINE2,ELN,FSTL1,COL5A2,LAMC1,MGP,DCN,LUM,FAP,LOXL1,NID2,ITGB3,BDNF,EFEMP2,ABI3BP,ITGB5,SLIT3,CXCL1,RGS4,FGF2,LAMA2,LRP1,PMEPA1,SLC6A8,TGFBR3,PMP22,GAS1,VCAN,IGFBP4,PCOLCE2,SAT1,FAS,PCOLCE,COL1A2,SPARC,SFRP1,THY1,PVR,EMP3,ADAM12,ANPEP,IL6,RHOB,FUCA1,WIPF1,COL8A2,DST,CDH6,SFRP4,MEST,FZD8,TFPI2,HTRA1,ITGAV,MMP2,BASP1,CADM1,NT5E…	2.36858e-08		HALLMARK_IL2_STAT5_SIGNALING	DOWN	2.94191	2048	46	24886
																																	HALLMARK_GLYCOLYSIS	DOWN	2.49079	4979	86	27399	86	4.70416e-09	TPI1,ENO1,SLC16A3,ANGPTL4,PGK1,LDHA,ALDOA,P4HA2,PLOD1,TGFBI,CENPA,COPB2,FKBP4,HSPA5,MIF,GALK1,ALDH9A1,MDH2,PGAM1,COG2,PFKP,PRPS1,P4HA1,GYS1,KDELR3,TSTA3,TALDO1,EGLN3,GOT1,BPNT1,SOX9,SDC1,STC2,KIF20A,GNE,ME2,ECD,PSMC4,ZNF292,FAM162A,AGL,GMPPA,QSOX1,GPC1,B3GNT3,B3GAT3,GOT2,EXT2,DLD,XYLT2,HAX1,STC1,AK3,PKP2,GMPPB,NDST3,B4GALT7,HMMR,G6PD,AKR1A1,PDK3,MED24,FUT8,PMM2,AURKA,GALE,GNPDA1,MERTK,LHX9,HDLBP,…	2.36858e-08		HALLMARK_CHOLESTEROL_HOMEOSTASIS	DOWN	5.84553	669	11	24886
																																	HALLMARK_IL2_STAT5_SIGNALING	UP	2.78878	2844	55	27399	55	4.73716e-09	PENK,HK2,LIF,EMP1,FGL2,ITIH5,CXCL10,SELP,SMPDL3A,MAFF,S100A1,ARL4A,PNP,BMPR2,HUWE1,ODC1,CDKN1C,F2RL2,RHOB,COL6A1,MAPKAPK2,PLSCR1,PIM1,TIAM1,IL1R2,ICOS,SERPINB6,IFITM3,CD86,ITGAV,IGF2R,IL10RA,FURIN,TNFRSF1B,CD83,PRNP,CKAP4,NT5E,TLR7,BCL2,CD48,IL18R1,PLAGL1,MAP3K8,CDC6,IL10,NRP1,TNFSF11,CA2,CAPN3,IRF4,LRIG1,CSF1,GPR65,SHE,TNFRSF21,SPRY4,IRF8,SLC1A5,CTSZ,IKZF4,TNFRSF18,IKZF2,SCN9A,IGF1R,RORA,CCND2,N…	2.36858e-08		HALLMARK_P53_PATHWAY	UP	2.08752	2756	43	24886
																																	HALLMARK_PI3K_AKT_MTOR_SIGNALING	DOWN	2.4405	3302	30	27399	30	5.37491e-05	ARHGDIA,AP2M1,CALR,HSP90B1,RAF1,PPP1CA,ACTR3,RALB,ARF1,PRKAG1,SLC2A1,TRIB3,SQSTM1,PDK1,SMAD2,CAMK4,CDK2,CFL1,PFN1,TRAF2,AKT1S1,TBK1,PPP2R1B,ECSIT,CDK4,CAB39L,CSNK2B,MAP2K3,NFKBIB,TSC2,RPS6KA1,IL4,TNFRSF1A,MAPKAP1,CDKN1A,ATF1,DDIT3,PIN1,PRKAA2,DUSP3,MKNK1,FGF6,RIT1,YWHAB,UBE2N,PIK3R3,MAPK8,MAP2K6,LCK,DAPP1,FGF17,CDK1,IL2RG,UBE2D3,ACACA,NCK1,FGF22,CDKN1B,ADCY2,PRKAR2A,ITPR2,PTEN,NGF,NOD1,GNA14,PLCB…	0.000141445		HALLMARK_COMPLEMENT	DOWN	2.09478	3300	50	24886
																																	HALLMARK_ANGIOGENESIS	UP	21.6568	246	7	27399	7	5.99499e-07	COL3A1,FSTL1,THBD,COL5A2,LUM,LPL,VTN,VCAN,PF4,FGFR1,ITGAV,JAG1,NRP1,LRPAP1,VEGFA,TNFRSF21,APP,TIMP1,CCND2,SLCO2A1,KCNJ8,JAG2,VAV2,PGLYRP1,CXCL6,OLR1,PRG2,PTK2,POSTN,SERPINA5,APOH,MSX1,S100A4,STC1,SPP1,PDGFA	1.87344e-06		HALLMARK_IL6_JAK_STAT3_SIGNALING	DOWN	10.0315	269	9	24886
																																	HALLMARK_MYOGENESIS	UP	4.71728	417	14	27399	14	6.02239e-05	COL4A2,APOD,COL3A1,COL6A3,GPX3,FXYD1,IGF1,IGFBP7,ITGB5,FGF2,LAMA2,SLC6A8,CRYAB,ADCY9,FST,SPARC,COL15A1,ADAM12,AGRN,DMPK,ITGA7,CKB,TCAP,PRNP,FABP3,COL6A2,SOD3,HDAC5,GABARAPL2,TPD52L1,ITGB4,AEBP1,SGCA,REEP1,HSPB8,MYOM2,GAA,MYL2,KCNH1,CD36,MEF2D,PYGM,APP,PVALB,BAG1,ACTN2,CTF1,ABLIM1,MYF6,SH2B1,RYR1,ACHE,MYH1,SPHK1,DTNA,TNNT2,TNNI2,FHL1,CASQ2,MYH8,TNNI1,MYBPC3,MYOM1,COL1A1,PPP1R3C,SVIL,MYH7,DMD,NOS1,…	0.00015442		HALLMARK_G2M_CHECKPOINT	DOWN	2.43916	3077	57	24886
																																	HALLMARK_CHOLESTEROL_HOMEOSTASIS	DOWN	3.77938	2859	28	27399	28	8.00376e-09	FDFT1,LSS,CYP51A1,ACTG1,HMGCS1,CLU,SQLE,SREBF2,STX5,TMEM97,ACSS2,DHCR7,TRIB3,CTNNB1,PMVK,MVD,CD9,FDPS,FABP5,PCYT2,IDI1,LDLR,PDK3,STARD4,HMGCR,AVPR1A,ANXA5,ACAT2,MVK,LGALS3,NSDHL,ANXA13,GLDC,TM7SF2,ATF3,FADS2,HSD17B7,SCD,FBXO6,GUSB,ECH1,ETHE1,MAL2,PPARG,GNAI1,GSTM2,TP53INP1,CBS,ABCA2,FASN,ADH4,ALCAM,NFIL3,TNFRSF12A,GPX8,LGMN,PLAUR,ERRFI1,JAG1,ATF5,ATXN2,ANTXR2,PLSCR1,CXCL16,SEMA3B,ALDOC,PNRC1,S100…	3.81131e-08		HALLMARK_EPITHELIAL_MESENCHYMAL_TRANSITION	DOWN	1.59713	9749	117	24886
																																	HALLMARK_UV_RESPONSE_UP	UP	4.48102	1104	26	27399	26	9.50566e-09	SULT1A1,GPX3,CXCL2,GGH,GLS,RET,GCH1,CREG1,CHKA,SLC6A8,EPHX1,SLC6A12,GRINA,PPP1R2,CLTB,BTG1,OLFM1,CDKN1C,IL6,RHOB,DDX21,ATP6V1F,NPTX2,SHOX2,SOD2,FGF18,HMOX1,PPT1,PTPRD,FURIN,DGAT1,PRKACA,IL6ST,HNRNPU,CA2,PDLIM3,GAL,ALAS1,RASGRP1,CDO1,TMBIM6,CCK,ATP6V1C1,E2F5,BTG3,AQP3,MRPL23,CHRNA5,BID,LYN,TGFBRAP1,DNAJA1,BAK1,AMD1,KCNH2,POLR2H,FOSB,PLCL1,EIF5,TST,NFKBIA,CDC34,TAP1,CLCN2,CNP,BCL2L11,AP2S1,POLG2,FM…	4.32076e-08		HALLMARK_ESTROGEN_RESPONSE_EARLY	DOWN	1.64643	7776	89	24886
[truncated: 94 more columns]

## Sheet: Fig. 5c
List of proteins with increased secretion in SPiDER+ cells from Young and Geriatric mice
Young	Geriatric		Common
AREG	TIMP2		SELP
IL23A	FGF2		CXCL11
SERPINF1	IGF1		CXCL9
IL12B	IL4		IGFBP6
SELP	DPP4		RETN
Ccl21a	TYRO3		IL1A
Hc	GITR		CXCL16
CXCL11	MMP3		MMP2
CXCL9	FCGR2B		IL13
IGFBP6	IL1A		CD40
IL11	SELP		CXCL1
IFNL2 / IFNL3	VEGFR1		CCL2
CCL11	IFGF2
DLK1	CSF2RB
RETN	IL13
HGF	CXCL11
MMP9	CXCL1
ANGPTL3	CXCL16
Chil1	GMCSF
Flt3l	TNFRSF11B
IL1A	SHH
CXCL16	IL9
Ccl6	TNFRSF8L
SERPINE1	IGFBP6
CFD	CCL2
MMP2	CXCL10
Ccl12	LIX
CSF1	FLT4
IL1RN	BLC
IL15	OPN
IL13	MMP2
CD40	IL2
ICAM1	LEPR
ANGPT2	KDR
APCS	TNFRSF8
CXCL2	IGFBP5
CST3	CX3CL1
CCL5	IL17
CXCL1	CXCL9
SPP1	CD40
CXCL5	IL1 beta
CCL2	AXL
	CCL20
	LEP
	GCSF
	KITL
	RETN

## Sheet: Fig. 5d
TFs regulating the SASP genes in Sen vs NSen
MGI_symbol	GOMF_cluster	N_conditions(Pval < 0.05)	Mean_Pval	N_conditions(Padj < 0.05)	Mean_Padj	Mean_SecretedTargets(%)	Mean_Trust	Mean_ActivityScore	Evidence_score	Top_targets(% conditions)	Targets_validated(by ATACseq)
Ahr	Extracellular matrix constituent	9	0.000291222	9	0.003785	0.557239	1.63636	-0.636364	4	Col1a2 (100), Col3a1 (100), Col6a1 (88.9), Col6a3 (88.9), Col14a1 (77.8), Col5a1 (77.8), Col5a2 (77.8), Fn1 (77.8)	#N/A
Smad3	Extracellular matrix constituent	10	0.0014353	8	0.001116	0.68329	1.66667	0.708333	4	Col1a2 (100), Col3a1 (100), Col6a3 (100), Col6a1 (87.5), Lum (87.5)	#N/A
Smad7	Extracellular matrix constituent	9	0.00243833	7	0.0149813	0.758295	1.41667	-0.375	4	Col1a2 (100), Col3a1 (100), Col6a3 (100)	#N/A
Egr1	Chemokine	9	0.003022	7	0.000735429	0.473051	1.83333	0.541667	3	Ccl7 (100), Ccl8 (100), Ccl2 (85.7)	Cxcl3
Fosl1	Chemokine	7	0.00723771	5	0.0036958	0.778895	1.27273	-0.0454545	3	Ccl2 (100), Ccl7 (100), Ccl8 (100)	Ccl7
Hif1a	Growth factor	9	0.00799667	4	0.012104	0.444495	1.54545	0.227273	3	Igf1 (100), Sfrp1 (75), Bmp2 (50), Ccn1 (50), Csf1 (50), Igf2 (50), Igfbp3 (50), Igfbp5 (50), Thbs1 (50), Timp1 (50), Vegfa (50)	#N/A
Irf1	Cytokine	7	0.010255	4	0.00556	0.403211	1.90909	0.772727	3	Il33 (100), Isg15 (100)	#N/A
Irf8	Cytokine	7	0.00938914	4	0.0050415	0.346904	1.54545	0.136364	3	Isg15 (100), Ifnb1 (75), Ly86 (75)	#N/A
Myc	Extracellular matrix constituent	10	0.0008981	9	0.00544556	0.367099	2.83333	-0.375	3	Col6a3 (100), Col14a1 (88.9), Col1a2 (88.9), Col3a1 (88.9), Lum (88.9), Col5a2 (77.8)	#N/A
Nfkb1	Chemokine	8	0.0057225	6	0.0112837	0.604379	1.58333	0.25	3	Ccl2 (83.3), Cxcl10 (83.3), Ccl11 (66.7), Cxcl9 (66.7)	#N/A
Ppard	Complement component	5	0.0054148	3	0.0231857	0.36436	1.18182	0.0454545	3	C1qa (100), C1qb (100), C1qc (100)	#N/A
Stat1	Chemokine	9	0.00398944	7	0.0131527	0.411395	1.91667	0.833333	3	Ccl8 (100), Cxcl10 (85.7), Ccl2 (71.4)	#N/A
Stat3	Chemokine	8	0.00569525	5	0.0100388	0.370483	2.16667	0.416667	3	Ccl8 (100), Ccl11 (80), Ccl2 (80), Cxcl10 (80)	#N/A
Trp53	Growth factor	10	0.0113814	4	0.016869	0.378759	1.5	0.25	3	Bmp1 (100), Igf1 (100), Igfbp7 (100), Ccn5 (75), Igf2 (75), Igfbp4 (75), Igfbp5 (75), Sfrp2 (75), Thbs4 (75), Timp1 (75)	#N/A
Irf1	Chemokine	9	0.00830867	6	0.00508583	0.403211	1.90909	0.772727	2	Cxcl10 (83.3), Cxcl16 (83.3)	#N/A
Junb	Chemokine	7	0.00731357	4	0.00581025	0.621826	1.41667	0.458333	2	Ccl7 (100), Ccl8 (100), Cxcl16 (100)	Ccl7
Nfe2l2	Extracellular matrix constituent	8	0.010809	3	0.0189557	0.341763	1.91667	0	2	Col14a1 (100), Col1a2 (100), Col3a1 (100), Eln (100), Lamc1 (100)	#N/A
Nr3c1	Cytokine	8	0.0111644	5	0.0153234	0.452156	1.33333	-0.291667	2	Il1a (80), Spp1 (80), Ifnb1 (60), Il33 (60), Isg15 (60)	#N/A

## Sheet: Fig. 5e
Engraftment of 10.000 SPiDER+ or SPiDER- cells into pre-injured young mice
SA-b-gal analysis of engrafted muscles, normalysed to SPiDER-								CD11b+ cells immunostaining of engrafted muscles								Sirius Red area analysis of engrafted muscles
2-3 technical replicates per each engrafted TA were analysed, MEAN data plotted								3 technical replicates per each engrafted TA were analysed, MEAN data plotted								3 technical replicates per each engrafted TA were analysed, MEAN data plotted
	SPiDER-			SPiDER+					SPiDER-			SPiDER+					SPiDER-			SPiDER+
Mouse 1	98.8	84.3	117	123.1		167.5		Mouse 1	40.6794	66.7142	78.1044	103.326	73.1124	85.3675		Mouse 1	16.817	12.7735	13.7291	24.8553	30.2718	31.1671
Mouse 2	79.4	114.6	106	114.8	169.7	119.2		Mouse 2	78.1044	74.8501	98.4441	73.2229	84.4076	109.346		Mouse 2	19.5505	14.518	9.16939	18.6018	22.3234	22.3756
Mouse 3	106.4	114.2	79.4	111.1	101.9	110.2		Mouse 3	46.6457	37.425	68.3414	118.241	158.812	134.242		Mouse 3	13.8321	17.7149	20.9108	23.8027	18.7905	13.4764
Mouse 4	84.8	98.5	116.7	114.6	96.3	128.3		Mouse 4	48.0017	34.1707	81.3588	85.4267	103.326	69.9685		Mouse 4	19.737	14.9892	15.6287	16.4415	24.8305	23.4787
N of each column:	SPIDER-		SPIDER+					N of each column:	SPIDER-		SPIDER+					N of each column:	SPIDER-		SPIDER+
	Muscles	Mice	Muscles	Mice					Muscles	Mice	Muscles	Mice					Muscles	Mice	Muscles	Mice
	4	4	4	4					4	4	4	4					4	4	4	4
Test performed: Mann-Whitney test between SPiDER- and SPiDER+								Test performed: Mann-Whitney test between SPiDER- and SPiDER+								Test performed: Mann-Whitney test between SPiDER- and SPiDER+
Table Analyzed	BetaGal							Table Analyzed	CD11b							Table Analyzed	Sirius Red
Column B	SPiDER+							Column B	SPiDER+							Column B	SPiDER+
vs.	vs,							vs.	vs,							vs.	vs,
Column A	SPiDER-							Column A	SPiDER-							Column A	SPiDER-
Mann Whitney test								Mann Whitney test								Mann Whitney test
P value	0.0286							P value	0.0286							P value	0.0286
Exact or approximate P value?	Exact							Exact or approximate P value?	Exact							Exact or approximate P value?	Exact
P value summary	*							P value summary	*							P value summary	*
Significantly different (P < 0.05)?	Yes							Significantly different (P < 0.05)?	Yes							Significantly different (P < 0.05)?	Yes
One- or two-tailed P value?	Two-tailed							One- or two-tailed P value?	Two-tailed							One- or two-tailed P value?	Two-tailed
Sum of ranks in column A,B	10 , 26							Sum of ranks in column A,B	10 , 26							Sum of ranks in column A,B	10 , 26
Mann-Whitney U	0							Mann-Whitney U	0							Mann-Whitney U	0
Difference between medians								Difference between medians								Difference between medians
Median of column A	100,0, n=4							Median of column A	58,17, n=4							Median of column A	15,61, n=4
Median of column B	123,8, n=4							Median of column B	88,13, n=4							Median of column B	21,34, n=4
Difference: Actual	23.82							Difference: Actual	29.96							Difference: Actual	5.73
Difference: Hodges-Lehmann	23.8							Difference: Hodges-Lehmann	33.62							Difference: Hodges-Lehmann	5.73

## Sheet: Fig. 5f
Engraftment of Senescent or non senescent cells into pre-injured young p16-3MR mice
C2C12 cells were treated with Etoposide and engrafted into pre-injured p16-3MR mice. Luciferase activity was measured 5 days later in vivo.
	Non senescent	Senescent
Total flux (p/s*1000):	20.4	163
	64	82
	33.8	110
	5.11	154
		56.7
N of each column:	Non senescent		Senescent
	Muscles	Mice	Muscles	Mice
	4	4	5	5
Test performed: Mann-Whitney test between SPiDER- and SPiDER+
Table Analyzed	IVIS Engraft C2C12
Column B	Senescent
vs.	vs,
Column A	Non-senescent
Mann Whitney test
P value	0.0317
Exact or approximate P value?	Exact
P value summary	*
Significantly different (P < 0.05)?	Yes
One- or two-tailed P value?	Two-tailed
Sum of ranks in column A,B	11 , 34
Mann-Whitney U	1
Difference between medians
Median of column A	27,10, n=4
Median of column B	110,0, n=5
Difference: Actual	82.9
Difference: Hodges-Lehmann	83.25

## Sheet: Fig. 5g
Engraftment of 10.000 SPiDER+ and SPiDER- cells in resting muscle
5 mice per group were used. Muscles were collected 4 days after engraftment.
MFI intensity of gH2Ax expression (arbitrary units) in SCs (marked with Pax7) cells in the engrafted zone:
Outliers removed	SPiDER-	SPiDER+
	25
	16	20
	17	25
	34	81
	17	16
	20	55
	23	32
	24	42
	29	22
	12	16
	21	30
	16	29
	11	49
	12	30
	32	18
	15	20
	21	36
		26
	14	35
	11	50
	21	54
	27	39
	15	26
	10	25
	13	26
	15	26
	12	39
	10	30
	16	46
	33	57
	32	45
	25	22
	14	59
	13	48
	32	21
	12	28
	14	60
	24	76
	41	77
	16	40
	14
	12	15
		61
	21	43
	11	58
	15	19
	15	20
	29	21
	9	23
	13	20
	12	56
	39	14
	31	24
	31	19
	24	22
	11	83
	17	20
	17	31
	16	76
	21	23
	18	17
		17
	37	38
	29	30
	24	38
	13	24
	11	28
	17	15
	24	34
	12	32
	13
	28	9
	12	49
	13	32
	25	22
	27	84
	19	27
	23	18
	16	21
	15	39
	14	32
	16	53
	27	15
	17	54
	26	72
	15	51
	16	53
	30	19
	14	26
	17	28
	25	15
	19	15
	21
	24	27
	11	16
	20	39
	12	15
	20	63
	11	51
	14	48
		29
	11	31
	19	30
	16	15
	21
	17
	12
	20
	15
	28
	29
	22
	16
N of each column:	SPiDER-		SPiDER+
	Cells analysed	Mice	Cells analysed	Mice
	109	5	100	5
Test performed: Mann-Whitney test between SPiDER- and SPiDER+
Table Analyzed	yH2Ax MFI
Column B	SPiDER+
vs.	vs,
Column A	SPiDER-
Mann Whitney test
P value	<0,0001
Exact or approximate P value?	Exact
P value summary	****
Significantly different (P < 0.05)?	Yes
One- or two-tailed P value?	Two-tailed
Sum of ranks in column A,B	8166 , 13780
Mann-Whitney U	2171
Difference between medians
Median of column A	17,00, n=109
Median of column B	30,00, n=100
Difference: Actual	13
Difference: Hodges-Lehmann	12

## Sheet: Fig. 5h (left, center)
SCs proliferation study in vivo
Muscle regeneration was induced by CTX injection, mice were treated with vehicle- or GCV until 4 DPI and EdU incorporation by SCs (marked with Pax7) assessed.
Pax7+/EdU+ cells/area	Vehicle	GCV				Pax7+ cells/area	Vehicle	GCV
	24.2857	35.3846					50.3107	93.4341
	34.5133	32.3529					81.2158	122.183
	27.3381	46.9136					99.9026	116.433
	9.90099	44.2623					87.7643	131.526
	23.741	36.1111					90.6231	129.37
		49.0099						145.182
N of each column:	Vehicle		GCV			N of each column:	Vehicle		GCV
	Muscle	Mice	Muscle	Mice			Muscle	Mice	Muscle	Mice
	5	3	6	3			5	3	6	3
Test performed: Mann-Whitney test between Vehicle and GCV						Test performed: Mann-Whitney test between Vehicle and GCV
Table Analyzed	EdU/Pax7 SCs					Table Analyzed	Pax7 CTX4d
Column B	GCV					Column B	GCV
vs.	vs,					vs.	vs,
Column A	Vehicle					Column A	Vehicle
Mann Whitney test						Mann Whitney test
P value	0.0087					P value	0.0087
Exact or approximate P value?	Exact					Exact or approximate P value?	Exact
P value summary	**					P value summary	**
Significantly different (P < 0.05)?	Yes					Significantly different (P < 0.05)?	Yes
One- or two-tailed P value?	Two-tailed					One- or two-tailed P value?	Two-tailed
Sum of ranks in column A,B	16 , 50					Sum of ranks in column A,B	16 , 50
Mann-Whitney U	1					Mann-Whitney U	1
Difference between medians						Difference between medians
Median of column A	24,29, n=5					Median of column A	87,76, n=5
Median of column B	40,19, n=6					Median of column B	125,8, n=6
Difference: Actual	15.9					Difference: Actual	38.01
Difference: Hodges-Lehmann	15.71					Difference: Hodges-Lehmann	40.94

## Sheet: Fig. 5h (right)
SCs proliferation study in vitro
SCs were isolated from regenerating muscle (3 DPI) of Vehicle- and GCV-treated mice and cultured for 3 days in vitro. BrdU incorporation was assessed.
% BrdU+ cells:	Vehicle	GCV
	29.7297	37.8431
	31.1715	56.7677
	31.3653	46.1089
	25.5782	51.1332
N of each column:	Vehicle	GCV
	Mice	Mice
	4	4
Test performed: Mann-Whitney test between Vehicle and GCV
Table Analyzed	BrdU SCs
Column B	GCV
vs.	vs,
Column A	Vehicle
Mann Whitney test
P value	0.0286
Exact or approximate P value?	Exact
P value summary	*
Significantly different (P < 0.05)?	Yes
One- or two-tailed P value?	Two-tailed
Sum of ranks in column A,B	10 , 26
Mann-Whitney U	0
Difference between medians
Median of column A	30,45, n=4
Median of column B	48,62, n=4
Difference: Actual	18.17
Difference: Hodges-Lehmann	19.86

## Sheet: Fig. 5i
SASP transwell assay, SCs proliferation study in vitro
SCs were cultured in presence of secreted factors secreted by SPiDER+ or SPiDER- (isolated from regenerating muscle at 3 DPI) o no cells (empty transwell).
Proliferation of SCs was assessed 3 days after culture, by BrdU incorporation. 1-3 technical replicates were analysed, mean data plotted
	Empty well			SPiDER-			SPiDER+
Mouse 1	20.178	21.4777		28.8889	34.4681	26.7806	10.0775	12.8472	20.6081
Mouse 2	26.5506	26.8775	21.5415	27.2727	24.9275	28.1787	18.9394	16.2084	16.5785
Mouse 3	21.9512			27.027			18.2648
N of each column:	Empty well	SPiDER-	SPiDER+
	4 mice	4 mice	4 mice
Test performed: Ordinary one-way ANOVA (multiple comparisons)
Number of families	1
Number of comparisons per family	3
Alpha	0.05
Tukey's multiple comparisons test	Mean Diff,	95,00% CI of diff,	Significant?	Summary	Adjusted P Value
Empty well vs. SPiDER-	-5.366	-10,31 to -0,4195	Yes	*	0.0364	A-B
Empty well vs. SPiDER+	5.917	0,9708 to 10,86	Yes	*	0.0243	A-C
SPiDER- vs. SPiDER+	11.28	6,336 to 16,23	Yes	**	0.001	B-C
Test details	Mean 1	Mean 2	Mean Diff,	SE of diff,	n1	n2	q	DF
Empty well vs. SPiDER-	22.59	27.96	-5.366	1.612	3	3	4.707	6
Empty well vs. SPiDER+	22.59	16.67	5.917	1.612	3	3	5.191	6
SPiDER- vs. SPiDER+	27.96	16.67	11.28	1.612	3	3	9.898	6

[truncated: 2 more sheets: Fig. 5j, Fig. 5k]
