# Supplementary material for: Senescence atlas reveals an aged-like inflamed niche that blunts muscle regeneration
Source: Nature. 2022 Dec 21;613(7942):169–78. doi: 10.1038/s41586-022-05535-x (PMC9812788; doi:10.1038/s41586-022-05535-x)
Supplement: Supplementary file 8 — Source Data Fig. 6 [file 41586_2022_5535_MOESM8_ESM.xlsx]

## Sheet: Fig. 6a
Analysis of Lipid Droplets with Oil Red O staining in sorted SPiDER- and SPiDER+ cells
Lipid droplets/cell		SCs	FAPs	MCs		N of each column:	Non-senescent	Senescent
Outliers removed	SPiDER -	6	15	2		SCs	90 cells	51 cells
		6	2	2		FAPs	89 cells	90 cells
		0	23	4		MCs	45 cells	94 cells
		1	12	7
		0	9	2
		9	4	17		Test performed: Mann-Whitney tests
		7	4	4
		1	8	25		Table Analyzed	SCs		Table Analyzed	FAPs		Table Analyzed	MCs
		5	8	7
		8	4			Column D	SPiDER+		Column E	SPiDER+		Column F	SPiDER+
		3	3	4		vs.	vs,		vs.	vs,		vs.	vs,
		4	14	6		Column A	SPiDER-		Column B	SPiDER-		Column C	SPiDER-
		0	3	4
		11	21	6		Mann Whitney test			Mann Whitney test			Mann Whitney test
		8	5	2		P value	<0,0001		P value	0.9649		P value	0.0359
		3	10	12		Exact or approximate P value?	Exact		Exact or approximate P value?	Exact		Exact or approximate P value?	Exact
		8	0	18		P value summary	****		P value summary	ns		P value summary	*
		15	15	9		Significantly different (P < 0.05)?	Yes		Significantly different (P < 0.05)?	No		Significantly different (P < 0.05)?	Yes
		10	2	3		One- or two-tailed P value?	Two-tailed		One- or two-tailed P value?	Two-tailed		One- or two-tailed P value?	Two-tailed
		0	4	15		Sum of ranks in column A,D	4608 , 5404		Sum of ranks in column B,E	8026 , 8085		Sum of ranks in column C,F	2685 , 7045
		3	6	7		Mann-Whitney U	512.5		Mann-Whitney U	3990		Mann-Whitney U	1650
		4	2	8
		0	7	5		Difference between medians			Difference between medians			Difference between medians
		7	0	1		Median of column A	6,000, n=90		Median of column B	6,000, n=89		Median of column C	8,000, n=45
		1	1	20		Median of column D	17,00, n=51		Median of column E	6,000, n=90		Median of column F	12,50, n=94
		3	5	4		Difference: Actual	11		Difference: Actual	0		Difference: Actual	4.5
		8	6	2		Difference: Hodges-Lehmann	11		Difference: Hodges-Lehmann	0		Difference: Hodges-Lehmann	3
		5	13	12
		8	11	14
		1	0	9
		5	0	1
		3	0	8
		7	3	19
		9	5	21
		0	5	19
		9	10	0
		3	4	13
		2	4	5
		0	13	8
		4	30	13
		8	6	8
		0	4	6
		20	23	21
		9	6	13
		6	4	17
		16	5	12
		5	7
		8	1
		12	0
		6	0
		11	18
		10	10
		4	1
		3	6
		1	20
		7	0
		11
		3	13
		7	16
		7	4
		2
		12	6
		12	2
		4	22
		5	6
		16	6
		14	2
		1	12
		16	10
		6	10
		2	7
		3	17
		18	8
		0	4
		9	16
		0	2
		6	7
		7	2
		12	9
		19	8
		9	24
		5	22
		10	1
		2	1
		8	22
		7	8
		3	4
		6	26
		6	0
		4	12
			11
	SPiDER +	22	9	23
		22	19	31
		8	3	32
		20	1	22
		9	2	1
		8	14	10
		22	8	18
		11	8	11
		11	4	24
		12	4	13
		22	25	5
		26	0	2
		30	4	1
		19	6	23
		12	7	25
		26	7	1
		11	19	12
		16	6	8
			14	42
		16	17	14
		20	15	0
		13	15	0
		10	5	27
		24	8	16
		10	1	12
		25	4	16
		14	7	8
		20	16	12
		18	6	2
		23	0	0
		32	1	20
		14	0	7
		16	0	8
		23	10	11
		11	9	1
		19	6	2
		26	13	5
		17	8	19
		21	0	13
		16	1	18
		3	0	14
		4	2	15
		6	3	8
		19	0	17
		15	15	15
		20	32	16
		3	4	21
		12	2	21
		34	13	24
		35	14	4
		21	0	18
		8	13	29
			3	14
			15	10
			0	27
			2	13
			11	15
			19	22
			25	17
			8	19
			0	2
			2	17
			5	26
			6	0
			28	0
			9	11
			15	20
			10	10
			6	0
			15	10
			4	20
			2	3
			21	28
			3	28
			13	22
			0	0
			14	9
			12	4
			18	9
			1	11
			1	27
			10	20
			9	14
			2	23
			2	18
			2	1
			3	2
			21	0
			14	6
			6	7
				8
				5
				5
				3

## Sheet: Fig. 6b
Heatmap of lipid-transport-related genes that were DE in at least 3/12 comparisons between Sen and their NSen counterparts
	Young SCs 3 DPI		Young FAPs 3 DPI		Young MCs 3 DPI		Young SCs 7 DPI		Young FAPs 7 DPI		Young MCs 7 DPI		Geriatric SCs 3 DPI		Geriatric FAPs 3 DPI		Geriatric MCs 3 DPI		Geriatric SCs 7 DPI		Geriatric FAPs 7 DPI		Geriatric MCs 7 DPI
	Log2FC	p adj	Log2FC	p adj	Log2FC	p adj	Log2FC	p adj	Log2FC	p adj	Log2FC	p adj	Log2FC	p adj	Log2FC	p adj	Log2FC	p adj	Log2FC	p adj	Log2FC	p adj	Log2FC	p adj
Msr1	-1.28515	#N/A	2.10844	0.41987	2.30348	2.89748e-08	3.57923	0.385747	5.03068	0.354418	0.970126	0.0260221	2.43654	0.00477899	5.97653	2,06101971705006e-05	0.384248	0.604383	6.09574	#N/A	2.44799	0,439433815657137	-0.663991	0,476928593745113
Apoe	0.372272	0.919619	3.20186	0.013224	3.44236	1.52852e-23	-0.751604	0.461735	0.393143	0.561309	0.741646	0.00967228	1.90748	0.0133483	2.3399	5,10417606663822e-13	2.65138	2.52439e-05	0.230484	0.959245	1.9085	0,000206339083057919	3.13344	1,02509394346717e-22
Cd36	1.93535	0.671339	0.956897	0.420955	3.62694	9.68739e-23	0.385747	0.951039	0.891685	0.817583	1.16043	0.0612789	1.23678	0.182603	2.64605	0,875210650027667	1.92926	0.0216022	1.95108	0.735806	2.30098	0,0465743785273447	1.07706	0,150414993868359
Cd68	-0.514115	#N/A	1.63112	0.0647592	3.54914	9.489e-41	3.02347	0.00599052	0.147595	0.956842	1.00696	0.0522314	1.40764	0.0534201	2.74585	3,79924283802375e-05	2.171	0.0170755	1.65648	0.65064	2.90086	7,0573121429336e-10	1.73966	3,29905007169953e-07
Stab1	0.623944	0.904079	1.58607	0.44452	2.91879	8.09769e-08	1.77223	#N/A	0.280929	0.968933	0.741342	0.233378	3.31375	4.79054e-05	1.26819	0,987429343330154	2.73934	1.35227e-07	1.5321	0.925665	3.60738	0,191456628625354	1.58998	0,000659084780843526
Abca1	1.09373	0.771042	1.13366	0.00244674	0.547375	0.248889	1.15302	0.0171161	0.446377	0.522953	0.0185497	0.99392	3.28117	5.09221e-12	1.01901	0,333532399000374	1.07281	0.0496375	3.65704	0.0408329	1.13388	0,0491281768194084	1.76269	7,56200270449189e-07
Lpl	-0.0450959	0.957725	0.920577	1.59436e-05	2.38658	2.54148e-13	1.91178	3.58617e-05	0.527414	0.39362	0.288065	0.857975	0.662926	0.437742	1.33794	0,01185212146161	2.9212	1.22981e-05	0.845828	0.155323	-0.297325	0,791306555314612	4.7925	1,24156561964624e-25
Lrp12	0.717125	0.185034	-0.299876	0.764593	1.96141	0.000294029	-0.398084	0.58923	2.43212	0.0549764	0.0558401	0.986596	2.06953	0.000962037	-0.835959	0,636832341931365	0.287634	0.751162	0.00748746	0.99849	0.319678	0,864950886107156	4.52288	0,000259785073919256
Star	1.78115	0.122901	1.04886	0.00248637	2.19002	0.287952	4.65485	0.000862827	0.416494	0.919943	3.25148	0.569493	3.79027	0.0140838	0.117342	0,999946796331672	3.80998	0.0030091	-1.646	0.745014	2.24926	0,0435655568010734	3.81186	0,0792717812992032
Plpp3	2.13918	8.71169e-06	0.936275	5.5179e-06	1.78634	0.00040272	2.78111	1.21438e-08	0.2835	0.600874	4.02976	7.95609e-05	2.39564	0.00299214	0.674364	0,344644211609143	4.55476	2.03537e-05	0.808859	0.541205	-0.400042	0,687214899384569	3.18696	0,000460751178865762
Fabp3	3.63693	1.26136e-08	1.10551	0.168252	6.71235	5.0596e-09	-0.460533	0.933578	1.03382	0.139064	2.51861	0.06872	2.967	0.00537703	0.545303	0,999946796331672	3.36253	0.023235	1.06325	0.871564	0.521625	0,915645237292818	8.6726	0,000110646451529804
Cd163	1.44896	0.583382	3.97589	#N/A	5.62313	0.000108829	1.55534	#N/A	1.88558	#N/A	2.46996	7.86852e-05	5.73799	1.40601e-07	-1.07802	NA	4.08687	0.0532589	2.86093	0.711293	3.1255	0,261677692814171	4.61021	0,319233137973923
Scarf2	6.25738	0.0350619	1.21741	0.0487362	-1.23241	#N/A	3.69397	0.0295649	0.655831	0.474036	2.63583	0.604332	2.89139	0.00753738	0.870721	0,942079912509885	8.20748	3.04062e-05	0.875828	0.916642	1.63778	0,0947669261687032	0.973312	0,880759470709066
Scara5	1.82975	0.202961	1.56728	7.68493e-07	-2.87813	0.247762	1.45628	#N/A	0.671388	0.323905	6.49311	1.54849e-08	5.93165	0.0307607	0.600782	0,998824232373796	6.65512	3.66683e-06	0.0283175	#N/A	-0.351216	0,779477897466755	0.11746	0,983114956669366
Scara3	2.89257	0.039543	0.168999	0.62774	-2.45222	0.239127	2.27933	0.00109155	0.339353	0.38135	8.02941	0.016147	1.93979	0.0481512	0.070039	0,999946796331672	8.65316	2.71716e-09	2.95518	0.40304	0.342172	0,744340821253089	-0.836812	0,823353850914183
Sorl1	-2.17818	0.156385	1.45555	0.0945055	-1.87261	3.62682e-05	-0.471584	0.950408	-3.19538	0.0361409	-2.24194	0.00934589	0.611122	0.576785	1.83361	0,475988144916775	-2.14158	1.59497e-06	-6.3838	0.0214391	-1.82514	0,201484344615758	-2.58812	1,88206993464345e-07
Nr1h3	0.827068	0.802689	1.53735	0.00132878	3.39639	4.32618e-07	-7.12361	0.00323862	-1.33023	0.38642	0.423861	0.87302	1.57414	0.20462	0.847919	0,69441735448862	2.70749	0.0145733	-0.221086	0.991396	0.137057	0,963670519229631	1.91883	0,101000258847245
Plpp2	-0.929201	9.25789e-06	-1.35975	0.0273728	0.980171	0.44801	-1.69028	0.111181	-0.999706	0.820549	0.637269	0.886189	-2.11555	1.03731e-06	-0.816418	0,630610540002621	0.0894348	0.97404	-0.33631	0.836352	-0.474399	0,874716980220988	1.06466	0,444081473960765
Plpp1	1.51664	4.28151e-11	-0.568902	0.000503749	0.182468	0.929432	0.564986	0.146066	-0.36927	0.263919	0.972446	0.803226	0.100268	0.866163	-0.135809	0,999946796331672	3.64169	0.0094282	0.925562	0.488018	-0.158151	0,891327145834409	0.356348	0,890533178303802
Plin2	0.0636662	0.962295	-0.453282	0.222488	2.47209	1.9411e-10	1.40013	0.000419301	0.37801	0.359453	0.136544	0.93024	1.23362	0.0507385	0.320706	0,83591569239508	0.86186	0.307987	1.33001	0.0245235	-0.310297	0,787487126471024	0.884682	0,0590048907412316
Crat	0.807332	0.000115101	-0.0989378	0.896606	2.17833	1.78727e-06	0.240057	0.948066	-0.549146	0.520611	0.851013	0.619983	-1.9942	0.000949285	0.0806173	0,999946796331672	1.23737	0.214591	1.27273	0.595566	-1.16749	0,299964442788341	1.4063	0,206167295866321

## Sheet: Fig. 6c
Analysis of CD36 expression by inmunostaining in sorted SPiDER- and SPiDER+ cells
Outliers removed, expression normalysed to SPiDER-
	MFI	SCs	FAPs	MCs		N of each column:	Non-senescent	Senescent
	SPiDER-	0.658399	0.555361	1.49865		SCs	44 cells	50 cells
		0.538082	1.13918	0.987049		FAPs	56 cells	62 cells
		0.643235	1.4908	0.407629		MCs	55 cells	56 cells
		0.549941	0.834734	0.602694
		0.544064	0.720557	2.59752
		0.882084	1.46928	0.893331		Test performed: Mann-Whitney tests
		1.13701	0.980187	1.47514
		0.519284	1.63273	0.67521		Table Analyzed	SCs		Table Analyzed	FAPs		Table Analyzed	MCs
		0.842172	1.28286	0.635347
		1.46424	0.321206	0.815815		Column E	SPiDER+		Column F	SPiDER+		Column G	SPiDER+
		0.771387	0.523933	0.995538		vs.	vs,		vs.	vs,		vs.	vs,
		0.684538	0.409356	1.493		Column A	SPiDER-		Column B	SPiDER-		Column C	SPiDER-
		1.19587	0.611911	1.82513
		1.66645	0.678006	1.13636		Mann Whitney test			Mann Whitney test			Mann Whitney test
		1.22197	0.384658	1.01828		P value	<0,0001		P value	<0,0001		P value	<0,0001
		0.84285	1.07124	0.659694		Exact or approximate P value?	Exact		Exact or approximate P value?	Exact		Exact or approximate P value?	Exact
		0.86383	0.233576	2.38337		P value summary	****		P value summary	****		P value summary	****
		0.458463	1.09165	1.49099		Significantly different (P < 0.05)?	Yes		Significantly different (P < 0.05)?	Yes		Significantly different (P < 0.05)?	Yes
		1.7078	0.355275	0.475082		One- or two-tailed P value?	Two-tailed		One- or two-tailed P value?	Two-tailed		One- or two-tailed P value?	Two-tailed
		0.805891	1.13596	0.720256		Sum of ranks in column A,E	1178 , 3478		Sum of ranks in column B,F	2355 , 5148		Sum of ranks in column C,G	2240 , 3976
			0.365813	1.45541		Mann-Whitney U	97		Mann-Whitney U	525		Mann-Whitney U	700
		0.819225	1.90481	0.804023
		0.927429	1.06508	0.233384		Difference between medians			Difference between medians			Difference between medians
		0.623205		1.22054		Median of column A	0,7886, n=46		Median of column B	0,7653, n=60		Median of column C	0,8933, n=55
		0.327448	0.499089	1.70837		Median of column E	2,966, n=50		Median of column F	2,833, n=62		Median of column G	1,473, n=56
		0.415482		1.45425		Difference: Actual	2.177		Difference: Actual	2.067		Difference: Actual	0.5795
		0.819931	1.33196	0.658347		Difference: Hodges-Lehmann	2.064		Difference: Hodges-Lehmann	1.904		Difference: Hodges-Lehmann	0.5635
		0.700531	0.639145	1.1034
		0.49118		1.35007
			0.217154	0.541511
		0.912919	0.657083	0.804053
		0.699098	0.817792	0.148335
		0.547623	0.76046	0.554382
		0.668953	0.392528	0.620608
		0.731463	0.380606	0.578096
		0.273175	1.86687	0.416092
		0.391765	0.770061	1.29691
		1.02793	0.544499	0.524727
		1.0358	0.262188	1.33999
		0.705331	0.290925	0.790611
		0.597125	0.987144	1.18893
		0.631709	2.30756	0.684204
		1.11152	2.16385	0.897203
		1.03927	2.25059	0.638965
		0.967158	0.663725	0.503597
		0.9305	0.555196	1.18699
			2.06422	0.927425
			0.596128	0.826181
			0.142031	0.743267
			0.407253	1.59475
			0.773777	1.98577
			0.444059	1.15111
			1.13311	0.0750472
				0.613518
			1.12607	1.59385
			0.132212
			0.513803
			0.608024
			1.06207
			0.830297
	SPIDER+		0.811441	1.31226
		3.0758	3.58758	1.8586
		7.334	1.12762	1.28431
		4.94151	0.386288	1.4296
		2.07608	0.94869	0.995061
		5.29183	2.43354	1.42848
		2.95151	0.629528	1.14414
		1.20775	2.89548	1.9697
		1.2272	2.2816	0.970646
		3.72412	2.47082	0.852236
			5.44226	1.27463
		2.98961	2.70452	1.21949
		4.27368	1.26084	0.985421
		1.28761	3.28517	0.946204
		1.58831	3.29467	1.89314
		2.6637	2.44649	1.00132
		2.19879	2.84204	0.665526
		2.11672	1.36034	0.955284
		5.82648	4.83308	0.604952
		2.71231	1.04976	1.48652
		2.73106	4.13129	1.84214
		2.22735	4.65449	1.65498
		1.91333	1.73517	1.40521
		5.44818	3.94113	0.833421
		3.36333	3.77855	1.44444
		2.10481	4.59295	2.91942
		2.56267	6.97711	1.47094
		6.26211	2.3543	0.861193
		2.42616	4.10443	0.918859
		4.51994	5.69963	3.03737
		6.4671	1.61673	1.94334
		3.06364	4.39568	1.47466
		1.81192	1.91371	2.08006
		4.80084	0.457692	1.8522
		5.52708	3.74131	1.69612
		4.7644	2.93218	2.2147
		6.54641	0.742735	2.32702
		1.33882	1.00759	1.84551
		2.1527	4.55789	1.85232
		2.72368	3.10742	0.687272
		3.64572	3.64946	1.62209
		6.24852	3.13434	1.52625
		1.23344	4.52127	1.00114
		3.22706	4.81657	0.911083
		1.84822	6.25577	2.27314
		1.99099	7.19215	2.30763
		5.93232	2.82336	1.7381
		6.40656	2.57463	1.38337
		2.48793	4.34252	2.50812
		2.98071	3.29997	2.30919
		2.57729	3.68147	1.22636
		4.57071	0.759249	1.19513
			3.93461	2.69611
			1.09845	3.12426
			1.62419	2.93775
			4.89747	2.04443
			2.16837
			0.893811
			0.468569
			2.6039
			2.62233
			1.52087

## Sheet: Fig. 6d
Analysis of SA-b-gal in regenerating tissue of old IgA Ab- or anti-CD36-treated animals at 7 DPI
Mice were injured with CTX, treated with IgA Ab or anti-CD36 Ab for 7 days and muscle tissue analysed
SA-b-gal staining analysis	IgA Ab	anti-CD36
Normalysed to IgA-treated	89.258	66.342
	103.031	86.2373
	89.3946	153.451
	116.663	144.368
	107.128	125.234
	86.8534	131.547
	105.274	116.837
	102.398	89.7974
N of each column:	IgA Ab		anti-CD36
	Muscles	Mice	Muscles	Mice
	8	4	8	4
Test performed: Mann-Whitney test between IgA Ab- and anti-CD36
Table Analyzed	BetaGal
Column B	anti-CD36
vs.	vs,
Column A	IgA Ab
Mann Whitney test
P value	0.2786
Exact or approximate P value?	Exact
P value summary	ns
Significantly different (P < 0.05)?	No
One- or two-tailed P value?	Two-tailed
Sum of ranks in column A,B	57 , 79
Mann-Whitney U	21
Difference between medians
Median of column A	102,7, n=8
Median of column B	121,0, n=8
Difference: Actual	18.32
Difference: Hodges-Lehmann	19.03

## Sheet: Fig. 6e
Venn diagram showing overlap between SASP genes and proteins reduced by anti-CD36 Ab treatment
	Proteins with reduced secretion upon anti-CD36 treatment		SASP of SPiDER+ cells from geriatric animals at 7 DPI	Common genes (14)
	Proteins (45)	Genes (45)	Genes Upregulated in Sen vs Nsen (328)
	APCS	Apcs	Adam23	Dpp4
	IL10	Il10	Adgrg1	Postn
	CFD	Cfd	Aga	Ccl2
	RBP4	Rbp4	Anxa1	Ccl3
	MPO	Mpo	Anxa3	Cd14
	VEGFA	Vegfa	Apod	Il1b
	IFNG	Ifng	Art5	Mmp3
	F3	F3	Aspn	Cd40
	FGF1	Fgf1	Btc	F3
	SELP	Selp	C3	Hgf
	IL23A	Il23a	Ccl9	Il10
	MMP3	Mmp3	Ccn3	Spp1
	VCAM1	Vcam1	Cd160	Vcam1
	IL1B	Il1b	Cela1	Vegfa
	MMP9	Mmp9	Ces1d
	GDF15	Gdf15	Chil1
	IL27	Il27	Chl1
	ADIPOQ	Adipoq	Chrd
	CXCL1	Cxcl1	Cilp
	HGF	Hgf	Ckb
	IL5	Il5	Cntn4
	DPP4	Dpp4	Col11a1
	CD40	Cd40	Col16a1
	IL22	Il22	Col18a1
	CCL22	Ccl22	Col1a1
	CD14	Cd14	Col1a2
	ICAM1	Icam1	Col20a1
	REG3G	Reg3g	Col27a1
	EGF	Egf	Col28a1
	IL3	Il3	Col3a1
	CCL2	Ccl2	Col4a5
	TNFSF13B	Tnfsf13b	Col6a2
	CCL3 /CCL4	Ccl3	Col6a3
	Ccl21a	Ccl21	Colq
	CSF2	Csf2	Cpe
	TNFRSF11B	Tnfrsf11b	Cpxm1
	ENG	Eng	Ctrb1
	SPP1	Spp1	Ctrl
	POSTN	Postn	Ctsc
	CX3CL1	Cx3cl1	Ctsk
	IL2	Il2	Cxcl14
	CD93	Cd93	Cxcl9
	RETN	Retn	Dbi
	CRP	Crp	Dcn
	IL17A	Il17a	Dhh
			Dkk2
			Dnase1l3
			Dpep1
			Dpp4
			Efemp2
			Egfl8
			Emid1
			Enpp3
			Fap
			Fbln5
			Fgf13
			Fgf5
			Fgf7
			Fn1
			Fndc5
			Folr1
			Fstl1
			Gldn
			Gpc3
			Grn
			Hjv
			Igf1
			Igfbp4
			Igfbp6
			Inhba
			Itgbl1
			Itm2b
			Kazald1
			Kitl
			Klk8
			Lama4
			Lamb1
			Lgi4
			Loxl3
			Lum
			Lypd6
			Mfap5
			Mgat4a
			Mgp
			Milr1
			Mmp2
			Ngf
			Nid1
			Npnt
			Pamr1
			Pla1a
			Plat
			Postn
			Ptn
			R3hdml
			Reln
			Sct
			Sema3e
			Sfrp5
			Slit2
			Smoc2
			Smpdl3b
			Snca
			Svep1
			Tcn2
			Tfpi2
			Tgfbi
			Thbs4
			Tnfaip6
			Tslp
			Vasn
			4930486L24Rik
			A2m
			Adamts19
			Adamts2
			Angpt2
			Angptl1
			Aoc3
			Apoe
			Areg
			BC028528
			Bdnf
			Bmp1
			Bmp3
			C1qb
			C1qc
			C1qtnf2
			Ccl12
			Ccl2
			Ccl24
			Ccl3
			Ccl5
			Ccl6
			Ccl7
			Ccl8
			Cd14
			Cfp
			Col14a1
			Col5a1
			Col5a2
			Col5a3
			Col6a1
			Cpz
			Crtap
			Ctsh
			Ctss
			Ctsz
			Cxcl10
			Cxcl16
			Cxcl2
			Cxcl3
			Cxcl5
			Dmkn
			Dpt
			Egfl6
			Eln
			Emilin2
			F13a1
			Fbln7
			Fbn1
			Fbn2
			Fuca2
			Ggh
			Hilpda
			Hmcn1
			Htra1
			Ifnb1
			Igf2
			Igfbp5
			Igfbp7
			Igsf10
			Il1a
			Il1b
			Il6
			Il7
			Isg15
			Islr
			Itih5
			Loxl1
			Loxl2
			Lrrc17
			Ly86
			Ly96
			Lyz1
			Lyz2
			Matn2
			Mdk
			Mfap4
			Mmp19
			Mmp23
			Mmp3
			Npy
			Osm
			Pam
			Pcsk6
			Pi15
			Pla2g7
			Pltp
			Prss12
			Prxl2a
			Pthlh
			Ptx3
			Pxdn
			Retnla
			S100a16
			Sema3c
			Serpinb8
			Sfrp4
			Sparc
			Spink2
			Spon2
			Srgn
			Ssc5d
			Sulf2
			Thsd4
			Trem2
			Wnt16
			Wnt2
			1700066M21Rik
			Adamts9
			Alkal2
			Ang
			Angptl3
			Anpep
			Anxa4
			Anxa5
			Aoah
			Arg1
			Asah1
			Bmp2
			Bmper
			C1qa
			C4b
			Casp4
			Ccl11
			Ccl4
			Ccn1
			Cd109
			Cd40
			Cd5l
			Cd63
			Cdh13
			Clu
			Col15a1
			Col4a1
			Col4a2
			Cp
			Cpq
			Crispld2
			Csf1
			Ctsb
			Ctsd
			Ctsl
			Cxcl12
			Cxcl13
			Dpp7
			Ebi3
			Enpp5
			F3
			F7
			F9
			Fabp5
			Fam20c
			Fam3a
			Fam3c
			Fbln1
			Fbln2
			Fcgrt
			Fcna
			Flrt2
			Flrt3
			Gas6
			Gatd1
			Gdf3
			Gfra1
			Gpx3
			Gusb
			H2-M2
			Hbegf
			Hexb
			Hgf
			Hmcn2
			Hpn
			Hspb6
			Hyal1
			Igfbp3
			Il10
			Il18
			Il18bp
			Il19
			Il1rn
			Il33
			Il4ra
			Il6st
			Lgals3bp
			Lgi3
			Lpl
			Mill2
			Mmp11
			Mmp12
			Nampt
			Naxe
			Nenf
			Olr1
			Penk
			Pf4
			Pgf
			Pla2g15
			Plau
			Pon3
			Prelp
			Rnase4
			Sdc4
			Sdcbp
			Selenop
			Sparcl1
			Spp1
			Spx
			St3gal1
			Tek
			Tfpi
			Tgm2
			Timp2
			Timp4
			Tnfsf13
			Vcam1
			Vegfa
			Vwa1

## Sheet: Fig. 6f
Analysis of eMHC and Sirius Red in regenerating tissue of old IgA Ab- or anti-CD36-treated animals at 7 DPI
Mice were injured with CTX, treated with IgA Ab or anti-CD36 Ab for 7 days and muscle tissue analysed
Sirius Red analysis	IgA Ab	anti-CD36				eMHC+ fibers analysis	IgA Ab	anti-CD36				eMHC+ fibers distribution analysis	IgA Ab	anti-CD36
	26.1074	15.42					388.679	519.827					883	1139
	20.8881	19.5251					451.433	619.074					122	1746
	24.2166	16.2086					426.724	602.213					623	455
	20.2765	14.9298					491.221	576.962					765	651
	21.2765	13.0337					476.742	651.561					803	1303
	23.7935	17.5614					475.385	621.671					1324	698
	21.5161	17.599											384	679
	19.2475	16.6026											1081	1290
													453	1092
N of each column:	IgA Ab		anti-CD36			N of each column:			anti-CD36				430	841
	Muscles	Mice	Muscles	Mice			Muscles	Mice	Muscles	Mice			339	1200
	8	4	8	4			6	4	6	4			709	890
													930	906
Test performed: Mann-Whitney test between IgA Ab- and anti-CD36						Test performed: Mann-Whitney test between IgA Ab- and anti-CD36							849	362
Table Analyzed	Sirius Red					Table Analyzed	eMHC						1055	562
													665	109
Column B	anti-CD36					Column B	anti-CD36						723	179
vs.	vs,					vs.	vs,						509	1077
Column A	anti-IgA					Column A	IgA Ab						489	1000
													975	783
Mann Whitney test						Mann Whitney test							727	106
P value	0.0002					P value	0.0022						425	841
Exact or approximate P value?	Exact					Exact or approximate P value?	Exact						810	525
P value summary	***					P value summary	**						317	1330
Significantly different (P < 0.05)?	Yes					Significantly different (P < 0.05)?	Yes						311	668
One- or two-tailed P value?	One-tailed					One- or two-tailed P value?	Two-tailed						196	589
Sum of ranks in column A,B	99 , 37					Sum of ranks in column A,B	21 , 57						435	645
Mann-Whitney U	1					Mann-Whitney U	0						126	837
													316	970
Difference between medians						Difference between medians							795	623
Median of column A	21,40, n=8					Median of column A	463,4, n=6						379	1067
Median of column B	16,41, n=8					Median of column B	610,6, n=6						522	917
Difference: Actual	-4.991					Difference: Actual	147.2						714	1900
Difference: Hodges-Lehmann	-5.662					Difference: Hodges-Lehmann	145.6						1185	577
													550	1006
													277	816
													567	263
													539	142
													348	1066
													279	604
													449	723
													385	350
													509	971
													761	529
													397	886
													112	956
													296	778
													453	429
													544	563
													783	107
													326	498
													621	579
													375	631
													476	912
													494	550
													297	141
													505	558
													276	128
													256	647
													788	1214
													400	839
													553	418
													429	880
													221	723
													305	968
													403	698
													176	564
													356	494
													237	538
													489	732
													176	1681
													351	671
													276	189
													619	740
													312	1422
													401	663
													825	131
													450	1151
													286	524
													678	1014
													271	1041
													396	534
													237	140
													119	330
													193	594
													291	842
													589	719
													142	584
													166	824
													146	587
													139	638
													622	196
													147	985
													461	260
													532	665
													519	256
													683	1062
													521	831
													296	737
													709	450
													387	465
													260	526
													165	375
													467	137
													796	933
													436	624
													404	673
													142	247
													319	604
													180	148
													189	361
													196	579
													365	461
													170	556
													475	665
													307	645
													296	308
													150	121
													432	482
													113	158
													256	744
													576	835
													148	206
													232	953
													209	327
													535	677
													103	504
													301	863
													353	783
													415	713
													188	739
													255	355
													140	151
													238	368
													212	240
													166	727
													198	158
													410	664
													205	683
													162	216
													132	797
													256	844
													758	209
													125	224
													159	266
													354	988
													519	315
													213	589
													288	1033
													471	833
													504	1003
													256	743
													143	892
													166	729
													200	870
													224	212
													119	122
													534	766
													460	501
													112	571
													350	534
													189	699
													157	668
													504	842
													208	778
													363	460
													459	779
													182	98
													416	261
													188	768
													241	848
													398	805
													126	801
													171	803
													134	518
													152	420
													237	1005
													200	164
													1094	1230
													150	862
													168	1117
													166	579
													375	708
													321	490
													256	169
													122	281
													181	644
													356	228
													131	271
													286	113
													174	322
													370	1298
													294	124
													225	1563
													147	232
													276
													513	166
													116	524
													135	1675
													108	713
													251	1960
													198	125
													362	512
													592	559
													740	548
													342	457
													296	233
													171	235
													176	1194
													236	205
													666	114
													230	249
													300	443
													620	109
													239	166
													185	619
													208	899
													466	241
													127	108
													256	669
													467	531
													206	713
													124	353
													112	419
													152	1071
													266	101
													1130	558
													231	289
													298	472
													466	134
													150	559
													127	1373
													442	892
													418	1233
													221	140
													249	1711
													222	128
													400	1169
													331	475
													297	313
													223	420
													181	420
													255	186
													203	1701
													443	161
													150	171
													176	229
													181	748
													214	559
													203	144
													270	383
													124	132
													494	1085
													135	1286
													221	189
													204	1781
													534	1191
													211	152
													430	425
													405	716
													465	259
													232	1185
													140	335
													124	161
													354	458
													379	430
													154	975
													152	614
													485	109
													192	1304
													188	607
													366	1283
													603	1608
													103	1155
													190	283
													259	399
													148	181
													241	293
													386	1079
													206	1143
													261	502
													473	615
													207	1060
													175	699
													292	390
													281	1275
													255	288
													161	698
													299	1184
													176	402
													406	704
													221	197
													319	765
													189	214
													106	1347
													105	148
													236	454
													190	1540
													211	324
													122	620
													171	495
													163	225
													134	509
													159	1034
													217
													252	123
													138	462
													372	497
													187	232
													216	466
													264	226
													226	1206
													151	178
													262	324
													208	1379
													215	137
													171	107
													186	346
													470
													507	1261
													254	839
													251	514
													350	111
													464	484
													154	221
													137	648
													412	983
													123	475
													146	575
													302	346
													266	1211
													186	873
													139	436
													559	840
													304	445
													147	112
													312	1226
													190	945
													410	152
													175	489
													538	238
													220	1008
													421	171
													157	820
													506	1049
													188	873
													710	1175
													168	230
													276	612
													176	728
													524	1089
													201	296
													371	169
													237	805
													132	450
													663	750
													208	925
													226	493
													307	1221
													238	923
													171	381
													132	203
													438	257
													233	1024
													218	468
													140	1632
													306	1028
													484	320
													166	108
													158	868
													130	130
													101	292
													113	618
													429	210
													245	515
													221	548
													148	502
													478	401
													263	543
													684	892
													666	615
													754	508
													385	750
													457	924
													559	1558
													201	430
													417	805
													1016	216
													232	668
													521	648
													340	847
													530	747
													135	468
													353	620
													403	454
													191	785
													226	609
													573	721
													359	446
													112	375
													418	748
													530	403
													284	737
													161	371
													648	704
													378	716
													347	762
													164	163
													477	783
													816	153
													290	466
													306	392
													604	516
													650	333
													319	505
													415	683
													165	658
													239	726
													168	831
													276	870
													227	342
													629	610
													110	993
													1289	899
													237	654
													331	201
													793	947
													316	101
													157	389
													387	720
													345	385
													558	484
													325	771
													176	458
													399	719
													357	332
													345	161
													126	359
													693	275
													250	164
													599	445
													190	385
													495	385
													478	311
													622	188
													322	1305
													780	470
													463	205
													113	261
													641	241
													551	708
													595	274
													829	614
													916	124
													366	342
													489	282
													630	893
													122	196
													676	424
													711	163
													176	159
													396	256
													699	217
													167	474
													629	458
													446	335
													480	573
													927	595
													104	337
													264	161
													381	1634
													114	574
													330	264
													329	504
													329	602
													564	681
													199	178
													373	1104
													952	223
													431	431
													522	839
													859	201
													751	382
													1138	580
													544	271
													301	1006
													314	311
													211	201
													133	1045
													169	335
													208	1790
													420	1111
													196	119
													484	549
													621	117
													415	776
													405	892
													281	1420
													388	847
													946	569
													493	211
													463	395
													479	148
													492	644
													738	364
													295	216
													386	405
													844	561
													378	931
													251	335
													250	408
													143	357
													258	705
													1011	1732
													344	161
													390	539
													384	802
													445	572
													709	101
													927	663
													101	168
													373	1218
													703	521
													682	487
													519	507
													800	540
													555	814
													469	619
													725	1629
													372	590
													220	1250
													257	1295
													514	1090
													513	467
													554	599
													614	609
													234	385
													390	244
													427	311
													458	186
													233	857
													1046	674
													132	312
													140	240
													956	396
													349	769
													425	791
													1286	276
													384	507
													111	208
													658	609
													112	116
													256	418
													589	880
													130	616
													136	1011
													1248	161
													920	291
													479	1125
													447	999
													331	311
													226	183
													479	832
													851	725
													239	679
													583	534
													143	1064
													561	609
													254	851
													107	956
													674	701
													651	945
													425	811
													335	648
													423	171
													244	1054
													216	459
													426	621
													442	359
													458	291
													338	461
													440	258
													168	801
													733	430
													591	200
													626	201
													752	438
													513	388
													493	862
													122	873
													372	127
													682	534
													637	155
													546	978
													367	689
													1184	535
													299	170
													298	733
													119	703
													204	560
													351	456
													423	183
													640	569
													253	368
													947	691
													510	581
													397	946
													872	624
													731	561
													276	751
													370	312
													281	462
													310	439
													204	892
													544	828
													682	311
													710	997
													166	1140
													689	619
													176	504
													166	460
													189	501
													879	972
													672	378
													299	299
													200	1355
													981	737
													219	123
													149	950
													254	355
													463	612
													324	1355
													493	1028
													245	610
													664	134
													110	1610
													179	436
													577	648
													582	768
													499	356
													537	748
													211	1005
													119	627
													411	644
													169	401
													985	549
													415	600
													483	366
													438	421
													135	728
													216	243
													301	174
													140	564
													688	569
													141	1495
													226	1063
													132	827
													257	264
													394	117
													273	1622
													137	487
													870	743
													321	526
													831	681
													174	132
													262	422
													174	149
													322	594
													459	1061
													388	982
													213	257
													884	581
													138	186
													422	444
													1030	758
													208	573
													461	1325
													400	945
													184	800
													115	1180
													251	380
													362	916
													115	512
													1263	490
													625	459
													268	401
													142	706
													462	633
													526	399
													179	913
													275	519
													928	311
													201	942
													1041	559
													311	1080
													496	1095
													867	1374
													392	501
													101	413
													101	926
													173	575
													201	458
													177	385
													174	178
													667	581
													494	401
													508	386
													882	502
													369	714
													425	432
													355	1071
													505	430
													241	806
													170	775
													405	111
													256	860
													221	730
													234	662
													499	529
													604	552
													378	1085
													203	719
													868	324
													151	613
													261	473
													155	299
													811	719
													574	552
													175	248
													678	634
													104	589
													746	662
													564	975
													214	385
													482	653
													129	169
													366	499
													291	114
													371	549
													105	632
													106	197
													141	768
													130	286
													987	643
													121	1174
													653	807
													384	587
													457	430
													922	215
													469	181
													705	654
													852	600
													893	200
													1134	595
													1132	118
													593	167
													102	408
													819	227
													430	246
													847	539
													1720	215
													718	687
													338	250
													481	276
													408	593
													486	455
													306	574
													664	643
													829	415
													602	1024
													334	158
													443	452
													849	542
													363	188
													683	464
													350	466
													571	185
													377	525
													941	292
													491	372
													310	271
													471	904
													699	686
													524	308
													445	446
													490	604
													487	1016
													651	1055
													740	1040
													727	325
													448	355
													519	1021
													399	1944
													649	240
													345	627
													592	1573
													301	668
													317	1305
													259
													245	434
													324	436
													212	822
													545	308
													640	322
													370	507
													232	186
													779	112
													202	208
													717	636
													190	296
													360	102
													556	208
													334	1112
													309	1213
													897	532
													494	1112
													340	1012
													296	1089
													589	818
													293	1389
													338	1462
													407	257
													231	148
													201	473
													281	433
													402	330
													101	1554
													334	195
													435	965
													195	185
													364	451
													514	132
													296	565
													248	232
													425	832
													708	817
													292	1016
													425	412
													242	137
													107	340
													470	1329
													400	766
													325	425
													365	634
													301	264
													151	963
													442	951
													122	563
													319	109
													185	862
													247	117
													473	228
													430	178
													216	249
													306	116
													201	594
													374	892
													233	223
													159	311
													377	635
													489	597
													375	395
													494	1276
													252	460
													346	398
													506	863
													211	667
													161	696
													226	375
													255	423
													354	474
													485	117
													158	153
													380	497
													1016	654
													356	604
													273	1476
													228	549
													407	296
													329	554
													132	1114
													468	956
													350	305
													521	1010
													540	868
													463	1070
													396	623
													299	1142
													177	654
													333	440
													499	174
													345	772
													276	670
													368	678
													479	501
													344	702
													127	1304
													579	435
													542	697
													137	496
													207	282
													387	314
													137	646
													371	366
													473	519
													206	363
													416	105
													311	629
													252	822
													192	400
													211	128
													465	1219
													370	723
													254	552
													217	749
													324	630
													413	638
													146	328
													549	385
													114	1727
													603	1012
													204	617
													279	195
													609	605
													304	475
													146	722
													279	699
													105	827
													282	593
													245	985
													693	1802
													517	662
													229	901
													641	225
													286	113
													169	271
													201	193
													128	245
													215	311
													101	160
													441	1528
													143	495
													531	308
													721	609
													579	365
													264	1021
													490	353
													270	360
													142	899
													590	519
													352	164
													306	599
													360	608
													404	979
													231	412
													671	638
													106	635
													160	241
													445	110
													218	122
													869	360
													316	747
													150	304
													179	421
													297	1152
													646	466
													134	358
													345	206
													279	201
													213	111
													514	281
													574	695
													148	1066
													244	1373
													433	414
													126	544
													149	103
													161	166
													533	1189
													201	598
													246	419
													501	589
													375	123
													247	744
													341	112
													308	430
													678	623
													122	123
													575	763
													194	130
													490	291
													274	214
													594	121
													241	844
													604	783
													123	229
													499	753
													452	476
													157	621
													454	890
													150	157
													146	207
													232	312
													599	156
													498	125
													493	1732
													136	700
													196	711
													415	792
													850	491
													423	399
													104	698
													165	1545
													311	280
													370	1031
													119	927
													424	347
													238	224
													119	147
													141	192
													492	186
													159	557
													158	305
													579	1274
													521	179
													117	942
													532	439
													744	638
													534	554
													484	1950
													529	756
													102	1139
													209	529
													105	947
													308	623
													868	388
													669	783
													489	950
													645	468
													608	841
													247	671
													167	734
													129	867
													134	216
													444	1110
													168	991
													117	629
													634	1155
													899	970
													125	483
													672	667
													234	666
													571	942
													204	824
													122	676
													758	534
													659	362
													194	534
													582	288
													905	1625
													117	426
													184	744
													444	658
													628	468
													118	742
													518	408
													544	548
													522	1308
													516	530
													619	251
													477	748
													440	370
													433	524
													598	1666
													226	460
													774	732
													756	445
													574	805
													816	134
													132
													230	1027
													132	1226
													392	610
													733	824
													754	509
													286	627
													208	559
													479	558
													335	911
													141	296
													762	305
													445	661
													553	1367
													251	1104
													641	221
													849	1589
													627	900
													298	954
													236	1145
													104	1041
													636	922
													944	403
													252	469
													271	1220
													487	531
													400	787
													1053	968
													158	551
													313	335
													181	568
													1145	939
													581	964
													284	182
													584	317
													519	666
													120	982
													1048	770
													504	1181
													129	799
													189	385
													311	444
													373	570
													336	693
													132	1161
													337	430
													885	488
													422	648
													375	755
													133	580
													611	613
													601	225
													954	662
													773	151
													415	236
													137	1462
													551	1021
													546	978
													126	624
													105	1463
													370	227
													582	147
													115	235
													615	169
													383	1266
													1284	158
													728
													233	172
													1118	235
													463	731
													133	1197
													117	430
													209	490
													187	144
													155	318
													190	162
													467	306
													101	1171
													393	1981
													283	117
													472	1364
													445	240
													410	395
													405	148
													218	161
													256	386
													435	159
													293	500
													583	132
													250	1190
													143	260
													194	1712
													301	211
													309	365
													256	252
													998	230
													196	502
													497	769
													211	465
													171	1273
													846	1945
													346	150
													142	682
													104	1242
													137	173
													158	1312
													518	1192
													456	286
													162	947
													258	817
													126	246
													700	640
													655	564
													126	279
													261	880
													173	614
													134	601
													286	833
													172	1047
													226	461
													311	1012
													461
													569	1420
													276	370
													569	812
													494	788
													127	424
													600	790
													946	1428
													1171	227
													160	287
													286	1036
													243	1891
													888	1133
													209	1134
													879	601
													372	519
													242	157
													301	737
													655	173
													368	594
													541	970
													385	643
													449	176
													141	1139
													508	1100
													875	1165
													130	1504
													424	852
													427	265
													329	1974
													804	757
													301	1007
													204	1193
													594	578
													610	172
													182	631
													309	617
													118	624
													423	462
													78	154
													95	1323
													78	1292
													134	653
													296	654
													87
													561	616
													38	694
													355	1048
													538	743
													392	966
													87	1205
													595	1160
													92	1364
													767	1023
													77	637
													576	986
													76	1096
													52	680
													524
													118	375
													188	688
													188	1068
													188	1807
													188	1379
													188	544
													188	255
													188	1134
													171	1327
													288	1090
													820	623
													534	508
													276	1596
													385	907
													941	673
													275	1220
													819	793
													566	355
													394	1597
													373	1099
													348	1324
													743	1349
													688	1978
													722	1290
													610	1444
													227	1395
													136	907
													703
													559	1627
													571	1488
													658
													584	1139
													171	1297
													703	867
													421	137
													591	165
													631	226
													427	1002
													230	106
													319	707
													882	692
													112	221
													996	415
													379	165
													1229	206
													526	638
													628	301
													663	716
													406	157
													286	875
													133	404
													174	693
													275	102
													605	118
													315	107
													257	1059
													374	215
													470	795
													495	107
													361	974
													609	335
													302	998
													844	809
													168	151
													450	104
													319	716
													372	1115
													448	226
													162	998
													256	253
													495	427
													1761	383
													425	234
													647	237
													206	152
													280	465
													316	325
													370	522
													322	320
													159	468
													637	746
													515	549
													355	743
													152	183
													281	1062
													369	825
													221	115
													236	301
													394	643
													132	152
													305	107
													355	120
													143	147
													936	693
													410	903
													748	781
													110	1334
													474	1078
													229	102
													244	277
													281	285
													311	753
													258	147
													352	683
													549	919
													462	711
													402	961
													360	943
													443	490
													113	1566
													299	163
													373	567
													594	1417
													855	841
													330	514
													141	615
													521	335
													213	712
													110	943
													713	1135
													273	953
													651	800
													320	1013
													777	354
													415	969
													126	115
													445	123
													256	643
													112	614
													309	510
													246	773
													132	191
													657	1016
													135	1415
													176	369
													338	161
													210	236
													625	467
													526	402
													136	770
													348	186
													513	1595
													489	122
													771	370
													678	487
													405	296
													721	702
													447	127
													747	177
													347	652
													264	840
													107	937
													259	142
													561	854
													1017	569
													158	104
													236	237
													570	122
													691	857
													418	578
													534	119
													843	306
													553	1100
													221	579
													727	645
													343	1165
													418	695
													136	877
													653	288
													139	1066
													631	787
													730	286
													1030	895
													444	144
													297	970
													151	623
													549	454
													180	273
													378	246
													614	479
													850	176
													788	1270
													579	682
													310	733
													571	252
													143	783
													420	314
													424	335
													209	430
													654	618
													638	176
													360	239
													390	635
													102	504
													208	786
													224	1136
													177	108
													720	286
													495	909
													129	454
													524	665
													283	1027
													385	1217
													404	1035
													1082	343
													127	839
													475	205
													127	756
													593	544
													153	646
													260	788
													201	991
													240	176
													128	160
													320	253
													314	378
													230	282
													136	285
													258	413
													661	370
													522	789
													130	1637
													197	677
													608	928
													577	264
													251	844
													236	470
													149	131
													609	371
													168	574
													217	662
													201	606
													147	455
													194	237
													108	483
													175	650
													277	887
													499	191
													591	866
													236	1209
													534	366
													351	504
													500	479
													553	129
													236	494
													460	333
													112	141
													666	778
													574	834
													546	1190
													122	274
													323	570
													64	605
													492	159
													73	869
													255	786
													79	296
													67	708
													718	697
													580	485
													441	791
													174	127
													118	1796
													416	853
													478	256
													793	130
													849	124
													705	747
													1635	218
													539	655
													416	700
													242	544
													1082	699
													201	350
													295	237
													626	630
													180	279
													168	456
													188	539
													557	571
													466	1076
													475	436
													658	1225
													173	316
													572	639
													619	199
													666	132
													922	910
													293	235
													1226	1464
													450	199
													116	547
													240	622
													549	160
													103	1453
													555	619
													112	933
													332	685
													142	346
													675	778
													219	129
													165	750
													731	430
													1175	369
													887	956
													702	213
													523	805
													629	753
													355	341
													314	193
													455	550
													599	1058
													233	197
													1275	273
													491	559
													564	1330
													780	993
													926	363
													912	268
													789	996
													106	1861
													837	583
													178	1041
													479	509
													539	1519
													470	485
													419	574
													960	927
													189	1154
													135	593
													235	1278
													497	1160
													260
													484	1039
													563	1110
													708	926
													375	1317
													461	531
													132	1681
													723	438
													117	363
													1189	489
													186	724
													128	840
													602	902
													138	1133
													584	566
													350	982
													532	887
													281	633
													457	143
													591	1088
													412	105
													189	882
													286	826
													589	1161
													273	1344
													279	173
													428	568
													197	1115
													617	743
													617	685
													509	798
													456	502
													373	557
													558	1022
													136	1573
													319	748
													281	693
													187	1180
													290	895
													316	393
													561	718
													104	446
													191	720
													105	1128
													630	370
													338	624
													489	412
													111	1183
													152	883
													166	1279
													157	623
													557	1181
													524	157
													400	494
													977	827
													328	939
													378	446
													271	743
													425	1145
													944	1111
													137	571
													381	166
													168	450
													234	652
													572	946
													216	1056
													146	241
													117	1123
													168	671
													802	586
													392	922
													654	271
													590	787
													251	751
													176	1194
													147	840
													512	1046
													383	1001
													170	1056
													1208	723
													107	502
													195	816
													123	874
													268	131
													374	842
													385	622
													128	257
													426	1080
													195	215
													241	253
													388	692
													1226	812
													692	742
													175	380
													625	358
													716	417
													571	698
													386	738
													162	231
													166	177
													433	191
													180	535
													800	236
													169	403
													447	262
													216	263
													177	475
													361	1268
													162	857
													289	466
													226	505
													746	180
													108	553
													211	125
													272	810
													495	562
													688	596
													316	388
													375	786
													824	540
													139	656
													1000	514
													167	735
													118	560
													705	374
													424	253
													410	868
													593	556
													663	332
													187	188
													936	821
													881	810
													930	246
													1102	606
													903	536
													101	1093
													262	238
													690	1096
													437	222
													598	105
													195	701
													589	638
													560	203
													502	534
													569	138
													869	194
													1021	169
													619	913
													374	562
													232	947
													1944	372
													937	792
													753	381
													306	996
													981	644
													925	637
													1915	130
													641	592
													438	902
													296	116
													798	336
													750	416
													400	108
													348	220
														577
													214	932
													858	104
													504	505
													764	367
													813	544
													252	787
													375	603
													231	1190
													380	413
													559	140
													170	572
													225	228
													902	495
													678	692
													868	182
													582	304
													903	580
													292	150
													378	159
													118	534
													1135	521
													697	401
													655	221
													156	353
													546	108
													1202	125
													609	135
													816	746
													804	333
													429	642
													552	198
													1265	717
													923	375
														268
													258	562
													610	200
													428	110
													1295	275
													409	385
													196	679
													270	159
													829	641
													700	469
													560	394
													355	138
													294	191
													839	267
													510	996
													360	197
													465	340
													465	439
													711	719
													391	579
													386	294
													184	303
													567	221
													582	299
													508	237
													461	435
													852	191
													751	410
													830	102
													638	356
													753	290
													390	324
													584	489
													288	306
													161	973
													458	962
													76	550
													81	150
													552	363
													1086	467
													568	222
													434	199
													499	540
													214	450
													385	242
													353	573
													335	688
													117	410
													308	170
													48	496
													340	282
													97	277
													456	134
													288	335
													88	107
													524	142
													640	198
													652	148
													160	138
													585	219
													222	595
													169	443
													1910	248
													468	351
													543	102
													92	388
													533	333
													417	214
													405	211
													285	189
													231	157
													627	143
													702	767
													812	465
													559	234
													167	411
													357	117
													52	117
													144	271
													415	236
													1071	325
													114	306
													719	157
													1033	124
													458	1952
													632	554
													161	266
													871	843
													226	254
													534	212
													1005	217
													180	111
													319	551
													342	112
													655	137
													497	838
													357	541
													233	239
													160	279
													382	200
													167	375
													579	445
													327	206
													668	669
													641	488
													226	119
													396	452
													649	231
													529	177
													749	375
													302	782
													629	124
													641	781
													634	560
													1135	470
													461
													501	251
													297	121
													433	832
													256	507
													211	645
													492	106
													385	445
													457	143
													942	107
													499	164
													504	256
													394	371
													516	211
													484	143
													190	697
													510	125
													570	271
													450	444
													475	888
													356	216
													271	178
													200	475
													862	445
													720	120
													299	798
													387	197
													707	269
													345	147
													590	181
													644	526
													207	683
													345	294
													619	520
													915	101
													278	240
													751	150
													375	267
													1009	166
													569	224
													636	112
													579	758
													1311	386
													266	326
													251
													342	157
													503	102
													102	427
													1200	240
													313	143
													410	447
													273	163
													434	245
													397	440
													376	293
													454	244
													367	654
													286	702
													286	548
													338	343
													292	180
													718	122
													231	185
													414	132
													878	152
													285	126
													420	973
													597	145
													110	673
													463
													472	673
													604	108
													607	933
													564	420
													634	940
													354	1646
													295	332
													158	307
													303	360
													237	663
													469	278
													232	893
													166	513
													127	880
													379	1346
													532	718
													339	589
													131	893
													316	190
													250	801
													538	819
													471	496
													745	627
[truncated: 1,686 more rows]

## Sheet: Fig. 6g
Force-frequency measurements in EDL muscles from IgA Ab- and anti-CD36-treated old mice at 10 DPI
Specific force measurements:
Frequency (Hz)	IgA Ab						anti-CD36
1	20.5873	15.5564	18.2207	19.2865	29.9096	32.503	42.3184	32.3656	31.3277	29.7622	48.2846
5	20.5071	16.201	18.1303	19.6131	29.8666	35.0463	43.2738	32.387	32.4235	31.2088	50.7684
10	23.9917	19.1447	23.1242	21.9852	38.0959	36.8487	50.5042	32.4082	36.5059	32.4679	53.0837
20	46.4815	38.8051	45.959	36.1321	71.2071	58.197	91.216	45.6565	65.8783	50.1216	83.0142
40	72.8563	61.0438	69.2823	69.7717	96.1531	89.4583	137.399	81.9988	100.386	90.7735	131.53
60	84.4317	70.7989		88.4222	107.713	109.565	155.291	102.264	113.837	109.793	151.105
80	91.4009	75.1392	86.9421	100.042	112.483	119.979	167.103	113.11	122.238	120.268	160.261
100	95.1458	76.6002	90.6695	107.021	114.739	125.606	172.466	115.258	127.76	125.84	166.955
150	93.063	76.5358	91.1219	111.319	116.136		173.03	111.43	133.153	125.76	167.797
200	94.3247	75.7622	89.982	108.482	114.653	125.646	170.62	106.475	130.747	121.795	169.733
250	93.3835	76.5572	92.2076	112.109	115.771	128.951	172.184	107.623	131.929	121.741	170.533
300	94.5851	76.4499	93.8541	113.691	117.038	128.971	175.093	108.793	134.958	125.813	167.018
N of each column:	IgA Ab		anti-CD36
	Muscles	Mice	Muscles	Mice
	6	3	5	4
Test performed: 2way ANOVA test between IgA Ab and anti-CD36
Column factor respresents treatment (IgA Ab or anti-CD36 Ab)
Table Analyzed	Specific force
Mixed-effects model (REML)	Matching: Stacked
Assume sphericity?	No
Alpha	0.05
Fixed effects (type III)	P value	P value summary	Statistically significant (P < 0,05)?	F (DFn, DFd)	Geisser-Greenhouse's epsilon
Time	<0,0001	****	Yes	F (1,377, 12,14) = 294,3	0.1251
Column Factor	0.0193	*	Yes	F (1, 9) = 8,080
Time x Column Factor	<0,0001	****	Yes	F (11, 97) = 6,040
Random effects	SD	Variance
Subject	17.42	303.3
Residual	7.64	58.37
Was the matching effective?
Chi-square, df	156,6, 1
P value	<0,0001
P value summary	****
Is there significant matching (P < 0.05)?	Yes
Difference between column means
Predicted mean of anti-IgA	74.89
Predicted mean of anti-CD36	105.1
Difference between predicted means	-30.22
SE of difference	10.63
95% CI of difference	-54,27 to -6,170
Data summary
Number of columns (Column Factor)	2
Number of rows (Time)	12
Number of subjects (Subject)	11
Number of missing values	2

## Sheet: Fig. 6h
Engraftment of 10.000 SPiDER+ or SPiDER- cells into pre-injured young mice
Freshly isolated SPiDER+ and SPiDER- cells were treated with siScramble or siCD36 prior to engraftment
eMHC cross-sectional area analysis of engrafted muscles
	SPiDER- (siScramble)	SPiDER+ (siScramble)	SPiDER- (siCD36)	SPiDER+ (siCD36)
	547.74	481.795	684.733	829.602
	649.347	604.155	695.997	583.923
	719.119	533.472	794.33	651.133
	764.295	639.256	570.672	572.413
	737.907	576.293
	827.854	483.453
N of each column:	SPiDER- (siScramble)	SPiDER+ (siScramble)	SPiDER- (siCD36)	SPiDER+ (siCD36)
	6 mice	6 mice	4 mice	4 mice
Test performed: Ordinary one-way ANOVA (multiple comparisons)
Number of families	1
Number of comparisons per family	6
Alpha	0.05
Tukey's multiple comparisons test	Mean Diff,	95,00% CI of diff,	Significant?	Summary	Adjusted P Value
SPiDER- (siScramble) vs. SPiDER+ (siScramble)	154.6	2,350 to 306,9	Yes	*	0.0459	A-B
SPiDER- (siScramble) vs. SPiDER- (siCD36)	21.28	-149,0 to 191,5	No	ns	0.9838	A-C
SPiDER- (siScramble) vs. SPiDER+ (siCD36)	48.44	-121,8 to 218,7	No	ns	0.847	A-D
SPiDER+ (siScramble) vs. SPiDER- (siCD36)	-133.4	-303,6 to 36,90	No	ns	0.1544	B-C
SPiDER+ (siScramble) vs. SPiDER+ (siCD36)	-106.2	-276,5 to 64,07	No	ns	0.3161	B-D
SPiDER- (siCD36) vs. SPiDER+ (siCD36)	27.17	-159,4 to 213,7	No	ns	0.9748	C-D
Test details	Mean 1	Mean 2	Mean Diff,	SE of diff,	n1	n2	q	DF
SPiDER- (siScramble) vs. SPiDER+ (siScramble)	707.7	553.1	154.6	53.23	6	6	4.109	16
SPiDER- (siScramble) vs. SPiDER- (siCD36)	707.7	686.4	21.28	59.51	6	4	0.5056	16
SPiDER- (siScramble) vs. SPiDER+ (siCD36)	707.7	659.3	48.44	59.51	6	4	1.151	16
SPiDER+ (siScramble) vs. SPiDER- (siCD36)	553.1	686.4	-133.4	59.51	6	4	3.169	16
SPiDER+ (siScramble) vs. SPiDER+ (siCD36)	553.1	659.3	-106.2	59.51	6	4	2.524	16
SPiDER- (siCD36) vs. SPiDER+ (siCD36)	686.4	659.3	27.17	65.19	4	4	0.5893	16

## Sheet: Fig. 6i
SASP transwell assay, SCs proliferation study in vitro
Non-senescent or senescent C2C12 cells (previously generated by Etoposide treatment for 5 days) were treated with si-Scramble or si-Cd36 and put into transwell
SCs were seeded in the bottom of the transwell and cultured in presence of secreted factors secreted by non-senescent or senescent C2C12 cells (treated with si-Scramble or si-Cd36) o no cells (empty transwell).
Proliferation of SCs was assessed 3 days after culture, by BrdU incorporation.
BrdU+ (%)	Empty well	SPiDER- (siScramble)	SPiDER+ (siScramble)	SPiDER- (siCD36)	SPiDER+ (siCD36)
	38.0435	56.4706	35.9375	45.5357	47.3404
	42.5373	53.2374	33.3333	41.9118	61.3065
	42	49.2424	31.25	52.1739	52.1212
	44
N of each column:	Empty well	SPiDER- (siScramble)	SPiDER+ (siScramble)	SPiDER- (siCD36)	SPiDER+ (siCD36)
	4 mice	3 mice	3 mice	3 mice	3 mice
Test performed: Ordinary one-way ANOVA (multiple comparisons)
Number of families	1
Number of comparisons per family	10
Alpha	0.05
Tukey's multiple comparisons test	Mean Diff,	95,00% CI of diff,	Significant?	Summary	Adjusted P Value
Empty well vs. NSen + si-Scramble	-11.34	-22,17 to -0,5044	Yes	*	0.0391	A-B
Empty well vs. Sen + si-Scramble	8.138	-2,696 to 18,97	No	ns	0.1781	A-C
Empty well vs. NSen + si-Cd36	-4.895	-15,73 to 5,939	No	ns	0.6049	A-D
Empty well vs. Sen + si-Cd36	-11.94	-22,78 to -1,110	Yes	*	0.0291	A-E
NSen + si-Scramble vs. Sen + si-Scramble	19.48	7,895 to 31,06	Yes	**	0.0015	B-C
NSen + si-Scramble vs. NSen + si-Cd36	6.443	-5,139 to 18,02	No	ns	0.4204	B-D
NSen + si-Scramble vs. Sen + si-Cd36	-0.6059	-12,19 to 10,98	No	ns	0.9998	B-E
Sen + si-Scramble vs. NSen + si-Cd36	-13.03	-24,62 to -1,452	Yes	*	0.0258	C-D
Sen + si-Scramble vs. Sen + si-Cd36	-20.08	-31,66 to -8,501	Yes	**	0.0012	C-E
NSen + si-Cd36 vs. Sen + si-Cd36	-7.049	-18,63 to 4,533	No	ns	0.3403	D-E
Test details	Mean 1	Mean 2	Mean Diff,	SE of diff,	n1	n2	q	DF
Empty well vs. NSen + si-Scramble	41.65	52.98	-11.34	3.35	4	3	4.787	11
Empty well vs. Sen + si-Scramble	41.65	33.51	8.138	3.35	4	3	3.436	11
Empty well vs. NSen + si-Cd36	41.65	46.54	-4.895	3.35	4	3	2.067	11
Empty well vs. Sen + si-Cd36	41.65	53.59	-11.94	3.35	4	3	5.042	11
NSen + si-Scramble vs. Sen + si-Scramble	52.98	33.51	19.48	3.581	3	3	7.691	11
NSen + si-Scramble vs. NSen + si-Cd36	52.98	46.54	6.443	3.581	3	3	2.544	11
NSen + si-Scramble vs. Sen + si-Cd36	52.98	53.59	-0.6059	3.581	3	3	0.2393	11
Sen + si-Scramble vs. NSen + si-Cd36	33.51	46.54	-13.03	3.581	3	3	5.147	11
Sen + si-Scramble vs. Sen + si-Cd36	33.51	53.59	-20.08	3.581	3	3	7.93	11
NSen + si-Cd36 vs. Sen + si-Cd36	46.54	53.59	-7.049	3.581	3	3	2.784	11
