# Supplementary material for: Senescence atlas reveals an aged-like inflamed niche that blunts muscle regeneration
Source: Nature. 2022 Dec 21;613(7942):169–78. doi: 10.1038/s41586-022-05535-x (PMC9812788; doi:10.1038/s41586-022-05535-x)
Supplement: Supplementary file 9 — Source Data Extended Data Fig. 1 [file 41586_2022_5535_MOESM9_ESM.xlsx]

## Sheet: Ext.Fig.1a
Renilla Luciferase activity measured in young and geriatric muscle tissue at indicated time post injury with CTX
Data normalised to young basal
DPI	Young								Geriatric
0	15.0371	15.9391	15.975	16.4964	14.2572	12.7182			27.0321	36.1189	20.3784	34.1846	53.9737
3	404.676	234.097	400.073	170.835	211.891	122.531	109.3	491.197	3263.87	1540.52	1984.64	3313.08	2266.07
7	315.273	1555.2	1024.16	167.087	105.346	258.664	671.915	293.18	981.005	1963.83	1088.59	2750.53	685.565	869.1
10	162.985	138.661	73.5682	68.6026	153.6	43.8035	78.0936		670.964	587	309.215	416.58	1447.03	1462.75	601.059
N of each column:		Young		Geriatric
		Muscles	Mice	Muscles	Mice
	0	6	6	5	5
	3	8	6	5	4
	7	8	4	6	4
	10	7	5	7	4
Test performed: Mann-Whitney test between Young and Geriatric
Table Analyzed	Basal		Table Analyzed	3 DPI		Table Analyzed	7 DPI		Table Analyzed	10 DPI	Comparisons between ages Young-Geriatric
Column B	Geriatric		Column B	Geriatric		Column B	Geriatric		Column B	Geriatric
vs.	vs,		vs.	vs,		vs.	vs,		vs.	vs,
Column A	Young		Column A	Young		Column A	Young		Column A	Young
Mann Whitney test			Mann Whitney test			Mann Whitney test			Mann Whitney test
P value	0.0043		P value	0.0016		P value	0.0293		P value	0.0006
Exact or approximate P value?	Exact		Exact or approximate P value?	Exact		Exact or approximate P value?	Exact		Exact or approximate P value?	Exact
P value summary	**		P value summary	**		P value summary	*		P value summary	***
Significantly different (P < 0.05)?	Yes		Significantly different (P < 0.05)?	Yes		Significantly different (P < 0.05)?	Yes		Significantly different (P < 0.05)?	Yes
One- or two-tailed P value?	Two-tailed		One- or two-tailed P value?	Two-tailed		One- or two-tailed P value?	Two-tailed		One- or two-tailed P value?	Two-tailed
Sum of ranks in column A,B	21 , 45		Sum of ranks in column A,B	36 , 55		Sum of ranks in column A,B	43 , 62		Sum of ranks in column A,B	28 , 77
Mann-Whitney U	0		Mann-Whitney U	0		Mann-Whitney U	7		Mann-Whitney U	0
Difference between medians			Difference between medians			Difference between medians			Difference between medians
Median of column A	15,49, n=6		Median of column A	223,0, n=8		Median of column A	304,2, n=8		Median of column A	78,09, n=7
Median of column B	34,18, n=5		Median of column B	2266, n=5		Median of column B	1035, n=6		Median of column B	601,1, n=7
Difference: Actual	18.7		Difference: Actual	2043		Difference: Actual	730.6		Difference: Actual	523
Difference: Hodges-Lehmann	18.7		Difference: Hodges-Lehmann	2043		Difference: Hodges-Lehmann	712.2		Difference: Hodges-Lehmann	518.4
Within each column, compare rows (simple effects within columns)									Comparisons between time points
Number of families	2
Number of comparisons per family	6
Alpha	0.05
Tukey's multiple comparisons test	Predicted (LS) mean diff,	95,00% CI of diff,	Significant?	Summary	Adjusted P Value
Young
0 vs. 3	-253	-905,0 to 399,0	No	ns	0.7293
0 vs. 7	-533.8	-1186 to 118,2	No	ns	0.143
0 vs. 10	-87.69	-759,3 to 583,9	No	ns	0.9853
3 vs. 7	-280.8	-884,4 to 322,8	No	ns	0.604
3 vs. 10	165.3	-459,5 to 790,1	No	ns	0.894
7 vs. 10	446.1	-178,7 to 1071	No	ns	0.2402
Geriatric
0 vs. 3	-2439	-3203 to -1676	Yes	****	<0,0001
0 vs. 7	-1355	-2086 to -624,4	Yes	****	<0,0001
0 vs. 10	-750.6	-1457 to -43,75	Yes	*	0.0336
3 vs. 7	1084	352,9 to 1815	Yes	**	0.0015
3 vs. 10	1689	981,8 to 2396	Yes	****	<0,0001
7 vs. 10	604.8	-66,79 to 1276	No	ns	0.091
Test details	Predicted (LS) mean 1	Predicted (LS) mean 2	Predicted (LS) mean diff,	SE of diff,	N1	N2	q	DF
Young
0 vs. 3	15.07	268.1	-253	244.2	6	8	1.465	44
0 vs. 7	15.07	548.9	-533.8	244.2	6	8	3.092	44
0 vs. 10	15.07	102.8	-87.69	251.5	6	7	0.493	44
3 vs. 7	268.1	548.9	-280.8	226.1	8	8	1.756	44
3 vs. 10	268.1	102.8	165.3	234	8	7	0.9991	44
7 vs. 10	548.9	102.8	446.1	234	8	7	2.696	44
Geriatric
0 vs. 3	34.34	2474	-2439	286	5	5	12.06	44
0 vs. 7	34.34	1390	-1355	273.8	5	6	7.002	44
0 vs. 10	34.34	784.9	-750.6	264.7	5	7	4.01	44
3 vs. 7	2474	1390	1084	273.8	5	6	5.599	44
3 vs. 10	2474	784.9	1689	264.7	5	7	9.021	44
7 vs. 10	1390	784.9	604.8	251.5	6	7	3.4	44

## Sheet: Ext.Fig.1b
CSA of EMHC+ fibers measured in young and geriatric muscle tissue at 7 days post injury with CTX
eMHC+ CSA	Young	Geriatric			Fiber distribution analysis	Young	Geriatric
	820.35	438.759				561	519
	780.252	375.969				655	200
	852.748	412.358				627	86
	817.124	471.092				758	206
	839.886	444.423				476	341
	735.148					856	396
	947.888					724	857
	794.265					540	656
	909.088					1179	98
						1027	72
N of each column:		Muscles	Mice			524	210
	Young	9	6			788	217
	Geriatric	5	5			712	484
						835	523
Test performed: Mann-Whitney test between young and geriatric						1154	77
						475	1216
Table Analyzed	MEAN data eMHC young and geriatric					623	985
						701	926
Column B	Geriatric					514	527
vs.	vs,					860	1174
Column A	Young					671	141
						724	131
Mann Whitney test						631	870
P value	0.001					390	474
Exact or approximate P value?	Exact					618	377
P value summary	***					749	61
Significantly different (P < 0.05)?	Yes					406	385
One- or two-tailed P value?	Two-tailed					741	420
Sum of ranks in column A,B	90 , 15					1044	419
Mann-Whitney U	0					1203	968
						581	493
Difference between medians						843	1041
Median of column A	820,4, n=9					523	550
Median of column B	438,8, n=5					815	412
Difference: Actual	-381.6					1126	565
Difference: Hodges-Lehmann	-401.1					649	348
						1056	148
						1570	1401
						479	166
						1035	237
						718	370
						452	237
						941	117
						907	384
						713	93
						1120	142
						1078	81
						752	441
						860	381
						1137	380
						1222	513
						1170	475
						753	330
						955	434
						1138	711
						619	108
						787	106
						1121	399
						1272	185
						1402	481
						1033	110
						1247	1102
						323	87
						854	1534
						904	219
						968	123
						723	107
						1223	518
						814	103
						1164	890
						1154	115
						983	463
						938	912
						1553	1492
						810	96
						1085	467
						1056	121
						1331	226
						1280	68
						281	128
						634	325
						1237	339
						687	597
						540	417
						1055	67
						839	63
						795	180
						1039	87
						983	926
						526	207
						527	597
						670	184
						564	112
						670	143
						390	727
						785	786
						238	141
						586	254
						853	231
						232	106
						1066	161
						1680	325
						1083	101
						819	477
						1147	791
						984	95
						987	271
						836	1090
						1017	154
						1191	183
						1050	357
						1018	913
						1537	189
						935	133
						1022	56
						1285	78
						812	432
						1108	723
						981	189
						783	99
						842	146
						1094	156
						1103	81
						862	185
						689	557
						1187	313
						474	151
						787	343
						526	227
						1122	958
						435	305
						790	554
						850	335
						924	367
						875	772
						930	217
						1220	176
						1420	251
						960	87
						1142	78
						1246	393
						1610	102
						1169	401
						1228	161
						782	795
						1071	171
						2218	180
						1245	226
						1354	465
						896	590
						692	224
						356	488
						836	318
						722	175
						791	73
						1259	68
						220	664
						978	605
						1238	503
						492	115
						510	121
						484	101
						499	225
						1044	508
						967	636
						1071	302
						797	401
						1271	54
						1244	205
						1455	169
						822	52
						472	194
						627	172
						742	271
						731	46
						1258	148
						1351	226
						1353	308
						569	102
						455	397
						1587	536
						1019	554
						1455	622
						831	878
						1387	204
						1361	313
						694	359
						983	113
						1257	176
						1031	59
						625	363
						973	422
						1035	391
						1639	71
						1685	414
						1149	291
						621	474
						734	567
						375	545
						409	461
						649	892
						718	493
						679	721
						310	477
						736	882
						452	606
						264	323
						964	157
						833	627
						555	642
						693	70
						602	405
						199	822
						853	481
						712	79
						694	785
						722	180
						226	38
						918	298
						459	426
						756	155
						316	34
						1035	472
						673	1154
						316	205
						629	739
						301	226
						1603	1051
						933	289
						1005	742
						758	892
						1062	630
						683	62
						232	200
						583	67
						559	293
						210	617
						1439	503
						1327	107
						1148	100
						665	369
						263	238
						1038	898
						695	55
						334	176
						935	64
						889	777
						766	161
						897	392
						812	448
						1445	116
						987	450
						489	1012
						824	87
						1159	43
						835	895
						1387	428
						164	295
						655	673
						1315	316
						1156	655
						826	108
						1186	523
						804	632
						523	459
						916	568
						1658	112
						130	483
						184	145
						2186	293
						827	445
						1194	423
						558	797
						1054	720
						1342	776
						657	419
						889	345
						591	313
						761	155
						658	39
						1295	491
						1652	745
						1535	177
						1131	155
						1684	247
						1067	548
						1080	640
						798	382
						182	502
						651	832
						1098	68
						498	1028
						1021	627
						639	289
						680	94
						948	406
						1159	510
						662	736
						1459	212
						841	233
						1178	572
						461	223
						368	685
						1017	270
						947	468
						996	701
						913	335
						858	837
						1314	936
						774	528
						1619	276
						966	435
						1242	309
						1612	221
						477	252
						995	1005
						1153	485
						1236	688
						780	449
						1229	482
						1339	369
						739	1154
						373	909
						932	608
						735	962
						641	1113
						858	659
						668	585
						627	720
						379	759
						664	1253
						1022	766
						1192	339
						989	567
						1095	674
						984	442
						416	685
						702	499
						793	343
						1044	792
						1058	753
						1221	1006
						620	280
						442	225
						640	81
						239	968
						488	196
						526	963
						301	1087
						238	526
						687	427
						783	445
						1318	609
						967	543
						359	459
						890	134
						1676	175
						914	519
						805	500
						207	93
						737	243
						129	505
						738	699
						967	648
						1144	972
						896	232
						838	535
						916	250
						908	352
						875	477
						1490	516
						1012	859
						897	625
						742	578
						602	674
						585	816
						430	429
						749	838
						620	946
						779	997
						600	745
						1083	682
						1320	897
						365	308
						685	843
						651	392
						417	655
						597	492
						1282	665
						734	239
						867	480
						689	922
						719	570
						951	580
						610	222
						935	250
						768	273
						281	398
						320	778
						721	311
						868	550
						383	566
						798	715
						732	1244
						1384	952
						870	355
						614	350
						646	428
						664	514
						742	901
						1029	398
						1418	574
						1142	452
						720	303
						738	613
						1112	819
						1300	372
						698	221
						704	167
						388	263
						1165	352
						491	204
						575	139
						855	129
						505	923
						732	77
						833	516
						635	267
						149	502
						84	194
						522	605
						691	605
						907	173
						879	513
						934	402
						215	460
						941	286
						543	379
						750	570
						1113	139
						910	59
						979	440
						1649	368
						2138	568
						1372	821
						1035	505
						982	553
						570	621
						620	124
						168	580
						384	501
						563	423
						602	741
						373	466
						321	175
						941	680
						597	100
						175	795
						991	193
						742	676
						628	744
						540	236
						657	650
						794	511
						224	574
						524	843
						315	282
						370	962
						271	568
						562	478
						281	772
						275	221
						503	239
						270	717
						327	500
						510	408
						401	900
						353	404
						687	263
						387	855
						462	682
						326	201
						482	568
						462	349
						344	253
						319	395
						341	238
						390	181
						248	519
						387	1448
						379	242
						353	112
						314	697
						455	172
						355	117
						481	360
						682	240
						787	800
						638	1050
						933	650
						1106	170
						567	303
						628	134
						976	472
						507	91
						937	323
						799	498
						626	145
						759	230
						521	127
						572	443
						355	188
						969	947
						620	378
						1485	45
						804	48
						507	117
						957	221
						684	106
						1179	89
						811	347
						826	398
						748	131
						690	146
						1012	408
						551	57
						899	401
						741	91
						646	278
						728	78
						860	48
						811	76
						865	588
						895	211
						1078	140
						1177	60
						1191	346
						1621	32
						2100	47
						880	62
						1365	288
						1181	1005
						1183	483
						1105	653
						957	374
						1094	582
						963	166
						1040	83
						1261	544
						520	572
						1090	145
						622	677
						1161	68
						928	179
						1385	510
						788	72
						1260	131
						1607	215
						885	126
						1353	406
						854	316
						1199	560
						700	408
						742	121
						998	463
						1208	670
						735	215
						719	406
						597	117
						741	323
						1081	361
						804	506
						262	219
						874	412
						891	676
						980	225
						886	217
						1354	550
						657	578
						990	253
						971	697
						1504	496
						1069	336
						936	493
						983	468
						1145	400
						1562	496
						766	512
						260	55
						898	452
						1075	74
						1204	244
						641	251
						499	385
						697	502
						1305	302
						1165	345
						722	164
						812	197
						586	151
						1084	63
						1021	482
						924	335
						817	371
						710	215
						1109	629
						777	306
						921	543
						964	469
						992	822
						918	821
						1046	446
						390	325
						518	63
						1239	406
						1474	493
						1616	327
						942	214
						477	444
						542	479
						661	571
						1082	317
						833	494
						482	255
						499	196
						917	121
						799	439
						645	407
						163	161
						746	316
						907	110
						1796	80
						580	179
						241	185
						678	1016
						932	150
						1169	725
						420	106
						1262	268
						907	68
						842	110
						706	32
						1003	479
						990	364
						582	390
						701	413
						1058	494
						637	167
						700	78
						921	72
						439	88
						699	133
						869	73
						734	278
						439	93
						394	118
						162	106
						440	281
						343	128
						476	87
						464	196
						1073	382
						1022	35
						642	379
						758	264
						514	273
						412	50
						471	303
						515	951
						851	1225
						509	1301
						836	1060
						999	356
						979	301
						659	92
						895	364
						673	148
						666	560
						903	139
						597	1158
						694	250
						276	636
						440	60
						599	194
						261	80
						385	72
						237	326
						292	405
						335	281
						438	272
						190	87
						923	185
						489	505
						761	281
						339	145
						639	455
						497	69
						1203	248
						1100	47
						647	71
						721	347
						553	85
						599	2217
						901	259
						761	358
						776	240
						747	224
						548	107
						563	135
						723	303
						240	329
						245	802
						451	733
						668	529
						471	219
						367	817
						304	162
						394	417
						349	214
						360	84
						338	249
						366	309
						637	491
						316	503
						340	422
						296	522
						499	597
						560	346
						448	1037
						1405	454
						1135	735
						1889	482
						1801	47
						1369	602
						1265	746
						769	252
						684	961
						1382	292
						2049	243
						1813	314
						1125	733
						729	1088
						934	265
						1123	434
						607	590
						942	124
						984	484
						1098	257
						944	490
						881	854
						1653	452
						1118	1370
						1169	194
						1063	238
						1591	225
						1214	67
						1621	334
						847	805
						1052	328
						457	93
						1262	130
						711	260
						793	658
						510	838
						1110	550
						702	122
						1254	1127
						739	748
						477	943
						676	215
						548	717
						456	795
						1173	712
						1004	330
						1307	285
						1348	874
						471	346
						422	155
						961	1153
						238	369
						828	168
						481	93
						502	439
						803	272
						688	324
						450	207
						640	113
						668	79
						850	297
						579	690
						428	1323
						732	91
						411	203
						698	91
						295	753
						321	824
						482	464
						516	722
						359	1661
						766	1079
						858	897
						621	1957
						455	488
						569	1201
						539	49
						604	1974
						659	1722
						173	133
						429	74
						368	1325
						405	500
						593	262
						455	297
						674	101
						555	166
						720	1091
						682	339
						536	123
						821	463
						329	777
						406	1684
						309	494
						390	847
						924	93
						594	158
						490	184
						376	346
						724	2168
						787	300
						564	1115
						703	209
						377	320
						594	1288
						422	773
						1010	767
						541	416
						514	52
						653	1117
						321	206
						247	804
						410	335
						470	147
						300	166
						895	260
						515	1320
						512	1463
						1205	667
						755	1552
						453	647
						346	172
						479	483
						405	137
						362	735
						427	92
						379	544
						648	119
						657	168
						661	422
						749	731
						1014	90
						493	38
						875	893
						832	227
						447	641
						706	406
						563	694
						1142	616
						760	35
						718	94
						1339	440
						874	308
						1138	205
						999	363
						546	495
						707	1729
						727	456
						858	607
						729	115
						933	648
						1101	392
						604	239
						981	847
						627	60
						533	143
						1347	199
						953	157
						864	491
						286	65
						835	93
						746	94
						238	74
						853	273
						731	251
						727	319
						852	313
						597	219
						633	206
						500	72
						1290	78
						864	541
						1071	41
						614	279
						763	46
						844	303
						601	242
						590	45
						625	85
						1168	425
						916	335
						958	300
						1169	182
						978	35
						528	107
						565	581
						1071	400
						760	90
						760	254
						880	220
						1038	274
						706	541
						843	104
						510	72
						515	905
						777	381
						627	651
						646	126
						886	1486
						783	54
						506	934
						642	800
						493	195
						974	915
						553	1487
						798	1210
						890	890
						565	641
						847	1034
						293	949
						515	643
						844	73
						1142	130
						1022	974
						234	673
						1081	57
						524	378
						1082	483
						926	730
						962	735
						515	638
						240	218
						701	649
						594	678
						1137	643
						1106	1321
						710	1985
						727	155
						668	256
						772	955
						587	1181
						394	555
						893	325
						623	321
						679	126
						688	1361
						282	787
						662	875
						646	117
						779	745
						1052	450
						820	561
						598	182
						1114	1003
						1434	88
						798	349
						1547	115
						833	557
						1027	614
						804	697
						1033	345
						669	363
						390	97
						573	415
						929	222
						646	72
						833	172
						758	384
						773	547
						1056	422
						1529	390
						537	76
						842	304
						1210	1059
						901	245
						1121	886
						1632	339
						586	154
						1117	52
						1284	454
						1025	110
						1047	43
						678	237
						1053	102
						659	158
						808	460
						1368	341
						803	425
						637	305
						350	176
						1069	312
						931	190
						874	428
						834	619
						751	423
						816	537
						586	257
						527	345
						896	134
						1007	59
						769	570
						821	183
						864	478
						851	211
						1024	449
						879	570
						482	34
						597	287
						444	308
						1264	195
						673	409
						1530	378
						1185	445
						963	643
						893	165
						1585	472
						1687	448
						896	525
						953	478
						900	265
						1105	555
						1134	623
						796	649
						729	523
						1250	174
						795	97
						728	285
						744	374
						619	54
						996	525
						776	412
						737	254
						815	308
						918	586
						1023	405
						920	450
						1066	247
						415	155
						1449	296
						686	325
						1087	327
						1188	401
						1131	442
						1634	390
						1360	624
						939	582
						891	591
						1007	325
						1246	391
						746	379
						816	148
						1414	483
						369	550
						1093	488
						1179	340
						566	297
						1078	260
						1134	263
						1233	145
						1447	434
						1118	70
						1414	199
						1199	349
						989	91
						999	278
						1161	367
						727	130
						1157	256
						692	260
						729	383
						1691	544
						1005	557
						951	444
						522	87
						1710	500
						489	706
						1005	313
						1036	473
						848	385
						935	357
						1279	259
						1177	383
						1229	365
						1157	292
						1410	573
						1727	265
						1375	759
						861	630
						738	296
						898	296
						1104	330
						569	248
						606	132
						898	95
						559	177
						564	327
						473	288
						895	409
						624	253
						803	326
						600	341
						537	66
						286	149
						787	515
						857	499
						853	481
						1220	465
						574	199
						1378	526
						915	96
						1182	339
						605	154
						737	135
						1092	308
						1092	322
						1398	405
						995	268
						1182	215
						1440	506
						1027	190
						800	356
						486	199
						384	375
						519	500
						494	390
						603	910
						436	270
						652	215
						1125	549
						1424	258
						745	105
						538	204
						1365	592
						1191	210
						1486	487
						1709	263
						728	218
						1283	308
						1129	259
						1228	249
						738	71
						1578	404
						683	123
						1398	325
						658	155
						1087	128
						490	356
						771	161
						896	247
						675	282
						512	379
						622	64
						1023	167
						1879	303
						875	323
						1410	364
						1578	299
						1497	336
						1249	322
						891	218
						340	117
						891	120
						1022	38
						1087	397
						818	345
						1456	396
						1323	608
						596	254
						681	674
						864	461
						937	200
						871	247
						858	93
						189	198
						494	264
						323	224
						656	298
						615	385
						757	65
						864	225
						673	426
						573	239
						471	328
						793	896
						545	244
						345	172
						592	252
						417	378
						445	65
						750	89
						604	286
						455	177
						581	334
						962	210
						756	360
						549	284
						837	291
						718	272
						621	70
						445	189
						906	294
						1009	171
						858	267
						515	135
						1144	211
						777	502
						688	215
						651	123
						624	240
						899	322
						929	112
						759	661
						879	117
						747	392
						321	108
						1000	207
						604	396
						675	450
						711	411
						652	426
						916	453
						1267	298
						925	570
						618	202
						619	43
						858	440
						700	168
						789	77
						1000	335
						1086	102
						406	315
						699	388
						749	268
						784	202
						519	307
						676	326
						587	77
						570	46
						638	276
						766	301
						530	216
						870	52
						838	221
						417	247
						1020	36
						1305	307
						1030	267
						979	238
						382	259
						1020	538
						533	157
						348	109
						488	79
						677	367
						595	124
						642	177
						775	65
						675	153
						863	90
						1076	167
						285	85
						1507	134
						497	639
						591	159
						695	123
						789	427
						985	56
						975	282
						490	204
						905	245
						412	188
						616	99
						688	240
						566	256
						965	125
						1022	270
						520	56
						1225	62
						1355	246
						848	348
						557	118
						1041	325
						843	290
						920	50
						989	37
						844	456
						1447	432
						1054	101
						629	407
						831	314
						990	101
						643	224
						580	317
						728	54
						1056	174
						682	47
						786	81
						568	85
						1297	150
						868	671
						860	123
						1049	142
						666	413
						1262	52
						901	210
						969	520
						1071	101
						999	655
						513	314
						749	521
						590	297
						574	74
						575	98
						1074	183
						1073	218
						275	349
						813	237
						1132	98
						539	343
						584	346
						412	273
						601	272
						789	441
						398	129
						482	53
						450	244
						599	35
						634	209
						673	275
						1248	402
						707	184
						1258	281
						516	139
						267	178
						580	280
						640	355
						711	210
						548	312
						359	290
						851	270
						762	432
						1030	93
						1381	1050
						1031	262
						1251	248
						1317	232
						830	218
						688	271
						819	83
						954	406
						698	88
						1689	1145
						903	403
						1119	432
						1381	59
						1601	99
						1392	209
						1392	298
						724	253
						502	224
						1033	222
						1060	200
						1224	525
						809	325
						758	210
						844	286
						702	178
						936	266
						515	48
						1023	244
						1364	328
						869	58
						458	308
						648	224
						1084	430
						307	245
						502	254
						1056	166
						840	237
						621	330
						679	248
						571	207
						835	170
						579	367
						582	166
						894	264
						575	905
						628	739
						1065	498
						1513	501
						843	1170
						955	936
						546	1523
						1016	536
						1005	508
						1090	123
						1338	883
						1045	1225
						275	464
						269	1282
						1014	903
						1763	710
						655	65
						633	418
						626	321
						624	440
						684	196
						595	740
						564	739
						563	275
						967	521
						865	636
						670	368
						925	566
						1191	369
						741	372
						695	438
						1050	295
						868	225
						441	360
						602	336
						896	238
						747	379
						1063	601
						756	620
						722	1326
						722	425
						677	913
						418	660
						1032	1043
						901	326
						826	663
						758	488
						497	232
						785	91
						886	1069
						1129	615
						849	270
						913	423
						752	275
						678	1027
						826	100
						762	806
						685	326
						950	592
						894	725
						811	890
						984	598
						706	592
						635	542
						713	150
						636	518
						510	472
						751	254
						714	631
						842	191
						639	247
						649	205
						1030	303
						918	257
						781	663
						1108	437
						1387	277
						1102	387
						671	508
						944	395
						608	35
						976	1300
						1262	52
						1187	47
						1115	155
						564	524
						791	367
						965	291
						955	409
						949	700
						556	608
						537	542
						377	383
						616	383
						550	397
						837	253
						829	863
						632	660
						644	543
						812	392
						516	429
						601	226
						814	719
						678	805
						2454	554
						787	379
						700	466
						891	332
						850	157
						526	557
						202	413
						763	391
						885	519
						608	813
						385	501
						931	809
						1205	325
						1008	544
						830	903
						1122	117
						591	259
						652	160
						1200	201
						896	215
						913	240
						1204	276
						995	140
						841	150
						557	240
						490	315
						832	439
						1038	612
						1311	262
						1233	215
						635	466
						1306	382
						553	305
						840	397
						758	560
						1448	505
						945	45
						637	322
						477	208
						328	289
						1076	441
						1116	418
						948	237
						1240	540
						829	456
						1110	368
						885	402
						1046	254
						1130	208
						1207	193
						1055	623
						823	278
						1245	355
						1026	150
						903	259
						1403	359
						1242	76
						1285	271
						753	542
						1677	424
						1450	532
						637	117
						597	432
						869	417
						724	220
						510	406
						546	424
						583	184
						738	521
						512	474
						456	351
						780	295
						446	117
						321	274
						830	186
						427	323
						285	156
						436	247
						395	249
						456	205
						520	248
						749	182
						456	376
						341	390
						534	653
						335	165
						275	269
						591	424
						596	428
						407	391
						809	31
						732	450
						265	182
						416	343
						715	161
						828	169
						530	477
						428	376
						328	452
						831	982
						319	584
						313	561
						737	428
						1098	490
						955	155
						1434	568
						471	470
						732	335
						752	314
						764	151
						803	227
						578	346
						201	543
						762	69
						804	540
						1147	192
						891	625
						901	550
						218	279
						496	577
						1153	671
						410	710
						374	340
						563	470
						1340	314
						1191	74
						971	248
						711	417
						424	194
						332	532
						771	249
						417	647
						341	434
						339	334
						865	738
						635	701
						342	540
						868	145
						808	374
						1223	265
						829	423
						1022	1121
						1714	282
						455	277
						673	2409
						870	804
						1561	822
						725	1191
						380	803
						292	585
						264	414
						399	586
						278	803
						1082	344
						1798	268
						1109	316
						371	50
						312	379
						513	74
						549	191
						326	346
						856	439
						495	98
						655	696
						595	614
						410	750
						498	689
						554	644
						786	147
						686	783
						938	703
						1032	667
						848	739
						812	783
						1004	717
						1191	839
						763	750
						851	586
						1264	687
						1525	382
						1749	363
						1374	472
						716	144
						308	416
						1092	429
						1252	128
						318	363
						580	523
						657	161
						590	582
						297	79
						398	75
						368	280
						373	407
						289	183
						1956	135
						1592	132
						952	78
						457	89
						1476	208
						1590	358
						1531	486
						2165	581
						725	363
						797	612
						635	160
						809	83
						739	396
						777	78
						999	400
						426	494
						1033	255
						996	709
						361	682
						832	675
						1153	1043
						312	980
						452	859
						1044	500
						972	869
						928	797
						833	916
						1788	792
						728	668
						643	942
						1010	618
						715	177
						1051	389
						1570	81
						952	777
						852	778
						831	502
						1195	467
						816	241
						589	404
						1683	119
						744	422
						1529	70
						1210	485
						2045	199
						956	113
						504	232
						990	370
						1241	657
						841	188
						687	155
						559	459
						438	513
						803	572
						911	422
						1417	373
						832	395
						1120	361
						1339	414
						360	265
						876	330
						1019	99
						1076	85
						548	286
						633	375
						656	139
						684	413
						564	139
						695	211
						504	504
						1024	137
						974	670
						738	37
						582	300
						662	192
						258	263
						849	422
						373	283
						581	412
						565	304
						434	57
						718	220
						608	46
						567	83
						443	522
						663	288
						708	225
						802	65
						1011	318
						1210	558
						568	531
						815	198
						493	511
						524	290
						900	82
						324	230
						729	401
						1318	171
						955	58
						884	690
						1270	414
						766	471
						414	352
						354	244
						1092	316
						580	510
						471	320
						820	365
						1277	303
						914	259
						913	79
						1055	47
						1132	46
						1029	88
						851	386
						626	320
						701	161
						1253	535
						971	263
						1169	106
						1031	145
						598	123
						850	288
						995	255
						719	312
						643	207
						648	254
						798	186
						787	215
						924	135
						1016	380
						817	155
						1083	472
						794	172
						962	234
						755	466
						679	145
						862	406
						1229	69
						839	96
						1197	369
						1285	122
						721	245
						927	297
						949	40
						764	229
						1333	161
						1154	233
						1104	455
						943	273
						1450	102
						1218	171
						812	52
						1057	207
						1552	111
						1764	542
						1457	321
						1373	1408
						688	46
						567	677
						606	1296
						1001	308
						1027	593
						1445	848
						1153	925
						1447	422
						1640	190
						1069	584
						565	251
						934	579
						1257	773
						1163	881
						1406	1925
						1998	1479
						1270	82
						1468	684
						755	821
						1086	859
						719	974
						457	1821
						698	772
						885	809
						984	1163
						863	421
						1344	401
						1635	1270
						1326	1139
						1764	453
						673	911
						777	889
						351	2055
						717	805
						684	200
						619	1007
						586	625
						603	396
						676	485
						586	876
						1009	1070
						1140	718
						569	893
						1016	714
						810	441
						329	706
						347	395
						650	1225
						482	817
						759	696
						711	853
						564	1140
						749	1090
						640	456
						691	355
						741	616
						477	1069
						443	983
						616	598
						736	204
						763	117
						811	64
						489	140
						473	1072
						876	743
						1128	123
						1493	1304
						1048	1141
						1169	270
						488	897
						992	1023
						889	668
						635	379
						439	576
						587	763
						580	603
						383	564
						439	565
						525	504
						558	250
						910	746
						471	752
						406	819
						395	165
						357	424
						801	550
						749	1112
						1034	371
						1178	248
						564	1017
						698	466
						268	1224
						507	1148
						891	330
						557	506
						208	672
						1361	289
						687	307
						1606	121
						1669	150
						814	499
						662	412
						362	407
						781	529
						933	211
						765	354
						918	188
						1024	607
						455	454
						243	941
						499	81
						819	756
						395	919
						322	537
						248	71
						717	239
						1113	726
						1033	814
						746	136
						1084	235
						554	560
						265	283
						222	242
						481	401
						173	228
						951	388
						735	529
						1056	769
						902	570
						1082	289
						783	296
						634	379
						764	329
						842	456
						1085	837
						853	100
						181	274
[truncated: 502 more rows]

## Sheet: Ext.Fig.1c
Expression of senescence markers p16, p19 and mRFP measured in young and geriatric muscle tissue at indicated time post injury with CTX
RT-qPCR of muscle tissue, values normalised to young basal
Outliers removed
mRFP	Young						Geriatric
0	0.976027	0.839041	0.565068	0.976027	1.64384		3.68151	1.88356	3.15068	1.01027	5.99315	5.32534	3.56164	8.41979
3	37.4633	85.19	120.062	15.5184	113.378		183.258	167.602	161.671	123.599
7	374.277	241.615	438.111	490.346	83.5316		393.974	320.239	181.958	150.487	146.395
p16	Young						Geriatric
0	0.707483	0.340136	0.421769	2.59864	0.462585	1.46939	6.92517	7.11565	13.1973	2.09524	5.08844	22.3129	5.95918	6.69001
3	6.99728	6.22757	24.0344	18.0349	0.464997		18.3426	44.6304	21.7504	21.1695
7	43.2317	53.6048	32.474	54.7093	14.5066		34.5588	34.1953	34.1036	18.1624	54.813
p19	Young						Geriatric
0	2.49791	0.527197	0.790795	0.514644	1.53138	0.138075	25.5816	19.1172	5.28452	1.24268	7.64435	10.0795	3.21339	27.9974
3	7.13134	16.4428	13.3405	7.69162	14.2349	4.355	70.762	23.5601	44.0388	52.7952	25.2875	25.2749
7	3.92148	8.23589	12.0511	4.7998	9.67561		8.23458	14.9953	20.148	14.1258	17.2735
N of each column:	mRFP	Young		Geriatric			p16	Young		Geriatric			p19	Young		Geriatric
		Muscle	Mice	Muscle	Mice			Muscle	Mice	Muscle	Mice			Muscle	Mice	Muscle	Mice
	0	5	5	8	8		0	6	6	8	8		0	6	6	8	8
	3	5	5	4	4		3	5	5	4	4		3	6	6	6	5
	7	5	4	5	3		7	5	4	5	3		7	5	4	5	3
Test performed: Mann-Whitney test between Young and Geriatric (mRFP)									Test performed: Mann-Whitney test between Young and Geriatric (p16)									Test performed: Mann-Whitney test between Young and Geriatric (p19)
Table Analyzed	Basal mRFP		Table Analyzed	3DPI mRFP		Table Analyzed	7DPI mRFP		Table Analyzed	Basal p16		Table Analyzed	3DPI p16		Table Analyzed	7DPI p16		Table Analyzed	Basal p19		Table Analyzed	3DPI p19		Table Analyzed	7DPI p19
Column B	Geriatric		Column B	Geriatric		Column B	Geriatric		Column B	Geriatric		Column B	Geriatric		Column B	Geriatric		Column B	Geriatric		Column B	Geriatric		Column B	Geriatric
vs.	vs,		vs.	vs,		vs.	vs,		vs.	vs,		vs.	vs,		vs.	vs,		vs.	vs,		vs.	vs,		vs.	vs,
Column A	Young		Column A	Young		Column A	Young		Column A	Young		Column A	Young		Column A	Young		Column A	Young		Column A	Young		Column A	Young
Mann Whitney test			Mann Whitney test			Mann Whitney test			Mann Whitney test			Mann Whitney test			Mann Whitney test			Mann Whitney test			Mann Whitney test			Mann Whitney test
P value	0.0031		P value	0.0159		P value	0.4206		P value	0.0013		P value	0.0286		P value	>0,9999		P value	0.0027		P value	0.0022		P value	0.0317
Exact or approximate P value?	Exact		Exact or approximate P value?	Exact		Exact or approximate P value?	Exact		Exact or approximate P value?	Exact		Exact or approximate P value?	Exact		Exact or approximate P value?	Exact		Exact or approximate P value?	Exact		Exact or approximate P value?	Exact		Exact or approximate P value?	Exact
P value summary	**		P value summary	*		P value summary	ns		P value summary	**		P value summary	*		P value summary	ns		P value summary	**		P value summary	**		P value summary	*
Significantly different (P < 0.05)?	Yes		Significantly different (P < 0.05)?	Yes		Significantly different (P < 0.05)?	No		Significantly different (P < 0.05)?	Yes		Significantly different (P < 0.05)?	Yes		Significantly different (P < 0.05)?	No		Significantly different (P < 0.05)?	Yes		Significantly different (P < 0.05)?	Yes		Significantly different (P < 0.05)?	Yes
One- or two-tailed P value?	Two-tailed		One- or two-tailed P value?	Two-tailed		One- or two-tailed P value?	Two-tailed		One- or two-tailed P value?	Two-tailed		One- or two-tailed P value?	Two-tailed		One- or two-tailed P value?	Two-tailed		One- or two-tailed P value?	Two-tailed		One- or two-tailed P value?	Two-tailed		One- or two-tailed P value?	Two-tailed
Sum of ranks in column A,B	16 , 75		Sum of ranks in column A,B	15 , 30		Sum of ranks in column A,B	32 , 23		Sum of ranks in column A,B	22 , 83		Sum of ranks in column A,B	10 , 26		Sum of ranks in column A,B	28 , 27		Sum of ranks in column A,B	23 , 82		Sum of ranks in column A,B	21 , 57		Sum of ranks in column A,B	17 , 38
Mann-Whitney U	1		Mann-Whitney U	0		Mann-Whitney U	8		Mann-Whitney U	1		Mann-Whitney U	0		Mann-Whitney U	12		Mann-Whitney U	2		Mann-Whitney U	0		Mann-Whitney U	2
Difference between medians			Difference between medians			Difference between medians			Difference between medians			Difference between medians			Difference between medians			Difference between medians			Difference between medians			Difference between medians
Median of column A	0,9760, n=5		Median of column A	85,19, n=5		Median of column A	374,3, n=5		Median of column A	0,5850, n=6		Median of column A	6,612, n=4		Median of column A	43,23, n=5		Median of column A	0,6590, n=6		Median of column A	10,52, n=6		Median of column A	8,236, n=5
Median of column B	3,622, n=8		Median of column B	164,6, n=4		Median of column B	182,0, n=5		Median of column B	6,808, n=8		Median of column B	21,46, n=4		Median of column B	34,20, n=5		Median of column B	8,862, n=8		Median of column B	34,66, n=6		Median of column B	15,00, n=5
Difference: Actual	2.646		Difference: Actual	79.45		Difference: Actual	-192.3		Difference: Actual	6.223		Difference: Actual	14.85		Difference: Actual	-9.036		Difference: Actual	8.203		Difference: Actual	24.15		Difference: Actual	6.759
Difference: Hodges-Lehmann	2.705		Difference: Hodges-Lehmann	79.45		Difference: Hodges-Lehmann	-91.13		Difference: Hodges-Lehmann	5.814		Difference: Hodges-Lehmann	15.23		Difference: Hodges-Lehmann	-7.279		Difference: Hodges-Lehmann	7.544		Difference: Hodges-Lehmann	24.26		Difference: Hodges-Lehmann	7.598
Test performed: 2way ANOVA of mRFP									Comparisons between time points for mRFP
Within each column, compare rows (simple effects within columns)
Number of families	2
Number of comparisons per family	3
Alpha	0.05
Tukey's multiple comparisons test	Predicted (LS) mean diff,	95,00% CI of diff,	Significant?	Summary	Adjusted P Value
Young
0 vs. 3	-73.32	-202,6 to 55,92	No	ns	0.3507
0 vs. 7	-324.6	-453,8 to -195,3	Yes	****	<0,0001
3 vs. 7	-251.3	-380,5 to -122,0	Yes	***	0.0002
Geriatric
0 vs. 3	-154.9	-280,0 to -29,77	Yes	*	0.0131
0 vs. 7	-238.9	-355,4 to -122,4	Yes	****	<0,0001
3 vs. 7	-83.98	-221,1 to 53,11	No	ns	0.2972
Test details	Predicted (LS) mean 1	Predicted (LS) mean 2	Predicted (LS) mean diff,	SE of diff,	N1	N2	q	DF
Young
0 vs. 3	1	74.32	-73.32	52.01	5	5	1.994	26
0 vs. 7	1	325.6	-324.6	52.01	5	5	8.825	26
3 vs. 7	74.32	325.6	-251.3	52.01	5	5	6.832	26
Geriatric
0 vs. 3	4.128	159	-154.9	50.36	8	4	4.35	26
0 vs. 7	4.128	243	-238.9	46.88	8	5	7.206	26
3 vs. 7	159	243	-83.98	55.17	4	5	2.153	26
Test performed: 2way ANOVA of p16									Comparisons between time points for p16
Within each column, compare rows (simple effects within columns)
Number of families	2
Number of comparisons per family	3
Alpha	0.05
Tukey's multiple comparisons test	Predicted (LS) mean diff,	95,00% CI of diff,	Significant?	Summary	Adjusted P Value
Young
0 vs. 3	-10.15	-25,70 to 5,392	No	ns	0.255
0 vs. 7	-38.71	-54,25 to -23,16	Yes	****	<0,0001
3 vs. 7	-28.55	-44,79 to -12,32	Yes	***	0.0005
Geriatric
0 vs. 3	-17.8	-33,52 to -2,081	Yes	*	0.0241
0 vs. 7	-26.77	-41,41 to -12,14	Yes	***	0.0003
3 vs. 7	-8.972	-26,19 to 8,248	No	ns	0.4118
Test details	Predicted (LS) mean 1	Predicted (LS) mean 2	Predicted (LS) mean diff,	SE of diff,	N1	N2	q	DF
Young
0 vs. 3	1	11.15	-10.15	6.269	6	5	2.29	27
0 vs. 7	1	39.71	-38.71	6.269	6	5	8.731	27
3 vs. 7	11.15	39.71	-28.55	6.548	5	5	6.167	27
Geriatric
0 vs. 3	8.673	26.47	-17.8	6.34	8	4	3.971	27
0 vs. 7	8.673	35.45	-26.77	5.902	8	5	6.415	27
3 vs. 7	26.47	35.45	-8.972	6.945	4	5	1.827	27
Test performed: 2way ANOVA of p19									Comparisons between time points for p19
Within each column, compare rows (simple effects within columns)
Number of families	2
Number of comparisons per family	3
Alpha	0.05
Tukey's multiple comparisons test	Predicted (LS) mean diff,	95,00% CI of diff,	Significant?	Summary	Adjusted P Value
Young
0 vs. 3	-9.533	-23,32 to 4,259	No	ns	0.2203
0 vs. 7	-6.737	-21,20 to 7,728	No	ns	0.4927
3 vs. 7	2.796	-11,67 to 17,26	No	ns	0.8828
Geriatric
0 vs. 3	-27.77	-40,67 to -14,87	Yes	****	<0,0001
0 vs. 7	-2.502	-16,12 to 11,12	No	ns	0.8935
3 vs. 7	25.26	10,80 to 39,73	Yes	***	0.0005
Test details	Predicted (LS) mean 1	Predicted (LS) mean 2	Predicted (LS) mean diff,	SE of diff,	N1	N2	q	DF
Young
0 vs. 3	1	10.53	-9.533	5.594	6	6	2.41	30
0 vs. 7	1	7.737	-6.737	5.867	6	5	1.624	30
3 vs. 7	10.53	7.737	2.796	5.867	6	5	0.6739	30
Geriatric
0 vs. 3	12.52	40.29	-27.77	5.233	8	6	7.504	30
0 vs. 7	12.52	15.02	-2.502	5.524	8	5	0.6405	30
3 vs. 7	40.29	15.02	25.26	5.867	6	5	6.09	30

## Sheet: Ext.Fig.1d
Analysis of SA-b-gal activity in SCs upom Etoposide treatment
SCs were exposed to Etoposide or DMSO for 4 days and SA-b-gal activity analysed.
%SA-b-gal+ cells:	DMSO	Etoposide
	1.5625	56.9179
	0.155642	74.3307
	3.42857	41.8222
	9.1858	79.3286
N of each column:	DMSO	Etoposide
	4 mice	4 mice
Test performed: Mann-Whitney test between DMSO and Etoposide
Table Analyzed	BetaGal
Column B	Etoposide
vs.	vs,
Column A	DMSO
Mann Whitney test
P value	0.0286
Exact or approximate P value?	Exact
P value summary	*
Significantly different (P < 0.05)?	Yes
One- or two-tailed P value?	Two-tailed
Sum of ranks in column A,B	10 , 26
Mann-Whitney U	0
Difference between medians
Median of column A	2,496, n=4
Median of column B	65,62, n=4
Difference: Actual	63.13
Difference: Hodges-Lehmann	60.95

## Sheet: Ext.Fig.1f
Analysis of SA-b-gal, cell size, and Lamin B1 in freshly sorted SPiDER-Low, SPiDER-Medium and SPiDER-High cells from regenerating muscle at 3 DPI
Analysis of SA-b-gal	SPiDER-Low	SPiDER-Medium	SPiDER-High							Analysis of cell size	SPiDER-Low	SPiDER-Medium	SPiDER-High		N of each column:	SPiDER-Low	SPiDER-Medium	SPiDER-High							Analysis of Lamin B1 MFI (a.u.)	SPiDER-Low	SPiDER-Medium	SPiDER-High		N of each column:	SPiDER-Low	SPiDER-Medium	SPiDER-High
	0	66.4706	97.4359								25	22	79			205 cells	168 cells	220 cells								14	43	22			36 cells	33 cells	33 cells
	6.16438	90.9091	88.6256								21	30	59													39	26	18
	0	29.2683	73.2394								17	25	68		Test performed: Ordinary one-way ANOVA of Cell Size											41	32	24		Test performed: Ordinary one-way ANOVA of SA-b-gal
	1.2987	70.5882	90.0709								14	30	60													34	33	27
											16	32	33		Number of families	1										18	22	23		Number of families	1
N of each column:	SPiDER-Low	SPiDER-Medium	SPiDER-High								21	55	40		Number of comparisons per family	3										15	34	32		Number of comparisons per family	3
	4 mice	4 mice	4 mice								17	23	34		Alpha	0.05										30	69	17		Alpha	0.05
											27	32	55													43	34	17
Test performed: Ordinary one-way ANOVA of SA-b-gal											16	42	101		Tukey's multiple comparisons test	Mean Diff,	95,00% CI of diff,	Significant?	Summary	Adjusted P Value						34	32	24		Tukey's multiple comparisons test	Mean Diff,	95,00% CI of diff,	Significant?	Summary	Adjusted P Value
Number of families	1										13	38	69		SPiDER-Low vs. SPiDER-Medium	-36.24	-42,49 to -29,98	Yes	****	<0,0001	A-B					27	19	21		SPiDER-Low vs. SPiDER-Medium	1.841	-4,874 to 8,556	No	ns	0.7915	A-B
Number of comparisons per family	3										14	26	59		SPiDER-Low vs. SPiDER-High	-60.13	-65,97 to -54,30	Yes	****	<0,0001	A-C					18	31	20		SPiDER-Low vs. SPiDER-High	16.81	10,10 to 23,53	Yes	****	<0,0001	A-C
Alpha	0.05										14	36	52		SPiDER-Medium vs. SPiDER-High	-23.9	-30,06 to -17,73	Yes	****	<0,0001	B-C					69	38	19		SPiDER-Medium vs. SPiDER-High	14.97	8,110 to 21,83	Yes	****	<0,0001	B-C
											14	50	40													47	28	18
Tukey's multiple comparisons test	Mean Diff,	95,00% CI of diff,	Significant?	Summary	Adjusted P Value						23	26	37		Test details	Mean 1	Mean 2	Mean Diff,	SE of diff,	n1	n2	q	DF			21	29	23		Test details	Mean 1	Mean 2	Mean Diff,	SE of diff,	n1	n2	q	DF
SPiDER-Low vs. SPiDER-Medium	-62.44	-94,11 to -30,78	Yes	***	0.001	A-B					36	52	48		SPiDER-Low vs. SPiDER-Medium	34.19	70.42	-36.24	2.663	205	168	19.24	590			38	27	23		SPiDER-Low vs. SPiDER-Medium	39.75	37.91	1.841	2.822	36	33	0.9225	99
SPiDER-Low vs. SPiDER-High	-85.48	-117,1 to -53,81	Yes	****	<0,0001	A-C					15	41	39		SPiDER-Low vs. SPiDER-High	34.19	94.32	-60.13	2.484	205	220	34.23	590			46	34	16		SPiDER-Low vs. SPiDER-High	39.75	22.94	16.81	2.822	36	33	8.424	99
SPiDER-Medium vs. SPiDER-High	-23.03	-54,70 to 8,630	No	ns	0.1603	B-C					19	33	42		SPiDER-Medium vs. SPiDER-High	70.42	94.32	-23.9	2.622	168	220	12.89	590			48	50	21		SPiDER-Medium vs. SPiDER-High	37.91	22.94	14.97	2.883	33	33	7.344	99
											15	30	33													20	48	24
Test details	Mean 1	Mean 2	Mean Diff,	SE of diff,	n1	n2	q	DF			20	32	41													37	43	25
SPiDER-Low vs. SPiDER-Medium	1.866	64.31	-62.44	11.34	4	4	7.787	9			11	28	40													26	31	28
SPiDER-Low vs. SPiDER-High	1.866	87.34	-85.48	11.34	4	4	10.66	9			27	32	51													32	40	26
SPiDER-Medium vs. SPiDER-High	64.31	87.34	-23.03	11.34	4	4	2.872	9			23	36	53													38	43	16
											22	36	91													72	55	23
											29	38	107													48	30	26
											32	49	106													62	42	22
											25	35	85													66	58	18
											23	62	84													50	15	29
											18	61	67													43	49	31
											18	41	96													29	64	19
											16	31	77													46	39	27
											18	45	45													29	42	17
											16	74	72													38	33	31
											16	70	45													54	38	30
											27	105	46													47
											16	124	39													63
											14	104	45													49
											62	84	45
											76	124	59
											21	117	82
											33	147	108
											32	113	109
											47	108	108
											45	93	75
											25	165	123
											29	66	69
											48	105	87
											30	91	102
											48	78	88
											30	86	87
											42	87	149
											36	124	80
											27	67	78
											34	103	101
											28	140	160
											30	114	78
											41	139	65
											34	58	134
											43	77	128
											46	74	102
											35	66	112
											62	72	171
											76	65	192
											21	66	153
											33	81	149
											32	65	128
											47	121	124
											45	109	134
											25	146	167
											29	124	122
											48	127	98
											30	130	95
											48	75	87
											30	85	104
											42	52	133
											36	61	133
											27	63	79
											34	62	80
											28	65	83
											30	59	87
											41	64	89
											34	61	82
											43	92	86
											46	72	105
											35	71	89
											45	111	77
											22	53	83
											35	90	74
											22	62	81
											27	77	79
											49	78	80
											27	76	91
											47	67	91
											40	53	94
											41	74	85
											26	70	99
											56	58	85
											35	70	78
											35	61	54
											23	50	89
											30	58	135
											33	63	84
											30	68	89
											41	64	93
											49	63	94
											45	73	114
											39	66	97
											40	78	111
											24	72	97
											30	61	85
											31	73	91
											49	67	103
											47	75	82
											24	61	86
											37	61	186
											41	64	93
											51	56	129
											32	50	127
											36	49	83
											40	59	77
											35	64	72
											35	53	90
											28	62	131
											27	62	91
											25	61	91
											29	99	91
											39	68	88
											29	78	108
											30	62	86
											28	75	85
											37	52	81
											39	63	87
											34	110	80
											28	65	113
											29	124	97
											34	121	96
											35	78	96
											31	65	59
											41	66	113
											30	57	93
											37	52	86
											41	84	91
											22	47	84
											30	93	115
											33	85	122
											46	69	111
											40	56	88
											26	39	88
											23	50	85
											31	54	113
											26	57	124
											59	63	122
											25	65	84
											28	85	82
											37	94	74
											72	55	97
											38	59	101
											28	56	85
											43	59	90
											37	61	91
											32	84	100
											41	78	85
											40	30	93
											45	74	97
											30	90	86
											60	99	66
											34	87	70
											43	77	99
											34	73	106
											30		100
											50		108
											28		80
											45		93
											50		86
											35		106
											33		88
											34		96
											32		93
											37		103
											78		77
											28		85
											36		87
											27		74
											22		101
											70		76
											41		97
											29		92
											53		89
											39		103
											42		74
											28		95
											19		101
											26		89
											35		63
											38		105
											32		86
											48		85
											44		120
											52		90
											41		67
											40		101
											50		108
											62		205
											35		194
											35		87
											29		180
													76
													74
													104
													84
													119
													186
													116
													94
													111
													174
													191
													211
													149
													157
													104

## Sheet: Ext.Fig.1g
Analysis of purity in SPiDER+ cells isolated from regenerating muscle at 3 DPI
Purity % were calculated based on cell sizem SA-b-gal, Lamin B1 and Ki67 parameters.
Summary data:	% Purity in SPiDER+ cells		Raw data	SPiDER-	SPiDER+		MEAN SPiDER- (threshold)		Raw data	SA-b-gal in SPiDER+ cells		Raw data	SPiDER-	SPiDER+		MEAN SPiDER- (threshold)
Cell size	95.4545		Cell size	25	79		34.6505		SA-b-gal	97.4359		Cell size	14	22		39.75
SA-b-gal	87.343		From Ext.Fig.1f	21	59				From Ext.Fig.1f	88.6256		From Ext.Fig.1f	39	18
Lamin B1	93.9394			17	68		SPiDER+ cells above the 20% threshold			73.2394			41	24		SPiDER+ cells above the 20% threshold
Ki67	97.663			14	60		210			90.0709			34	27		31
				16	33								18	23
				21	40		Total SPiDER+ cells		Purity value:	87.343			15	32		Total SPiDER+ cells
				17	34		220						30	17		33
				27	55		Purity value:						43	17		Purity value:
				16	101		95.4545		Raw data	%Ki67 cells in SPiDER+ fraction			34	24		93.9394
				13	69				Ki67	0			27	21
				14	59				From Fig.1e	4.34783			18	20
				14	52					0			69	19
				14	40					5			47	18
				23	37								21	23
				36	48				Purity value:	97.663			38	23
				15	39								46	16
				19	42								48	21
				15	33								20	24
				20	41								37	25
				11	40								26	28
				27	51								32	26
				23	53								38	16
				22	91								72	23
				29	107								48	26
				32	106								62	22
				25	85								66	18
				23	84								50	29
				18	67								43	31
				18	96								29	19
				16	77								46	27
				18	45								29	17
				16	72								38	31
				16	45								54	30
				27	46								47
				16	39								63
				14	45								49
					45
					59
				62	82
				76	108
				21	109
				33	108
				32	75
				47	123
				45	69
				25
				29	87
				48
				30	102
				48	88
				30	87
				42	149
				36	80
				27	78
				34
				28	101
				30	160
				41	78
				34	65
				43	134
				46	128
				35
					102
				62	112
				76	171
				21	192
				33	153
				32	149
				47	128
				45	124
				25	134
				29	167
				48	122
				30
				48	98
				30	95
				42	87
				36	104
				27	133
				34	133
				28	79
				30	80
				41	83
				34	87
				43	89
				46
				35	82
				45	86
				22	105
				35	89
				22	77
				27	83
				49	74
				27	81
				47	79
				40	80
				41	91
				26	91
				56	94
				35	85
				35	99
				23	85
				30	78
				33	54
				30
				41	89
				49	135
				45	84
				39	89
				40	93
				24	94
				30	114
				31	97
				49	111
				47	97
				24	85
				37	91
				41	103
				51	82
					86
				32
				36	186
				40	93
				35	129
				35	127
				28	83
				27	77
					72
				25	90
				29	131
				39	91
				29	91
				30	91
				28	88
				37	108
				39	86
				34
				28	85
				29	81
				34	87
				35	80
				31	113
				41	97
				30
				37	96
				41	96
				22	59
				30	113
				33	93
				46	86
				40	91
				26	84
				23
				31	115
				26	122
					111
				59	88
				25	88
				28	85
				37	113
					124
				72	122
				38	84
				28	82
				43	74
				37	97
				32	101
					85
				41	90
				40	91
				45	100
				30
				60	85
					93
				34	97
				43	86
				34	66
				30	70
				50	99
					106
				28	100
				45	108
				50	80
				35	93
				33
				34	86
				32	106
				37	88
					96
				78	93
				28	103
				36	77
				27	85
				22	87
				70	74
				41	101
				29	76
				53	97
				39	92
				42	89
				130	103
				28	74
				19	95
					101
				26	89
				35	63
				38	105
				32	86
				48	85
				44	120
				52	90
				41	67
				40	101
				50	108
				62
				35	205
				35	194
				29	87
					180
					76
					74
					104
					84
					119
					186
					116
					94
					111
					174
					191
					211
					149
					157
					104
				34.6505	94.3182

## Sheet: Ext.Fig.1j
Analysis of p16 and gH2Ax markers in SCs, FAPs and MCs in young muscle tissue at 4 days post injury with CTX
SCs were identified by Pax7, FAPs by PDGFRa, and MCs by F4/80 expression
p16+ cells/Area (mm2)	SCs	FAPs	MCs							gH2Ax+ cells/Area (mm2)	SCs	FAPs	MCs
	1.66494	4.99481	4.99481								3.99584	33.2987	143.184
	1.33195	11.0996	7.78468								15.5394	76.587	82.1368
	0.951392	8.87965	9.94294								24.974	59.9377	55.4978
	3.31519	13.3195	6.44538								1.66494		97.6762
											6.65974
N of each column:	SCs	FAPs	MCs							N of each column:	SCs	FAPs	MCs
	4 mice	4 mice	4 mice								5 mice	3 mice	4 mice
Test performed: One-way ANOVA between SCs, FAPs and MCs										Test performed: One-way ANOVA between SCs, FAPs and MCs
Number of families	1									Number of families	1
Number of comparisons per family	3									Number of comparisons per family	3
Alpha	0.05									Alpha	0.05
Tukey's multiple comparisons test	Mean Diff,	95,00% CI of diff,	Significant?	Summary	Adjusted P Value					Tukey's multiple comparisons test	Mean Diff,	95,00% CI of diff,	Significant?	Summary	Adjusted P Value
SCs vs. FAPs	-7.758	-12,61 to -2,907	Yes	**	0.004	A-B				SCs vs. FAPs	-46.04	-95,88 to 3,801	No	ns	0.0696	A-B
SCs vs. MCs	-5.476	-10,33 to -0,6257	Yes	*	0.0285	A-C				SCs vs. MCs	-84.06	-129,8 to -38,27	Yes	**	0.0016	A-C
FAPs vs. MCs	2.281	-2,569 to 7,132	No	ns	0.4232	B-C				FAPs vs. MCs	-38.02	-90,14 to 14,11	No	ns	0.1591	B-C
Test details	Mean 1	Mean 2	Mean Diff,	SE of diff,	n1	n2	q	DF		Test details	Mean 1	Mean 2	Mean Diff,	SE of diff,	n1	n2	q	DF
SCs vs. FAPs	1.816	9.573	-7.758	1.737	4	4	6.315	9		SCs vs. FAPs	10.57	56.61	-46.04	17.85	5	3	3.647	9
SCs vs. MCs	1.816	7.292	-5.476	1.737	4	4	4.458	9		SCs vs. MCs	10.57	94.62	-84.06	16.4	5	4	7.249	9
FAPs vs. MCs	9.573	7.292	2.281	1.737	4	4	1.857	9		FAPs vs. MCs	56.61	94.62	-38.02	18.67	3	4	2.88	9

## Sheet: Ext.Fig.1k
Analysis of 53BP1 in SCs, FAPs and MCs in human biopsies
SCs were identified by Pax7, FAPs by PDGFRa, and MCs by CD68 expression
53BP1+ cells/Area (mm2)	SCs	FAPs	MCs
	8.87965	13.3195	8.87965
	4.40771	23.1405	17.6308
	8.81543	17.6308	17.6308
	4.43983	8.87965	19.9792
N of each column:	SCs	FAPs	MCs
	4 biopsies	4 biopsies	4 biopsies
Test performed: One-way ANOVA between SCs, FAPs and MCs
Number of families	1
Number of comparisons per family	3
Alpha	0.05
Tukey's multiple comparisons test	Mean Diff,	95,00% CI of diff,	Significant?	Summary	Adjusted P Value
SCs vs. FAPs	-9.107	-18,48 to 0,2620	No	ns	0.0565	A-B
SCs vs. MCs	-9.394	-18,76 to -0,02548	Yes	*	0.0494	A-C
FAPs vs. MCs	-0.2875	-9,657 to 9,081	No	ns	0.996	B-C
Test details	Mean 1	Mean 2	Mean Diff,	SE of diff,	n1	n2	q	DF
SCs vs. FAPs	6.636	15.74	-9.107	3.356	4	4	3.838	9
SCs vs. MCs	6.636	16.03	-9.394	3.356	4	4	3.959	9
FAPs vs. MCs	15.74	16.03	-0.2875	3.356	4	4	0.1212	9
