# Supplementary material for: Senescence atlas reveals an aged-like inflamed niche that blunts muscle regeneration
Source: Nature. 2022 Dec 21;613(7942):169–78. doi: 10.1038/s41586-022-05535-x (PMC9812788; doi:10.1038/s41586-022-05535-x)
Supplement: Supplementary file 10 — Source Data Extended Data Fig. 2 [file 41586_2022_5535_MOESM10_ESM.xlsx]

## Sheet: Ext.Fig.2a
Analysis of Sirius Red, SA-b-gal and frequency distribution in regenerating muscle of vehicle- and GCV-treated geriatric mice at 7 DPI.
Sirius Red						SA-b-gal						Frequency distribution analysis of eMHC+ fibers
	Vehicle	GCV				Normalised to vehicle	Vehicle	GCV				Vehicle	GCV		N of each column
	28.4116	16.659					86.033	54.0493				822	642		Vehicle	GCV
	25.0273	21.2747					123.275	25.7991				382	538		3 mice	3 mice
	21.8752	19.2063					66.2376	51.9952				390	496
	27.5282	19.493					80.5506	37.6298				696	673
		18.2949					143.904	81.6413				192	572
								70.861				900	350
N of each column	Vehicle		GCV			N of each column	Vehicle		GCV			291	530
	Muscle	Mice	Muscle	Mice			Muscle	Mice	Muscle	Mice		246	736
	4	3	5	3			5	4	6	3		474	411
												270	97
Test performed: Mann-Whitney test between Vehicle and GCV						Test performed: Mann-Whitney test between Vehicle and GCV						1102	671
Table Analyzed	Sirius Red CTX7d					Table Analyzed	BetaGal CTX7d					522	464
												736	978
Column B	GCV					Column B	GCV					410	953
vs.	vs,					vs.	vs,					916	344
Column A	Vehicle					Column A	Vehicle					320	803
												263	1006
Mann Whitney test						Mann Whitney test						842	697
P value	0.0159					P value	0.0303					371	1738
Exact or approximate P value?	Exact					Exact or approximate P value?	Exact					836	327
P value summary	*					P value summary	*					181	786
Significantly different (P < 0.05)?	Yes					Significantly different (P < 0.05)?	Yes					479	559
One- or two-tailed P value?	Two-tailed					One- or two-tailed P value?	Two-tailed					1293	589
Sum of ranks in column A,B	30 , 15					Sum of ranks in column A,B	42 , 24					425	517
Mann-Whitney U	0					Mann-Whitney U	3					320	962
												808	599
Difference between medians						Difference between medians						1098	561
Median of column A	26,28, n=4					Median of column A	86,03, n=5					218	1109
Median of column B	19,21, n=5					Median of column B	53,02, n=6					670	712
Difference: Actual	-7.071					Difference: Actual	-33.01					952	546
Difference: Hodges-Lehmann	-6.935					Difference: Hodges-Lehmann	-42.28					391	1006
												1759	785
												969	417
												723	465
												842	152
												455	752
												538	465
												360	713
												180	521
												1086	668
												236	842
												491	489
												493	841
												380	703
												1354	174
												180	862
												507	525
												638	257
												761	316
												181	221
												578	617
												233	1294
												191	612
												290	565
												1135	221
												1031	436
												385	352
												1831	385
												728	296
												808	415
												419	426
												232	389
												751	207
												1267	425
												470	866
												242	650
												597	343
												387	558
												402	301
												167	512
												763	100
												619	161
												743	820
												203	379
												251	223
												884	1221
												760	635
												867	477
												690	361
												564	649
												431	263
												344	242
												147	860
												433	502
												316	537
												792	217
												942	370
												555	440
												112	979
												193	684
												227	345
												431	184
												219	231
												668	423
												385	577
												717	255
												172	663
												554	883
												298	154
												469	757
												674	872
												636	766
												891	764
												266	170
												156	407
												648	200
												604	435
												161	186
												324	182
												638	743
												709	415
												470	211
												756	512
												1003	211
												682	479
												1296	604
												563	584
												555	268
												877	736
												1031	730
												511	728
												729	1408
												716	484
												612	413
												396	445
												583	794
												754	588
												460	699
												708	431
												557	807
												354	214
												176	330
												1289	781
												635	778
												1354	444
												301	701
												1165	399
												810	226
												823	996
												819	1574
												345	787
												157	400
												1424	329
												898	269
												688	389
												794	364
												890	619
												822	609
												1118	626
												975	272
												1164	607
												671	675
												584	311
												937	672
												509	117
												391	137
												693	748
												618	518
												574	415
												425	252
												650	257
												912	574
												212	1364
												152	698
												1045	957
												530	1257
												415	825
												364	332
												256	752
												433	1120
												405	992
												365	91
												111	1472
												250	124
												139	1091
												445	226
												609	814
												410	579
												216	904
												179	222
												108	455
												446	846
												658	175
												340	850
												163	887
												272	802
												241	801
												372	595
												183	201
												420	562
												391	365
												449	68
												110	713
												391	826
												625	279
												103	838
												291	1225
												280	301
												523	711
												223	1255
												193	557
												97	400
												122	734
												180	335
												167	237
												327	87
												310	863
												152	166
												261	1641
												176	778
												253	252
												262	464
												150	787
												134	126
												129	1103
												179	713
												244	564
												213	154
												157	482
												128	690
												158	245
												236	369
												289	1226
												186	335
												69	482
												92	290
												123	351
												324	401
												194	515
												470	785
												92	626
												517	449
												81	650
												217	1300
												391	561
												242	448
												117	1225
												82	1596
												161	195
												214	1414
												395	1178
												335	899
												448	1078
												236	251
												202	337
												142	284
												248	207
												117	480
												157	358
												222	186
												164	1087
												284	228
												74	209
												216	501
												232	697
												405	231
												86	599
												245	587
												125	264
												241	739
												130	776
												143	773
												211	452
												88	539
												114	78
												206	333
												258	95
												227	154
												447	748
												53	379
												316	932
												167	511
												217	1056
												114	165
												236	996
												367	357
												265	283
												335	77
												178	658
												272	286
												311	681
												303	430
												267	129
												177	185
												127	77
												209	97
												220	316
												212	865
												299	176
												217	325
												390	291
												153	542
												201	536
												320	296
												174	754
												299	437
												380	577
												347	902
												393	127
												392	78
												405	1019
												297	400
												244	721
												567	139
												541	151
												714	134
												704	999
												437	445
												448	291
												520	854
												227	911
												733	458
												491	166
												319	43
												126	213
												162	114
												193	55
												167	62
												430	49
												489	157
												230	69
												94	583
												223	843
												658	1126
												316	297
												727	653
												193	320
												340	421
												247	877
												304	1370
												157	613
												104	708
												436	1133
												558	1040
												291	305
												576	1413
												519	435
												524	763
												682	405
												52	549
												71	367
												560	1013
												214	868
												62	263
												1060	61
												747	314
												783	157
												734	196
												87	1197
												224	246
												838	391
												806	382
												389	722
												584	502
												349	190
												523	394
												226	285
												634	466
												285	542
												531	738
												319	606
												269	226
												355	423
												77	455
												321	142
												64	562
												176	469
												312	628
												83	130
												77	420
												149	578
												138	404
												173	557
												215	289
												331	461
												137	408
												181	774
												206	372
												74	416
												136	296
												247	793
												362	430
												519	473
												105	438
												535	283
												72	955
												388	611
												162	632
												96	1552
												333	350
												415	957
												221	174
												83	1091
												102	558
												188	317
												354	801
												122	290
												298	449
												116	642
												552	526
												567	387
												139	257
												107	822
												210	299
												496	542
												105	417
												69	658
												294	277
												165	67
												196	1172
												231	611
												203	276
												412	600
												65	687
												140	402
												121	1106
												81	392
												237	562
												76	2326
												705	1148
												82	486
												190	920
												359	1016
												83	735
												56	1485
												75	867
												53	524
												428	1209
												58	1311
												133	241
												99	93
												611	94
												462	394
												81	97
												666	386
												102	314
												812	344
												212	191
												327	1458
												117	425
												65	712
												55	1240
												220	271
												337	198
												148	150
												58	385
												499	728
												107	279
												574	350
												723	377
												236	475
												293	97
												57	186
												203	1776
												62	299
												393	458
												765	143
												566	279
												320	510
												236	761
												201	382
												216	1224
												423	253
												195	738
												107	306
												143	876
												141	186
												72	226
												385	272
												244	462
												510	266
												438	773
												594	511
												224	276
												406	848
												229	176
												154	648
												346	468
												270	450
												194	525
												680	942
												494	288
												246	157
												640	683
												342	778
												253	160
												236	260
												612	353
												375	867
												490	249
												579	201
												177	208
												180	285
												276	133
												574	230
												284	146
												364	180
												493	120
												818	215
												658	867
												748	1025
												518	176
												317	960
												359	1295
												343	210
												763	1314
												640	1540
												365	842
												594	1226
												467	1439
												529	721
												557	379
												763	939
												1170	672
												836	850
												501	445
												1036	469
												2032	750
												832	427
												661	411
												1773	1960
												780	550
												934	1528
												1031	232
												557	1204
												700	1216
												170	645
												966	1362
												933	2259
												172	1277
												797	637
												703	693
												405	1419
												224	568
												781	1104
												204	723
												71	437
												948	673
												652	250
												580	952
												404	872
												206	1292
												598	629
												1044	574
												720	1273
												101	309
												1052	1031
												281	748
												1059	461
												439	1183
												553	559
												336	104
												229	625
												133	814
												668	397
												76	544
												251	567
												336	988
												573	393
												99	180
												202	1846
												87	2492
												591	493
												478	759
												474	951
												791	1152
												196	1465
												296	1948
												61	104
												286	365
												96	665
												281	1419
												505	1238
												583	673
												92	189
												763	317
												213	859
												156	683
												291	572
												308	1150
												524	1205
												443	76
												357	1826
												126	80
												699	91
												662	2361
												117	239
												1467	99
												419	162
												193	191
												262	1474
												788	450
												343	88
												585	818
												335	1600
												125	912
												82	798
												549	659
												415	450
												132	502
												519	519
												280	1235
												116	1884
												317	817
												455	938
												425	1478
												259	574
												187	624
												185	812
												121	656
												318	922
												360	768
												683	1178
												339	416
												355	801
												675	733
												739	354
												492	535
												413	476
												640	1260
												288	378
												320	109
												506	78
												830	784
												838	759
												152	257
												1100	430
												772	392
												546	911
												161	425
												299	286
												374	199
												756	147
												453	579
												231	251
												395	211
												183	1227
												431	1234
												370	949
												407	614
												75	410
												245	549
												111	1814
												465	160
												384	292
												797	108
												408	1750
												529	1428
												153	401
												590	1438
												749	240
												524	84
												343	567
												311	1086
												574	319
												292	142
												440	1065
												186	350
												763	655
												266	166
												286	1410
												201	362
												185	478
												579	236
												534	589
												112	892
												704	457
												797	256
												1209	652
												1060	118
												150	470
												142	1007
												127	663
												1118	574
												601	285
												897	491
												682	82
												604	117
												539	65
												173	99
												142	34
												728	94
												442	97
												768	95
												216	52
												778	496
												1205	1319
												976	501
												216	201
												456	660
												1185	186
												210	804
												94	791
												873	518
												626	1245
												237	456
												452	846
												516	226
												532	1229
												352	1013
												69	1024
												101	1370
												258	1064
												769	743
												534	839
												229	988
												271	580
												107	325
												532	686
												238	245
												519	599
												187	1149
												173	240
												133	337
												690	648
												750	646
												122	171
												1066	535
												246	311
												313	821
												490	838
												1329	643
												469	410
												176	621
												536	1112
												370	259
												132	318
												389	373
												239	731
												774	384
												125	480
												159	521
												436	1692
												178	280
												114	281
												665	472
												102	536
												907	1240
												143	1384
												142	635
												657	665
												680	734
												167	646
												687	476
												261	391
												516	113
												1031	476
												147	1215
												435	625
												155	338
												303	523
												133	408
												276	569
												130	341
												398	1103
												129	495
												173	708
												1233	710
												79	720
												594	1192
												714	1017
												113	929
												745	677
												629	1203
												236	703
												415	1096
												864	905
												77	954
												145	715
												604	784
												1106	931
												335	708
												1091	915
												1071	306
												90	289
												728	426
												1086	552
												683	891
												605	966
												261	434
												787	313
												1197	1021
												1097	478
												872	811
												201	754
												1226	1458
												1009	880
												389	252
												542	1247
												243	1211
												975	1316
												279	595
												722	505
												413	785
												1407	727
												1623	733
												719	1043
												828	206
												801	643
												255	1020
												333	1435
												529	570
												499	556
												342	964
												374	1162
												538	345
												462	592
												1024	390
												506	937
												261	387
												344	535
												807	354
												545	1411
												971	538
												440	296
												360	500
												430	219
												629	711
												493	638
												189	379
												238	857
												300	1760
												495	254
												737	2081
												596	1235
												794	488
												455	198
												590	647
												564	579
												606	875
												808	720
												461	1558
												188	1259
												643	504
												675	623
												110	953
												482	966
												274	253
												1279	651
												522	614
												390	1970
												128	409
												557	789
												937	1576
												501	1356
												807	225
												455	1134
												1220	3078
												822	1503
												868	784
												658	569
												699	1597
												968	1818
												542	2207
												977	787
												718	349
												350	167
												653	98
												802	539
												686	426
												1175	755
												266	701
												995	1326
												609	931
												370	653
												257	150
												872	578
												301	486
												938	754
												956	987
												986	395
												1222	703
												475	578
												819	1023
												1120	602
												562	1299
												539	1524
												376	2115
												1130	792
												111	422
												580	227
												260	329
												156	72
												249	185
												606	445
												838	192
												1403	289
												725	1084
												1653	161
												709	324
												475	348
												310	341
												465	173
												259	182
												385	186
												919	492
												866	711
												703	197
												295	642
												723	700
												1485	817
												365	676
												1031	462
												274	126
												1528	638
												759	1188
												638	603
												1060	494
												1549	584
												287	462
												580	295
												749	1006
												1046	1073
												619	963
												1041	584
												395	1021
												768	897
												860	502
												596	1490
												750	718
												523	281
												625	190
												476	263
												288	711
												211	797
												325	1109
												305	596
												286	356
												359	852
												251	557
												480	1467
												1023	922
												869	673
												525	1206
												343	376
												545	820
												925	778
												654	499
												553	759
												467	161
												473	676
												605	111
												194	888
												305	622
												636	1081
												217	1124
												708	2499
												660	367
												534	911
												751	647
												194	988
												733	903
												753	739
												709	2301
												908	1108
												397	728
												406	195
												895	342
												1275	551
												734	699
												646	1380
												696	1408
												1382	1649
												461	1340
												197	542
												502	484
												374	593
												778	479
												765	345
												161	1830
												807	393
												692	1614
												589	824
												1050	1399
												351	1009
												473	81
												1377	584
												275	1918
												657	522
												649	94
												721	1169
												146	647
												789	134
												867	463
												795	1015
												372	1232
												897	1110
												572	152
												1286	297
												231	478
												297	941
												1188	907
												221	313
												936	564
												934	501
												780	319
												696	85
												453	370
												278	1093
												304	509
												565	1634
												312	629
												425	768
												301	668
												176	690
												145	470
												543	730
												281	771
												291	517
												445	470
												442	889
												318	998
												557	927
												536	1535
												473	1262
												170	863
												733	472
												355	739
												501	904
												62	729
												106	1097
												259	730
												298	958
												524	610
												132	825
												111	892
												337	844
												706	992
												217	316
												368	868
												162	551
												228	989
												268	267
												504	515
												254	1115
												180	732
												163	1260
												286	855
												106	847
												150	1002
												442	1243
												102	1059
												431	658
												390	1529
												228	1115
												283	971
												389	841
												185	1168
												320	176
												271	906
												180	1074
												287	281
												561	937
												302	613
												332	560
												1213	764
												417	510
												1414	1010
												983	942
												261	850
												274	927
												225	982
												157	919
												350	953
												327	733
												623	605
												1247	884
												402	859
												786	1144
												629	647
												535	145
												119	945
												133	986
												440	717
												271	489
												449	217
												94	650
												877	782
												798	366
												411	207
												722	667
												895	1091
												1049	889
												831	746
												103	516
												442	1154
												211	486
												211	843
												381	544
												577	95
												77	517
												180	116
												214	281
												266	190
												240	307
												210	328
												96	1013
												206	1075
												241	714
												266	363
												1326	557
												917	1545
												1113	469
												554	359
												1115	910
												1130	1229
												157	1291
												698	416
												519	1147
												254	668
												695	907
												785	976
												574	489
												390	132
												326	897
												707	783
												240	664
												1444	336
												743	1171
												182	693
												264	376
												798	906
												681	1156
												269	127
												1519	1052
												489	330
												442	705
												440	765
												937	907
												173	440
												930	951
												142	1468
												867	1655
												365	276
												119	256
												166	557
												640	995
												116	750
												827	457
												91	698
												627	186
												181	389
												683	1126
												566	599
												649	1460
												758	804
												440	222
												113	463
												614	276
												783	456
												201	856
												327	445
												409	635
												659	1304
												107	466
												531	360
												607	900
												379	620
												471	674
												359	809
												429	1314
												618	460
												440	889
												830	1194
												521	1527
												313	424
												846	1617
												191	1004
												111	452
												787	607
												619	780
												504	374
												311	156
												194	722
												124	1142
												439	162
												165	522
												803	747
												397	1501
												599	758
												638	303
												167	1012
												182	312
												829	1230
												554	254
												100	1240
												162	184
												77	912
												1219	704
												593	614
												77	601
												700	396
												763	416
												740	247
												349	256
												138	1126
												998	733
												386	951
												365	1374
												276	501
												708	763
												736	987
												424	1300
												83	362
												348	688
												127	817
												885	188
												157	438
												387	582
												171	549
												235	491
												564	157
												188	494
												251	1145
												125	868
												187	768
												350	678
												793	658
												480	922
												151	459
												241	534
												107	561
												122	797
												211	622
												130	356
												252	532
												390	256
												312	442
												818	134
												303	320
												258	602
												207	1084
												120	194
												188	261
												265	667
												307	786
												152	215
												112	582
												231	479
												182	524
												538	672
												123	182
												243	317
												563	744
												68	254
												189	527
												327	736
												641	197
												257	986
												170	885
												96	418
												278	388
												261	790
												82	769
												402	630
												306	1175
												415	157
												156	1252
												167	973
												215	731
												71	350
												126	880
												580	247
												206	510
												377	1624
												403	526
												207	870
												221	962
												294	125
												128	723
												67	762
												233	773
												189	443
												266	447
												486	1458
												163	832
												167	133
												266	535
												378	605
												345	738
												166	834
												74	838
												133	591
												67	670
												67	571
												120	1210
												71	571
												1053	244
												99	311
												707	1155
												401	322
												835	386
												122	403
												436	176
												149	470
												262	923
												498	405
												137	1045
												214	131
												190	196
												720	237
												592	730
												309	991
												72	818
												117	261
												776	2109
												482	1270
												1087	788
												971	1943
												1347	987
												1026	386
												557	892
												1004	802
												1569	981
												827	1363
												175	434
												237	1272
												1722	961
												528	1576
												907	256
												1125	390
												824	124
												590	352
												1447	971
												2008	1732
												1102	181
												882	1493
												1873	379
												1324	1064
												1493	1005
												1042	1577
												1543	1003
												834	259
												1208	279
												1038	260
												1325	937
												801	837
												973	380
												277	894
												283	315
												1501	1061
												1506	404
												783	335
												577	1032
												180	783
												963	807
												703	489
												1373	241
												102	117
												163	71
												1054	78
												381	148
												548	2663
												81	932
												1673	415
												785	1154
												1175	778
												116	1409
												1231	1663
												453	1384
												675	990
												194	1954
												366	1131
												1296	758
												986	903
												170	375
												631	1170
												1316	183
												2178	657
												381	747
												1044	796
												467	1484
												241	271
												1135	1290
												629	1001
												616	1935
												376	1414
												600	242
												133	2112
												1170	1866
												346	940
												1112	1646
												1140	1675
												992	1811
												969	1001
												117	394
												733	1048
												1577	878
												557	1812
												176	1119
												981	947
												516	1198
												1080	1195
												629	1867
												876	1274
												301	1395
												101	380
												736	909
												266	466
												891	1279
												392	1985
												83	2105
												270	1195
												135	190
												136	1294
												76	1490
												67	738
												176	1053
												252	886
												108	1052
												92	1209
												133	574
												368	1119
												164	507
												186	1746
												198	152
												64	923
												344	1387
												216	1269
												226	1355
												365	1428
												400	538
												562	1563
												149	1163
												185	400
												199	1979
												142	352
												166	206
												101	1325
												89	325
												77	1865
												141	190
												89	2124
												197	1508
												276	1404
												386	1578
												140	1663
												166	786
												166	1362
												184	1743
												140	1198
												341	1284
												204	1662
												161	579
												189	1497
												79	431
												123	1324
												142	1363
												89	1163
												251	1719
												65	1436
												494	1189
												289	849
												293	287
												404	281
												728	1480
												135	1320
												807	240
												573	1026
												511	1742
												347	1285
												75	473
												324	301
												132	1021
												147	775
												246	947
												365	1147
												92	628
												352	505
												383	641
												143	877
												394	137
												358	82
												429	291
												633	741
												142	1864
												299	572
												224	390
												402	221
												397	1282
												500	998
												201	827
												257	1345
												384	1637
												138	226
												327	680
												191	236
												168	161
												93	1665
												141	1289
												189	556
												373	450
												168	1176
												80	827
												248	1195
												346	1278
												360	259
												167	588
												181	662
												483	591
												819	578
												204	544
												511	917
												346	529
												241	491
												549	842
												586	1048
												763	582
												341	1156
												1063	599
												261	239
												731	687
												373	641
												475	97
												298	525
												74	585
												256	807
												106	508
												766	634
												638	601
												692	479
												64	450
												821	405
												102	1266
												592	539
												541	166
												32	512
												147	525
												144	525
												163	618
												352	604
												197	594
												43	862
												211	837
												152	703
												259	674
												42	564
												578	764
												832	410
												711	532
												1139	359
												314	652
												385	326
												227	1186
												580	732
												727	531
												460	305
												79	299
												641	222
												528	914
												779	804
												339	1429
												465	822
												618	638
												564	292
												567	126
												569	842
												681	659
												656	289
												123	984
												732	816
												416	626
												77	373
												954	588
												544	262
												246	370
												363	357
												44	340
												107	325
												340	361
												549	214
												534	917
												337	1011
												326	400
												412	1930
												598	594
												246	972
												134	1573
												74	589
												445	984
												630	445
												153	466
												58	183
												897	261
												580	632
												273	593
												712	664
												236	821
												108	345
												793	854
												159	779
												564	364
												106	1521
												131	1036
												631	460
												73	713
												882	917
												678	937
												400	614
												320	246
												678	347
												205	902
												71	583
												91	747
												136	691
												522	996
												563	740
												759	489
												678	546
												325	1384
												291	905
												212	991
												111	641
												88	746
												232	1585
												280	468
												122	1021
												872	391
												394	108
												822	668
												352	171
												215	157
												285	802
												571	500
												282	405
												329	181
												789	125
												723	136
												703	1959
												555	675
												602	1415
												312	1444
												504	604
												243	1060
												529	980
												201	938
												719	256
												364	316
												737	441
												57	326
												760	405
												728	347
												549	555
												45	1122
												794	438
												763	109
												183	890
												460	476
												110	621
												726	1488
												276	2443
												629	563
												1354	594
												672	1067
												146	1467
												240	253
												335	704
												488	391
												687	747
												77	945
												124	653
												444	1161
												730	514
												319	1983
												748	717
												360	1915
												708	335
												554	2463
												241	1337
												102	616
												807	661
												253	1093
												336	326
												98	732
												390	97
												261	1087
												821	614
												614	197
												153	2234
												688	1165
												1012	841
												160	324
												183	1272
												272	1049
												489	208
												176	275
												87	643
												102	292
												54	539
												384	77
												67	640
												182	686
												44	256
												462	252
												38	135
												500	584
												209	291
												77	807
												606	162
												254	151
												416	557
												357	144
												318	668
												550	119
												560	859
												335	1256
												1344	401
												602	550
												908	206
												1304	238
												874	813
												800	191
												107	534
												706	893
												228	522
												264	463
												262	425
												131	483
												708	320
												365	753
												519	991
												244	311
												178	212
												642	503
												381	159
												75	464
												227	441
												405	374
												814	139
												544	334
												491	639
												181	297
												865	250
												917	93
												634	132
												1250	154
												1265	343
												180	275
												484	142
												458	333
												320	574
												204	62
												1093	204
												495	567
												343	593
												1382	362
												128	672
												450	1063
												1170	803
												941	703
												1308	703
												919	124
												707	530
												487	974
												540	629
												723	868
												546	418
												375	695
												654	519
												830	937
												1016	426
												1198	180
												330	268
												327	292
												214	624
												159	779
												452	167
												759	404
												327	614
												400	619
												1128	941
												266	729
												494	701
												519	1157
												291	1599
												935	1200
												1866	725
												1177	801
												637	588
												898	1028
												1606	523
												1176	603
												643	516
												650	652
												266	650
												463	366
												188	485
												1485	514
												1343	1334
												1215	979
												251	1127
												1840	349
												976	453
												1664	381
												1919	250
												212	371
												166	849
												365	287
												1051	412
												258	997
												429	328
												349	970
												203	360
												797	653
												1070	1035
												204	981
												456	526
												879	753
												987	574
												307	372
												947	580
												120	466
												541	470
												972	534
												210	713
												856	263
												83	878
												73	579
												1070	348
												326	299
												1061	688
												1161	376
												112	913
												1077	286
												236	529
												326	677
												84	634
												112	269
												1580	423
												1578	619
												54	415
												69	1292
												79	357
												99	556
												117	674
												296	345
												746	886
												102	162
												192	335
												157	273
												223	588
												129	278
												88	465
												210	420
												57	731
												223	534
												307	148
												211	1196
												340	1562
												87	763
												214	538
												584	781
												610	777
												976	313
												112	455
												102	420
												201	1516
												590	1193
												384	261
												718	854
												722	540
												442	1128
												86	433
												435	850
												437	475
												277	595
												463	644
												331	1379
												161	370
												365	913
												636	482
												201	410
												67	632
												436	223
												354	330
												641	281
												509	224
												363	826
												186	549
												555	435
												126	802
												439	437
												150	435
												549	755
												443	1096
												350	504
												286	215
												110	236
												156	904
												100	473
												439	1004
												534	526
												1155	835
												344	282
												384	1235
												246	559
												495	433
												987	554
												92	198
												76	418
												157	152
												94	1158
												71	720
												176	745
												191	947
												166	554
												62	769
												113	651
												52	1435
												180	589
												142	969
												636	888
												207	1023
												178	1336
												72	727
												232	1701
												92	2596
												387	1006
												67	986
												292	1473
												545	526
												582	849
												2499	1211
												320	788
												435	564
												168	1522
												271	292
												301	702
												296	1234
												266	1140
												217	758
												393	933
												403	222
												238	256
												75	628
												991	769
												692	218
												87	981
												166	1282
												102	960
												479	890
												303	1047
												911	1216
												476	590
												191	907
												622	1150
												704	1088
												91	602
												651	1082
												529	1312
												443	244
												584	530
												341	1057
												50	1360
												1208	1056
												248	1212
												266	1244
												859	1468
												231	943
												896	1693
												873	1255
												342	1001
												420	1096
												122	1304
												575	1036
												122	698
												743	720
												569	881
												73	239
												311	348
												964	668
												229	579
												259	418
												849	721
												629	312
												276	970
												265	573
												613	886
												217	238
												159	576
												197	442
												1508	783
												1318	561
												1580	78
												153	964
												637	320
												52	112
												45	1551
												148	148
												948	361
												514	540
												409	110
												246	480
												136	664
												410	1201
												514	609
												149	621
[truncated: 753 more rows]

## Sheet: Ext.Fig.2b
Analysis of luciferase activity, SA-b-gal and Sirius Red in regenerating muscle of vehicle- and GCV-treated young mice at 7 DPI.
Renilla luciferase in vivo	Vehicle	GCV				SA-b-gal analysis	Vehicle	GCV				Sirius Red analysis	Vehicle	GCV				Frequency distribution analysis of eMHC+ fibers	Vehicle	GCV		N of each column
Total flux *10e3 (p/s)	111	21.5				Normalised to vehicle	119.766	65.2643					7.02801	2.77826					922	792		Vehicle	GCV
	112	26.4					103.699	62.1389					6.78569	4.84141					395	419		4 mice	4 mice
	128	47.2					93.5204	48.7577					8.23704	4.61585					832	484
	117	30.7					121.698	54.9236					8.19101	4.55547					532	767
	62	26.9					79.2675	35.1964					8.06256	6.19694					481	504
	68.2	33.8					82.0487	65.5538					10.1329	6.7798					309	579
		27.2						54.8055					6.39055	4.63958					1022	128
		24.5						56.0741					4.6872	3.47831					313	860
		34.9												4.60407					170	579
		40.4												3.04158					564	670
																			496	587
N of each column	Vehicle		GCV			N of each column	Vehicle		GCV			N of each column	Vehicle		GCV				640	720
	Muscle	Mice	Muscle	Mice			Muscle	Mice	Muscle	Mice			Muscle	Mice	Muscle	Mice			68	515
	6	3	10	5			6	4	8	4			8	5	10	5			572	700
																			625	934
Test performed: Mann-Whitney test between Vehicle and GCV						Test performed: Mann-Whitney test between Vehicle and GCV						Test performed: Mann-Whitney test between Vehicle and GCV							523	825
																			617	613
Table Analyzed	IVIS data CTX7d					Table Analyzed	SA-b-gal					Table Analyzed	Sirius Red						649	151
																			381	1139
Column B	GCV					Column B	GCV					Column A	Vehicle						258	645
vs.	vs,					vs.	vs,					vs.	vs,						284	711
Column A	Vehicle					Column A	Vehicle					Column B	GCV						202	357
																			600	215
Mann Whitney test						Mann Whitney test						Mann Whitney test							845	502
P value	0.0002					P value	0.0007					P value	0.0005						433	340
Exact or approximate P value?	Exact					Exact or approximate P value?	Exact					Exact or approximate P value?	Exact						384	1072
P value summary	***					P value summary	***					P value summary	***						503	711
Significantly different (P < 0.05)?	Yes					Significantly different (P < 0.05)?	Yes					Significantly different (P < 0.05)?	Yes						236	511
One- or two-tailed P value?	Two-tailed					One- or two-tailed P value?	Two-tailed					One- or two-tailed P value?	Two-tailed						248	502
Sum of ranks in column A,B	81 , 55					Sum of ranks in column A,B	69 , 36					Sum of ranks in column A,B	112 , 59						873	183
Mann-Whitney U	0					Mann-Whitney U	0					Mann-Whitney U	4						79	281
																			455	102
Difference between medians						Difference between medians						Difference between medians							457	195
Median of column A	111,5, n=6					Median of column A	98,61, n=6					Median of column A	7,545, n=8						311	102
Median of column B	28,95, n=10					Median of column B	55,50, n=8					Median of column B	4,61, n=10						217	128
Difference: Actual	-82.55					Difference: Actual	-43.11					Difference: Actual	2.935						305	684
Difference: Hodges-Lehmann	-79.25					Difference: Hodges-Lehmann	-44.42					Difference: Hodges-Lehmann	3.328						93	551
																			170	402
																			1093	352
																			1062	456
																			352	918
																			432	1174
																			630	648
																			406	925
																			633	310
																			513	452
																			500	494
																			406	895
																			245	717
																			528	587
																			801	1490
																			655	1733
																			712	778
																			754	275
																			438	580
																			332	465
																			120	761
																			360	228
																			729	1300
																			957	804
																			309	810
																			656	713
																			522	896
																			409	1354
																			227	746
																			230	1511
																			607	714
																			735	462
																			270	849
																			290	682
																			397	316
																			487	860
																			411	967
																			493	384
																			624	706
																			625	791
																			353	1134
																			401	608
																			844	569
																			145	373
																			592	738
																			429	665
																			713	483
																			240	547
																			417	596
																			275	546
																			94	232
																			520	521
																			122	421
																			94	644
																			821	551
																			85	678
																			100	1252
																			148	901
																			694	653
																			391	537
																			276	604
																			409	549
																			449	989
																			360	626
																			237	529
																			891	917
																			177	192
																			565	544
																			582	306
																			438	740
																			223	472
																			402	725
																			637	525
																			621	677
																			291	800
																			317	651
																			393	450
																			372	446
																			623	613
																			582	335
																			640	657
																			483	829
																			606	740
																			505	504
																			276	687
																			422	802
																			560	852
																			729	661
																			514	738
																			700	968
																			635	986
																			733	792
																			725	720
																			1093	799
																			604	160
																			441	689
																			563	1267
																			1081	612
																			589	834
																			665	1088
																			405	831
																			569	1316
																			803	918
																			878	738
																			790	682
																			911	1100
																			1099	632
																			850	1300
																			585	865
																			1155	807
																			854	1507
																			457	918
																			782	710
																			1072	1262
																			210	793
																			971	940
																			552	619
																			691	1000
																			444	881
																			262	795
																			604	792
																			793	1238
																			803	555
																			1137	1112
																			333	839
																			342	1454
																			495	1131
																			673	989
																			291	1011
																			337	1376
																			573	117
																			571	254
																			724	946
																			521	811
																			479	1215
																			606	807
																			515	453
																			705	1296
																			612	648
																			491	952
																			213	1262
																			713	1218
																			343	826
																			778	1002
																			809	895
																			653	667
																			126	639
																			698	820
																			254	1410
																			343	1234
																			580	612
																			234	983
																			200	786
																			392	536
																			316	414
																			497	700
																			364	1070
																			332	708
																			219	994
																			360	490
																			443	787
																			582	753
																			154	1340
																			397	661
																			654	646
																			150	947
																			81	920
																			482	721
																			610	708
																			842	592
																			435	528
																			727	694
																			802	689
																			463	635
																			399	156
																			616	591
																			395	709
																			474	552
																			358	309
																			438	1155
																			438	666
																			651	684
																			366	680
																			428	778
																			436	695
																			684	931
																			629	426
																			509	178
																			421	400
																			191	362
																			606	700
																			531	962
																			87	983
																			124	1055
																			490	743
																			159	1108
																			573	561
																			573	149
																			348	655
																			490	169
																			436	1556
																			420	166
																			316	686
																			673	1459
																			465	819
																			364	1079
																			752	777
																			684	544
																			831	373
																			406	338
																			268	844
																			840	984
																			414	1922
																			471	640
																			528	942
																			629	471
																			424	797
																			562	385
																			394	924
																			686	716
																			769	705
																			786	1016
																			799	898
																			275	1051
																			666	503
																			476	771
																			566	481
																			700	643
																			678	949
																			700	559
																			209	645
																			268	706
																			565	801
																			245	624
																			645	911
																			606	1044
																			868	873
																			629	748
																			761	605
																			1035	553
																			372	754
																			811	2068
																			881	965
																			782	790
																			720	540
																			204	526
																			475	417
																			377	777
																			292	336
																			227	328
																			852	477
																			745	186
																			542	362
																			373	428
																			549	289
																			667	537
																			112	752
																			140	698
																			602	626
																			719	393
																			522	426
																			95	804
																			757	428
																			692	503
																			498	665
																			372	377
																			95	527
																			644	565
																			804	986
																			436	835
																			222	637
																			640	689
																			1074	758
																			1178	596
																			675	917
																			801	711
																			553	810
																			910	689
																			1316	705
																			504	459
																			867	381
																			1481	801
																			228	783
																			733	822
																			1090	838
																			627	542
																			1119	819
																			334	659
																			460	780
																			1021	656
																			1174	777
																			655	1138
																			576	388
																			857	557
																			1152	831
																			999	639
																			498	672
																			816	527
																			523	767
																			1330	901
																			901	983
																			553	721
																			866	1041
																			739	459
																			375	684
																			670	548
																			534	964
																			711	758
																			596	738
																			605	676
																			620	897
																			1128	782
																			477	1075
																			414	717
																			576	721
																			792	889
																			1119	924
																			820	499
																			575	939
																			547	1262
																			505	1208
																			816	823
																			388	755
																			283	533
																			673	274
																			197	1165
																			682	1128
																			647	980
																			149	1084
																			754	989
																			781	889
																			153	926
																			144	992
																			308	1044
																			194	1048
																			428	882
																			580	638
																			607	941
																			972	1278
																			684	826
																			896	764
																			1081	1294
																			546	794
																			562	706
																			77	838
																			90	826
																			123	717
																			133	669
																			182	384
																			517	487
																			1160	415
																			300	347
																			106	471
																			84	108
																			313	181
																			127	575
																			776	653
																			1675	570
																			336	1074
																			1153	590
																			684	170
																			313	168
																			131	292
																			858	678
																			761	629
																			807	793
																			655	779
																			961	734
																			150	1472
																			669	846
																			764	1254
																			418	327
																			794	840
																			1257	837
																			1080	1095
																			612	221
																			1075	220
																			655	270
																			498	614
																			580	613
																			349	807
																			529	416
																			1102	902
																			682	291
																			586	1021
																			699	447
																			719	545
																			291	379
																			312	1048
																			580	842
																			869	695
																			900	984
																			728	245
																			1054	625
																			544	608
																			760	924
																			697	964
																			646	849
																			674	337
																			553	162
																			640	106
																			1303	139
																			1008	668
																			1030	728
																			731	709
																			495	98
																			1196	880
																			614	469
																			816	626
																			1016	500
																			869	672
																			815	904
																			1184	700
																			624	852
																			488	1002
																			727	651
																			441	639
																			682	599
																			547	890
																			644	891
																			771	1180
																			771	130
																			596	929
																			692	147
																			921	279
																			587	277
																			671	732
																			739	449
																			1043	106
																			235	662
																			287	615
																			567	475
																			776	569
																			602	781
																			231	240
																			665	1171
																			627	1030
																			889	314
																			787	575
																			283	751
																			248	280
																			807	711
																			1163	1088
																			972	878
																			502	722
																			752	951
																			400	888
																			691	944
																			918	902
																			919	866
																			889	994
																			814	764
																			739	753
																			1310	854
																			1006	622
																			881	1098
																			701	798
																			428	677
																			419	968
																			580	671
																			96	1055
																			542	722
																			1843	1417
																			1224	1230
																			1190	929
																			1962	418
																			1004	655
																			85	934
																			1391	788
																			135	893
																			134	1189
																			820	1614
																			727	695
																			193	624
																			350	1318
																			1049	395
																			1065	738
																			770	699
																			852	703
																			434	1079
																			68	956
																			869	846
																			900	716
																			535	722
																			64	531
																			466	431
																			76	311
																			314	382
																			79	586
																			389	402
																			263	316
																			517	152
																			343	209
																			330	103
																			661	101
																			141	533
																			511	671
																			531	640
																			722	472
																			442	717
																			480	553
																			335	705
																			342	468
																			106	346
																			106	379
																			177	75
																			215	98
																			156	233
																			265	302
																			308	198
																			414	237
																			743	224
																			252	101
																			329	494
																			253	325
																			139	348
																			293	702
																			531	838
																			733	224
																			558	365
																			425	748
																			571	454
																			685	341
																			812	711
																			729	680
																			930	651
																			646	472
																			497	388
																			496	482
																			681	630
																			623	504
																			1290	321
																			1482	665
																			1139	874
																			877	244
																			894	302
																			101	390
																			989	427
																			1017	732
																			1066	314
																			867	379
																			542	221
																			537	426
																			661	492
																			972	462
																			744	424
																			691	1101
																			458	618
																			829	471
																			898	610
																			769	651
																			728	1194
																			1000	228
																			891	738
																			705	960
																			916	385
																			434	446
																			820	798
																			986	545
																			669	273
																			788	243
																			241	809
																			735	879
																			414	833
																			360	1340
																			629	498
																			95	270
																			608	322
																			426	1941
																			278	1547
																			301	628
																			416	675
																			737	696
																			434	1092
																			315	1128
																			591	979
																			114	690
																			507	1481
																			157	1194
																			631	1142
																			662	1250
																			532	1594
																			368	569
																			651	1153
																			445	1288
																			767	1452
																			716	1851
																			470	935
																			560	1438
																			655	653
																			439	507
																			749	1864
																			333	1291
																			559	1165
																			717	1134
																			455	1114
																			525	1280
																			496	1494
																			618	782
																			379	962
																			342	791
																			663	1015
																			599	1114
																			594	1170
																			484	1740
																			411	1135
																			824	699
																			648	989
																			556	1609
																			950	338
																			475	528
																			181	1071
																			297	554
																			482	1477
																			322	1063
																			379	552
																			414	399
																			839	902
																			281	1950
																			903	817
																			827	670
																			843	876
																			188	425
																			405	1050
																			182	562
																			462	836
																			534	828
																			374	774
																			362	1518
																			76	736
																			494	897
																			918	1329
																			813	1150
																			819	1055
																			889	903
																			577	837
																			868	1616
																			456	905
																			391	478
																			188	905
																			106	824
																			619	1632
																			617	623
																			480	924
																			484	1851
																			504	1656
																			406	558
																			285	2260
																			705	1809
																			648	2040
																			162	1249
																			526	1260
																			912	1418
																			322	1467
																			346	1831
																			149	1240
																			104	945
																			195	1219
																			943	1483
																			224	935
																			106	2166
																			707	1051
																			553	1303
																			596	1009
																			436	1651
																			458	1530
																			458	538
																			582	345
																			524	1227
																			346	898
																			752	1402
																			319	1133
																			377	1061
																			484	985
																			455	1443
																			1098	1188
																			518	845
																			1096	1410
																			453	1280
																			737	1460
																			544	1329
																			765	1187
																			1180	1507
																			465	1022
																			1040	1295
																			1011	831
																			479	968
																			405	1612
																			625	988
																			409	766
																			668	1579
																			504	1027
																			505	1095
																			458	1046
																			564	759
																			576	534
																			446	1762
																			667	879
																			818	778
																			1014	1459
																			319	1038
																			422	850
																			558	544
																			940	221
																			505	1093
																			662	1285
																			515	739
																			858	1030
																			1112	1001
																			799	1591
																			460	1274
																			541	1049
																			547	832
																			838	1305
																			635	1344
																			1120	869
																			662	804
																			558	725
																			854	1208
																			701	685
																			136	1095
																			334	873
																			773	855
																			1057	841
																			1176	1045
																			1009	1313
																			645	1534
																			612	925
																			536	756
																			638	1203
																			674	855
																			660	630
																			332	991
																			675	705
																			129	629
																			735	1121
																			642	577
																			1160	1117
																			955	1826
																			675	643
																			106	1230
																			1069	373
																			838	571
																			906	1189
																			978	852
																			623	939
																			673	646
																			1017	661
																			769	574
																			85	1035
																			793	1067
																			1108	723
																			460	733
																			184	1067
																			979	874
																			657	870
																			568	1039
																			439	1152
																			869	461
																			1022	894
																			634	1082
																			986	1515
																			279	649
																			1091	728
																			477	879
																			160	1141
																			122	1363
																			286	1155
																			543	986
																			537	794
																			182	286
																			169	1120
																			1074	643
																			285	676
																			1504	1252
																			229	1017
																			128	1137
																			613	972
																			163	1032
																			460	908
																			1038	737
																			586	756
																			102	768
																			650	963
																			809	881
																			468	687
																			750	720
																			836	504
																			239	1003
																			424	833
																			738	691
																			417	1006
																			768	618
																			750	777
																			498	662
																			897	520
																			717	329
																			139	425
																			436	508
																			609	914
																			587	674
																			335	697
																			190	494
																			1081	955
																			259	824
																			1005	1596
																			1408	1074
																			1386	786
																			666	728
																			497	1088
																			959	704
																			669	584
																			711	696
																			771	822
																			869	659
																			835	876
																			1205	1131
																			1027	1568
																			1136	946
																			1066	832
																			472	1288
																			673	1586
																			161	1302
																			1578	990
																			970	575
																			728	920
																			917	936
																			805	1126
																			1419	923
																			1544	1057
																			1371	1247
																			1800	571
																			902	1348
																			107	1336
																			911	1060
																			692	275
																			946	676
																			204	541
																			154	488
																			857	756
																			565	755
																			868	859
																			1054	1044
																			1058	423
																			1226	1490
																			291	1269
																			567	556
																			776	778
																			915	844
																			1084	697
																			1120	897
																			395	1755
																			1225	1088
																			332	1427
																			1338	859
																			909	843
																			998	1337
																			929	1433
																			544	1124
																			587	940
																			1496	554
																			1105	1120
																			871	1025
																			954	1450
																			1259	1230
																			1329	1365
																			803	967
																			661	892
																			1247	1156
																			896	1662
																			667	1054
																			1240	1603
																			605	542
																			1094	641
																			1114	725
																			1167	286
																			1145	1003
																			909	775
																			1076	705
																			1162	842
																			1285	942
																			1254	609
																			1915	774
																			1764	677
																			2026	575
																			1729	1108
																			1241	814
																			453	481
																			705	543
																			789	1012
																			1236	393
																			1579	751
																			713	609
																			444	526
																			666	641
																			1343	777
																			984	712
																			799	886
																			983	548
																			1414	414
																			1407	670
																			1593	955
																			941	888
																			1657	796
																			979	659
																			1406	368
																			1147	573
																			989	989
																			1476	582
																			1305	653
																			1174	1093
																			1196	672
																			1464	185
																			1299	402
																			96	1421
																			554	1143
																			360	563
																			429	1227
																			105	548
																			341	513
																			477	1137
																			171	958
																			550	786
																			116	814
																			81	964
																			269	886
																			484	716
																			659	570
																			534	548
																			863	450
																			1299	1318
																			1427	407
																			625	1155
																			861	1332
																			970	1520
																			117	748
																			228	249
																			885	267
																			571	833
																			176	700
																			664	664
																			886	1268
																			1329	910
																			825	776
																			304	790
																			727	624
																			1079	597
																			997	931
																			1542	496
																			1417	704
																			884	890
																			645	432
																			1037	675
																			226	1216
																			354	826
																			1129	817
																			856	787
																			576	972
																			683	1410
																			792	706
																			1246	639
																			1550	1345
																			390	1115
																			280	620
																			275	1062
																			337	1038
																			258	1001
																			256	962
																			330	649
																			277	780
																			239	806
																			231	986
																			194	499
																			471	1247
																			208	1110
																			105	875
																			119	1200
																			185	968
																			334	515
																			281	932
																			159	1128
																			624	1203
																			702	486
																			184	553
																			714	763
																			509	1291
																			354	944
																			345	1413
																			346	775
																			450	1057
																			478	1236
																			537	864
																			640	726
																			506	859
																			335	984
																			117	761
																			117	793
																			129	1160
																			300	830
																			733	882
																			341	1589
																			490	1020
																			788	1234
																			553	1312
																			922	1230
																			742	1421
																			1205	976
																			275	276
																			296	906
																			1089	752
																			705	700
																			161	1275
																			408	1165
																			594	1123
																			319	825
																			1205	1205
																			1088	1099
																			701	543
																			907	758
																			917	1016
																			581	728
																			223	609
																			1217	897
																			716	823
																			661	1074
																			595	1156
																			738	883
																			635	1238
																			696	456
																			264	1090
																			253	1340
																			579	597
																			257	1093
																			345	909
																			330	1048
																			462	212
																			774	579
																			793	456
																			1210	733
																			748	554
																			712	828
																			828	724
																			813	904
																			808	804
																			635	1309
																			661	1104
																			139	952
																			319	789
																			298	1228
																			356	691
																			143	796
																			396	1057
																			820	641
																			905	794
																			817	551
																			280	684
																			149	734
																			670	390
																			454	558
																			531	597
																			211	684
																			941	527
																			477	775
																			102	774
																			858	1013
																			876	990
																			641	1194
																			489	1123
																			688	551
																			162	761
																			685	1001
																			862	777
																			847	1062
																			566	1197
																			437	897
																			504	944
																			781	868
																			199	1000
																			351	816
																			1289	741
																			1384	915
																			1114	1007
																			500	772
																			366	653
																			569	584
																			386	127
																			505	1059
																			359	1026
																			1613	610
																			1416	131
																			769	788
																			740	619
																			641	1101
																			785	595
																			993	788
																			1179	577
																			414	1131
																			942	805
																			1242	537
																			831	740
																			1116	788
																			886	930
																			83	439
																			1184	797
																			209	1239
																			532	1607
																			1359	1428
																			1074	1010
																			929	690
																			396	918
																			787	541
																			221	982
																			1128	785
																			1117	429
																			1052	645
																			990	964
																			1943	1301
																			1574	865
																			1686	1394
																			890	1279
																			1043	724
																			732	814
																			1462	888
																			1070	538
																			233	452
																			1103	688
																			1055	853
																			957	829
																			1185	1199
																			1185	881
																			1687	723
																			705	561
																			877	1134
																			800	1056
																			1564	905
																			1778	843
																			672	625
																			612	683
																			1201	951
																			1407	1694
																			1824	1341
																			1073	988
																			1272	745
																			1316	529
																			1722	469
																			693	1150
																			664	455
																			645	764
																			258	441
																			1497	258
																			210	516
																			828	292
																			619	477
																			776	537
																			759	499
																			519	510
																			820	290
																			1039	765
																			1400	835
																			1168	1601
																			1363	538
																			1037	492
																			179	1257
																			223	861
																			864	1704
																			1041	985
																			1124	971
																			1490	1214
																			955	898
																			1098	805
																			3003	838
																			1387	907
																			1087	586
																			1511	925
																			1300	1106
																			1194	450
																			1559	922
																			1449	509
																			821	760
																			951	953
																			1747	565
																			683	425
																			1619	858
																			948	664
																			2096	892
																			1063	600
																			1768	1623
																			1681	950
																			2568	968
																			2493	1014
																			1845	470
																			1108	621
																			1919	892
																			1975	529
																			1047	780
																			722	535
																			2512	512
																			1676	705
																			1531	318
																			1245	1012
																			2712	1005
																			1196	908
																			962	1588
																			1834	1112
																			1825	933
																			1325	745
																			1132	737
																			1048	770
																			889	554
																			1492	1087
																			1118	987
																			1176	997
																			1119	1332
																			2361	1536
																			1222	1459
																			1001	1353
																			1068	1280
																			1055	722
																			1926	882
																			1605	1042
																			1744	1458
																			2103	855
																			1687	564
																			1151	662
																			1883	495
																			1620	580
																			1223	697
																			1450	402
																			1218	448
																			1502	441
																			1171	896
																			1180	898
																			612	580
																			672	690
																			1072	929
																			913	694
																			1040	740
																			1018	691
																			1010	523
																			864	1279
																			1321	1033
																			1219	577
																			528	722
																			1128	897
																			852	850
																			904	940
																			808	815
																			460	1218
																			538	1095
																			1333	1322
																			1070	959
																			628	1131
																			763	713
																			964	587
																			784	526
																			490	755
																			912	726
																			986	1189
																			1020	1141
																			830	686
																			962	539
																			620	1813
																			809	861
																			1205	1131
																			585	945
																			140	768
																			368	330
																			949	703
																			636	567
																			1500	590
																			673	722
																			444	1073
																			1200	863
																			1273	689
																			1218	1406
																			654	1283
																			1279	341
																			746	493
																			789	600
																			1327	412
																			1488	701
																			827	280
																			875	307
																			301	411
																			262	504
																			601	666
																			765	891
																			1011	1038
																			249	571
																			339	1235
																			873	515
																			1059	917
																			896	1106
																			145	820
																			175	648
																			445	479
																			521	654
																			368	655
																			864	574
																			1309	1261
																			941	667
																			746	1254
																			1207	995
																			750	1228
																			255	800
																			324	1006
																			95	1814
																			837	862
																			998	876
																			123	1085
																			1133	1276
																			178	887
																			559	841
																			2835	1293
																			665	732
																			678	1322
																			290	888
																			101	1188
																			326	837
																			1279	673
																			613	816
																			1540	722
																			1200	807
																			621	656
																			1023	642
																			944	370
																			651	523
																			860	647
																			550	733
																			264	654
																			553	940
																			354	800
																			198	765
																			1143	989
																			1491	695
																			810	581
																			133	917
																			232	1048
																			1687	684
																			1648	857
																			833	932
																			422	424
																			1136	717
																			237	537
																			524	687
																			344	539
																			825	1560
																			545	1578
																			595	1129
																			292	812
																			330	760
																			724	853
																			583	920
																			531	1027
																			682	362
																			913	733
																			610	888
																			1343	907
																			168	854
																			116	594
																			915	567
																			699	928
																			324	884
																			269	488
																			162	1213
																			375	831
																			571	719
																			294	887
																			153	1016
																			703	700
																			784	254
																			139	422
																			237	277
																			366	939
																			338	926
																			226	638
																			107	316
																			695	462
																			192	775
																			117	654
																			394	822
																			972	611
																			353	318
																			662	532
																			432	463
																			134	527
																			717	1044
																			123	898
																			395	546
																			544	736
																			169	422
																			253	275
																			270	729
																			120	1000
																			252	772
																			224	609
																			101	762
																			161	792
																			158	765
																			172	483
																			115	723
																			129	488
																			569	906
																			155	587
																			465	1052
																			176	730
																			321	482
																			116	199
																			74	591
																			475	641
																			192	619
																			143	608
																			144	1365
																			175	777
																			539	740
																			135	632
																			170	1349
																			230	532
																			574	728
																			309	573
																			443	363
																			240	499
																			98	626
																			102	786
																			109	909
																			403	764
																			276	834
																			189	881
																			119	1161
																			75	833
																			83	362
																			72	765
																			291	602
																			52	694
																			70	1546
																			129	742
																			137	1082
																			230	886
																			182	741
																			220	967
																			155	830
																			153	994
																			94	1065
																			83	1029
																			203	584
																			123	598
																			129	766
																			137	698
																			221	1643
																			295	1026
																			522	797
																			575	811
																			1101	1286
																			734	651
																			528	422
																			213	780
																			146	741
																			199	1251
																			622	717
																			282	1861
																			253	1823
																			194	1382
																			107	1322
																			783	688
																			309	1215
																			151	1865
																			439	1150
																			248	1093
																			752	1033
																			471	959
																			417	1271
																			444	647
																			403	883
																			533	1025
																			417	744
																			422	1175
																			433	1456
																			647	1266
																			617	1357
																			82	1450
																			715	1092
																			895	1682
																			507	890
																			602	1240
																			121	880
																			564	729
																			150	416
																			673	996
																			513	1354
																			68	1185
																			165	830
																			185	1029
																			185	833
																			50	1463
																			79	1005
																			74	1204
																			197	1378
																			340	1039
																			199	968
																			275	1458
																			782	1289
																			928	651
																			404	1930
																			962	1733
																			147	1682
																			589	1452
																			991	1225
																			896	1104
																			959	1301
																			237	1085
																			1020	1488
																			716	1342
																			507	1192
																			289	927
																			194	1153
																			287	1856
																			285	1088
																			460	1327
																			1028	2047
																			833	1439
																			329	1054
																			477	1030
																			98	1448
																			341	2014
																			284	2097
																			461	1669
																			348	1663
																			123	1004
																			326	1550
																			515	1271
																			823	1240
																			497	985
																			428	1347
																			469	1119
																			174	1399
																			614	1175
																			599	1335
																			537	1215
																			569	1128
																			354	1805
																			353	835
																			310	1045
																			977	1400
																			314	956
																			764	1287
																			744	1113
																			177	1714
																			552	1039
																			629	913
																			232	869
																			340	1228
																			282	1289
																			139	1482
																			102	725
																			204	944
																			216	1271
																			85	704
																			199	1397
																			564	1022
																			831	608
																			875	896
																			896	1089
																			411	1028
																			514	558
																			238	750
																			471	839
																			323	818
																			625	803
																			544	573
																			562	1118
																			879	677
																			673	1431
																			730	927
																			690	847
																			548	691
																			251	548
																			408	511
																			367	585
																			493	842
																			468	481
																			584	640
																			510	807
																			405	608
																			312	316
																			258	699
																			589	595
																			184	608
																			243	417
																			157	497
																			540	375
																			766	648
																			523	605
																			330	319
																			363	1265
																			465	434
																			333	450
																			431	450
																			372	939
																			733	629
																			606	1127
																			858	818
																			1104	476
																			456	362
																			601	1014
																			1547	1033
																			661	910
																			1831	486
																			1928	1165
																			2023	1151
																			287	1008
																			1336	614
																			434	671
																			473	673
																			479	813
																			924	865
																			495	701
																			421	509
																			812	524
																			856	390
																			638	243
																			721	623
																			1327	466
																			1329	385
																			883	592
																			1136	1087
																			495	722
																			774	482
																			559	1090
																			1050	997
																			652	700
																			1440	568
																			624	394
																			560	841
																			1230	913
																			788	252
																			366	511
																			687	506
																			917	518
																			431	898
																			1060	495
																			783	308
																			763	689
																			848	598
																			722	387
																			203	508
																			438	545
																			487	635
																			493	475
																			536	629
																			1006	719
																			924	765
																			951	636
																			950	562
																			826	431
																			782	661
																			691	500
																			752	941
																			771	735
																			464	382
																			499	368
																			832	858
																			857	372
																			673	246
																			1299	531
																			439	687
																			895	413
																			362	441
																			1300	819
																			1046	728
																			333	814
																			1016	973
																			676	688
																			488	1245
																			937	684
																			1064	913
																			946	919
																			1243	1071
																			523	459
																			499	810
																			820	1196
																			73	558
																			620	841
																			659	813
																			857	1059
																			1109	950
																			71	1098
																			481	753
																			289	710
																			497	677
																			592	1095
																			95	1005
																			785	697
																			825	395
																			594	1140
																			100	837
																			379	869
																			885	1627
																			480	608
																			1038	1174
																			712	1431
																			1320	593
																			307	592
																			392	909
																			1166	1604
																			923	876
																			588	1064
																			1425	1060
																			589	584
																			883	1024
																			771	1082
																			1191	1158
																			569	1035
																			657	921
																			562	1060
																			546	1376
																			700	1230
																			814	1895
																			664	1668
																			440	1276
																			1255	1417
																			150	871
																			66	1123
																			627	1751
																			895	1202
																			515	2673
																			901	1586
																			706	2956
																			793	1431
																			601	842
																			570	1580
																			628	1556
																			460	1483
																			1245	1872
																			1128	924
																			514	1147
																			383	1400
																			465	1155
																			617	1173
																			1001	1574
																			847	1077
																			831	891
																			640	345
																			991	1982
																			886	1631
																			128	1359
																			426	852
																			455	937
																			716	1460
																			913	1314
																			431	1714
																			627	2681
																			502	1274
																			489	1766
																			501	1207
																			385	1490
																			465	1082
																			648	673
																			183	1307
																			747	248
																			1081	703
																			477	2210
																			915	633
																			328	770
																			728	433
																			646	546
																			802	335
																			1071	383
																			1076	502
																			683	258
																			556	619
																			963	248
																			898	768
																			1027	635
																			939	978
																			825	279
																			1087	251
																			1163	430
																			1534	652
																			700	608
																			903	870
																			472	163
																			1172	534
																			599	508
																			751	553
																			516	375
																			932	410
																			448	816
																			463	382
																			652	499
																			881	370
																			471	314
																			426	411
																			471	698
																			726	483
																			444	619
																			514	596
																			465	230
																			425	1405
																			552	688
																			702	1085
																			1091	971
																			643	848
																			610	747
																			131	1256
																			520	851
																			190	1002
																			444	885
																			108	517
																			538	1550
																			342	1213
																			441	1013
																			364	1562
																			86	1048
																			85	182
																			481	460
																			625	295
																			372	134
																			194	206
																			264	559
																			246	313
																			114	570
																			353	1420
																			279	706
																			586	1129
																			660	1017
																			496	620
																			570	1725
																			1055	950
																			531	828
																			692	1417
																			940	858
																			617	1050
																			1353	1740
																			77	1965
																			673	924
																			574	637
																			521	907
																			925	862
																			1058	1015
																			1125	1323
																			582	991
																			886	1069
																			853	1442
																			1063	1360
																			675	894
																			973	1501
																			820	993
																			770	2262
																			806	1728
																			843	695
																			1090	846
																			767	1396
																			899	1169
																			517	1910
																			863	814
																			687	571
																			396	994
																			400	2096
																			731	1158
																			684	1536
																			992	1091
																			1042	1136
																			1155	1186
																			684	851
																			511	977
																			895	1277
																			655	1089
																			1027	1148
																			986	1937
																			518	1471
																			960	1211
																			585	1217
																			454	1304
																			651	922
																			1165	1306
																			834	1098
																			1168	1860
																			710	1031
																			668	1443
																			1023	1387
																			497	1174
																			615	793
																			522	1535
																			569	1754
																			205	1006
																			627	749
																			299	2080
																			246	1450
																			403	935
																			430	1637
																			659	1581
																			577	1115
																			586	1243
																			417	737
																			397	916
																			911	459
																			671	1060
																			377	1295
																			433	682
																			430	924
																			545	1179
																			408	1256
																			477	973
																			763	1236
																			269	985
																			289	665
																			503	787
																			537	946
																			1271	1342
																			1149	1365
																			817	598
																			633	990
																			582	1434
																			472	826
																			758	1332
																			935	903
																			1096	1230
																			516	638
																			761	1360
																			492	1775
																			428	1280
																			569	317
																			752	376
																			1057	1077
																			846	1082
																			647	1218
																			676	1186
																			662	1005
																			878	1632
																			379	2368
																			213	1322
																			1050	1111
																			717	817
																			284	1452
																			899	843
																			958	661
																			923	839
																			646	531
																			636	649
																			678	609
																			922	1107
																			1296	988
																			1014	661
																			1384	820
																			1103	1049
																			1116	822
																			840	892
																			581	609
																			1521	501
																			1042	523
																			769	388
																			1216	683
																			570	518
																			748	603
																			957	568
																			935	539
																			719	649
																			922	605
																			1913	542
																			1581	883
																			676	804
																			1278	879
[truncated: 2,420 more rows]

## Sheet: Ext.Fig.2c
Force measurements in regenerating muscle of vehicle- and GCV-treated geriatric mice at 10 DPI.
Maximum force (mN)	Vehicle	GCV				Maximum Specific force (mN/mm2)	Vehicle	GCV
	53.1412	74.8063					69.6861	162.791
	70.0711	112.72					90.1706	156.653
	69.4711	88.6714					89.1304	132.158
	110.142	86.6767					134.712	169.62
	32.3675	105.001					74.8572	151.775
		82.2659						96.002
		140.678						142.017
N of each column	Vehicle		GCV			N of each column	Vehicle		GCV
	Muscle	Mice	Muscle	Mice			Muscle	Mice	Muscle	Mice
	5	4	7	5			5	4	7	5
Test performed: Mann-Whitney test between Vehicle and GCV						Test performed: Mann-Whitney test between Vehicle and GCV
Table Analyzed	Maximum Force G					Table Analyzed	Specific Force G
Column B	GCV					Column B	GCV
vs.	vs,					vs.	vs,
Column A	Vehicle					Column A	Vehicle
Mann Whitney test						Mann Whitney test
P value	0.048					P value	0.0101
Exact or approximate P value?	Exact					Exact or approximate P value?	Exact
P value summary	*					P value summary	*
Significantly different (P < 0.05)?	Yes					Significantly different (P < 0.05)?	Yes
One- or two-tailed P value?	Two-tailed					One- or two-tailed P value?	Two-tailed
Sum of ranks in column A,B	20 , 58					Sum of ranks in column A,B	17 , 61
Mann-Whitney U	5					Mann-Whitney U	2
Difference between medians						Difference between medians
Median of column A	69,47, n=5					Median of column A	89,13, n=5
Median of column B	88,67, n=7					Median of column B	151,8, n=7
Difference: Actual	19.2					Difference: Actual	62.64
Difference: Hodges-Lehmann	33.54					Difference: Hodges-Lehmann	62.47

## Sheet: Ext.Fig.2d
Force measurements in regenerating muscle of vehicle- and GCV-treated geriatric mice at 10 DPI.
Maximum force-frequency curve	Frequency (Hz)	Vehicle (Young)											GCV (Young)									Vehicle (Geriatric)					GCV (Geriatric)
	1	31.4112	21.1624	18.7624	22.2327	32.7895	46.2978	40.7194	35.5788	26.0111	22.7516	15.8597	36.9734	26.303	30.0165	23.9678	46.9303	40.5573	41.0438	44.1735	27.276	12.2271	20.9192	22.8651	31.0544	9.0974	23.903	15.7137	17.4165	18.4057	26.4003	20.611	31.6706
	5	32.4166	21.9733	20.4165	23.384	33.8112	46.7844	42.5033	36.4707	28.5247	24.13	14.838	37.2978	27.795	31.1841	24.0165	48.1628	42.3087	42.5194	45.3897	28.7031	13.0704	23.303	24.9733	33.795	9.74605	25.2003	17.384	18.7462	18.8596	25.6381	20.4165	33.3571
	10	38.9356	26.4652	24.276	25.6544	35.822	46.687	44.8383	39.1464	33.1139	27.276	18.1623	39.0977	29.9193	33.0328	26.6597	54.6817	47.7249	44.6275	46.233	31.1193	18.211	30.276	35.1572	37.8815	14.9353	29.1409	22.8327	25.0057	24.0814	28.2814	22.2813	36.0491
	20	67.2981	35.8058	44.66	38.4653	58.9466	83.5632	75.6171	66.3251	60.5845	47.9195	37.5572	62.3034	49.5898	49.9466	51.9898	99.4228	84.747	72.2441	77.4334	58.5412	33.0004	46.6384	51.5033	53.5141	23.4651	54.7953	43.2329	45.0978	45.2437	44.0275	41.2383	58.6872
	40	105.828	66.1143	79.5091	71.2549	100.607	125.434	116.337	107.807	99.439	72.1792	71.2874	107.401	100.007	93.5687	99.2606	141.537	119.612	113.677	128.726	95.1093	45.8438	60.3899	62.4169	79.1361	28.5247	87.293	66.6819	59.871	65.8224	76.0063	66.3251	101.904
	60	132.391	87.0497	90.4065	89.3525	126.877	146.823	136.996	126.375	125.661	86.8226	88.8011	132.521	125.239	133.169	122.077	164.321	135.164	137.272	156.278	116.758	51.2114	65.4656	67.4603	90.4389	30.6652	101.418	77.6117	64.444	77.1901	89.093	76.3955	122.418
	80	138.829	95.7417	103.72	98.6931	139.105	159.391	140.694	136.51	139.948	96.1309	101.596	159.91	139.38	161.289	137.223	184.397	141.667	155.289	171.278	132.31	52.9952	67.4765	70.0711	97.5093	30.795	108.747	83.5469	74.8063	83.1415	100.169	80.7902	133.802
	100	143.548	99.812	110.969	107.596	146.823	166.997	145.348	140.321	144.002	100.153	110.953	157.559	157.494	176.646	149.402	193.657	146.937	164.143	178.446	143.613	53.1412	68.4171	68.8711	100.98	31.9301	112.088	87.2118	71.8387	81.6172	105.001	82.2659	140.678
	150	142.672	100.947	110.774	109.623	154.105	167.564	146.986	140.548	141.78	103.607	113.483	181.543	173.597	185.986	155.061	192.522	146.451	168.1	182.03	146.953	52.1195	67.7197	66.1143	100.704	31.8166	111.342	88.6714	72.6333	82.0713	100.25	81.6496	138.488
	200	138.196	101.839	112.655	109.785	164.597	169.089	148.851	142.396	152.256	105.634	119.288	182.208	172.883	187.851	155.143	196.365	148.591	172.413	178.624	144.423	52.4925	69.4224	66.6495	104.45	32.368	110.985	86.7416	67.7522	84.5848	103.023	80.3199	138.407
	250	139.704	104.985	113.564	111.796	168.764	168.375	153.294	143.467	154.77	108.52	122.612	185.078	168.862	182.386	149.078	196.511	147.537	175.948	181.397	149.126	51.9574	69.4711	66.8927	106.98	32.368	112.623		74.2549	84.147	103.801	78.7631	140.548
	300	138.683	104.563	116.839	112.185	173.435	167.256	156.197	142.624	156.262	113.937	123.115	186.246	172.802	184.138	151.17	196.511	147.861	175.9	181.851	149.013	51.5519	69.3901	67.3954	110.142	31.9788	112.72		74.0117	86.6767	104.661	76.9145	138.586
N of each column:	Vehicle (Young)		GCV (Young)		Vehicle (Geriatric)		GCV (Geriatric)
	Muscles	Mice	Muscles	Mice	Muscles	Mice	Muscles	Mice
	11	7	9	7	5	4	7	5
Test performed: 2way ANOVA test between Vehicle (Young) and GCV (Young)									Test performed: 2way ANOVA test between Vehicle (Young) and Vehicle (Geriatric)									Test performed: Mixed-effects analysis between Vehicle (Geriatric) and GCV (Geriatric)
Column factor respresents treatment (Vehicle or GCV)									Column factor respresents age (Young or Geriatric)									Column factor respresents treatment (Vehicle or GCV)
Table Analyzed	Curva fuerza Maxima Y and G								Table Analyzed	Curva fuerza Maxima Y and G								Table Analyzed	Curva fuerza Maxima Y and G
Two-way RM ANOVA	Matching: Stacked								Two-way RM ANOVA	Matching: Stacked								Mixed-effects model (REML)	Matching: Stacked
Assume sphericity?	No								Assume sphericity?	No								Assume sphericity?	No
Alpha	0.05								Alpha	0.05								Alpha	0.05
Source of Variation	% of total variation	P value	P value summary	Significant?	Geisser-Greenhouse's epsilon				Source of Variation	% of total variation	P value	P value summary	Significant?	Geisser-Greenhouse's epsilon				Fixed effects (type III)	P value	P value summary	Statistically significant (P < 0,05)?	F (DFn, DFd)	Geisser-Greenhouse's epsilon
Time x Column Factor	1.397	<0,0001	****	Yes					Time x Column Factor	6.64	<0,0001	****	Yes					Time	<0,0001	****	Yes	F (0,9409, 9,238) = 103,3	0.08553
Time	84.42	<0,0001	****	Yes	0.1633				Time	36.78	<0,0001	****	Yes	0.1289				Column Factor	0.0738	ns	No	F (1, 10) = 3,986
Column Factor	4.93	0.0046	**	Yes					Column Factor	18.99	0.0008	***	Yes					Time x Column Factor	<0,0001	****	Yes	F (11, 108) = 7,722
Subject	8.471	<0,0001	****	Yes					Subject	14.62	<0,0001	****	Yes
																		Random effects	SD	Variance
ANOVA table	SS	DF	MS	F (DFn, DFd)	P value				ANOVA table	SS	DF	MS	F (DFn, DFd)	P value				Subject	17.42	303.3
Time x Column Factor	9593	11	872.1	F (11, 198) = 12,18	P<0,0001				Time x Column Factor	27571	11	2506	F (11, 154) = 37,89	P<0,0001				Residual	8.507	72.38
Time	579766	11	52706	F (1,796, 32,33) = 736,1	P<0,0001				Time	152707	11	13882	F (1,418, 19,85) = 209,9	P<0,0001
Column Factor	33857	1	33857	F (1, 18) = 10,47	P=0,0046				Column Factor	78841	1	78841	F (1, 14) = 18,18	P=0,0008				Was the matching effective?
Subject	58180	18	3232	F (18, 198) = 45,14	P<0,0001				Subject	60715	14	4337	F (14, 154) = 65,56	P<0,0001				Chi-square, df	156,4, 1
Residual	14176	198	71.6						Residual	10187	154	66.15						P value	<0,0001
																		P value summary	****
Difference between column means									Difference between column means									Is there significant matching (P < 0.05)?	Yes
Mean of Vehicle (Young)	94.91								Mean of Vehicle (Young)	94.91
Mean of GCV (Young)	118.8								Mean of Vehicle (Geriatric)	51.19								Difference between column means
Difference between means	-23.87								Difference between means	43.72								Predicted mean of Vehicle (Geriatric)	51.19
SE of difference	7.377								SE of difference	10.25								Predicted mean of GCV (Geriatric)	71.75
95% CI of difference	-39,37 to -8,377								95% CI of difference	21,73 to 65,71								Difference between predicted means	-20.56
																		SE of difference	10.3
Data summary									Data summary									95% CI of difference	-43,51 to 2,386
Number of columns (Column Factor)	2								Number of columns (Column Factor)	2
Number of rows (Time)	12								Number of rows (Time)	12								Data summary
Number of subjects (Subject)	20								Number of subjects (Subject)	16								Number of columns (Column Factor)	2
Number of missing values	0								Number of missing values	0								Number of rows (Time)	12
																		Number of subjects (Subject)	12
																		Number of missing values	2

## Sheet: Ext.Fig.2e
Force measurements in regenerating muscle of vehicle- and GCV-treated young mice at 10 DPI.
Maximum force (mN)	Vehicle	GCV				Maximum Specific force (mN/mm2)	Vehicle	GCV
	143.548	186.246					158.974	206.004
	104.985	173.597					115.406	179.862
	116.839	187.851					114.188	171.904
	112.185	155.143					115.367	203.606
	173.435	196.511					179.694	172.387
	169.089	148.591					168.032	150.006
	156.197	175.948					132.455	164.564
	143.467	181.851					143.693	169.685
	156.262	149.126					126.717	143.183
	113.937						144.041
	123.115						123.834
N of each column	Vehicle		GCV			N of each column	Vehicle		GCV
	Muscle	Mice	Muscle	Mice			Muscle	Mice	Muscle	Mice
	11		9				11	8	9	7
Test performed: Mann-Whitney test between Vehicle and GCV						Test performed: Mann-Whitney test between Vehicle and GCV
Table Analyzed	Maximum Force Y					Table Analyzed	Specific Force Y
Column B	GCV					Column B	GCV
vs.	vs,					vs.	vs,
Column A	Vehicle					Column A	Vehicle
Mann Whitney test						Mann Whitney test
P value	0.0031					P value	0.0042
Exact or approximate P value?	Exact					Exact or approximate P value?	Exact
P value summary	**					P value summary	**
Significantly different (P < 0.05)?	Yes					Significantly different (P < 0.05)?	Yes
One- or two-tailed P value?	Two-tailed					One- or two-tailed P value?	Two-tailed
Sum of ranks in column A,B	78 , 132					Sum of ranks in column A,B	79 , 131
Mann-Whitney U	12					Mann-Whitney U	13
Difference between medians						Difference between medians
Median of column A	143,5, n=11					Median of column A	132,5, n=11
Median of column B	175,9, n=9					Median of column B	171,9, n=9
Difference: Actual	32.48					Difference: Actual	39.45
Difference: Hodges-Lehmann	34.65					Difference: Hodges-Lehmann	35.82

## Sheet: Ext.Fig.2f
RT-qPCR of indicated genes in regenerating muscle of vehicle- and GCV-treated young and geriatric mice at 7 DPI.
Young mice	Vehicle						GCV						Geriatric mice	Vehicle				GCV
Il6	0.991612	0.593246	0.436411	2.09936	1.44449	0.434881	1.39198	0.0300682	0.40886	0.600118			Il6	0.835042	1.54276	1.14295	0.47925	0.164721	0.536635	0.453884	0.131667	0.232929
Il1b	2.15919	1.32196	1.0471	0.815597	0.379773	0.276369	0.237025	0.0688862	0.148891	0.210851			Il1b	0.842992	0.629674	1.53504	0.992298	0.947819	0.767427	0.939404	0.243343	0.6994
Tnf	1.26092	1.23115	1.12277	0.880989	0.504173		0.897365	0.356263	0.469646	0.915914			Tnf	1.34043	1.17157	0.70272	0.785281	0.719526	1.1924	0.653196	0.351963	0.852528	0.668944
Il12	1.21835	0.450204	1.22675	0.703255	1.40145		0.824747	0.281123	0.774446	0.161717			Il12	0.630497	2.02836	0.375328	0.965814	0.331479	0.958648	0.738174	1.74314	1.24703
Ccl2	1.8698	0.561907	1.26762	0.925507	0.375165		0.211027	0.146545	0.19185	0.18238			Ccl2	1.6811	0.657542	1.08272	0.578645	0.262459	0.644222	0.304294	0.51998	0.406596
Il18	1.46558	0.979641	0.924908	0.77391	0.729098	1.12686	0.866991	0.508623	0.535875	0.246605			Il18	0.769152	1.3079	1.13093	0.792018	0.252557	0.355216	0.107548	0.17548	0.169911
Ifng	1.69392	1.23904	0.568911	0.447243	1.89616	0.154735	0.13363	0.0129153	0.0365377	0.0460443			Ifng	1.31558	0.940466	0.831635	0.912323	0.383719	0.83328	0.488523	0.611103	0.437178
N of each column	Vehicle		GCV										N of each column	Vehicle		GCV
	Muscle	Mice	Muscle	Mice										Muscle	Mice	Muscle	Mice
Il6	6	4	4	4									Il6	4	3	5	3
Il1b	6	4	4	4									Il1b	4	3	5	3
Tnf	5	4	4	4									Tnf	4	3	6	3
Il12	5	4	4	4									Il12	4	3	5	3
Ccl2	5	4	4	4									Ccl2	4	3	5	3
Il18	6	4	4	4									Il18	4	3	5	3
Ifng	6	4	4	4									Ifng	4	3	5	3
Test performed: Mann-Whitney test between Vehicle and GCV (YOUNG)													Test performed: Mann-Whitney test between Vehicle and GCV (GERIATRIC)
Table Analyzed	Il6		Table Analyzed	Il1b		Table Analyzed	Tnf		Table Analyzed	Il12			Table Analyzed	Il6		Table Analyzed	Il1b		Table Analyzed	Tnf		Table Analyzed	Il12
Column B	GCV		Column B	GCV		Column B	GCV		Column B	GCV			Column B	GCV		Column B	GCV		Column B	GCV		Column B	GCV
vs.	vs,		vs.	vs,		vs.	vs,		vs.	vs,			vs.	vs,		vs.	vs,		vs.	vs,		vs.	vs,
Column A	Vehicle		Column A	Vehicle		Column A	Vehicle		Column A	Vehicle			Column A	Vehicle		Column A	Vehicle		Column A	Vehicle		Column A	Vehicle
Mann Whitney test			Mann Whitney test			Mann Whitney test			Mann Whitney test				Mann Whitney test			Mann Whitney test			Mann Whitney test			Mann Whitney test
P value	0.3524		P value	0.0095		P value	0.1905		P value	0.1905			P value	0.0317		P value	0.4127		P value	0.2571		P value	>0,9999
Exact or approximate P value?	Exact		Exact or approximate P value?	Exact		Exact or approximate P value?	Exact		Exact or approximate P value?	Exact			Exact or approximate P value?	Exact		Exact or approximate P value?	Exact		Exact or approximate P value?	Exact		Exact or approximate P value?	Exact
P value summary	ns		P value summary	**		P value summary	ns		P value summary	ns			P value summary	*		P value summary	ns		P value summary	ns		P value summary	ns
Significantly different (P < 0.05)?	No		Significantly different (P < 0.05)?	Yes		Significantly different (P < 0.05)?	No		Significantly different (P < 0.05)?	No			Significantly different (P < 0.05)?	Yes		Significantly different (P < 0.05)?	No		Significantly different (P < 0.05)?	No		Significantly different (P < 0.05)?	No
One- or two-tailed P value?	Two-tailed		One- or two-tailed P value?	Two-tailed		One- or two-tailed P value?	Two-tailed		One- or two-tailed P value?	Two-tailed			One- or two-tailed P value?	Two-tailed		One- or two-tailed P value?	Two-tailed		One- or two-tailed P value?	Two-tailed		One- or two-tailed P value?	Two-tailed
Sum of ranks in column A,B	38 , 17		Sum of ranks in column A,B	45 , 10		Sum of ranks in column A,B	31 , 14		Sum of ranks in column A,B	31 , 14			Sum of ranks in column A,B	29 , 16		Sum of ranks in column A,B	24 , 21		Sum of ranks in column A,B	28 , 27		Sum of ranks in column A,B	20 , 25
Mann-Whitney U	7		Mann-Whitney U	0		Mann-Whitney U	4		Mann-Whitney U	4			Mann-Whitney U	1		Mann-Whitney U	6		Mann-Whitney U	6		Mann-Whitney U	10
Difference between medians			Difference between medians			Difference between medians			Difference between medians				Difference between medians			Difference between medians			Difference between medians			Difference between medians
Median of column A	0,7924, n=6		Median of column A	0,9314, n=6		Median of column A	1,123, n=5		Median of column A	1,218, n=5			Median of column A	0,9890, n=4		Median of column A	0,9176, n=4		Median of column A	0,9784, n=4		Median of column A	0,7982, n=4
Median of column B	0,5045, n=4		Median of column B	0,1799, n=4		Median of column B	0,6835, n=4		Median of column B	0,5278, n=4			Median of column B	0,2329, n=5		Median of column B	0,7674, n=5		Median of column B	0,6942, n=6		Median of column B	0,9586, n=5
Difference: Actual	-0.2879		Difference: Actual	-0.7515		Difference: Actual	-0.4393		Difference: Actual	-0.6906			Difference: Actual	-0.7561		Difference: Actual	-0.1502		Difference: Actual	-0.2842		Difference: Actual	0.1605
Difference: Hodges-Lehmann	-0.3982		Difference: Hodges-Lehmann	-0.7784		Difference: Hodges-Lehmann	-0.3394		Difference: Hodges-Lehmann	-0.4481			Difference: Hodges-Lehmann	-0.6797		Difference: Hodges-Lehmann	-0.1842		Difference: Hodges-Lehmann	-0.2335		Difference: Hodges-Lehmann	0.05026
Table Analyzed	Ccl2		Table Analyzed	Il18		Table Analyzed	Ifng						Table Analyzed	Ccl2		Table Analyzed	Il18		Table Analyzed	Ifng
Column B	GCV		Column B	GCV		Column B	GCV						Column B	GCV		Column B	GCV		Column B	GCV
vs.	vs,		vs.	vs,		vs.	vs,						vs.	vs,		vs.	vs,		vs.	vs,
Column A	Vehicle		Column A	Vehicle		Column A	Vehicle						Column A	Vehicle		Column A	Vehicle		Column A	Vehicle
Mann Whitney test			Mann Whitney test			Mann Whitney test							Mann Whitney test			Mann Whitney test			Mann Whitney test
P value	0.0159		P value	0.0381		P value	0.0095						P value	0.0317		P value	0.0159		P value	0.0317
Exact or approximate P value?	Exact		Exact or approximate P value?	Exact		Exact or approximate P value?	Exact						Exact or approximate P value?	Exact		Exact or approximate P value?	Exact		Exact or approximate P value?	Exact
P value summary	*		P value summary	*		P value summary	**						P value summary	*		P value summary	*		P value summary	*
Significantly different (P < 0.05)?	Yes		Significantly different (P < 0.05)?	Yes		Significantly different (P < 0.05)?	Yes						Significantly different (P < 0.05)?	Yes		Significantly different (P < 0.05)?	Yes		Significantly different (P < 0.05)?	Yes
One- or two-tailed P value?	Two-tailed		One- or two-tailed P value?	Two-tailed		One- or two-tailed P value?	Two-tailed						One- or two-tailed P value?	Two-tailed		One- or two-tailed P value?	Two-tailed		One- or two-tailed P value?	Two-tailed
Sum of ranks in column A,B	35 , 10		Sum of ranks in column A,B	43 , 12		Sum of ranks in column A,B	45 , 10						Sum of ranks in column A,B	29 , 16		Sum of ranks in column A,B	30 , 15		Sum of ranks in column A,B	29 , 16
Mann-Whitney U	0		Mann-Whitney U	2		Mann-Whitney U	0						Mann-Whitney U	1		Mann-Whitney U	0		Mann-Whitney U	1
Difference between medians			Difference between medians			Difference between medians							Difference between medians			Difference between medians			Difference between medians
Median of column A	0,9255, n=5		Median of column A	0,9523, n=6		Median of column A	0,9040, n=6						Median of column A	0,8701, n=4		Median of column A	0,9615, n=4		Median of column A	0,9264, n=4
Median of column B	0,1871, n=4		Median of column B	0,5222, n=4		Median of column B	0,04129, n=4						Median of column B	0,4066, n=5		Median of column B	0,1755, n=5		Median of column B	0,4885, n=5
Difference: Actual	-0.7384		Difference: Actual	-0.43		Difference: Actual	-0.8627						Difference: Actual	-0.4635		Difference: Actual	-0.786		Difference: Actual	-0.4379
Difference: Hodges-Lehmann	-0.7384		Difference: Hodges-Lehmann	-0.4574		Difference: Hodges-Lehmann	-0.8307						Difference: Hodges-Lehmann	-0.4168		Difference: Hodges-Lehmann	-0.7301		Difference: Hodges-Lehmann	-0.4499

## Sheet: Ext.Fig.2g
Analysis of SA-b-gal, Sirius Red and eMHC in regenerating muscle of vehicle- and D+Q-treated young mice at 7 DPI.
SA-b-gal analysis	Vehicle	D+Q				Sirius Red analysis	Vehicle	D+Q				CSA of eMHC+ fibers analysis	Vehicle	D+Q				Frequency distribution analysis of eMHC+ fibers
Normalised to vehicle	70.0743	40.801					8.40777	3.71915					820.35	950.763				Vehicle	D+Q		N of each column
	108.109	49.503					6.44073	6.17386					780.252	1063.53				561	1257		Vehicle	D+Q
	97.9209	57.2657					5.60832	5.64354					852.748	1136.09				655	1418		3 mice	3 mice
	81.834	59.9017					7.68463	2.64795				2	817.124	1008.75				627	2411
	75.8332	61.9263					7.5175	2.91451					839.886	1091.69				758	1384
	45.3618	63.4584					7.90234	4.69089					735.148					476	840
	150.645												947.888					856	1082
	118.688												794.265					724	730
	106.751												909.088					540	816
	144.782																	1179	658
																		1027	640
N of each column	Vehicle		D+Q			N of each column	Vehicle		D+Q			N of each column	Vehicle		D+Q			524	908
	Muscle	Mice	Muscle	Mice			Muscle	Mice	Muscle	Mice			Muscle	Mice	Muscle	Mice		788	702
	10	5	6	3			6	3	6	3			9	6	5	3		712	1335
																		835	853
Test performed: Mann-Whitney test between Vehicle and D+Q						Test performed: Mann-Whitney test between Vehicle and D+Q						Test performed: Mann-Whitney test between Vehicle and D+Q						1154	1001
																		475	1444
Table Analyzed	SA-b-gal					Table Analyzed	Sirius Red					Table Analyzed	MEAN data eMHC					623	792
																		701	1452
Column B	D+Q					Column B	D+Q					Column B	D+Q					514	953
vs.	vs,					vs.	vs,					vs.	vs,					860	1626
Column A	Vehicle					Column A	Vehicle					Column A	Vehicle					671	1327
																		724	1269
Mann Whitney test						Mann Whitney test						Mann Whitney test						631	2575
P value	0.0047					P value	0.0087					P value	0.001					390	1386
Exact or approximate P value?	Exact					Exact or approximate P value?	Exact					Exact or approximate P value?	Exact					618	911
P value summary	**					P value summary	**					P value summary	***					749	1705
Significantly different (P < 0.05)?	Yes					Significantly different (P < 0.05)?	Yes					Significantly different (P < 0.05)?	Yes					406	1512
One- or two-tailed P value?	Two-tailed					One- or two-tailed P value?	Two-tailed					One- or two-tailed P value?	Two-tailed					741	1073
Sum of ranks in column A,B	110 , 26					Sum of ranks in column A,B	55 , 23					Sum of ranks in column A,B	45 , 60					1044	2301
Mann-Whitney U	5					Mann-Whitney U	2					Mann-Whitney U	0					1203	1410
																		581	1290
Difference between medians						Difference between medians						Difference between medians						843	1770
Median of column A	102,3, n=10					Median of column A	7,601, n=6					Median of column A	820,4, n=9					523	1159
Median of column B	58,58, n=6					Median of column B	4,205, n=6					Median of column B	1064, n=5					815	1311
Difference: Actual	-43.75					Difference: Actual	-3.396					Difference: Actual	243.2					1126	2187
Difference: Hodges-Lehmann	-44.74					Difference: Hodges-Lehmann	-2.893					Difference: Hodges-Lehmann	223.6					649	1282
																		1056	1732
																		1570	2012
																		479	1623
																		1035	1803
																		718	1552
																		452	1276
																		941	1265
																		907	1191
																		713	1148
																		1120	1792
																		1078	1308
																		752	1590
																		860	1695
																		1137	1770
																		1222	818
																		1170	2038
																		753	1312
																		955	766
																		1138	976
																		619	799
																		787	998
																		1121	1043
																		1272	2348
																		1402	903
																		1033	1109
																		1247	1710
																		323	750
																		854	1395
																		904	1518
																		968	1334
																		723	1615
																		1223	1896
																		814	2235
																		1164	1361
																		1154	1549
																		983	1281
																		938	1337
																		1553	652
																		810	556
																		1085	734
																		1056	739
																		1331	631
																		1280	772
																		281	1014
																		634	1041
																		1237	931
																		687	808
																		540	974
																		1055	567
																		839	1191
																		795	1503
																		1039	981
																		983	963
																		526	1150
																		527	792
																		670	914
																		564	772
																		670	1105
																		390	1058
																		785	908
																		238	1029
																		586	1007
																		853	1276
																		232	1501
																		1066	956
																		1680	1350
																		1083	1482
																		819	1268
																		1147	1396
																		984	1241
																		987	928
																		836	1904
																		1017	1512
																		1191	1229
																		1050	1077
																		1018	565
																		1537	977
																		935	1299
																		1022	1049
																		1285	829
																		812	1130
																		1108	1483
																		981	1123
																		783	528
																		842	1006
																		1094	1300
																		1103	881
																		862	1557
																		689	1563
																		1187	1043
																		474	1013
																		787	868
																		526	1619
																		1122	925
																		435	824
																		790	1348
																		850	1130
																		924	630
																		875	1129
																		930	964
																		1220	1432
																		1420	1079
																		960	970
																		1142	1250
																		1246	958
																		1610	903
																		1169	994
																		1228	642
																		782	1400
																		1071	1148
																		2218	1580
																		1245	1081
																		1354	1346
																		896	793
																		692	1365
																		356	674
																		836	911
																		722	1197
																		791	1274
																		1259	1006
																		220	1015
																		978	821
																		1238	1268
																		492	1245
																		510	754
																		484	1279
																		499	1316
																		1044	1281
																		967	1088
																		1071	680
																		797	1587
																		1271	1327
																		1244	1358
																		1455	1418
																		822	905
																		472	979
																		627	548
																		742	832
																		731	1230
																		1258	841
																		1351	1031
																		1353	685
																		569	823
																		455	688
																		1587	1034
																		1019	1281
																		1455	1149
																		831	886
																		1387	1061
																		1361	702
																		694	619
																		983	939
																		1257	1441
																		1031	880
																		625	903
																		973	1124
																		1035	995
																		1639	688
																		1685	858
																		1149	1396
																		621	1297
																		734	968
																		375	883
																		409	1563
																		649	886
																		718	998
																		679	566
																		310	735
																		736	1065
																		452	977
																		264	1108
																		964	1318
																		833	863
																		555	521
																		693	706
																		602	1313
																		199	1549
																		853	1476
																		712	1025
																		694	1166
																		722	885
																		226	834
																		918	1105
																		459	1212
																		756	936
																		316	1103
																		1035	1472
																		673	1025
																		316	861
																		629	503
																		301	784
																		1603	1509
																		933	1975
																		1005	1586
																		758	941
																		1062	1115
																		683	1775
																		232	1312
																		583	1712
																		559	985
																		210	906
																		1439	750
																		1327	877
																		1148	625
																		665	1001
																		263	836
																		1038	1064
																		695	891
																		334	559
																		935	666
																		889	988
																		766	930
																		897	1038
																		812	1229
																		1445	1042
																		987	1056
																		489	1057
																		824	806
																		1159	966
																		835	1173
																		1387	854
																		164	881
																		655	986
																		1315	694
																		1156	787
																		826	662
																		1186	679
																		804	951
																		523	1271
																		916	875
																		1658	540
																		130	562
																		184	697
																		2186	957
																		827	1226
																		1194	860
																		558	947
																		1054	970
																		1342	1150
																		657	734
																		889	625
																		591	733
																		761	1376
																		658	1628
																		1295	1037
																		1652	3149
																		1535	1433
																		1131	2529
																		1684	791
																		1067	944
																		1080	873
																		798	783
																		182	1416
																		651	707
																		1098	669
																		498	651
																		1021	1380
																		639	1986
																		680	1511
																		948	579
																		1159	1329
																		662	649
																		1459	1644
																		841	981
																		1178	936
																		461	1089
																		368	902
																		1017	945
																		947	1134
																		996	2965
																		913	1728
																		858	1885
																		1314	3438
																		774	940
																		1619	750
																		966	1732
																		1242	977
																		1612	906
																		477	1223
																		995	1653
																		1153	1418
																		1236	871
																		780	1523
																		1229	1405
																		1339	1291
																		739	483
																		373	513
																		932	1369
																		735	705
																		641	703
																		858	643
																		668	1017
																		627	1263
																		379	647
																		664	821
																		1022	974
																		1192	748
																		989	560
																		1095	874
																		984	813
																		416	583
																		702	963
																		793	1236
																		1044	904
																		1058	608
																		1221	814
																		620	935
																		442	738
																		640	600
																		239	1898
																		488	1301
																		526	732
																		301	892
																		238	526
																		687	1330
																		783	726
																		1318	645
																		967	869
																		359	854
																		890	735
																		1676	1026
																		914	919
																		805	867
																		207	787
																		737	860
																		129	798
																		738	751
																		967	697
																		1144	763
																		896	649
																		838	685
																		916	605
																		908	578
																		875	494
																		1490	745
																		1012	623
																		897	555
																		742	339
																		602	788
																		585	935
																		430	1061
																		749	697
																		620	488
																		779	870
																		600	887
																		1083	561
																		1320	777
																		365	886
																		685	965
																		651	766
																		417	1539
																		597	614
																		1282	1271
																		734	707
																		867	830
																		689	688
																		719	1229
																		951	1192
																		610	746
																		935	663
																		768	992
																		281	790
																		320	832
																		721	1218
																		868	1808
																		383	784
																		798	2493
																		732	584
																		1384	1119
																		870	1032
																		614	1125
																		646	717
																		664	891
																		742	679
																		1029	1222
																		1418	1248
																		1142	1266
																		720	389
																		738	1388
																		1112	955
																		1300	1323
																		698	630
																		704	726
																		388	620
																		1165	713
																		491	423
																		575	723
																		855	652
																		505	828
																		732	1121
																		833	1999
																		635	1409
																		149	1838
																		84	1419
																		522	2271
																		691	1102
																		907	1225
																		879	1802
																		934	1885
																		215	1288
																		941	1518
																		543	1468
																		750	1681
																		1113	1402
																		910	1108
																		979	1424
																		1649	1474
																		2138	848
																		1372	788
																		1035	942
																		982	692
																		570	1379
																		620	1165
																		168	950
																		384	1368
																		563	1157
																		602	1120
																		373	753
																		321	1047
																		941	1081
																		597	1042
																		175	394
																		991	556
																		742	699
																		628	1107
																		540	546
																		657	1018
																		794	907
																		224	921
																		524	683
																		315	611
																		370	674
																		271	789
																		562	648
																		281	643
																		275	609
																		503	832
																		270	832
																		327	1025
																		510	1292
																		401	1139
																		353	925
																		687	736
																		387	946
																		462	448
																		326	641
																		482	474
																		462	704
																		344	657
																		319	682
																		341	1704
																		390	2905
																		248	1563
																		387	1661
																		379	1127
																		353	1527
																		314	1904
																		455	2077
																		355	2108
																		481	1957
																		682	1833
																		787	1345
																		638	696
																		933	701
																		1106	1048
																		567	1186
																		628	1174
																		976	841
																		507	723
																		937	1191
																		799	540
																		626	1799
																		759	1498
																		521	1313
																		572	1056
																		355	1216
																		969	883
																		620	737
																		1485	2054
																		804	1008
																		507	1181
																		957	771
																		684	854
																		1179	1152
																		811	533
																		826	1009
																		748	1263
																		690	865
																		1012	625
																		551	1106
																		899	924
																		741	1391
																		646	1367
																		728	1121
																		860	1313
																		811	782
																		865	1099
																		895	766
																		1078	836
																		1177	1112
																		1191	1233
																		1621	1412
																		2100	1072
																		880	1155
																		1365	1019
																		1181	826
																		1183	1118
																		1105	594
																		957	555
																		1094	953
																		963	1218
																		1040	761
																		1261	746
																		520	463
																		1090	1160
																		622	973
																		1161	739
																		928	552
																		1385	1292
																		788	800
																		1260	1384
																		1607	1308
																		885	1252
																		1353	920
																		854	755
																		1199	2316
																		700	2256
																		742	1600
																		998	1399
																		1208	1261
																		735	2119
																		719	1623
																		597	2168
																		741	2141
																		1081	2002
																		804	1252
																		262	2122
																		874	1781
																		891	1117
																		980	1168
																		886	1122
																		1354	1077
																		657	1680
																		990	1841
																		971	1372
																		1504	1101
																		1069	946
																		936	891
																		983	773
																		1145	1178
																		1562	875
																		766	1356
																		260	963
																		898	1099
																		1075	775
																		1204	1545
																		641	979
																		499	1185
																		697	1634
																		1305	1110
																		1165	1304
																		722	1382
																		812	1405
																		586	951
																		1084	1200
																		1021	1311
																		924	1157
																		817	974
																		710	858
																		1109	1050
																		777	1024
																		921	1011
																		964	996
																		992	859
																		918	1176
																		1046	1287
																		390	1551
																		518	968
																		1239	1025
																		1474	1187
																		1616	981
																		942	1281
																		477	1302
																		542	981
																		661	880
																		1082	989
																		833	879
																		482	548
																		499	1068
																		917	1010
																		799	766
																		645	1370
																		163	1257
																		746	1190
																		907	1280
																		1796	1052
																		580	1009
																		241	979
																		678	1127
																		932	1217
																		1169	995
																		420	1267
																		1262	705
																		907	1492
																		842	862
																		706	1046
																		1003	1014
																		990	1074
																		582	1197
																		701	987
																		1058	916
																		637	717
																		700	625
																		921	968
																		439	1088
																		699	1284
																		869	1228
																		734	1324
																		439	1040
																		394	1212
																		162	933
																		440	925
																		343	1154
																		476	1402
																		464	1194
																		1073	1582
																		1022	692
																		642	641
																		758	1128
																		514	1061
																		412	821
																		471	831
																		515	981
																		851	1307
																		509	1133
																		836	1713
																		999	1684
																		979	1192
																		659	2630
																		895	1183
																		673	1538
																		666	1748
																		903	1004
																		597	690
																		694	1183
																		276	1159
																		440	876
																		599	1445
																		261	1418
																		385	663
																		237	1327
																		292	1074
																		335	886
																		438	552
																		190	652
																		923	1255
																		489	892
																		761	794
																		339	768
																		639	1005
																		497	641
																		1203	1293
																		1100	412
																		647	980
																		721	743
																		553	1305
																		599	1211
																		901	1113
																		761	822
																		776	1133
																		747	1282
																		548	515
																		563	1137
																		723	656
																		240	686
																		245	985
																		451	705
																		668	949
																		471	670
																		367	485
																		304	711
																		394	1059
																		349	471
																		360	781
																		338	746
																		366	873
																		637	836
																		316	925
																		340	783
																		296	1481
																		499	1013
																		560	1017
																		448	1145
																		1405	1065
																		1135	957
																		1889	775
																		1801	1112
																		1369	826
																		1265	921
																		769	727
																		684	1308
																		1382	1270
																		2049	748
																		1813	513
																		1125	1005
																		729	640
																		934	1308
																		1123	1177
																		607	924
																		942	1063
																		984	1310
																		1098	1135
																		944	697
																		881	799
																		1653	873
																		1118	820
																		1169	684
																		1063	598
																		1591	655
																		1214	773
																		1621	596
																		847	374
																		1052	734
																		457	826
																		1262	790
																		711	794
																		793	866
																		510	576
																		1110	806
																		702	460
																		1254	944
																		739	1208
																		477	1373
																		676	1486
																		548	588
																		456	898
																		1173	989
																		1004	1111
																		1307	1053
																		1348	718
																		471	989
																		422	756
																		961	867
																		238	1146
																		828	954
																		481	1043
																		502	1705
																		803	881
																		688	1176
																		450	886
																		640	1527
																		668	1018
																		850	1062
																		579	738
																		428	1208
																		732	1230
																		411	974
																		698	1232
																		295	1089
																		321	1420
																		482	1370
																		516	883
																		359	1117
																		766	1263
																		858	1159
																		621	936
																		455	1202
																		569	1098
																		539	1955
																		604	1504
																		659	1257
																		173	1608
																		429	1172
																		368	1509
																		405	859
																		593	1033
																		455	975
																		674	1466
																		555	1138
																		720	1448
																		682	1089
																		536	1098
																		821	822
																		329	1067
																		406	981
																		309	685
																		390	864
																		924	783
																		594	903
																		490	761
																		376	746
																		724	557
																		787	597
																		564	772
																		703	1083
																		377	926
																		594	428
																		422	1047
																		1010	1239
																		541	697
																		514	351
																		653	490
																		321	838
																		247	711
																		410	667
																		470	865
																		300	979
																		895	1307
																		515	983
																		512	1126
																		1205	598
																		755	861
																		453	866
																		346	840
																		479	527
																		405	1018
																		362	988
																		427	717
																		379	953
																		648	736
																		657	991
																		661	899
																		749	787
																		1014	814
																		493	890
																		875	974
																		832	738
																		447	886
																		706	699
																		563	595
																		1142	685
																		760	820
																		718	815
																		1339	914
																		874	786
																		1138	999
																		999	1508
																		546	973
																		707	1228
																		727	911
																		858	1083
																		729	1173
																		933	1462
																		1101	1065
																		604	1479
																		981	843
																		627	999
																		533	1940
																		1347	679
																		953	897
																		864	1268
																		286	1204
																		835	1037
																		746	1022
																		238	1005
																		853	981
																		731	897
																		727	1189
																		852	978
																		597	923
																		633	1371
																		500	941
																		1290	871
																		864	917
																		1071	903
																		614	894
																		763	561
																		844	840
																		601	1035
																		590	1219
																		625	1374
																		1168	1232
																		916	1162
																		958	949
																		1169	1116
																		978	1022
																		528	903
																		565	685
																		1071	982
																		760	746
																		760	636
																		880	1080
																		1038	1028
																		706	941
																		843	878
																		510	970
																		515	905
																		777	1528
																		627	1130
																		646	743
																		886	1300
																		783	760
																		506	847
																		642	1135
																		493	1274
																		974	1097
																		553	1096
																		798	745
																		890	1087
																		565	934
																		847	1534
																		293	1000
																		515	1453
																		844	1206
																		1142	936
																		1022	734
																		234	914
																		1081	837
																		524	719
																		1082	1099
																		926	499
																		962	699
																		515	828
																		240	739
																		701	833
																		594	1108
																		1137	642
																		1106	690
																		710	527
																		727	882
																		668	625
																		772	877
																		587	512
																		394	636
																		893	1094
																		623	804
																		679	789
																		688	892
																		282	914
																		662	888
																		646	817
																		779	803
																		1052	758
																		820	1042
																		598	1126
																		1114	967
																		1434	994
																		798	1092
																		1547	690
																		833	1058
																		1027	610
																		804	728
																		1033	640
																		669	1240
																		390	974
																		573	484
																		929	732
																		646	543
																		833	752
																		758	504
																		773	630
																		1056	709
																		1529	461
																		537	543
																		842	773
																		1210	590
																		901	552
																		1121	543
																		1632	519
																		586	760
																		1117	409
																		1284	312
																		1025	424
																		1047	532
																		678	1105
																		1053	1372
																		659	679
																		808	1471
																		1368	1105
																		803	981
																		637	1372
																		350	1083
																		1069	941
																		931	668
																		874	696
																		834	741
																		751	1275
																		816	836
																		586	1255
																		527	1267
																		896	1631
																		1007	870
																		769	800
																		821	1094
																		864	1520
																		851	1334
																		1024	1352
																		879	1375
																		482	1250
																		597	1299
																		444	1387
																		1264	1267
																		673	1456
																		1530	1536
																		1185	1500
																		963	1253
																		893	1198
																		1585	1357
																		1687	731
																		896	890
																		953	1068
																		900	948
																		1105	1103
																		1134	1417
																		796	1093
																		729	1108
																		1250	1671
																		795	1132
																		728	1235
																		744	1181
																		619	1101
																		996	1236
																		776	1083
																		737	1641
																		815	1456
																		918	910
																		1023	1223
																		920	1274
																		1066	896
																		415	1119
																		1449	1358
																		686	1310
																		1087	986
																		1188	877
																		1131	1148
																		1634	820
																		1360	952
																		939	957
																		891	990
																		1007	1016
																		1246	1110
																		746	1233
																		816	1251
																		1414	995
																		369	1874
																		1093	1363
																		1179	2049
																		566	1240
																		1078	1888
																		1134	1443
																		1233	1144
																		1447	1329
																		1118	1017
																		1414	1129
																		1199	1351
																		989	1220
																		999	1334
																		1161	1088
																		727	870
																		1157	1163
																		692	1392
																		729	919
																		1691	1269
																		1005	1031
																		951	1234
																		522	946
																		1710	1377
																		489	1635
																		1005	1351
																		1036	1404
																		848	1208
																		935	1256
																		1279	923
																		1177	1798
																		1229	1121
																		1157	1400
																		1410	1306
																		1727	1220
																		1375	1430
																		861	1732
																		738	1172
																		898	1914
																		1104	1388
																		569	1428
																		606	1691
																		898	1318
																		559	1106
																		564	1006
																		473	2055
																		895	632
																		624	725
																		803	734
																		600	1179
																		537	928
																		286	1425
																		787	924
																		857	968
																		853	1549
																		1220	1527
																		574	1404
																		1378	1045
																		915	1547
																		1182	1274
																		605	1018
																		737	824
																		1092	1137
																		1092	963
																		1398	1262
																		995	1265
																		1182	1236
																		1440	785
																		1027	1350
																		800	1048
																		486	1423
																		384	1277
																		519	1835
																		494	1422
																		603	1268
																		436	1311
																		652	1847
																		1125	1522
																		1424	1247
																		745	1122
																		538	990
																		1365	1194
																		1191	1961
																		1486	1269
																		1709	842
																		728	1169
																		1283	919
																		1129	1162
																		1228	994
																		738	974
																		1578	1181
																		683	1061
																		1398	1570
																		658	1559
																		1087	1507
																		490	1022
																		771	1233
																		896	1151
																		675	1102
																		512	1298
																		622	1181
																		1023	788
																		1879	954
																		875	1217
																		1410	911
																		1578	745
																		1497	948
																		1249	1257
																		891	1327
																		340	1019
																		891	999
																		1022	971
																		1087	772
																		818	1205
																		1456	1224
																		1323	673
																		596	1167
																		681	1320
																		864	1349
																		937	802
																		871	1487
																		858	1476
																		189	1097
																		494	1537
																		323	1717
																		656	772
																		615	1738
																		757	1111
																		864	798
																		673	1132
																		573	1320
																		471	954
																		793	1012
																		545	1235
																		345	816
																		592	1029
																		417	954
																		445	989
																		750	1072
																		604	1064
																		455	1229
																		581	1226
																		962	1146
																		756	1057
																		549	1741
																		837	2006
																		718	1361
																		621	1429
																		445	1312
																		906	1247
																		1009	987
																		858	1612
																		515	1240
																		1144	701
																		777	925
																		688	840
																		651	1050
																		624	1165
																		899	1207
																		929	1154
																		759	934
																		879	1652
																		747	1094
																		321	982
																		1000	1429
																		604	1116
																		675	1162
																		711	1557
																		652	1051
																		916	1078
																		1267	1231
																		925	1160
																		618	1013
																		619	1257
																		858	1152
																		700	1224
																		789	1067
																		1000	1491
																		1086	1033
																		406	1096
																		699	940
																		749	743
																		784	665
																		519	839
																		676	498
																		587	417
																		570	1013
																		638	832
																		766	1033
																		530	1230
																		870	805
																		838	701
																		417	817
																		1020	1312
																		1305	1133
																		1030	1159
																		979	2071
																		382	1047
																		1020	808
																		533	653
																		348	988
																		488	1152
																		677	721
																		595	1076
																		642	732
																		775	744
																		675	956
																		863	684
																		1076	713
																		285	950
																		1507	927
																		497	917
																		591	990
																		695	1425
																		789	985
																		985	1218
																		975	823
																		490	638
																		905	1020
																		412	785
																		616	772
																		688	1474
																		566	685
																		965	683
																		1022	935
																		520	1148
																		1225	1656
																		1355	762
																		848	941
																		557	1071
																		1041	1121
																		843	1345
																		920	732
																		989	665
																		844	840
																		1447	1127
																		1054	676
																		629	985
																		831	1257
																		990	1022
																		643	1110
																		580	750
																		728	1230
																		1056	938
																		682	837
																		786	614
																		568	936
																		1297	822
																		868	897
																		860	1496
																		1049	1385
																		666	1473
																		1262	1377
																		901	1159
																		969	1382
																		1071	1169
																		999	848
																		513	914
																		749	1174
																		590	1056
																		574	1205
																		575	1213
																		1074	1425
																		1073	1767
																		275	936
																		813	621
																		1132	1349
																		539	844
																		584	666
																		412	994
																		601	787
																		789	972
																		398	1399
																		482	1250
																		450	844
																		599	906
																		634	990
																		673	1126
																		1248	1225
																		707	616
																		1258	972
																		516	1408
																		267	1114
																		580	1388
																		640	1788
																		711	1409
																		548	1623
																		359	2427
																		851	2038
																		762	1674
																		1030	1137
																		1381	837
																		1031	1756
																		1251	1579
																		1317	2278
																		830	1483
																		688	1279
																		819	1476
																		954	1199
																		698	948
																		1689	526
																		903	634
																		1119	1072
																		1381	1470
																		1601	1088
																		1392	1321
																		1392	1449
																		724	955
																		502	1368
																		1033	889
																		1060	1185
																		1224	1839
																		809	1123
																		758	1312
																		844	1382
																		702	927
																		936	1108
																		515	1414
																		1023	1056
																		1364	989
																		869	1133
																		458	1358
																		648	1195
																		1084	1106
																		307	1155
																		502	887
																		1056	1248
																		840	1010
																		621	1104
																		679	657
																		571	509
																		835	781
																		579	816
																		582	1123
																		894	1045
																		575	718
																		628	1424
																		1065	1272
																		1513	1308
																		843	1061
																		955	964
																		546	887
																		1016	894
																		1005	1191
																		1090	1082
																		1338	852
																		1045	880
																		275	603
																		269	934
																		1014	1331
																		1763	900
																		655	924
																		633	1093
																		626	1297
																		624	962
																		684	1123
																		595	1203
																		564	696
																		563	1154
																		967	1232
																		865	1224
																		670	914
																		925	939
																		1191	794
																		741	985
																		695	974
																		1050	871
																		868	1592
																		441	1110
																		602	1018
																		896	1327
																		747	732
																		1063	871
																		756	1106
																		722	1179
																		722	1127
																		677	1503
																		418	1930
																		1032	1443
																		901	1638
																		826	1808
																		758	1296
																		497	1119
																		785	882
																		886	1111
																		1129	788
																		849	1541
																		913	801
																		752	783
																		678	1214
																		826	952
																		762	1547
																		685	1294
																		950	1248
																		894	832
																		811	489
																		984	759
																		706	751
																		635	964
																		713	1303
																		636	1159
																		510	1798
																		751	1304
																		714	1300
																		842	1001
																		639	1192
																		649	1633
																		1030	1146
																		918	1075
																		781	1022
																		1108	1191
																		1387	977
																		1102	681
																		671	1243
																		944	1204
																		608	809
																		976	603
																		1262	1028
																		1187	1003
																		1115	683
																		564	1052
																		791	541
																		965	734
																		955	400
																		949	728
																		556	956
																		537	649
																		377	652
																		616	995
																		550	566
																		837	1058
																		829	731
																		632	816
																		644	815
																		812	966
																		516	407
																		601	646
																		814	935
																		678	799
																		2454	1072
																		787	1044
																		700	915
																		891	656
																		850	950
																		526	1121
																		202	1055
																		763	938
																		885	1748
																		608	1298
																		385	1170
																		931	1088
																		1205	1915
																		1008	866
																		830	1268
																		1122	1232
																		591	1922
																		652	1213
																		1200	911
																		896	1506
																		913	996
																		1204	1332
																		995	960
																		841	1436
																		557	1465
																		490	1008
																		832	1585
																		1038	859
																		1311	986
																		1233	1019
																		635	1142
																		1306	1366
																		553	1574
																		840	1530
																		758	955
																		1448	895
																		945	643
																		637	993
																		477	1028
																		328	1116
																		1076	1579
																		1116	913
																		948	1232
																		1240	1264
																		829	1534
																		1110	1312
																		885	678
																		1046	1056
																		1130	1348
																		1207	766
																		1055	975
																		823	1371
																		1245	1226
																		1026	739
																		903	624
																		1403	919
																		1242	930
																		1285	964
																		753	1121
																		1677	869
																		1450	1065
																		637	1012
																		597	1164
																		869	1036
																		724	1171
																		510	1278
																		546	959
																		583	1028
																		738	1716
																		512	1544
																		456	829
																		780	871
																		446	1141
																		321	1171
																		830	1664
																		427	1009
																		285	1356
																		436	1777
																		395	1711
																		456	1208
																		520	1027
																		749	1028
																		456	1080
																		341	1269
																		534	618
																		335	1342
																		275	935
																		591	798
																		596	708
																		407	977
																		809	914
																		732	810
																		265	706
																		416	744
																		715	655
																		828	1232
																		530	1395
																		428	921
																		328	1177
																		831	537
																		319	606
																		313	940
																		737	994
																		1098	874
																		955	847
																		1434	568
																		471	550
																		732	1334
																		752	1244
																		764	843
																		803	710
																		578	1345
																		201	1026
																		762	1233
																		804	563
																		1147	818
																		891	547
																		901	700
																		218	892
																		496	563
																		1153	837
																		410	1006
																		374	805
																		563	668
																		1340	1052
																		1191	668
																		971	787
																		711	786
																		424	328
																		332	442
																		771	2021
																		417	777
																		341	443
																		339	405
																		865	956
																		635	908
																		342	963
																		868	1175
																		808	961
																		1223	930
																		829	901
																		1022	1616
																		1714	735
																		455	673
																		673	821
																		870	485
																		1561	602
																		725	425
																		380	935
																		292	717
																		264	1416
																		399	791
																		278	579
																		1082	1017
																		1798	716
																		1109	848
																		371	1323
																		312	795
																		513	1231
																		549	1168
																		326	1312
																		856	894
																		495	501
																		655	777
																		595	1259
																		410	553
																		498	578
																		554	1120
																		786	1176
																		686	505
																		938	187
																		1032	645
																		848	935
																		812	1141
																		1004	607
																		1191	832
																		763	1277
																		851	943
																		1264	717
																		1525	696
																		1749	597
																		1374	1154
																		716	1069
																		308	730
																		1092	809
																		1252	1492
																		318	1089
																		580	1072
																		657	874
																		590	1002
																		297	1466
																		398	667
																		368	728
																		373	816
																		289	1177
																		1956	926
																		1592	1017
																		952	682
																		457	734
																		1476	531
																		1590	690
																		1531	1189
																		2165	977
																		725	923
																		797	1172
																		635	1033
																		809	793
																		739	663
																		777	972
																		999	846
																		426	1013
																		1033	1158
																		996	1078
																		361	1737
																		832	666
																		1153	770
																		312	1281
																		452	1225
																		1044	1178
																		972	674
																		928	905
																		833	1061
																		1788	894
																		728	1020
																		643	686
																		1010	804
																		715	999
																		1051	952
																		1570	885
																		952	1036
																		852	529
																		831	629
																		1195	1048
																		816	1175
																		589	723
																		1683	959
																		744	1312
																		1529	1130
																		1210	636
																		2045	730
																		956	1028
																		504	1366
																		990	912
																		1241	598
																		841	974
																		687	1417
																		559	797
																		438	520
																		803	1074
																		911	887
																		1417	1152
																		832	1435
																		1120	854
																		1339	1156
																		360	752
																		876	1039
																		1019	734
																		1076	1077
																		548	935
																		633	1023
																		656	1011
																		684	1357
																		564	773
																		695	710
																		504	937
																		1024	645
																		974	715
																		738	674
																		582	793
																		662	1006
																		258	640
																		849	826
																		373	1052
																		581	542
																		565	980
																		434	864
																		718	548
																		608	801
																		567	1268
																		443	756
																		663	1101
																		708	1339
																		802	1103
																		1011	836
																		1210	746
																		568	640
																		815	860
																		493	774
																		524	1072
																		900	1155
																		324	709
																		729	595
																		1318	2334
																		955	2245
																		884	1533
																		1270	1607
																		766	1978
																		414	1599
																		354	1503
																		1092	1253
																		580	1874
																		471	1578
																		820	1843
																		1277	1301
																		914	1975
																		913	1660
																		1055	1205
																		1132	1601
																		1029	1945
																		851	1792
																		626	2061
																		701	1358
																		1253	1763
																		971	1280
																		1169	1131
																		1031	1517
																		598	1313
																		850	1900
																		995	1561
																		719	1278
																		643	1500
																		648	1113
																		798	1268
																		787	1672
																		924	2213
																		1016	1171
																		817	1149
																		1083	1149
																		794	905
																		962	1209
																		755	1863
																		679	1321
																		862	1017
																		1229	1197
																		839	937
																		1197	1797
																		1285	1610
																		721	1446
																		927	1632
																		949	1223
																		764	1241
																		1333	903
																		1154	1406
																		1104	1758
																		943	886
																		1450	1103
																		1218	1327
																		812	1927
																		1057	1340
																		1552	897
																		1764	1209
																		1457	1383
																		1373	1274
																		688	1740
																		567	1049
																		606	668
																		1001	1278
																		1027	848
																		1445	1520
																		1153	1804
																		1447	1758
																		1640	1303
																		1069	1089
																		565	946
																		934	629
																		1257	1434
																		1163	1136
																		1406	1443
																		1998	1284
																		1270	1054
																		1468	1159
																		755	1296
																		1086	892
																		719	1279
																		457	1790
																		698	1784
																		885	1088
																		984	1056
																		863	1813
																		1344	1202
																		1635	1274
																		1326	815
																		1764	1232
																		673	862
																		777	1443
																		351	772
																		717	983
																		684	644
																		619	1311
																		586	1090
																		603	1487
																		676	1181
																		586	826
																		1009	826
																		1140	844
																		569	860
																		1016	1056
																		810	1241
																		329	1112
																		347	1359
																		650	1066
																		482	1292
																		759	558
																		711	918
																		564	1148
																		749	950
																		640	1275
																		691	1228
																		741	1203
																		477	746
																		443	946
																		616	1028
																		736	1002
																		763	969
																		811	1146
																		489	1019
																		473	985
																		876	1167
																		1128	1352
																		1493	1210
																		1048	1194
																		1169	971
																		488	1315
																		992	1401
																		889	960
																		635	1119
																		439	1225
																		587	898
																		580	1032
																		383	836
																		439	716
																		525	936
																		558	1098
																		910	1334
																		471	1197
																		406	1179
																		395	870
																		357	952
																		801	870
																		749	1721
																		1034	1083
																		1178	925
																		564	1268
																		698	809
																		268	1020
																		507	1057
																		891	1132
																		557	917
																		208	1251
																		1361	1404
																		687	1072
																		1606	1017
																		1669	1001
																		814	1028
																		662	1364
																		362	938
																		781	1180
																		933	935
																		765	926
																		918	889
																		1024	1176
																		455	1220
																		243	749
																		499	1015
																		819	863
																		395	1183
																		322	872
																		248	1106
																		717	818
																		1113	953
																		1033	797
																		746	903
																		1084	629
																		554	941
																		265	623
																		222	1319
																		481	934
																		173	1192
																		951	750
																		735	973
																		1056	908
																		902	717
																		1082	777
																		783	638
																		634	913
																		764	886
																		842	1383
																		1085	1185
																		853	1471
[truncated: 503 more rows]

## Sheet: Ext.Fig.2h
Force measurements in regenerating muscle of vehicle- and D+Q-treated young mice at 10 DPI.
Maximum force (mN)	Vehicle	D+Q				Maximum Specific force (mN/mm2)	Vehicle	D+Q
	132.115	135.066					135.525	144.628
	87.7794	139.299					103.385	139.299
	91.2822	165.662					113.834	165.662
	115.12	173.11					131.922	172.413
	148.088	151.916					121.102	148.318
	88.5416	156.959					152.492	179.175
	147.18	132.277					149.687	175.268
	147.732						149.499
N of each column	Vehicle		D+Q			N of each column	Vehicle		D+Q
	Muscle	Mice	Muscle	Mice			Muscle	Mice	Muscle	Mice
	8	5	7	5			8	5	7	5
Test performed: Mann-Whitney test between Vehicle and D+Q						Test performed: Mann-Whitney test between Vehicle and D+Q
Table Analyzed	Maximum Force Young					Table Analyzed	Maximum Specific Force Young
Column B	D+Q					Column B	D+Q
vs.	vs,					vs.	vs,
Column A	Vehicle					Column A	Vehicle
Mann Whitney test						Mann Whitney test
P value	0.0289					P value	0.0289
Exact or approximate P value?	Exact					Exact or approximate P value?	Exact
P value summary	*					P value summary	*
Significantly different (P < 0.05)?	Yes					Significantly different (P < 0.05)?	Yes
One- or two-tailed P value?	Two-tailed					One- or two-tailed P value?	Two-tailed
Sum of ranks in column A,B	45 , 75					Sum of ranks in column A,B	45 , 75
Mann-Whitney U	9					Mann-Whitney U	9
Difference between medians						Difference between medians
Median of column A	123,6, n=8					Median of column A	133,7, n=8
Median of column B	151,9, n=7					Median of column B	165,7, n=7
Difference: Actual	28.3					Difference: Actual	31.94
Difference: Hodges-Lehmann	25.65					Difference: Hodges-Lehmann	26.95

## Sheet: Ext.Fig.2i
Analysis of SA-b-gal, Sirius Red and eMHC in regenerating muscle of vehicle- and D+Q-treated geriatric mice at 7 DPI.
SA-b-gal analysis	Vehicle	D+Q				Sirius Red analysis	Vehicle	D+Q				CSA of eMHC+ fibers analysis	Vehicle	D+Q				Frequency distribution analysis of eMHC+ fibers
Normalised to vehicle	75.0036	80.9361					24.0583	24.2082					443.49	460.134				Vehicle	D+Q		N of each column
	101.016	85.3577					35.8378	24.5736					334.688	493.298				450	1136		Vehicle	D+Q
	110.54	34.4012					28.0573	19.8238					424.342	608.706				233	713		5 mice	5 mice
	102.147	59.1899					25.1179	21.3625					472.726	704.7				360	421
	111.294	64.2506					30.3264	19.6846					448.948	601.84				533	492
																		421	68
N of each column	Vehicle		D+Q			N of each column	Vehicle		D+Q			N of each column	Vehicle		D+Q			766	423
	Muscle	Mice	Muscle	Mice			Muscle	Mice	Muscle	Mice			Muscle	Mice	Muscle	Mice		287	485
	5	5	5	5			5	5	5	5			5	5	5	5		313	373
																		412	363
Test performed: Mann-Whitney test between Vehicle and D+Q						Test performed: Mann-Whitney test between Vehicle and D+Q						Test performed: Mann-Whitney test between Vehicle and D+Q						374	359
																		492	275
Table Analyzed	SA-b-gal					Table Analyzed	Sirius Red					Table Analyzed	MEAN data eMHC					353	375
																		404	384
Column B	Q+D (3 a 7)					Column B	D+Q					Column B	D+Q					300	869
vs.	vs,					vs.	vs,					vs.	vs,					347	339
Column A	Vehicle (3 a 7)					Column A	Vehicle					Column A	Vehicle					147	627
																		121	728
Mann Whitney test						Mann Whitney test						Mann Whitney test						532	321
P value	0.0317					P value	0.0317					P value	0.0159					301	404
Exact or approximate P value?	Exact					Exact or approximate P value?	Exact					Exact or approximate P value?	Exact					314	853
P value summary	*					P value summary	*					P value summary	*					514	625
Significantly different (P < 0.05)?	Yes					Significantly different (P < 0.05)?	Yes					Significantly different (P < 0.05)?	Yes					549	110
One- or two-tailed P value?	Two-tailed					One- or two-tailed P value?	Two-tailed					One- or two-tailed P value?	Two-tailed					552	183
Sum of ranks in column A,B	38 , 17					Sum of ranks in column A,B	38 , 17					Sum of ranks in column A,B	16 , 39					191	152
Mann-Whitney U	2					Mann-Whitney U	2					Mann-Whitney U	1					760	405
																		625	168
Difference between medians						Difference between medians						Difference between medians						293	360
Median of column A	102,1, n=5					Median of column A	28,06, n=5					Median of column A	443,5, n=5					314	145
Median of column B	64,25, n=5					Median of column B	21,36, n=5					Median of column B	601,8, n=5					433	325
Difference: Actual	-37.9					Difference: Actual	-6.695					Difference: Actual	158.4					325	153
Difference: Hodges-Lehmann	-36.76					Difference: Hodges-Lehmann	-5.753					Difference: Hodges-Lehmann	158.4					673	488
																		687	131
																		506	72
																		611	353
																		835	447
																		619	1113
																		302	358
																		474	310
																		568	429
																		1570	205
																		1572	172
																		577	550
																		762	746
																		324	406
																		1465	183
																		841	219
																		583	308
																		203	162
																		405	85
																		265	221
																		750	362
																		647	514
																		340	219
																		690	741
																		518	132
																		483	481
																		83	73
																		125	319
																		272	125
																		300	71
																		79	418
																		84	270
																		75	379
																		423	214
																		170	125
																		107	79
																		278	115
																		517	105
																		120	1003
																		262	685
																		641	262
																		1115	530
																		344	333
																		561	691
																		413	466
																		201	516
																		110	194
																		140	161
																		445	74
																		47	166
																		268	139
																		134	80
																		69	289
																		118	625
																		138	434
																		474	840
																		180	219
																		597	548
																		772	1104
																		919	702
																		844	308
																		1239	504
																		461	1172
																		918	429
																		574	1068
																		613	113
																		862	771
																		1028	242
																		374	239
																		771	212
																		516	543
																		1119	470
																		510	128
																		907	305
																		505	553
																		130	1048
																		76	926
																		174	153
																		868	445
																		723	716
																		439	1079
																		857	459
																		119	166
																		424	185
																		694	248
																		647	292
																		348	145
																		417	630
																		751	468
																		534	355
																		1336	116
																		756	123
																		700	154
																		756	101
																		374	1522
																		445	94
																		125	110
																		95	506
																		97	1232
																		1048	1105
																		1335	208
																		554	1114
																		791	858
																		813	745
																		1463	856
																		301	880
																		800	209
																		630	90
																		506	80
																		441	473
																		496	188
																		652	411
																		65	199
																		945	62
																		65	1323
																		60	1012
																		411	211
																		563	781
																		1011	884
																		106	545
																		803	422
																		1183	332
																		1256	1426
																		1456	512
																		1017	745
																		1363	150
																		1110	144
																		1102	290
																		817	489
																		562	117
																		979	1112
																		859	780
																		1272	204
																		63	100
																		125	222
																		1105	621
																		1027	509
																		119	983
																		259	392
																		77	243
																		298	142
																		1289	71
																		537	243
																		54	169
																		286	808
																		301	606
																		322	126
																		362	290
																		159	448
																		278	652
																		251	221
																		195	219
																		223	843
																		399	646
																		490	1040
																		139	555
																		377	107
																		177	198
																		333	224
																		339	390
																		298	424
																		117	364
																		147	543
																		181	859
																		178	701
																		78	128
																		115	486
																		138	237
																		134	287
																		303	603
																		225	930
																		308	180
																		182	750
																		326	322
																		254	507
																		374	168
																		161	114
																		418	207
																		280	220
																		249	683
																		417	545
																		205	464
																		228	1081
																		161	377
																		236	223
																		552	888
																		223	382
																		166	385
																		178	467
																		140	488
																		399	472
																		133	456
																		348	1257
																		157	537
																		158	627
																		164	818
																		242	597
																		191	150
																		301	325
																		122	282
																		137	164
																		227	188
																		245	196
																		94	621
																		146	937
																		174	114
																		231	166
																		283	1034
																		194	167
																		311	510
																		366	134
																		284	127
																		115	524
																		286	302
																		52	686
																		468	706
																		433	622
																		349	112
																		600	111
																		414	171
																		176	104
																		237	181
																		230	1436
																		79	173
																		148	477
																		71	104
																		76	112
																		352	170
																		243	253
																		219	226
																		100	429
																		317	135
																		224	101
																		330	130
																		200	1061
																		298	193
																		303	314
																		181	276
																		45	290
																		351	113
																		559	100
																		328	420
																		170	769
																		184	478
																		61	36
																		57	58
																		199	865
																		215	116
																		162	163
																		85	488
																		90	1052
																		386	158
																		160	148
																		568	726
																		519	390
																		472	653
																		359	851
																		338	855
																		42	181
																		1133	853
																		134	869
																		129	672
																		129	482
																		314	340
																		464	887
																		456	1090
																		202	799
																		732	696
																		219	303
																		559	679
																		215	337
																		1012	183
																		821	826
																		891	670
																		694	482
																		521	143
																		598	125
																		586	85
																		1390	597
																		2259	913
																		1062	663
																		1162	939
																		780	226
																		1050	160
																		2100	311
																		1114	745
																		748	152
																		1508	194
																		1023	177
																		424	777
																		499	426
																		58	308
																		83	321
																		143	359
																		354	115
																		211	192
																		206	154
																		691	161
																		246	451
																		73	283
																		921	333
																		510	199
																		470	265
																		352	603
																		277	166
																		216	194
																		393	153
																		497	420
																		116	412
																		172	715
																		421	167
																		420	259
																		183	233
																		324	599
																		71	655
																		515	319
																		381	783
																		683	346
																		1419	418
																		691	498
																		800	459
																		460	243
																		402	616
																		134	1001
																		379	850
																		303	174
																		228	472
																		304	530
																		810	71
																		543	191
																		80	505
																		108	371
																		854	139
																		229	335
																		1405	802
																		1139	756
																		206	583
																		293	135
																		794	559
																		1072	563
																		150	650
																		1116	974
																		151	630
																		243	469
																		332	282
																		87	612
																		61	341
																		223	429
																		171	327
																		375	210
																		223	128
																		271	416
																		185	1284
																		1034	91
																		906	523
																		506	593
																		108	188
																		242	742
																		108	696
																		815	799
																		718	595
																		76	194
																		1852	227
																		1716	545
																		68	156
																		295	359
																		580	930
																		292	477
																		424	521
																		573	93
																		730	289
																		370	97
																		945	376
																		103	463
																		179	457
																		584	945
																		668	292
																		314	231
																		478	622
																		559	308
																		98	164
																		951	125
																		656	323
																		448	185
																		884	148
																		1035	439
																		135	655
																		347	390
																		418	316
																		194	976
																		482	964
																		531	260
																		712	398
																		895	796
																		941	395
																		568	765
																		411	816
																		926	390
																		1429	851
																		1208	566
																		706	361
																		166	251
																		1415	627
																		737	341
																		1549	1035
																		701	1623
																		657	404
																		595	523
																		74	772
																		784	189
																		560	398
																		1161	1045
																		107	802
																		662	372
																		58	891
																		63	674
																		650	224
																		57	223
																		963	592
																		216	194
																		957	971
																		120	1091
																		835	320
																		545	671
																		650	868
																		93	895
																		48	1220
																		785	1142
																		450	263
																		94	227
																		88	510
																		74	457
																		53	868
																		311	761
																		270	412
																		134	284
																		109	527
																		1060	268
																		453	568
																		103	758
																		413	1475
																		248	628
																		174	354
																		998	492
																		691	227
																		69	218
																		265	309
																		88	458
																		105	348
																		172	685
																		551	919
																		358	362
																		1176	450
																		282	1302
																		128	410
																		766	327
																		1052	174
																		62	272
																		739	504
																		173	316
																		705	854
																		756	820
																		57	694
																		625	585
																		708	1214
																		791	706
																		1094	267
																		863	211
																		799	212
																		532	271
																		519	1469
																		200	1247
																		86	1254
																		206	1078
																		341	1447
																		396	1161
																		857	627
																		656	1031
																		98	1530
																		72	622
																		210	521
																		217	974
																		484	1219
																		523	1363
																		77	1481
																		1216	1021
																		985	826
																		926	816
																		527	789
																		1174	898
																		141	579
																		131	711
																		870	696
																		474	750
																		377	660
																		61	1091
																		385	592
																		420	939
																		419	472
																		968	336
																		493	765
																		1041	350
																		550	467
																		412	1266
																		565	435
																		348	825
																		148	761
																		1401	1107
																		166	777
																		237	129
																		370	114
																		237	299
																		117	1220
																		384	789
																		93	110
																		142	620
																		81	605
																		441	936
																		381	283
																		380	817
																		513	785
																		475	573
																		330	394
																		434	524
																		711	286
																		108	236
																		106	610
																		399	210
																		185	756
																		481	881
																		110	299
																		1102	138
																		87	369
																		1534	440
																		219	652
																		123	632
																		107	145
																		518	291
																		103	530
																		890	215
																		115	509
																		463	505
																		912	848
																		1492	370
																		96	381
																		467	558
																		121	702
																		226	1823
																		68	439
																		128	381
																		325	466
																		339	917
																		597	202
																		417	373
																		67	121
																		63	142
																		180	132
																		87	174
																		926	317
																		207	357
																		597	258
																		184	300
																		112	350
																		143	429
																		727	685
																		786	717
																		141	128
																		254	819
																		231	90
																		106	567
																		161	887
																		325	1034
																		101	853
																		477	892
																		791	360
																		95	847
																		271	406
																		1090	51
																		154	68
																		183	767
																		357	1072
																		913	146
																		189	125
																		133	1195
																		56	1105
																		78	889
																		432	832
																		723	112
																		189	326
																		99	132
																		146	555
																		156	1012
																		81	832
																		185	645
																		557	443
																		313	456
																		151	1185
																		343	421
																		227	1107
																		958	82
																		305	123
																		554	106
																		335	290
																		367	139
																		772	936
																		217	440
																		176	97
																		251	97
																		87	117
																		78	672
																		393	523
																		102	925
																		401	500
																		161	658
																		795	753
																		171	859
																		180	543
																		226	1243
																		465	330
																		590	628
																		224	772
																		488	163
																		318	130
																		175	363
																		73	401
																		68	501
																		664	318
																		605	354
																		503	101
																		115	48
																		121	448
																		101	235
																		225	692
																		508	119
																		636	512
																		302	243
																		401	311
																		54	512
																		205	454
																		169	630
																		52	467
																		194	215
																		172	1034
																		271	882
																		46	230
																		148	919
																		226	1559
																		308	84
																		102	105
																		397	586
																		536	1031
																		554	1216
																		622	153
																		878	777
																		204	123
																		313	924
																		359	1156
																		113	542
																		176	68
																		59	43
																		363	62
																		422	37
																		391	59
																		71	1039
																		414	783
																		291	1161
																		474	1202
																		567	893
																		545	629
																		461	939
																		892	426
																		493	609
																		721	451
																		477	1706
																		882	568
																		606	596
																		323	91
																		157	233
																		627	423
																		642	302
																		70	308
																		405	66
																		822	53
																		481	53
																		79	609
																		785	1144
																		180	1412
																		38	1050
																		298	196
																		426	1203
																		155	943
																		34	626
																		472	548
																		1154	894
																		205	770
																		739	581
																		226	400
																		1051	1701
																		289	571
																		742	987
																		892	393
																		630	1110
																		62	380
																		200	947
																		67	554
																		293	558
																		617	473
																		503	276
																		107	947
																		100	472
																		369	315
																		238	453
																		898	885
																		55	796
																		176	780
																		64	604
																		777	429
																		161	624
																		392	682
																		448	268
																		116	832
																		450	893
																		1012	511
																		87	836
																		43	642
																		895	188
																		428	810
																		295	821
																		673	774
																		316	145
																		655	270
																		108	217
																		523	575
																		632	719
																		459	449
																		568	545
																		112	144
																		483	689
																		145	753
																		293	235
																		445	1024
																		423	833
																		797	777
																		720	701
																		776	457
																		419	587
																		345	255
																		313	439
																		155	297
																		39	1077
																		491	499
																		745	741
																		177	492
																		155	1170
																		247	332
																		548	713
																		640	356
																		382	335
																		502	1344
																		832	522
																		68	177
																		1028	106
																		627	53
																		289	163
																		94	220
																		406	76
																		510	769
																		736	432
																		212	712
																		233	775
																		572	401
																		223	538
																		685	310
																		270	603
																		468	844
																		701	513
																		335	677
																		837	930
																		936	430
																		528	1061
																		276	533
																		435	1017
																		309	902
																		221	548
																		252	761
																		1005	724
																		485	405
																		688	155
																		449	460
																		482	491
																		369	692
																		1154	856
																		909	739
																		608	676
																		962	412
																		1113	965
																		659	174
																		585	903
																		720	643
																		759	388
																		1253	841
																		766	492
																		339	757
																		567	700
																		674	800
																		442	1383
																		685	1457
																		499	677
																		343	747
																		792	1339
																		753	894
																		1006	1181
																		280	920
																		225	1281
																		81	437
																		968	820
																		196	774
																		963	678
																		1087	1002
																		526	957
																		427	557
																		445	569
																		609	506
																		543	1061
																		459	1047
																		134	537
																		175	1107
																		519	1624
																		500	1491
																		93	292
																		243	795
																		505	668
																		699	684
																		648	363
																		972	614
																		232	318
																		535	567
																		250	461
																		352	299
																		477	140
																		516	303
																		859	1014
																		625	300
																		578	556
																		674	477
																		816	483
																		429	930
																		838	1003
																		946	485
																		997	226
																		745	371
																		682	197
																		897	392
																		308	202
																		843	260
																		392	386
																		655	480
																		492	576
																		665	393
																		239	254
																		480	218
																		922	323
																		570	613
																		580	313
																		222	493
																		250	506
																		273	446
																		398	514
																		778	494
																		311	419
																		550	704
																		566	727
																		715	293
																		1244	433
																		952	363
																		355	745
																		350	594
																		428	121
																		514	547
																		901	138
																		398	346
																		574	466
																		452	404
																		303	461
																		613	358
																		819	396
																		372	562
																		221	498
																		167	552
																		263	661
																		352	516
																		204	472
																		139	608
																		129	717
																		923	1041
																		77	1505
																		516	134
																		267	427
																		502	674
																		194	880
																		605	416
																		605	106
																		173	1041
																		513	936
																		402	558
																		460	123
																		286	487
																		379	885
																		570	1000
																		139	1009
																		59	691
																		440	1046
																		368	1066
																		568	439
																		821	840
																		505	721
																		553	702
																		621	754
																		124	665
																		580	1168
																		501	310
																		423	1088
																		741	779
																		466	927
																		175	150
																		680	265
																		100	985
																		795	695
																		193	920
																		676	587
																		744	617
																		236	85
																		650	314
																		511	508
																		574	325
																		843	355
																		282	445
																		962	114
																		568	853
																		478	269
																		772	773
																		221	515
																		239	325
																		717	282
																		500	546
																		408	243
																		900	63
																		404	430
																		263	528
																		855	673
																		682	640
																		201	922
																		568	965
																		349	1136
																		253	1252
																		395	655
																		238	493
																		181	648
																		519	1116
																		1448	863
																		242	1426
																		112	688
																		697	858
																		172	635
																		117	568
																		360	451
																		240	748
																		800	1311
																		1050	436
																		650	472
																		863	390
																		660	352
																		543	411
																		392	406
																		429	431
																		226	769
																		719	462
																		805	471
																		554	1013
																		379	74
																		466	546
																		332	514
																		157	801
																		557	760
																		413	229
																		391	909
																		519	439
																		813	657
																		501	948
																		809	276
																		325	595
																		544	655
																		903	565
																		117	294
																		259	2283
																		160	72
																		201	1618
																		215	701
																		240	843
																		276	359
																		140	224
																		150	263
																		240	147
																		315	484
																		439	1743
																		612	1656
																		262	1423
																		215	428
																		466	218
																		382	196
																		305	412
																		397	330
																		560	313
																		505	565
																		45	1150
																		322	770
																		208	589
																		289	416
																		441	371
																		418	313
																		237	536
																		540	1703
																		456	196
																		368	248
																		402	153
																		254	340
																		208	924
																		193	763
																		623	614
																		278	68
																		355	219
																		150	390
																		259	680
																		359	494
																		76	466
																		271	158
																		542	401
																		424	939
																		532	676
																		117	318
																		432	465
																		417	1290
																		220	666
																		406	185
																		424	558
																		184	279
																		521	706
																		474	154
																		351	792
																		295	230
																		117	351
																		274	335
																		186	299
																		323	361
																		156	570
																		247	659
																		249	1447
																		205	302
																		248	543
																		182	949
																		376	271
																		390	442
																		653	345
																		165	304
																		269	303
																		424	583
																		428	339
																		391	290
																		31	532
																		450	246
																		182	446
																		343	515
																		161	378
																		169	196
																		477	119
																		376	449
																		452	141
																		982	1138
																		584	95
																		561	1339
																		428	168
																		490	673
																		155	494
																		568	488
																		470	546
																		335	83
																		314	427
																		151	483
																		227	695
																		346	576
																		543	298
																		69	75
																		540	445
																		192	496
																		625	397
																		550	709
																		279	737
																		577	175
																		671	1127
																		710	392
																		340	494
																		470	74
																		314	516
																		74	340
																		248	411
																		417	1159
																		194	393
																		532	765
																		249	85
																		647	78
																		434	308
																		334	119
																		738	789
																		701	358
																		540	182
																		145	412
																		374	622
																		265	112
																		423	936
																		1121	750
																		282	437
																		277	260
																		2409	721
																		804	605
																		822	444
																		1191	1172
																		803	891
																		585	248
																		414	326
																		586	328
																		803	435
																		344	310
																		268	96
																		316	115
																		50	323
																		379	1282
																		74	863
																		191	573
																		346	323
																		439	750
																		98	591
																		696	365
																		614	873
																		750	100
																		689	1118
																		644	84
																		147	217
																		783	180
																		703	672
																		667	600
																		739	343
																		783	456
																		717	636
																		839	1047
																		750	335
																		586	882
																		687	281
																		382	259
																		363	719
																		472	134
																		144	601
																		416	1067
																		429	1100
																		128	707
																		363	1040
																		523	565
																		161	1082
																		582	648
																		79	1176
																		75	435
																		280	221
																		407	165
																		183	136
																		135	611
																		132	1005
																		78	1096
																		89	840
																		208	1128
																		358	752
																		486	106
																		581	126
																		363	652
																		612	1268
																		160	536
																		83	596
																		396	562
																		78	411
																		400	864
																		494	600
																		255	670
																		709	236
																		682	227
																		675	237
																		1043	1705
																		980	181
																		859	277
																		500	120
																		869	635
																		797	233
																		916	74
																		792	374
																		668	723
																		942	96
																		618	79
																		177	162
																		389	499
																		81	370
																		777	608
																		778	1408
																		502	125
																		467	1152
																		241	510
																		404	812
																		119	640
																		422	971
																		70	930
																		485	594
																		199	804
																		113	697
																		232	278
																		370	350
																		657	908
																		188	985
																		155	262
																		459	300
																		513	1029
																		572	1168
																		422	250
																		373	188
																		395	234
																		361	99
																		414	125
																		265	130
																		330	158
																		99	490
																		85	570
																		286	277
																		375	620
																		139	373
																		413	281
																		139	156
																		211	149
																		504	541
																		137	766
																		670	294
																		37	597
																		300	237
																		192	742
																		263	865
																		422	172
																		283	514
																		412	440
																		304	718
																		57	155
																		220	668
																		46	95
																		83	291
																		522	122
																		288	171
																		225	187
																		65	611
																		318	483
																		558	183
																		531	114
																		198	264
																		511	621
																		290	534
																		82	227
																		230	244
																		401	529
																		171	339
																		58	931
																		690	449
																		414	534
																		471	576
																		352	377
																		244	565
																		316	117
																		510	163
																		320	63
																		365	292
																		303	499
																		259	468
																		79	555
																		47	608
																		46	609
																		88	472
																		386	173
																		320	305
																		161	75
																		535	630
																		263	657
																		106	701
																		145	283
																		123	304
																		288	1061
																		255	634
																		312	211
																		207	177
																		254	514
																		186	549
																		215	330
																		135	1573
																		380	952
																		155	701
																		472	129
																		172	562
																		234	112
																		466	842
																		145	1067
																		406	731
																		69	423
																		96	459
																		369	622
																		122	270
																		245	591
																		297	853
																		40	583
																		229	406
																		161	813
																		233	549
																		455	487
																		273	445
																		102	649
																		171	490
																		52	466
																		207	281
																		111	149
																		542	481
																		321	588
																		1408	335
																		46	711
																		677	243
																		1296	298
																		308	537
																		593	181
																		848	902
																		925	341
																		422	958
																		190	380
																		584	584
																		251	329
																		579	196
																		773	878
																		881	357
																		1925	461
																		1479	101
																		82	200
																		684	74
																		821	537
																		859	445
																		974	339
																		1821	383
																		772	247
																		809	622
																		1163	109
																		421	270
																		401	191
																		1270	611
																		1139	515
																		453	286
																		911	225
																		889	605
																		2055	253
																		805	503
																		200	745
																		1007	202
																		625	420
																		396	957
																		485	434
																		876	215
																		1070	159
																		718	289
																		893	437
																		714	325
																		441	1029
																		706	277
																		395	1830
																		1225	902
																		817	198
																		696	507
																		853	379
																		1140	315
																		1090	383
																		456	420
																		355	939
																		616	1062
																		1069	780
																		983	149
																		598	304
																		204	83
																		117	358
																		64	494
																		140	150
																		1072	471
																		743	456
																		123	362
																		1304	587
																		1141	221
																		270	60
																		897	138
																		1023	346
																		668	537
																		379	548
																		576	865
																		763	309
																		603	366
																		564	412
																		565	175
																		504	392
																		250	102
																		746	128
																		752	711
																		819	85
																		165	110
																		424	270
																		550	259
																		1112	131
																		371	128
																		248	530
																		1017	85
																		466	156
																		1224	114
																		1148	658
																		330	491
																		506	203
																		672	430
																		289	225
																		307	96
																		121	329
																		150	761
																		499	707
																		412	445
																		407	381
																		529	598
																		211	228
																		354	195
																		188	434
																		607	167
																		454	759
																		941	468
																		81	459
																		756	150
																		919	121
																		537	396
																		71	322
																		239	255
																		726	145
																		814	182
																		136	183
																		235	532
																		560	128
																		283	243
																		242	670
																		401	881
																		228	805
																		388	690
																		529	257
																		769	327
																		570	701
																		289	1706
																		296	919
																		379	601
																		329	962
																		456	1107
																		837	166
																		100	82
																		274	364
																		107	489
																		103	190
																		237	871
																		102	883
																		158	998
																		460	1176
																		341	671
																		425	540
																		305	1196
																		176	887
																		312	997
																		190	1892
																		428	785
																		619	853
																		423	1190
																		537	985
																		257	911
																		345	1191
																		134	1412
																		59	1005
																		570	1746
																		183	1960
																		478	1610
																		211	709
																		449	988
																		570	59
																		34	890
																		287	1345
																		308	849
																		195	656
																		409	884
																		378	770
																		445	1039
																		643	730
																		165	838
																		472	929
																		448	803
																		525	918
																		478	417
																		265	201
																		555	656
																		623	942
																		649	483
																		523	649
																		174	1238
																		97	477
																		285	477
																		374	1180
																		54	1232
																		525	903
																		412	589
																		254	74
																		308	260
																		586	396
																		405	288
																		450	546
																		247	523
																		155	427
																		296	454
																		325	446
																		327	1028
																		401	445
																		442	966
																		390	1192
																		624	676
																		582	729
																		591	807
																		325	834
																		391	603
																		379	690
																		148	818
																		483	551
																		550	890
																		488	704
																		340	1047
																		297	940
																		260	1019
																		263	626
																		145	1221
																		434	767
																		70	1181
																		199	905
																		349	525
																		91	1290
																		278	765
																		367	1243
																		130	576
																		256	956
																		260	1156
																		383	798
																		544	576
																		557	842
																		444	1026
																		87	1260
																		500	1696
																		706	1041
																		313	270
																		473	1536
																		385	1165
																		357	1497
																		259	932
																		383	848
																		365	450
																		292	616
																		573	946
																		265	344
																		759	663
																		630	252
																		296	1012
																		296	1006
																		330	494
																		248	699
																		132	763
																		95	501
																		177	724
																		327	341
																		288	448
																		409	87
																		253	875
																		326	859
																		341	624
																		66	319
																		149	226
																		515	963
																		499	907
																		481	412
																		465	800
																		199	351
																		526	907
																		96	330
																		339	421
																		154	466
																		135	821
																		308	398
																		322	1377
																		405	478
																		268	546
																		215	226
																		506	653
																		190	354
																		356	587
																		199	651
																		375	1225
																		500	1293
																		390	952
																		910	1308
																		270	1056
																		215	1246
																		549	829
																		258	1796
																		105	474
																		204	544
																		592	662
																		210	552
																		487	707
																		263	772
																		218	797
																		308	99
																		259	951
																		249	772
																		71	308
																		404	1018
																		123	824
																		325	909
																		155	634
																		128	479
																		356	606
																		161	712
																		247	797
																		282	539
																		379	234
																		64	186
																		167	144
																		303	655
																		323	1442
																		364	516
																		299	434
																		336	568
																		322	291
																		218	261
																		117	48
																		120	388
																		38	358
																		397	227
																		345	181
																		396	724
																		608	869
																		254	1214
																		674	577
																		461	666
																		200	94
																		247	79
																		93	651
																		198	380
																		264	519
																		224	283
																		298	655
																		385	616
																		65	209
																		225	215
																		426	762
																		239	130
																		328	666
																		896	48
																		244	1067
																		172	1039
																		252	79
																		378	601
																		65	990
																		89	697
																		286	586
																		177	262
																		334	824
																		210	1039
																		360	908
																		284	749
																		291	753
																		272	854
																		70	958
																		189	410
																		294	318
																		171	453
																		267	413
																		135	517
																		211	292
																		502	355
																		215	237
																		123	149
																		240	908
																		322	759
																		112	1062
																		661	308
																		117	90
																		392	584
																		108	564
																		207	418
																		396	473
																		450	386
																		411	750
																		426	692
																		453	777
																		298	530
																		570	125
																		202	511
																		43	243
																		440	447
																		168	565
																		77	463
																		335	294
																		102	867
																		315	777
																		388	366
																		268	374
																		202	511
																		307	279
																		326	245
																		77	390
																		46	845
																		276	591
																		301	634
																		216	370
																		52	701
																		221	233
																		247	701
																		36	188
																		307	377
																		267	633
																		238	791
																		259	195
																		538	311
																		157	276
																		109	692
																		79	287
																		367	615
																		124	317
																		177	666
																		65	274
																		153	364
																		90	510
																		167	761
																		85	764
																		134	335
																		639	428
																		159	755
																		123	691
																		427	478
																		56	628
																		282	582
																		204	1184
																		245	833
																		188	211
																		99	952
																		240	692
																		256	432
																		125	1009
																		270	1023
																		56	654
																		62	912
																		246	996
																		348	468
																		118	993
																		325	221
																		290	794
																		50	466
																		37	570
																		456	513
																		432	596
																		101	330
																		407	1101
																		314	1052
																		101	650
																		224	1180
																		317	114
																		54	845
																		174	537
																		47	1085
																		81	502
																		85	1247
																		150	2162
																		671	1394
																		123	1054
																		142	696
																		413	1217
																		52	679
																		210	122
																		520	677
																		101	692
																		655	1071
																		314	1319
																		521	931
																		297	916
																		74	1519
																		98	1705
																		183	1307
																		218	1252
																		349	432
																		237	541
																		98	171
																		343	67
																		346	74
																		273	661
																		272	1337
																		441	654
																		129	714
																		53	1143
																		244	1264
																		35	449
																		209	888
																		275	840
																		402	679
																		184	1394
																		281	605
																		139	1898
																		178	538
																		280	825
																		355	717
																		210	1170
																		312	282
																		290	712
																		270	872
																		432	1002
																		93	80
																		1050	935
																		262	837
																		248	1040
																		232	504
																		218	808
																		271	678
																		83	532
																		406	824
																		88	912
																		1145	782
																		403	625
																		432	61
																		59	631
																		99	412
																		209	390
																		298	1119
																		253	390
																		224	815
																		222	515
																		200	551
																		525	399
																		325	688
																		210	620
																		286	726
																		178	627
																		266	72
																		48	407
																		244	1061
																		328	281
																		58	485
																		308	1213
																		224	591
																		430	954
																		245	527
																		254	74
																		166	648
																		237	725
																		330	207
																		248	791
																		207	355
																		170	736
																		367	1096
																		166	660
																		264	136
																		905	930
																		739	735
																		498	102
																		501	749
																		1170	315
																		936	609
																		1523	964
																		536	168
																		508	385
																		123	394
																		883	581
																		1225	358
																		464	952
																		1282	139
																		903	422
																		710	836
																		65	750
																		418	155
																		321	193
																		440	569
																		196	238
																		740	210
																		739	337
																		275	406
																		521	362
																		636	336
																		368	392
																		566	67
																		369	439
																		372	108
																		438	409
																		295	512
																		225	265
																		360	166
																		336	273
																		238	139
																		379	203
																		601	872
																		620	63
																		1326	603
																		425	76
																		913	1123
																		660	1681
																		1043	1213
																		326	1383
																		663	1572
																		488	899
																		232	721
																		91	1401
																		1069	1547
																		615	810
																		270	117
																		423	966
																		275	1859
																		1027	2179
																		100	1612
																		806	1765
																		326	189
																		592	925
																		725	1019
																		890	1491
																		598	1053
																		592	554
																		542	1176
																		150	1583
																		518	1375
																		472	869
																		254	156
																		631	406
																		191	792
																		247	814
																		205	576
																		303	833
																		257	903
																		663	935
																		437	1177
																		277	188
																		387	799
																		508	430
																		395	1502
																		35	829
																		1300	925
																		52	1267
																		47	686
																		155	270
																		524	517
																		367	471
																		291	824
																		409	566
																		700	778
																		608	531
																		542	1696
																		383	1000
[truncated: 503 more rows]

## Sheet: Ext.Fig.2j
Force measurements in regenerating muscle of vehicle- and D+Q-treated young mice at 10 DPI.
Maximum force (mN)	Vehicle	D+Q				Maximum Specific force (mN/mm2)	Vehicle	D+Q
	93.9416	109.299					94.8363	151.117
	89.9686	112.396					101.274	129.299
	92.6282	135.683					109.095	130.749
	109.655	122.904					98.0293	156.684
	75.5523	136.445					87.3659	136.582
		100.088						159.71
		102.472						133.004
N of each column	Vehicle		D+Q			N of each column	Vehicle		D+Q
	Muscle	Mice	Muscle	Mice			Muscle	Mice	Muscle	Mice
	5	3	7	5			5	3	7	5
Test performed: Mann-Whitney test between Vehicle and D+Q						Test performed: Mann-Whitney test between Vehicle and D+Q
Table Analyzed	Maximum Force Geriatric					Table Analyzed	Maximum Specific Force Geriatric
Column B	D+Q					Column B	D+Q
vs.	vs,					vs.	vs,
Column A	Vehicle					Column A	Vehicle
Mann Whitney test						Mann Whitney test
P value	0.0177					P value	0.0025
Exact or approximate P value?	Exact					Exact or approximate P value?	Exact
P value summary	*					P value summary	**
Significantly different (P < 0.05)?	Yes					Significantly different (P < 0.05)?	Yes
One- or two-tailed P value?	Two-tailed					One- or two-tailed P value?	Two-tailed
Sum of ranks in column A,B	18 , 60					Sum of ranks in column A,B	15 , 63
Mann-Whitney U	3					Mann-Whitney U	0
Difference between medians						Difference between medians
Median of column A	92,63, n=5					Median of column A	98,03, n=5
Median of column B	112,4, n=7					Median of column B	136,6, n=7
Difference: Actual	19.77					Difference: Actual	38.55
Difference: Hodges-Lehmann	24.54					Difference: Hodges-Lehmann	42.02

[truncated: 3 more sheets: Ext.Fig.2k, Ext.Fig.2l, Ext.Fig.2m]
