# Supplementary material for: Senescence atlas reveals an aged-like inflamed niche that blunts muscle regeneration
Source: Nature. 2022 Dec 21;613(7942):169–78. doi: 10.1038/s41586-022-05535-x (PMC9812788; doi:10.1038/s41586-022-05535-x)
Supplement: Supplementary file 11 — Source Data Extended Data Fig. 3 [file 41586_2022_5535_MOESM11_ESM.xlsx]

## Sheet: Ext.Fig.3a
In vivo Renilla luciferase activity time course upon micropuncture injury
	0 DPI	3 DPI	7 DPI	12 DPI
Total flux (p/s*10e3)	61.8	195	130	31.1
	42.4	231	46.4	21.6
	67.2	222	65	49.4
	49.9		33.76	10.2
	48.7		30.1
	25.5
	49.4
	14
	35
	21.2
	22.4
	46.8
	38.7
N each column:	0 DPI	3 DPI	7 DPI	12 DPI
	13 mice	3 mice	5 mice	4 mice
Test performed: Ordinary one-way ANOVA
Number of families	1
Number of comparisons per family	6
Alpha	0.05
Tukey's multiple comparisons test	Mean Diff,	95,00% CI of diff,	Significant?	Summary	Adjusted P Value
0 vs. 3	-175.8	-217,2 to -134,3	Yes	****	<0,0001	A-B
0 vs. 7	-20.82	-54,87 to 13,23	No	ns	0.3464	A-C
0 vs. 12	12.16	-24,84 to 49,16	No	ns	0.7968	A-D
3 vs. 7	154.9	107,7 to 202,2	Yes	****	<0,0001	B-C
3 vs. 12	187.9	138,5 to 237,3	Yes	****	<0,0001	B-D
7 vs. 12	32.98	-10,43 to 76,39	No	ns	0.1801	C-D
Test details	Mean 1	Mean 2	Mean Diff,	SE of diff,	n1	n2	q	DF
0 vs. 3	40.23	216	-175.8	14.87	13	3	16.72	21
0 vs. 7	40.23	61.05	-20.82	12.22	13	5	2.41	21
0 vs. 12	40.23	28.08	12.16	13.27	13	4	1.295	21
3 vs. 7	216	61.05	154.9	16.95	3	5	12.92	21
3 vs. 12	216	28.08	187.9	17.73	3	4	14.99	21
7 vs. 12	61.05	28.08	32.98	15.57	5	4	2.995	21

## Sheet: Ext.Fig.3b
SA-b-gal time course upon micropuncture injury
	0 DPI	3 DPI	5 DPI	7 DPI
SA-b-gal cells/Area	0.15586	273.615	238.388	157.347
	0.279174	308.78	98.4554	61.6144
	0.382941	490.708	277.468	80.3198
	0.0938676	410.511	70.0896	12.2783
	0.0721287	544.063	81.5199
		611.539	60.1281
N each column:	0 DPI	3 DPI	5 DPI	7 DPI
	5 mice	6 mice	6 mice	4 mice
Test performed: Ordinary one-way ANOVA
Number of families	1
Number of comparisons per family	6
Alpha	0.05
Tukey's multiple comparisons test	Mean Diff,	95,00% CI of diff,	Significant?	Summary	Adjusted P Value
0 vs. 3	-439.7	-598,3 to -281,0	Yes	****	<0,0001	A-B
0 vs. 5	-137.5	-296,1 to 21,18	No	ns	0.1025	A-C
0 vs. 7	-77.69	-253,5 to 98,08	No	ns	0.6013	A-D
3 vs. 5	302.2	150,9 to 453,5	Yes	***	0.0001	B-C
3 vs. 7	362	192,8 to 531,1	Yes	****	<0,0001	B-D
5 vs. 7	59.79	-109,3 to 228,9	No	ns	0.7488	C-D
Test details	Mean 1	Mean 2	Mean Diff,	SE of diff,	n1	n2	q	DF
0 vs. 3	0.1968	439.9	-439.7	55.82	5	6	11.14	17
0 vs. 5	0.1968	137.7	-137.5	55.82	5	6	3.483	17
0 vs. 7	0.1968	77.89	-77.69	61.83	5	4	1.777	17
3 vs. 5	439.9	137.7	302.2	53.22	6	6	8.03	17
3 vs. 7	439.9	77.89	362	59.5	6	4	8.604	17
5 vs. 7	137.7	77.89	59.79	59.5	6	4	1.421	17

## Sheet: Ext.Fig.3c
Analysis of Renilla luciferase activity, SA-b-gal, centrally nucleated fibers, and Sirius Red in regenerating muscle of vehicle- and GCV-treated young p16-3MR mice at 7 days post micropunctures.
Renilla luciferase analysis	Vehicle	GCV				SA-b-gal analysis	Vehicle	GCV				H&E analysis	Vehicle	GCV					Sirius Red analysis	Vehicle	GCV
Total flux (p/S*10e3)	30.1	26.7				Normalised to vehicle	87.0459	62.6665				Centrally nucleated fibers	695.036	1083.8						15.3091	13.3413
	219	9.59					70.2066	16.4701					936.267	1133.49						17.2977	7.7343
	130	3.85					170.368	57.4658					932.452	1041.66						21.255	10.488
	46.4	35.3					142.697	13.7355					802.535	1290.45						15.0924	13.2018
	65	20.5					72.7212	6.96882
	33.8	56.9					56.9613	60.4078
		54.2
		24.3
N of each column	Vehicle		GCV			N of each column	Vehicle		GCV			N of each column	Vehicle		GCV				N of each column	Vehicle		GCV
	Muscle	Mice	Muscle	Mice			Muscle	Mice	Muscle	Mice			Muscle	Mice	Muscle	Mice				Muscle	Mice	Muscle	Mice
	6	4	8	4			6	4	6	4			4	4	4	4				4	4	4	4
Test performed: Mann-Whitney test between Vehicle and GCV						Test performed: Mann-Whitney test between Vehicle and GCV						Test performed: Mann-Whitney test between Vehicle and GCV							Test performed: Mann-Whitney test between Vehicle and GCV
Table Analyzed	IVIS					Table Analyzed	SA-b-gal					Table Analyzed	H&E						Table Analyzed	Sirius Red
Column B	GCV					Column B	GCV					Column B	GCV						Column B	GCV
vs.	vs,					vs.	vs,					vs.	vs,						vs.	vs,
Column A	Vehicle					Column A	Vehicle					Column A	Vehicle						Column A	Vehicle
Mann Whitney test						Mann Whitney test						Mann Whitney test							Mann Whitney test
P value	0.0426					P value	0.0152					P value	0.0286						P value	0.0286
Exact or approximate P value?	Exact					Exact or approximate P value?	Exact					Exact or approximate P value?	Exact						Exact or approximate P value?	Exact
P value summary	*					P value summary	*					P value summary	*						P value summary	*
Significantly different (P < 0.05)?	Yes					Significantly different (P < 0.05)?	Yes					Significantly different (P < 0.05)?	Yes						Significantly different (P < 0.05)?	Yes
One- or two-tailed P value?	Two-tailed					One- or two-tailed P value?	Two-tailed					One- or two-tailed P value?	Two-tailed						One- or two-tailed P value?	Two-tailed
Sum of ranks in column A,B	61 , 44					Sum of ranks in column A,B	54 , 24					Sum of ranks in column A,B	10 , 26						Sum of ranks in column A,B	26 , 10
Mann-Whitney U	8					Mann-Whitney U	3					Mann-Whitney U	0						Mann-Whitney U	0
Difference between medians						Difference between medians						Difference between medians							Difference between medians
Median of column A	55,70, n=6					Median of column A	79,88, n=6					Median of column A	867,5, n=4						Median of column A	16,30, n=4
Median of column B	25,50, n=8					Median of column B	36,97, n=6					Median of column B	1109, n=4						Median of column B	11,84, n=4
Difference: Actual	-30.2					Difference: Actual	-42.92					Difference: Actual	241.2						Difference: Actual	-4.459
Difference: Hodges-Lehmann	-29.83					Difference: Hodges-Lehmann	-57.73					Difference: Hodges-Lehmann	306.1						Difference: Hodges-Lehmann	-5.815

## Sheet: Ext.Fig.3d
Analysis of SA-b-gal, Sirius Red and centrally nucleated fibers in regenerating muscle of vehicle- and D+Q-treated young mice at 7 days post micropunctures.
SA-b-gal analysis	Vehicle	D+Q				Sirius Red analysis	Vehicle	D+Q				H&E analysis	Vehicle	D+Q
Normalised to vehicle	67.4506	22.3315					10.0477	7.14046				Centrally nucleated fibers	675.772	629.347
	120.113	18.5348					10.2773	5.94511					702.04	829.56
	65.1234	43.6937					11.2018	8.51387					623.247	751.438
	147.313	13.2695					9.51006	5.9357					618.143	669.104
							8.99335	6.00478					491.008	760.496
							9.6028	6.19814					707.71	662.284
							11.535	6.45388					521.78	824.007
							10.3741	9.14781					642.833	719.431
								7.35497					534.402	905.538
								7.85537						768.58
N of each column	Vehicle		D+Q			N of each column	Vehicle		D+Q			N of each column	Vehicle		D+Q
	Muscle	Mice	Muscle	Mice			Muscle	Mice	Muscle	Mice			Muscle	Mice	Muscle	Mice
	4	4	4	4			8	4	10	5			9	5	10	5
Test performed: Mann-Whitney test between Vehicle and D+Q						Test performed: Mann-Whitney test between Vehicle and D+Q						Test performed: Mann-Whitney test between Vehicle and D+Q
Table Analyzed	SA-b-gal					Table Analyzed	Sirius Red					Table Analyzed	H&E
Column B	D+Q					Column B	D+Q					Column B	D+Q
vs.	vs,					vs.	vs,					vs.	vs,
Column A	Vehicle					Column A	Vehicle					Column A	Vehicle
Mann Whitney test						Mann Whitney test						Mann Whitney test
P value	0.0286					P value	<0,0001					P value	0.003
Exact or approximate P value?	Exact					Exact or approximate P value?	Exact					Exact or approximate P value?	Exact
P value summary	*					P value summary	****					P value summary	**
Significantly different (P < 0.05)?	Yes					Significantly different (P < 0.05)?	Yes					Significantly different (P < 0.05)?	Yes
One- or two-tailed P value?	Two-tailed					One- or two-tailed P value?	Two-tailed					One- or two-tailed P value?	Two-tailed
Sum of ranks in column A,B	26 , 10					Sum of ranks in column A,B	115 , 56					Sum of ranks in column A,B	55 , 135
Mann-Whitney U	0					Mann-Whitney U	1					Mann-Whitney U	10
Difference between medians						Difference between medians						Difference between medians
Median of column A	93,78, n=4					Median of column A	10,16, n=8					Median of column A	623,2, n=9
Median of column B	20,43, n=4					Median of column B	6,797, n=10					Median of column B	756,0, n=10
Difference: Actual	-73.35					Difference: Actual	-3.365					Difference: Actual	132.7
Difference: Hodges-Lehmann	-65.3					Difference: Hodges-Lehmann	-3.191					Difference: Hodges-Lehmann	134

## Sheet: Ext.Fig.3e
RT-qPCR of indicated genes in regenerating muscle of vehicle- and GCV-treated young and geriatric mice at 7 days post micropunctures.
	Vehicle						GCV
Il6	1.20819	0.753497	0.774712	1.38168	0.881914		0.162408	0.746288	0.973481	0.392922	0.479061
Il1b	0.98659	0.535645	0.827065	1.12826	1.52244		0.120355	0.706524	0.518434	1.18645	0.805313
Tnf	0.987534	1.21762	0.660113	1.12934	1.0054		0.449611	0.507047	0.533519	0.596544	0.362822
Il12	1.22228	0.744873	0.646979	1.3978	1.46366	0.524411	0.406433	0.114853	0.343397	0.591469	0.468138
Ccl2	0.71716	0.719895	0.759217	0.820142	1.27489	1.70869	0.165919	0.44196	0.287588	0.682941	0.331972
Il18	0.806335	1.2701	1.05336	0.922122	1.50816	0.43992	0.589527	0.756671	0.658761	0.892289	0.500537
N of each column	Vehicle		GCV
	Muscle	Mice	Muscle	Mice
Il6	5	5	5	4
Il1b	5	5	5	4
Tnf	5	5	5	4
Il12	6	6	5	4
Ccl2	6	6	5	4
Il18	6	6	5	4
Test performed: Mann-Whitney tests between Vehicle and GCV
Table Analyzed	Il6		Table Analyzed	Il1b		Table Analyzed	Tnf		Table Analyzed	Il12		Table Analyzed	Ccl2		Table Analyzed	Il18
Column B	GCV		Column B	GCV		Column B	GCV		Column B	GCV		Column B	GCV		Column B	GCV
vs.	vs,		vs.	vs,		vs.	vs,		vs.	vs,		vs.	vs,		vs.	vs,
Column A	Vehicle		Column A	Vehicle		Column A	Vehicle		Column A	Vehicle		Column A	Vehicle		Column A	Vehicle
Mann Whitney test			Mann Whitney test			Mann Whitney test			Mann Whitney test			Mann Whitney test			Mann Whitney test
P value	0.0556		P value	0.2222		P value	0.0079		P value	0.0087		P value	0.0316		P value	0.1255
Exact or approximate P value?	Exact		Exact or approximate P value?	Exact		Exact or approximate P value?	Exact		Exact or approximate P value?	Exact		Exact or approximate P value?	Exact		Exact or approximate P value?	Exact
P value summary	ns		P value summary	ns		P value summary	**		P value summary	**		P value summary	*		P value summary	ns
Significantly different (P < 0.05)?	No		Significantly different (P < 0.05)?	No		Significantly different (P < 0.05)?	Yes		Significantly different (P < 0.05)?	Yes		Significantly different (P < 0.05)?	Yes		Significantly different (P < 0.05)?	No
One- or two-tailed P value?	Two-tailed		One- or two-tailed P value?	Two-tailed		One- or two-tailed P value?	Two-tailed		One- or two-tailed P value?	Two-tailed		One- or two-tailed P value?	Two-tailed		One- or two-tailed P value?	Two-tailed
Sum of ranks in column A,B	37 , 18		Sum of ranks in column A,B	34 , 21		Sum of ranks in column A,B	40 , 15		Sum of ranks in column A,B	50 , 16		Sum of ranks in column A,B	58,50 , 19,50		Sum of ranks in column A,B	45 , 21
Mann-Whitney U	3		Mann-Whitney U	6		Mann-Whitney U	0		Mann-Whitney U	1		Mann-Whitney U	4.5		Mann-Whitney U	6
Difference between medians			Difference between medians			Difference between medians			Difference between medians			Difference between medians			Difference between medians
Median of column A	0,8819, n=5		Median of column A	0,9866, n=5		Median of column A	1,005, n=5		Median of column A	0,9836, n=6		Median of column A	0,7592, n=7		Median of column A	0,9877, n=6
Median of column B	0,4791, n=5		Median of column B	0,7065, n=5		Median of column B	0,5070, n=5		Median of column B	0,4064, n=5		Median of column B	0,3320, n=5		Median of column B	0,6588, n=5
Difference: Actual	-0.4029		Difference: Actual	-0.2801		Difference: Actual	-0.4983		Difference: Actual	-0.5771		Difference: Actual	-0.4272		Difference: Actual	-0.329
Difference: Hodges-Lehmann	-0.4082		Difference: Hodges-Lehmann	-0.3229		Difference: Hodges-Lehmann	-0.5379		Difference: Hodges-Lehmann	-0.6304		Difference: Hodges-Lehmann	-0.4323		Difference: Hodges-Lehmann	-0.3192

## Sheet: Ext.Fig.3f
SA-b-gal time course analysis in mdx and WT mice over life time
		WT									mdx
	3 months	1.70219	0.506838	0.279174	0.382941	0.47481	0.277246	0	0.44574	0.802956	34.5417	59.0966	13.8	27.2	17.3	78.5773	30.6471	50.8616
	5-7 months	2.98956	3.36962	0.15586							28.6903	30.0176	46.6736	48.2787	26.3255	23.5286	11.9413	15.9023	18.6382
N of each column	WT		mdx
	Muscle	Mice	Muscle	Mice
3 months	9	9	8	8
5-7 months	3	3	9	9
Test performed: Mann-Whitney tests between WT and mdx
Table Analyzed	3 months		Table Analyzed	5-7 months
Column B	mdx		Column B	mdx
vs.	vs,		vs.	vs,
Column A	WT		Column A	WT
Mann Whitney test			Mann Whitney test
P value	<0,0001		P value	0.0091
Exact or approximate P value?	Exact		Exact or approximate P value?	Exact
P value summary	****		P value summary	**
Significantly different (P < 0.05)?	Yes		Significantly different (P < 0.05)?	Yes
One- or two-tailed P value?	Two-tailed		One- or two-tailed P value?	Two-tailed
Sum of ranks in column A,B	45 , 108		Sum of ranks in column A,B	6 , 72
Mann-Whitney U	0		Mann-Whitney U	0
Difference between medians			Difference between medians
Median of column A	0,4457, n=9		Median of column A	2,990, n=3
Median of column B	32,59, n=8		Median of column B	26,33, n=9
Difference: Actual	32.15		Difference: Actual	23.34
Difference: Hodges-Lehmann	31.74		Difference: Hodges-Lehmann	23.37

## Sheet: Ext.Fig.3g
Renilla luciferase activity time course analysis in p16/3MR and mdx/p16-3MR mice over life time
	p16-3MR						mdx/p16-3MR
3 months	22.4	38.7	21.2	49.4	14	35	128	109	79.3	57.1	27.1
5-7 months	38	25.8	24.2	30.9	16.5	10.2	69.4	53.6	48.2	69.4	54
N of each column	p16-3MR		mdx/p16-3MR
	Muscle	Mice	Muscle	Mice
3 months	6	6	5	3
5-7 months	6	6	5	3
Test performed: Mann-Whitney tests between p16-3MR and mdx/p16-3MR
Table Analyzed	3 months		Table Analyzed	5-7 months
Column B	p16-3MR mdx/DBA		Column B	p16-3MR mdx/DBA
vs.	vs,		vs.	vs,
Column A	p16-3MR		Column A	p16-3MR
Mann Whitney test			Mann Whitney test
P value	0.0303		P value	0.0043
Exact or approximate P value?	Exact		Exact or approximate P value?	Exact
P value summary	*		P value summary	**
Significantly different (P < 0.05)?	Yes		Significantly different (P < 0.05)?	Yes
One- or two-tailed P value?	Two-tailed		One- or two-tailed P value?	Two-tailed
Sum of ranks in column A,B	24 , 42		Sum of ranks in column A,B	21 , 45
Mann-Whitney U	3		Mann-Whitney U	0
Difference between medians			Difference between medians
Median of column A	28,70, n=6		Median of column A	25,00, n=6
Median of column B	79,30, n=5		Median of column B	54,00, n=5
Difference: Actual	50.6		Difference: Actual	29
Difference: Hodges-Lehmann	50.6		Difference: Hodges-Lehmann	34.4

## Sheet: Ext.Fig.3h
RT-qPCR of indicated genes in WT and mdx/p16-3MR mice of 5 months of age
	WT						mdx/p16-3MR
p16	0.7095	0.3341	0.4229	2.6026	0.4585	1.4725	49.6916	109.511	80.5379	56.1649	46.4711
p19	2.4934	0.5242	0.7972	0.5158	1.5366	0.1329	14.7035	8.9059	11.8331	9.4137
Il6	1.1667	0.2937	1.1885	1.2708	1.194	0.8863	6.4492	20.1465	22.5615	7.7586	17.4577
Il1b	1.959	1.0117	1.2658	0.8626	0.5717	0.3291	18.423	14.9296	21.4579	11.8223	17.2689
Tnf	1.4489	0.5567	0.9493	0.5365	1.073	1.4356	6.2838	4.3418	7.8624	6.4307	10.5925
Ifng	0.906	0.8128	1.2739	1.2094	0.7979		10.2031	330.294	249.162	32.543	59.7531
Il12	1.8342	0.9649	0.8265	1.027	0.5378	0.8095	6.3283	9.4598	6.5818	6.1552	11.5126
Ccl2	1.2384	0.8189	1.5211	1.1135	0.3082		15.6899	10.7661	17.4897	7.508	21.7322
N of each column	WT		mdx/p16-3MR
	Muscle	Mice	Muscle	Mice
p16	6	6	5	5
p19	6	6	4	4
Il6	6	6	5	5
Il1b	6	6	5	5
Tnf	6	6	5	5
Ifng	5	5	5	5
Il12	6	6	5	5
Ccl2	5	5	5	5
Test performed: Mann-Whitney tests between WT and mdx/p16-3MR
Table Analyzed	p16		Table Analyzed	p19		Table Analyzed	Il6		Table Analyzed	Il1b		Table Analyzed	Tnf		Table Analyzed	Ifng		Table Analyzed	Il12		Table Analyzed	Ccl2
Column B	mdx/p16-3MR		Column B	mdx/p16-3MR		Column B	mdx/p16-3MR		Column B	mdx/p16-3MR		Column B	mdx/p16-3MR		Column B	mdx/p16-3MR		Column B	mdx/p16-3MR		Column B	mdx/p16-3MR
vs.	vs,		vs.	vs,		vs.	vs,		vs.	vs,		vs.	vs,		vs.	vs,		vs.	vs,		vs.	vs,
Column A	WT		Column A	WT		Column A	WT		Column A	WT		Column A	WT		Column A	WT		Column A	WT		Column A	WT
Mann Whitney test			Mann Whitney test			Mann Whitney test			Mann Whitney test			Mann Whitney test			Mann Whitney test			Mann Whitney test			Mann Whitney test
P value	0.0043		P value	0.0095		P value	0.0043		P value	0.0043		P value	0.0043		P value	0.0079		P value	0.0043		P value	0.0079
Exact or approximate P value?	Exact		Exact or approximate P value?	Exact		Exact or approximate P value?	Exact		Exact or approximate P value?	Exact		Exact or approximate P value?	Exact		Exact or approximate P value?	Exact		Exact or approximate P value?	Exact		Exact or approximate P value?	Exact
P value summary	**		P value summary	**		P value summary	**		P value summary	**		P value summary	**		P value summary	**		P value summary	**		P value summary	**
Significantly different (P < 0.05)?	Yes		Significantly different (P < 0.05)?	Yes		Significantly different (P < 0.05)?	Yes		Significantly different (P < 0.05)?	Yes		Significantly different (P < 0.05)?	Yes		Significantly different (P < 0.05)?	Yes		Significantly different (P < 0.05)?	Yes		Significantly different (P < 0.05)?	Yes
One- or two-tailed P value?	Two-tailed		One- or two-tailed P value?	Two-tailed		One- or two-tailed P value?	Two-tailed		One- or two-tailed P value?	Two-tailed		One- or two-tailed P value?	Two-tailed		One- or two-tailed P value?	Two-tailed		One- or two-tailed P value?	Two-tailed		One- or two-tailed P value?	Two-tailed
Sum of ranks in column A,B	21 , 45		Sum of ranks in column A,B	21 , 34		Sum of ranks in column A,B	21 , 45		Sum of ranks in column A,B	21 , 45		Sum of ranks in column A,B	21 , 45		Sum of ranks in column A,B	15 , 40		Sum of ranks in column A,B	21 , 45		Sum of ranks in column A,B	15 , 40
Mann-Whitney U	0		Mann-Whitney U	0		Mann-Whitney U	0		Mann-Whitney U	0		Mann-Whitney U	0		Mann-Whitney U	0		Mann-Whitney U	0		Mann-Whitney U	0
Difference between medians			Difference between medians			Difference between medians			Difference between medians			Difference between medians			Difference between medians			Difference between medians			Difference between medians
Median of column A	0,5840, n=6		Median of column A	0,6607, n=6		Median of column A	1,178, n=6		Median of column A	0,9372, n=6		Median of column A	1,011, n=6		Median of column A	0,9060, n=5		Median of column A	0,8957, n=6		Median of column A	1,114, n=5
Median of column B	56,16, n=5		Median of column B	10,62, n=4		Median of column B	17,46, n=5		Median of column B	17,27, n=5		Median of column B	6,431, n=5		Median of column B	59,75, n=5		Median of column B	6,582, n=5		Median of column B	15,69, n=5
Difference: Actual	55.58		Difference: Actual	9.963		Difference: Actual	16.28		Difference: Actual	16.33		Difference: Actual	5.42		Difference: Actual	58.85		Difference: Actual	5.686		Difference: Actual	14.58
Difference: Hodges-Lehmann	55.58		Difference: Hodges-Lehmann	9.31		Difference: Hodges-Lehmann	16.28		Difference: Hodges-Lehmann	16.33		Difference: Hodges-Lehmann	5.737		Difference: Hodges-Lehmann	58.85		Difference: Hodges-Lehmann	5.764		Difference: Hodges-Lehmann	14.58

## Sheet: Ext.Fig.3j
Analysis of SA-b-gal, centrally nucleated fibers, and Sirius Red in muscle tissue of vehicle- and GCV-treated mdx/p16-3MR mice.
SA-b-gal analysis	Vehicle	GCV				Sirius Red analysis	Vehicle	GCV				H&E analysis	Vehicle	GCV				Frequency distribution analysis of centrally nucleated fibers	Vehicle	GCV		N of each column
Normalised to Vehicle	199.108	41.5903					15.6732	15.2644				Centrally nucleated fibers	1439	1974					1432	2037		Vehicle	GCV
	143.893	1.43415					17.3625	15.4541					1555	1735					634	2747		6 mice	4 mice
	93.2197	5.01952					17.8652	12.3436					1637	1742					1426	2074
	24.0937	1.43415					16.8313	13.8614					1608	2009					1406	1468
	32.1249						16.8594						1491						917	1949
	107.561												1609						2227	3068
																			1660	1893
N each column:	Vehicle		GCV			N each column:	Vehicle		GCV			N each column:	Vehicle		GCV				349	1359
	Muscle	Mice	Muscle	Mice			Muscle	Mice	Muscle	Mice			Muscle	Mice	Muscle	Mice			364	1364
	6	6	4	4			6	6	4	4			6	6	4	4			2114	1184
																			3085	6705
Test performed: Mann-Whitney test between Vehicle and GCV						Test performed: Mann-Whitney test between Vehicle and GCV						Test performed: Mann-Whitney test between Vehicle and GCV							2618	2566
Table Analyzed	SA-b-gal					Table Analyzed	Sirius Red					Table Analyzed	Mean H&E						1162	2184
																			663	697
Column B	GCV					Column B	GCV					Column B	GCV						1794	1590
vs.	vs,					vs.	vs,					vs.	vs,						748	5746
Column A	Vehicle					Column A	Vehicle					Column A	Vehicle						520	7413
																			1396	1861
Mann Whitney test						Mann Whitney test						Mann Whitney test							867	1714
P value	0.0381					P value	0.0159					P value	0.0095						4112	1123
Exact or approximate P value?	Exact					Exact or approximate P value?	Exact					Exact or approximate P value?	Exact						4714	2968
P value summary	*					P value summary	*					P value summary	**						1673	1411
Significantly different (P < 0.05)?	Yes					Significantly different (P < 0.05)?	Yes					Significantly different (P < 0.05)?	Yes						1101	2553
One- or two-tailed P value?	Two-tailed					One- or two-tailed P value?	Two-tailed					One- or two-tailed P value?	Two-tailed						749	2769
Sum of ranks in column A,B	43 , 12					Sum of ranks in column A,B	35 , 10					Sum of ranks in column A,B	21 , 34						499	1401
Mann-Whitney U	2					Mann-Whitney U	0					Mann-Whitney U	0						1588	1603
																			1642	1469
Difference between medians						Difference between medians						Difference between medians							519	1562
Median of column A	100,4, n=6					Median of column A	16,86, n=5					Median of column A	1582, n=6						697	5154
Median of column B	3,227, n=4					Median of column B	14,56, n=4					Median of column B	1858, n=4						3234	2033
Difference: Actual	-97.16					Difference: Actual	-2.297					Difference: Actual	276.5						1121	4087
Difference: Hodges-Lehmann	-91.79					Difference: Hodges-Lehmann	-2.506					Difference: Hodges-Lehmann	320						767	1344
																			1317	330
																			698	2168
																			533	3507
																			1081	4156
																			629	1406
																			554	1032
																			839	2025
																			1345	1394
																			1162	1812
																			1518	918
																			1598	625
																			860	2045
																			2370	1123
																			2560	1233
																			1145	2219
																			2203	5083
																			1803	860
																			1918	2020
																			1279	673
																			8519	522
																			1773	3631
																			1646	907
																			2248	536
																			1167	750
																			294	2401
																			3710	1813
																			1313	2074
																			1607	2105
																			2349	4566
																			889	3531
																			1080	989
																			852	1651
																			1532	1523
																			2596	1297
																			2144	2016
																			1091	2397
																			2273	4064
																			1260	2700
																			2621	826
																			1827	582
																			1381	4350
																			1560	5288
																			284	905
																			1528	4334
																			2772	1521
																			510	2308
																			1589	3349
																			474	2283
																			2212	1078
																			516	538
																			919	1086
																			1566	1415
																			2269	2757
																			2656	1614
																			2184	1245
																			3666	2672
																			1103	821
																			1125	1249
																			2165	749
																			596	2509
																			986	1099
																			1446	854
																			334	338
																			763	1591
																			944	987
																			1019	1703
																			971	1876
																			1523	1880
																			919	845
																			490	2555
																			1706	406
																			1058	1300
																			1105	3530
																			2067	2006
																			1431	2762
																			999	2442
																			1610	2068
																			607	1823
																			851	680
																			1598	866
																			768	770
																			1343	788
																			489	548
																			399	456
																			1019	1470
																			1442	4326
																			1577	2167
																			1637	3460
																			622	4472
																			4224	2091
																			1268	2673
																			455	1188
																			643	1615
																			291	2199
																			530	2508
																			800	2860
																			897	986
																			843	3247
																			580	2218
																			768	1330
																			886	1842
																			828	1653
																			1399	1406
																			711	534
																			2245	1636
																			2132	981
																			2035	2283
																			1218	2262
																			1509	4468
																			775	3520
																			507	2693
																			782	1434
																			1106	2402
																			380	790
																			379	926
																			252	3862
																			545	1098
																			235	2778
																			468	3945
																			442	1106
																			579	2482
																			1214	1655
																			2848	937
																			1853	3864
																			736	3724
																			3434	714
																			3714	2166
																			3799	716
																			2094	683
																			922	4103
																			1337	2602
																			4307	1006
																			3644	911
																			3903	3642
																			1434	5643
																			477	4345
																			3570	1175
																			425	1618
																			1170	4261
																			2627	580
																			831	2129
																			507	3949
																			900	2452
																			558	4777
																			5383	911
																			845	1450
																			1244	604
																			983	1725
																			1643	1540
																			792	1015
																			1326	1532
																			2184	1072
																			1362	864
																			1145	1335
																			545	2108
																			1037	574
																			875	4966
																			2615	1670
																			1833	743
																			820	1657
																			875	1401
																			1000	976
																			918	380
																			1050	597
																			679	361
																			1110	912
																			797	2792
																			1470	1176
																			1249	2180
																			609	709
																			826	1097
																			559	1128
																			574	1503
																			736	1290
																			625	1523
																			458	4762
																			548	3200
																			1238	2011
																			676	428
																			976	552
																			496	688
																			2237	3103
																			1388	1258
																			2735	893
																			708	917
																			1110	5613
																			1293	1086
																			663	1200
																			1811	698
																			2766	1325
																			2199	1837
																			1058	744
																			847	2984
																			570	2452
																			1140	1165
																			483	1477
																			1121	561
																			832	3868
																			1614	2763
																			2286	3191
																			2346	3505
																			1761	3275
																			1606	1582
																			2084	1513
																			1721	1326
																			3972	3843
																			1271	2547
																			3024	1221
																			2181	956
																			2244	1283
																			1475	1891
																			2747	3074
																			1049	1806
																			1247	2632
																			4495	313
																			757	2383
																			1941	2473
																			874	3132
																			1216	2881
																			1084	1922
																			2072	1116
																			2109	976
																			2101	966
																			894	1020
																			1328	3094
																			2365	1683
																			1902	2750
																			1313	856
																			918	2333
																			1879	512
																			3766	607
																			1374	3143
																			3328	2932
																			1137	4194
																			956	837
																			678	2133
																			817	1310
																			1203	2807
																			1517	1152
																			1179	1022
																			773	1180
																			744	807
																			3366	1163
																			1374	1941
																			1691	4477
																			1206	2031
																			365	1538
																			887	2525
																			733	1009
																			435	1775
																			882	1626
																			427	961
																			502	1060
																			6256	1474
																			3514	3519
																			2849	1085
																			7694	370
																			4930	881
																			5085	2400
																			3421	1366
																			3448	1416
																			2810	1636
																			1536	751
																			1904	2671
																			2063	1538
																			1465	1127
																			2101	9359
																			2086	4186
																			927	2681
																			2656	2731
																			2646	5969
																			1889	1879
																			499	1691
																			658	1471
																			1004	2541
																			1011	2886
																			398	3986
																			606	2052
																			2134	1096
																			1143	1440
																			698	906
																			1135	832
																			1109	764
																			206	1353
																			1473	1033
																			325	2010
																			223	696
																			253	648
																			2379	1194
																			2820	480
																			1975	885
																			1670	2114
																			936	1923
																			2178	1479
																			852	1005
																			3672	1657
																			251	509
																			892	1129
																			808	1046
																			2700	3516
																			3123	1640
																			3800	1278
																			2298	3245
																			857	1801
																			430	1074
																			578	1412
																			1425	1039
																			2851	2376
																			434	614
																			563	365
																			676	1002
																			739	873
																			760	1535
																			817	605
																			1073	1811
																			693	832
																			545	713
																			440	1105
																			871	2502
																			584	1387
																			296	1079
																			432	1448
																			2407	1368
																			570	553
																			783	748
																			2248	1822
																			234	858
																			301	939
																			542	1543
																			425	877
																			310	1218
																			521	1364
																			549	713
																			140	1792
																			509	913
																			1551	699
																			2064	932
																			1520	1025
																			2352	541
																			895	1125
																			3701	5755
																			3216	2737
																			1365	4385
																			736	1095
																			380	1083
																			1836	912
																			532	2791
																			2676	955
																			1848	882
																			561	2671
																			584	1424
																			1465	1106
																			733	1676
																			1050	2958
																			725	2350
																			864	1145
																			511	1134
																			678	1005
																			512	2039
																			157	584
																			3504	209
																			1961	3716
																			1494	1130
																			1467	813
																			661	2094
																			1106	885
																			1527	3602
																			2366	1589
																			1186	1638
																			2337	1816
																			2470	1328
																			2161	455
																			4069	733
																			5120	1510
																			1517	2144
																			1349	6040
																			951	4030
																			783	4099
																			1538	739
																			3826	382
																			2914	3093
																			1088	1100
																			878	1052
																			580	1290
																			1010	1187
																			1178	902
																			842	1418
																			597	2035
																			653	1882
																			828	1453
																			778	2011
																			353	2650
																			928	2367
																			883	519
																			857	1410
																			862	1193
																			799	1722
																			812	1840
																			1386	730
																			559	1360
																			1273	882
																			361	3724
																			1191	624
																			5533	1031
																			1558	951
																			3362	355
																			3752	1140
																			432	836
																			2734	1036
																			527	988
																			301	3352
																			1623	1398
																			1991	971
																			2169	2099
																			1447	1036
																			2374	3154
																			4212	3735
																			658	2300
																			643	1198
																			876	1149
																			643	1553
																			327	2183
																			238	2211
																			660	1508
																			350	1489
																			441	1859
																			683	1433
																			2947	1500
																			603	2000
																			945	834
																			748	2133
																			529	883
																			2419	2658
																			1849	379
																			1002	1765
																			639	1529
																			872	650
																			691	919
																			3928	2428
																			5797	1006
																			716	1418
																			911	3621
																			3262	1163
																			1215	1205
																			1922	2487
																			307	783
																			1571	1670
																			1086	2334
																			1810	3556
																			1376	580
																			1128	2313
																			2410	1244
																			1434	807
																			1610	1371
																			1305	722
																			788	1490
																			3163	1232
																			1008	1208
																			1791	792
																			693	2643
																			2096	1346
																			470	1838
																			789	463
																			857	925
																			1329	611
																			922	6397
																			1326	1919
																			799	2630
																			1798	1452
																			672	2593
																			1020	1751
																			1255	932
																			1476	4258
																			1959	1328
																			1150	1811
																			1263	1279
																			2144	1384
																			767	2817
																			1155	3868
																			922	2097
																			1385	1111
																			690	914
																			450	1096
																			524	315
																			728	1553
																			524	1160
																			226	3192
																			443	1732
																			912	1114
																			638	1542
																			380	3662
																			5219	1992
																			1220	2074
																			2114	2179
																			1538	2741
																			297	2652
																			1712	1125
																			1591	514
																			935	2256
																			1248	1641
																			2849	1460
																			1892	1726
																			882	1705
																			686	705
																			4301	476
																			2134	658
																			3059	360
																			1383	2631
																			992	1073
																			4527	3772
																			2495	2394
																			4474	2423
																			1756	2961
																			798	1892
																			587	6222
																			604	2035
																			3610	766
																			1796	1050
																			1980	2424
																			2138	1169
																			1500	514
																			1135	2999
																			1551	1008
																			1170	4702
																			1003	1843
																			780	1846
																			718	1637
																			522	2639
																			1011	2786
																			1076	876
																			910	1583
																			1675	1071
																			2735	1498
																			3722	1781
																			410	1124
																			244	1230
																			5040	4324
																			4655	2206
																			2949	4206
																			3426	1457
																			3005	1165
																			1066	1667
																			1645	467
																			678	6275
																			1496	4919
																			264	2270
																			1557	1158
																			1629	598
																			1516	1942
																			783	4187
																			595	1239
																			1618	1010
																			1879	886
																			389	1226
																			350	786
																			549	659
																			983	912
																			703	767
																			1130	1515
																			1808	1737
																			1346	2028
																			1266	1863
																			665	2133
																			273	2021
																			938	1382
																			1377	2782
																			1993	2346
																			1546	960
																			1031	494
																			867	1287
																			2314	1948
																			1060	1279
																			919	1194
																			729	854
																			1687	4012
																			1927	925
																			2143	1457
																			1637	1894
																			850	1235
																			711	1205
																			2231	2433
																			638	658
																			710	763
																			1071	1707
																			3956	1240
																			1221	998
																			917	1664
																			572	689
																			864	1564
																			754	1483
																			436	514
																			3401	1394
																			1180	1096
																			869	4033
																			1638	3043
																			2422	556
																			1577	566
																			755	2294
																			975	351
																			710	1777
																			1879	1041
																			812	2024
																			1012	913
																			1165	2214
																			1711	878
																			723	1461
																			1032	606
																			1659	2186
																			1966	977
																			1635	2916
																			2351	1652
																			901	2288
																			1809	2385
																			3989	1155
																			1981	1567
																			2172	1652
																			1428	1066
																			885	1385
																			653	1901
																			3775	3620
																			1585	3033
																			819	1567
																			1896	1684
																			1239	2745
																			2478	941
																			842	410
																			2121	2097
																			1125	516
																			1721	370
																			6106	778
																			1338	2532
																			591	788
																			1007	1608
																			2086	743
																			1474	1859
																			577	2117
																			1656	827
																			1565	4191
																			4470	2254
																			1826	3236
																			1545	3903
																			1365	3828
																			2591	3360
																			879	4245
																			1620	3977
																			3210	6076
																			1210	3540
																			1777	3366
																			2601	5401
																			1425	4474
																			1448	3707
																			861	4047
																			3521	2922
																			545	3000
																			1034	1528
																			2837	946
																			3502	1374
																			769	1607
																			1957	2487
																			471	1112
																			2848	2698
																			2846	2640
																			544	1548
																			2042	2057
																			914	2136
																			2601	1443
																			964	1164
																			1267	423
																			1125	408
																			2247	412
																			3051	562
																			452	1978
																			1630	2744
																			1999	1916
																			1376	1255
																			5359	1453
																			288	1244
																			922	1649
																			1162	2313
																			2114	689
																			941	713
																			2117	1709
																			2665	2250
																			1636	999
																			1627	3755
																			3446	1115
																			1800	765
																			416	792
																			1059	653
																			1088	1364
																			1673	3659
																			3279	1192
																			1195	1379
																			991	1191
																			1475	1424
																			569	5703
																			1327	877
																			1150	949
																			4150	2027
																			2045	1061
																			2710	1647
																			1939	1149
																			1045	1041
																			5103	859
																			2887	1162
																			1117	2467
																			3667	3065
																			1173	1979
																			1134	2590
																			1250	1962
																			875	979
																			1207	907
																			2059	1774
																			1896	1924
																			1132	2402
																			1176	3605
																			2090	3053
																			1942	633
																			405	4335
																			1120	2698
																			1352	6135
																			2250	2353
																			1396	1697
																			1921	1748
																			2059	2007
																			1244	3772
																			894	1900
																			1646	2677
																			2298	1526
																			1297	1188
																			348	458
																			457	617
																			2158	1414
																			1661	834
																			1424	1727
																			2755	807
																			825	1051
																			1527	2050
																			427	1007
																			633	1081
																			1873	629
																			1193	1583
																			1410	2277
																			666	4501
																			3710	241
																			1568	1235
																			925	2177
																			1007	776
																			1548	944
																			949	1509
																			713	1183
																			1624	656
																			1477	1074
																			502	2388
																			1631	4829
																			1754	3060
																			1545	3147
																			833	1309
																			891	1508
																			1839	5155
																			572	2853
																			1340	2572
																			1354	4340
																			286	1502
																			1225	1826
																			1112	1061
																			2468	1614
																			2465	1955
																			1339	2006
																			1534	2825
																			650	3834
																			795	3146
																			1424	1913
																			986	1771
																			1505	1583
																			1720	807
																			549	1067
																			3066	287
																			3612	978
																			369	1753
																			717	643
																			1361	1311
																			251	1637
																			348	3237
																			534	1912
																			4168	6301
																			2899	1595
																			2164	1117
																			1289	797
																			2034	854
																			1319	1621
																			320	441
																			997	1641
																			3524	1506
																			1210	2238
																			2515	3237
																			723	1387
																			1849	1856
																			509	2850
																			789	3094
																			1171	1295
																			1475	1302
																			529	959
																			212	2795
																			1115	1308
																			3129	2055
																			1084	1716
																			851	1342
																			1185	1627
																			1900	1087
																			974	2323
																			1919	1297
																			2865	2333
																			2993	2204
																			2667	1843
																			1028	1730
																			1492	3633
																			1078	2168
																			1587	288
																			1599	482
																			1846	2846
																			1459	1652
																			1366	1058
																			2477	3204
																			892	1361
																			403	1746
																			2196	1141
																			1200	2688
																			1031	1141
																			3967	1477
																			1765	567
																			1980	5278
																			764	1027
																			1403	464
																			2059	1255
																			1111	6825
																			1573	1308
																			4498	1404
																			1681	2953
																			1628	2210
																			2546	930
																			1083	3930
																			1960	1007
																			1686	1096
																			823	1253
																			4112
																			1295
																			822
																			219
																			2370
																			2869
																			1625
																			515
																			1157
																			1255
																			1838
																			787
																			2120
																			538
																			2504
																			364
																			994
																			4781
																			2543
																			901
																			1909
																			639
																			969
																			856
																			1746
																			1362
																			561
																			730
																			817
																			941
																			1115
																			610
																			902
																			2656
																			973
																			3207
																			1710
																			1985
																			1301
																			5423
																			2029
																			1717
																			6672
																			961
																			612
																			2987
																			1984
																			996
																			784
																			802
																			717
																			412
																			492
																			317
																			321
																			1962
																			2832
																			997
																			2718
																			1942
																			2237
																			3857
																			1427
																			1597
																			1617
																			1365
																			1218
																			3859
																			2069
																			1429
																			1088
																			342
																			681
																			1793
																			2851
																			1927
																			2973
																			432
																			579
																			1369
																			571
																			1093
																			1354
																			2720
																			986
																			1009
																			462
																			812
																			944
																			1409
																			1083
																			3185
																			3974
																			669
																			953
																			1081
																			2803
																			832
																			932
																			1146
																			1087
																			1582
																			432
																			1015
																			595
																			1460
																			3591
																			1124
																			644
																			893
																			774
																			1701
																			1358
																			840
																			935
																			731
																			2012
																			604
																			672
																			692
																			3600
																			1358
																			708
																			2631
																			2571
																			1462
																			1947
																			1152
																			949
																			999
																			2042
																			4789
																			532
																			365
																			756
																			455
																			982
																			4916
																			998
																			854
																			800
																			3846
																			3722
																			917
																			1480
																			739
																			533
																			543
																			293
																			1004
																			1054
																			561
																			1940
																			775
																			1192
																			689
																			1199
																			1662
																			1170
																			1248
																			764
																			950
																			1153
																			1342
																			2129
																			2126
																			660
																			1077
																			468
																			616
																			1473
																			1877
																			2420
																			723
																			2462
																			877
																			1097
																			853
																			738
																			718
																			942
																			954
																			723
																			683
																			1574
																			549
																			1346
																			1685
																			802
																			1032
																			572
																			2895
																			1472
																			1977
																			781
																			484
																			658
																			924
																			2131
																			1409
																			1534
																			1000
																			1256
																			2308
																			895
																			2205
																			1113
																			1083
																			1828
																			3841
																			1814
																			1936
																			3135
																			4367
																			1359
																			798
																			1319
																			797
																			331
																			282
																			1704
																			988
																			423
																			1773
																			1557
																			1165
																			2110
																			1437
																			579
																			2735
																			3503
																			1280
																			1485
																			848
																			869
																			3237
																			989
																			1735
																			349
																			2294
																			894
																			2233
																			895
																			2641
																			5143
																			837
																			1031
																			1661
																			3896
																			5075
																			3715
																			5275
																			8619
																			4478
																			2825
																			2526
																			1746
																			2755
																			2197
																			5739
																			2984
																			2759
																			3029
																			2462
																			1716
																			2447
																			1677
																			3170
																			2733
																			1990
																			1516
																			1597
																			1548
																			1486
																			4319
																			1500
																			2326
																			1025
																			990
																			1672
																			5200
																			1379
																			1073
																			2131
																			949
																			316
																			430
																			3899
																			584
																			1975
																			849
																			1015
																			2605
																			622
																			1024
																			1702
																			261
																			412
																			2492
																			1554
																			3133
																			611
																			1114
																			739
																			490
																			1234
																			1236
																			1936
																			233
																			912
																			873
																			941
																			880
																			553
																			2610
																			2681
																			1816
																			1829
																			1135
																			779
																			877
																			2489
																			331
																			1151
																			1146
																			2402
																			2286
																			1312
																			3420
																			1198
																			1378
																			1778
																			2079
																			1737
																			3086
																			890
																			1855
																			1300
																			2041
																			2835
																			2712
																			1490
																			1818
																			505
																			1627
																			856
																			1205
																			1798
																			2592
																			1284
																			910
																			1170
																			762
																			911
																			1000
																			5043
																			888
																			1323
																			2018
																			1583
																			1352
																			4902
																			1101
																			1285
																			1462
																			1935
																			2069
																			552
																			2564
																			1497
																			4000
																			1309
																			1269
																			2118
																			1924
																			1183
																			2576
																			792
																			890
																			1100
																			1274
																			1215
																			1287
																			1383
																			706
																			1247
																			1797
																			1039
																			864
																			972
																			425
																			937
																			1487
																			2079
																			1791
																			1320
																			1382
																			1368
																			4105
																			2778
																			815
																			997
																			2532
																			1762
																			1617
																			1692
																			2338
																			968
																			703
																			808
																			678
																			570
																			659
																			2510
																			1115
																			2509
																			2164
																			481
																			1741
																			769
																			2365
																			2059
																			889
																			2795
																			1667
																			610
																			1177
																			1352
																			1092
																			898
																			673
																			499
																			1392
																			1244
																			2417
																			584
																			601
																			391
																			4097
																			1276
																			311
																			1665
																			1445
																			1898
																			923
																			1236
																			1230
																			851
																			2589
																			1180
																			1032
																			189
																			5587
																			3406
																			3651
																			4549
																			7097
																			1593
																			4501
																			2063
																			1712
																			1977
																			3567
																			1170
																			1364
																			2743
																			1097
																			1369
																			1433
																			1816
																			2690
																			2920
																			4115
																			7026
																			2865
																			2124
																			5246
																			2393
																			3242
																			218
																			397
																			1079
																			425
																			300
																			975
																			2369
																			1612
																			426
																			719
																			834
																			1524
																			1326
																			1146
																			1385
																			905
																			491
																			459
																			3721
																			2316
																			465
																			1710
																			1663
																			1245
																			1237
																			342
																			263
																			440
																			295
																			532
																			1727
																			1475
																			1250
																			2179
																			1550
																			1399
																			1344
																			991
																			1338
																			944
																			895
																			1205
																			585
																			1230
																			1250
																			3376
																			1366
																			3177
																			1677
																			2274
																			1538
																			1041
																			1064
																			307
																			1056
																			888
																			1509
																			1718
																			1781
																			1427
																			1458
																			2958
																			2037
																			2001
																			1299
																			1938
																			873
																			882
																			1920
																			1562
																			973
																			1514
																			2112
																			1887
																			778
																			890
																			573
																			3005
																			2556

## Sheet: Ext.Fig.3k
Force measurements in EDL muscle of vehicle- and GCV-treated mdx/p16-3MR mice.
Maximum force	Vehicle	GCV				Maximum Specific force	Vehicle	GCV				Maximum force-frequency curve	Frequency (Hz)	Vehicle									GCV						Specific force-frequency curve	Frequency (Hz)	Vehicle									GCV
	188.84	222.96					203.299	247.773					1	35.1572	39.0329	48.2276	44.5951	56.4817	49.9789	46.7843	25.476	26.0112	61.2007	39.5842	48.9573	47.352	47.1573			1	37.8489	42.3522	52.7442	46.91	56.1287	52.1092	44.0812	33.7556	30.0287	68.0117	43.9895	58.7488	46.3321	49.9867
	164.548	187.608					178.541	208.487					5	35.4491	37.4113	50.7087	44.6762	57.2277	51.3087	50.7574	27.6328	28.1354	61.2007	41.8383	49.7195	50.3843	49.1519			5	38.1632	40.5927	55.4576	46.9953	56.87	53.4956	47.8247	36.6134	32.4811	68.0117	46.4946	59.6634	49.2991	52.1011
	172.04	173.483					188.152	208.18					10	36.0166	40.2978	55.1033	45.7141	61.444	53.9682	52.4763	33.3085	33.0003	69.3089	46.3627	52.5574	53.7088	57.6169			10	38.7741	43.7247	60.2638	48.087	61.06	56.2685	49.4443	44.1338	38.0974	77.0224	51.5224	63.0689	52.5519	61.0739
	180.262	226.171					189.619	221.3					20	51.3898	59.2548	96.0499	66.5359	111.634	100.477	88.7037	71.4495	63.1629	119.677	86.0118	106.266	95.7417	110.531			20	55.3243	64.2937	105.045	69.9897	110.936	104.76	83.5786	94.6706	72.9188	132.996	95.5841	127.519	93.6796	117.163
	204.814	232.025					203.534	245.947					40	117.391	113.612	137.353	126.212	154.721	151.105	153.634	108.747	116.126	185.808	139.607	148.916	175.446	160.672			40	126.378	123.274	150.216	132.764	153.754	157.545	144.758	144.09	134.062	206.487	155.144	178.699	171.667	170.313
	181.365						189.095						60	161.289	144.342	155.921	158.208	186.765	172.397	184.721	126.018	131.045	215.436	170.354	162.294	218.128	201.068			60	173.637	156.617	170.523	166.42	185.597	179.745	174.049	166.974	151.286	239.412	189.312	194.753	213.429	213.132
	198.019						186.578						80	183.132	160.105	166.04	175.397	202.252	181.365	196.462	128.969	141.18	222.96	186.44	167.402	226.171	204.927			80	197.153	173.72	181.59	184.502	200.987	189.095	185.111	170.884	162.986	247.773	207.189	200.883	221.3	217.223
	137.726						182.487						100	184.721	164.548	171.586	180.262	204.814	180.911	198.019	137.726	142.575	222.376	186.067	170.792	221.387	232.025			100	198.864	178.541	187.655	189.619	203.534	188.621	186.578	182.487	164.596	247.125	206.775	204.95	216.619	245.947
	150.764						174.05						150	187.738	159.407	169.786	179.256	201.749	171.7	191.954	137.272	150.213	210.425	183.538	167.97	213.084				150	202.111	172.963	185.687	188.561	200.488	179.018	180.863	181.885	173.414	233.843	203.964	201.564	208.495
													200	188.84	164.775	170.532	176.759	200.257	167.808	188.419	135.472	150.278	209.484	187.608	170.808	206.971				200	203.299	178.788	186.503	185.934	199.005	174.96	177.532	179.5	173.489	232.798	208.487	204.969	202.513
													250	187.559	158.289	170.986	170.516	197.078	170.354	175.478	129.926	150.764	204.992	185.24	168.846	198.992	218.517			250	201.919	171.749	186.999	179.367	195.847	177.615	165.339	172.152	174.05	227.806	205.856	202.615	194.706	231.628
													300	186.181	153.294	172.04	172.867	197.16	184.349	170.938	134.775	147.278	201.214	183.457	173.483	190.332	222.441			300	200.435	166.33	188.152	181.84	195.927	192.206	161.061	178.576	170.025	223.607	203.874	208.18	186.233	235.788
N of each column:	Vehicle		GCV			N of each column:	Vehicle		GCV			N of each column:	Vehicle		GCV														N of each column:	Vehicle		GCV
	Muscles	Mice	Muscles	Mice			Muscles	Mice	Muscles	Mice			Muscles	Mice	Muscles	Mice														Muscles	Mice	Muscles	Mice
	9	6	5	3			9	6	5	3			9	6	5	3														9	6	5	3
Test performed: Mann-Whitney test between Vehicle and GCV						Test performed: Mann-Whitney test between Vehicle and GCV							Test performed: Mixed-effects analysis between Vehicle (Geriatric) and GCV (Geriatric)																	Test performed: Mixed-effects analysis between Vehicle (Geriatric) and GCV (Geriatric)
													Column factor respresents treatment (Vehicle or GCV)																	Column factor respresents treatment (Vehicle or GCV)
Table Analyzed	Maximum force					Table Analyzed	Maximum Specific force						Table Analyzed	Curve Maximum force																Table Analyzed	Curve Specific force
Column B	GCV					Column B	GCV						Mixed-effects model (REML)	Matching: Stacked																Mixed-effects model (REML)	Matching: Stacked
vs.	vs,					vs.	vs,						Assume sphericity?	No																Assume sphericity?	No
Column A	Vehicle					Column A	Vehicle						Alpha	0.05																Alpha	0.05
Mann Whitney test						Mann Whitney test							Fixed effects (type III)	P value	P value summary	Statistically significant (P < 0,05)?	F (DFn, DFd)	Geisser-Greenhouse's epsilon												Fixed effects (type III)	P value	P value summary	Statistically significant (P < 0,05)?	F (DFn, DFd)	Geisser-Greenhouse's epsilon
P value	0.0599					P value	0.001						Time	<0,0001	****	Yes	F (2,103, 24,85) = 468,6	0.1912												Time	<0,0001	****	Yes	F (2,684, 31,72) = 694,7	0.244
Exact or approximate P value?	Exact					Exact or approximate P value?	Exact						Column Factor	0.0231	*	Yes	F (1, 12) = 6,780													Column Factor	0.0005	***	Yes	F (1, 12) = 22,08
P value summary	ns					P value summary	***						Time x Column Factor	0.0014	**	Yes	F (11, 130) = 3,003													Time x Column Factor	<0,0001	****	Yes	F (11, 130) = 4,823
Significantly different (P < 0.05)?	No					Significantly different (P < 0.05)?	Yes
One- or two-tailed P value?	Two-tailed					One- or two-tailed P value?	Two-tailed						Random effects	SD	Variance															Random effects	SD	Variance
Sum of ranks in column A,B	53 , 52					Sum of ranks in column A,B	45 , 60						Subject	15.91	253.2															Subject	10.14	102.7
Mann-Whitney U	8					Mann-Whitney U	0						Residual	10.07	101.4															Residual	8.941	79.94
Difference between medians						Difference between medians							Was the matching effective?																	Was the matching effective?
Median of column A	180,3, n=9					Median of column A	188,2, n=9						Chi-square, df	137,6, 1																Chi-square, df	84,59, 1
Median of column B	223,0, n=5					Median of column B	221,3, n=5						P value	<0,0001																P value	<0,0001
Difference: Actual	42.7					Difference: Actual	33.15						P value summary	****																P value summary	****
Difference: Hodges-Lehmann	35.76					Difference: Hodges-Lehmann	34.44						Is there significant matching (P < 0.05)?	Yes																Is there significant matching (P < 0.05)?	Yes
													Difference between column means																	Difference between column means
													Predicted mean of Vehicle	126.8																Predicted mean of Vehicle	136.2
													Predicted mean of GCV	150.3																Predicted mean of GCV	163.6
													Difference between predicted means	-23.51																Difference between predicted means	-27.44
													SE of difference	9.027																SE of difference	5.84
													95% CI of difference	-43,17 to -3,836																95% CI of difference	-40,17 to -14,72
													Data summary																	Data summary
													Number of columns (Column Factor)	2																Number of columns (Column Factor)	2
													Number of rows (Time)	12																Number of rows (Time)	12
													Number of subjects (Subject)	14																Number of subjects (Subject)	14
													Number of missing values	2																Number of missing values	2

[truncated: 2 more sheets: Ext.Fig.3l, Ext.Fig.3m]
