# Supplementary material for: Senescence atlas reveals an aged-like inflamed niche that blunts muscle regeneration
Source: Nature. 2022 Dec 21;613(7942):169–78. doi: 10.1038/s41586-022-05535-x (PMC9812788; doi:10.1038/s41586-022-05535-x)
Supplement: Supplementary file 12 — Source Data Extended Data Fig. 4 [file 41586_2022_5535_MOESM12_ESM.xlsx]

## Sheet: Ext.Fig.4c
zScore matrix lineage specific genes
	Pax7	Itga7	Pdgfra	Ly6a	Itgam	Adgre1
SCs Basal	1.58416	1.14081	-1.08879	-1.69701	-0.96305	-0.969083
SCs NSen	1.57612	1.47971	-0.93387	-1.05686	-0.661079	-0.287947
SCs Sen	0.705725	1.2563	0.464172	0.232289	-0.802495	-0.488368
FAPs Basal	-0.706848	-0.727925	1.19021	1.16177	-0.727962	-0.843154
FAPs NSen	-0.544062	-0.451385	1.2124	0.994204	-0.540988	-0.863628
FAPs Sen	-0.669678	-0.301786	1.18016	1.16434	-0.211357	-0.439796
MCs Basal	-0.617388	-0.481523	-0.443082	-0.325699	1.18039	1.14466
MCs NSen	-0.687871	-1.10211	-0.815849	-0.373374	1.44668	1.32284
MCs Sen	-0.640156	-0.812101	-0.765353	-0.0996652	1.27986	1.42448

## Sheet: Ext.Fig. 4e
SA-b-gal activity analysis in freshly sorted SPiDER- and SPiDER+ SCs, FAPs and MCs
	SPiDER -			SPiDER +
SCs	0.49505	1.80723	1.38889	18.4466	47.1831	41.6667
FAPs	11.6788	19.1	3.57143	93.4694	80	69.2308
MCs	3.92157	6.16438	9.41176	81.1966	43.2099	59.5238
N each column:	SPiDER-	SPiDER+
SCs	3 mice	3 mice
FAPs	3 mice	3 mice
MCs	3 mice	3 mice
Test performed: multiple t-tests between SPiDER- and SPiDER+
	Significant?	P value	Mean of SPiDER -	Mean of SPiDER +	Difference	SE of difference	t ratio	df
SCs	Yes	0.017268	1.23	35.77	-34.54	8.813	3.919	4
FAPs	Yes	0.001127	11.45	80.9	-69.45	8.323	8.345	4
MCs	Yes	0.007871	6.499	61.31	-54.81	11.12	4.93	4

## Sheet: Ext.Fig.4f
Cell size analysis in freshly sorted SPiDER- and SPiDER+ SCs, FAPs and MCs
	SCs	FAPs	MCs		N each column:	SPiDER-	SPiDER+
SPiDER-	41.62	94.3907	101.884		SCs	79 cells	55 cells
	34.77	40.3258	118.616		FAPs	94 cells	75 cells
	31.29	123.691	135.558		MCs	106 cells	66 cells
	27.61	130.573	102.62
	29.13	126.231	109.243
	32.53	106.764	105.778		Test performed: Mann-Whitney tests between SPiDER- and SPiDER+
	68.57	87.752	52.6237
	26.89	87.2582	130.846		Table Analyzed	SCs		Table Analyzed	FAPs		Table Analyzed	MCs
	39.46	100.356	103.822
	71.27	71.8642	81.6686		Column B	SPiDER+		Column D	SPiDER+		Column F	SPiDER+
	32.99	132.055	79.0026		vs.	vs,		vs.	vs,		vs.	vs,
	24.5	148.129	91.4313		Column A	SPiDER-		Column C	SPiDER-		Column E	SPiDER-
	32.2	137.564	102.645
	30.08	136.102	120.035		Mann Whitney test			Mann Whitney test			Mann Whitney test
	40.59	124.691	94.6343		P value	<0,0001		P value	<0,0001		P value	<0,0001
	34.69	114.98	49.6955		Exact or approximate P value?	Exact		Exact or approximate P value?	Exact		Exact or approximate P value?	Exact
	27.61	46.5411	96.3797		P value summary	****		P value summary	****		P value summary	****
	24.5	69.9143	64.6304		Significantly different (P < 0.05)?	Yes		Significantly different (P < 0.05)?	Yes		Significantly different (P < 0.05)?	Yes
	75.13	58.6767	31.9284		One- or two-tailed P value?	Two-tailed		One- or two-tailed P value?	Two-tailed		One- or two-tailed P value?	Two-tailed
	33.28	91.0361	93.6242		Sum of ranks in column A,B	3313 , 5732		Sum of ranks in column C,D	6207 , 8158		Sum of ranks in column E,F	6438 , 8441
	29.21	132.427	70.8575		Mann-Whitney U	153		Mann-Whitney U	1742		Mann-Whitney U	766.5
	27.23	79.234	75.6333
	27.56	105.609	51		Difference between medians			Difference between medians			Difference between medians
	31.76	96.2572	52		Median of column A	34,77, n=79		Median of column C	76,00, n=94		Median of column E	65,00, n=106
	30.63	119.553	43		Median of column B	82,00, n=55		Median of column D	100,0, n=75		Median of column F	116,0, n=66
	29	167.23	62		Difference: Actual	47.23		Difference: Actual	24		Difference: Actual	51
	29.8	129.816	83		Difference: Hodges-Lehmann	44.55		Difference: Hodges-Lehmann	31.12		Difference: Hodges-Lehmann	49.75
	34.03	148.815	64
	67.97	122.677	59
	33.9	35.5088	35
	28.93	94.4548	79
	31.37	109.618	59
	27.87	127.359	57
	37.97	118.162	45
	28.9	128.572	55
	31.81	106.719	68
	42.22	114.339	46
	44.46	116.436	57
	32.53	115.134	51
	31.81	90.5743	63
	28.56	50	73
	33.54	56	78
	37.79	70	72
	61.64	81	48
	57.49	70	70
	43	78	61
	33	133	105
	57	68	70
	38	67	66
	54	55	81
	45	75	58
	41	77	47
	34	57	96
	34	63	62
	43	67	55
	31	90	77
	48	77	33
	46	112	44
	36	47	53
	32	59	66
	41	70	65
	45	74	59
	48	43	48
	31	99	66
	72	66	65
	37	53	72
	47	61	65
	66	69	61
	75	61	54
	41	55	73
	65	49	73
	40	57	86
	29	59	70
	30	47	65
	59	64	57
	50	25	87
	44	29	70
	38	58	75
	66	61	63
		68	103
		106	97
		49	64
		58	75
		84	53
		56	101
		78	87
		60	72
		69	40
		110	57
		69	63
		51	66
		81	60
		68	66
		53	43
			75
			66
			36
			60
			26
			68
			54
			37
			64
			54
			57
			64
SPiDER+	132.93	153.221	219.362
	120.88	158.282	125.047
	143.36	182.784	170.517
	78.97	156.736	176.898
	83.12	185.478	152.91
	91.72	138.603	128.167
	88.78	160.078	72.4622
	83.04	177.416	190.458
	89.45	194.118	168.759
	87.32	197.915	132.598
	138.65	162.419	105.151
	91.26	105.577	129.216
	104.52	156.294	135.373
	52.03	119.4	146.497
	70.94	187.96	150.071
	94.68	168.66	157.481
	78.58	133.812	180.849
	36.47	238.324	223.371
	80.57	98.887	158.74
	76.37	155.081	131.249
	78.66	158.994	155.812
	82.63	101.203	191.091
	69.08	165.492	131.812
	81.5	169.828	171.719
	77.89	155.838	151.279
	54.04	128.944	197.363
	70.11	105.102	95
	99.29	123.44	125
	62.56	173.176	109
	68.15	97.9057	69
	84.33	179.686	74
	72.84	118.579	102
	61.17	149.296	79
	81.65	104	66
	90.12	100	102
	92.26	73	86
	89.07	122	115
	49.25	66	116
	79.64	97	116
	59.6	79	110
	79.15	121	103
	145.24	94	122
	69.44	79	67
	82.63	78	100
	84.1	84	111
	64.8	94	81
	123.48	93	88
	97.7	73	91
	79	91	101
	100.04	85	122
	72.09	97	114
	60.84	92	42
	93	99	77
	82	93	88
	143	104	182
		100	81
		73	117
		122	135
		66	97
		97	68
		79	134
		121	73
		94	138
		79	74
		78	113
		84	93
		94
		93
		73
		91
		85
		97
		92
		99
		93

## Sheet: Ext.Fig.4g
Lamin B1 analysis in freshly sorted SPiDER- and SPiDER+ SCs, FAPs and MCs
		SCs	FAPs	MCs		N each column:	SPiDER-	SPiDER+
	SPiDER -	78	48	34		SCs	20 cells	15 cells
		46	108	69		FAPs	33 cells	35 cells
		19	72	93		MCs	21 cells	30 cells
		28	108	95
		58	26	65
		35	32	140		Test performed: Mann-Whitney tests between SPiDER- and SPiDER+
		75	93	31
		31	90	92		Table Analyzed	SCs		Table Analyzed	FAPs		Table Analyzed	MCs
		30	34	116
		69	78	97		Column B	SPiDER+		Column D	SPiDER+		Column F	SPiDER+
		83	19	114		vs.	vs,		vs.	vs,		vs.	vs,
		42	89	68		Column A	SPiDER-		Column C	SPiDER-		Column E	SPiDER-
		29	91	119
		55	20	104		Mann Whitney test			Mann Whitney test			Mann Whitney test
		109	63	171		P value	0.0153		P value	0.0176		P value	0.0264
		28	44	45		Exact or approximate P value?	Exact		Exact or approximate P value?	Exact		Exact or approximate P value?	Exact
		30	44	128		P value summary	*		P value summary	*		P value summary	*
		77	50	106		Significantly different (P < 0.05)?	Yes		Significantly different (P < 0.05)?	Yes		Significantly different (P < 0.05)?	Yes
		58	41	91		One- or two-tailed P value?	Two-tailed		One- or two-tailed P value?	Two-tailed		One- or two-tailed P value?	Two-tailed
		65	54	124		Sum of ranks in column A,B	432 , 198		Sum of ranks in column C,D	1331 , 1015		Sum of ranks in column E,F	661,5 , 664,5
			59	31		Mann-Whitney U	78		Mann-Whitney U	385		Mann-Whitney U	199.5
			28
			117			Difference between medians			Difference between medians			Difference between medians
			58			Median of column A	50,50, n=20		Median of column C	59,00, n=33		Median of column E	95,00, n=21
			57			Median of column B	17,00, n=15		Median of column D	41,00, n=35		Median of column F	73,50, n=30
			75			Difference: Actual	-33.5		Difference: Actual	-18		Difference: Actual	-21.5
			77			Difference: Hodges-Lehmann	-19.5		Difference: Hodges-Lehmann	-15		Difference: Hodges-Lehmann	-22
			63
			82
			78
			46
			91
			55
	SPiDER +	52	64	75
		7	82	68
		17	21	41
		9	28	62
		83	38	50
		90	29	26
		12	79	83
		32	47	85
		42	99	62
		13	33	95
		15	82	67
		18	33	72
		73	46	75
		15	73	84
		11	36	91
			41	78
			69	81
			31	102
			35	105
			104	63
			47	72
			40	37
			87	53
			33	77
			34	117
			57	96
			24	39
			71	55
			14	62
			17	102
			51
			25
			43
			54
			35

## Sheet: Ext.Fig.4h
BrdU incorporation in freshly sorted SPiDER- and SPiDER+ SCs and FAPs
		SPiDER-							SPiDER+
	SCs	14.0541	10.9756	30	40.678				0	0	1.81818	0
	FAPs	43.3628	44.8276	51.7241	51.3158	52.6316	50	38.9831	20	14.2857	0	7.69231	0	10.2941
N each column:	SPiDER-	SPiDER+
SCs	4 mice	4 mice
FAPs	7 mice	6 mice
Test performed: Mann-Whitney tests between SPiDER- and SPiDER+
Table Analyzed	SCs		Table Analyzed	FAPs
Column B	SPiDER+		Column D	SPiDER+
vs.	vs,		vs.	vs,
Column A	SPiDER-		Column C	SPiDER-
Mann Whitney test			Mann Whitney test
P value	0.0286		P value	0.0012
Exact or approximate P value?	Exact		Exact or approximate P value?	Exact
P value summary	*		P value summary	**
Significantly different (P < 0.05)?	Yes		Significantly different (P < 0.05)?	Yes
One- or two-tailed P value?	Two-tailed		One- or two-tailed P value?	Two-tailed
Sum of ranks in column A,B	26 , 10		Sum of ranks in column C,D	70 , 21
Mann-Whitney U	0		Mann-Whitney U	0
Difference between medians			Difference between medians
Median of column A	22,03, n=4		Median of column C	50,00, n=7
Median of column B	0,000, n=4		Median of column D	8,993, n=6
Difference: Actual	-22.03		Difference: Actual	-41.01
Difference: Hodges-Lehmann	-21.12		Difference: Hodges-Lehmann	-38.98

## Sheet: Ext.Fig.4i
TUNEL assay in freshly sorted SPiDER- and SPiDER+ SCs, FAPs and MCs
Cells treated with DNase were used as a positive control
TUNEL MFI (arbitrary units)	SCs NSen	SCs Sen	FAPs NSen	FAP Sen	MCs NSen	MCs Sen	- CTRL	+ CTRL		N each column:	SCs NSen	SCs Sen	FAPs NSen	FAP Sen	MCs NSen	MCs Sen	- CTRL	+ CTRL
Outliers removed	1.34592	1.85472	1.25816	1.8724	0.67206	0.20164	0.43485	20.8332			64 cells	63 cells	55 cells	73 cells	67 cells	56 cells	32 cells	101 cells
	3.0297	1.8018	3.41057	2.36227	0.68293	3.68208	0.37034	7.88003
	2.07508	1.67315	1.20008	2.02399	3.04507	2.01078	0.47154	7.33915		Test performed: Ordinary one-way ANOVA
	1.64548	1.94986	1.11123	1.38916	1.17998	2.67158	0.87942	21.9853		Number of families	1
	1.70768	1.67549	1.22083	1.8647	2.56321	2.10259	0.75893	41.3828		Number of comparisons per family	28
	1.97708	0.78514	0.73389	1.82471	3.27347	1.46589	0.49897	20.4156		Alpha	0.05
	1.35585	1.49111	0.69182	3.40254	3.04231	0.65116	0.41576	31.3085
	2.04039	2.20101	2.43185	1.99476	1.40398	0.7224	0.31751	66.5353		Tukey's multiple comparisons test	Mean Diff,	95,00% CI of diff,	Significant?	Summary	Adjusted P Value
	1.06996	1.08697	1.16061	1.7698	0.88478	1.58698	0.40669	28.4788		SCs NSen vs. SCs Sen	-0.1707	-7,848 to 7,506	No	ns	>0,9999	A-B
	2.40449	0.70475	0.58628	2.3546	1.33024	1.41207	0.33326	35.0382		SCs NSen vs. FAPs NSen	0.8376	-7,116 to 8,791	No	ns	>0,9999	A-C
	0.46259	2.8324	0.44819	1.95345	0.78878	1.87292	0.28024	37.3418		SCs NSen vs. FAP Sen	0.2344	-7,173 to 7,642	No	ns	>0,9999	A-D
	1.26568	4.03451	1.63888	2.08754	0.47476	1.06635	0.3473	0.56413		SCs NSen vs. MCs NSen	0.5846	-6,976 to 8,145	No	ns	>0,9999	A-E
	1.13356	3.21473	1.08112	1.36997	3.53936	1.02883	0.2564	1.54824		SCs NSen vs. MCs Sen	0.574	-7,341 to 8,489	No	ns	>0,9999	A-F
	1.17433	1.89141	1.65653	1.62133	0.73275	2.25137	0.41553	2.18652		SCs NSen vs. - CTRL	1.656	-7,710 to 11,02	No	ns	0.9994	A-G
	3.21925	1.87757	2.05568	2.83604	0.58805	1.45398	1.56945	2.84343		SCs NSen vs. + CTRL	-25.19	-32,10 to -18,28	Yes	****	<0,0001	A-H
	1.87648	2.98295	1.48037	0.21854	0.59341	2.24979	0.38997	6.86233		SCs Sen vs. FAPs NSen	1.008	-6,974 to 8,991	No	ns	>0,9999	B-C
	0.70771	3.06681	1.55219	1.83012	1.20611	4.13006	0.9385	15.4015		SCs Sen vs. FAP Sen	0.4051	-7,033 to 7,844	No	ns	>0,9999	B-D
	1.71717	2.02134	1.17467	1.50765	0.75345	1.06952	0.35747	7.06889		SCs Sen vs. MCs NSen	0.7553	-6,836 to 8,346	No	ns	>0,9999	B-E
	5.36553	1.35172	0.93218	2.14032	0.9483	1.73196	1.01895	10.1458		SCs Sen vs. MCs Sen	0.7447	-7,200 to 8,689	No	ns	>0,9999	B-F
	1.28648	0.83088	1.9062	2.00152	0.74778	1.41649	0.36808	3.5618		SCs Sen vs. - CTRL	1.826	-7,564 to 11,22	No	ns	0.999	B-G
	10.9522	1.72604	2.20821	1.35164	0.69193	1.69273	0.23612	3.41546		SCs Sen vs. + CTRL	-25.02	-31,96 to -18,07	Yes	****	<0,0001	B-H
	0.63043	2.87468	1.06414	1.05777	0.5471	1.95768	0.2876	3.84293		FAPs NSen vs. FAP Sen	-0.6031	-8,327 to 7,120	No	ns	>0,9999	C-D
	9.60651	4.91796	0.69877	2.63188	1.11411	0.54634	0.37939	7.81701		FAPs NSen vs. MCs NSen	-0.2529	-8,124 to 7,618	No	ns	>0,9999	C-E
	18.3453	4.50675	0.71941		0.76829	1.28804	0.66465	2.59516		FAPs NSen vs. MCs Sen	-0.2636	-8,475 to 7,948	No	ns	>0,9999	C-F
	11.0938	2.54477	0.80602	1.90493	1.10091	1.74044	1.4356	23.5345		FAPs NSen vs. - CTRL	0.818	-8,799 to 10,44	No	ns	>0,9999	C-G
	2.69205	2.01369	1.8542	2.7318	1.03398	1.89336	0.53758	4.42141		FAPs NSen vs. + CTRL	-26.02	-33,27 to -18,78	Yes	****	<0,0001	C-H
	1.39028	1.4019	2.51485	3.15469	1.05691	1.60528	0.32193	2.81233		FAP Sen vs. MCs NSen	0.3502	-6,968 to 7,668	No	ns	>0,9999	D-E
	0.94666	1.04266	1.08757	2.86761	1.65679	1.35601	0.32133	2.07628		FAP Sen vs. MCs Sen	0.3396	-7,344 to 8,024	No	ns	>0,9999	D-F
	2.91501	2.78427	0.78634	2.67944	1.02249	1.41776	0.35661	7.10134		FAP Sen vs. - CTRL	1.421	-7,750 to 10,59	No	ns	0.9998	D-G
	1.17212	1.20546	1.53261	4.19637	0.69354	1.08016	0.29093	4.36878		FAP Sen vs. + CTRL	-25.42	-32,07 to -18,78	Yes	****	<0,0001	D-H
	1.67648	2.28933	0.76746	1.88907	0.2784	1.09859	0.83811	2.04185		MCs NSen vs. MCs Sen	-0.01064	-7,843 to 7,821	No	ns	>0,9999	E-F
	0.8664	2.38294	1.54213	2.82208	1.13531	2.3742	0.28043	3.47568		MCs NSen vs. - CTRL	1.071	-8,224 to 10,37	No	ns	>0,9999	E-G
	1.29654	2.77416	1.02436	3.21132	0.83306	0.95007		3.08951		MCs NSen vs. + CTRL	-25.77	-32,59 to -18,96	Yes	****	<0,0001	E-H
	1.34126	1.95417	1.1104	2.8978	0.66996	1.39964		2.45642		MCs Sen vs. - CTRL	1.082	-8,504 to 10,67	No	ns	>0,9999	F-G
	1.32598	3.01959	3.02032	1.99552	7.05168	2.10194		0.92212		MCs Sen vs. + CTRL	-25.76	-32,97 to -18,55	Yes	****	<0,0001	F-H
	1.18135	1.50102	1.38323	1.80339	0.90236	1.13827		14.8063		- CTRL vs. + CTRL	-26.84	-35,62 to -18,07	Yes	****	<0,0001	G-H
	2.09547	2.33021	1.26903	1.19113	0.74609	2.00852		70.7066
	0.80779	2.31684	1.00753	2.01106	1.63428	0.89198		10.5055		Test details	Mean 1	Mean 2	Mean Diff,	SE of diff,	n1	n2	q	DF
	1.11653	0.91276	1.78269	1.18208	0.73371	1.12004		69.3749		SCs NSen vs. SCs Sen	2.18	2.351	-0.1707	2.522	64	63	0.09571	503
	1.59855	1.38604	1.14935	2.147	0.56652	0.81008		9.93853		SCs NSen vs. FAPs NSen	2.18	1.342	0.8376	2.613	64	55	0.4533	503
	1.00704	2.70208	1.06266	1.24282	3.89399	2.15212		11.6411		SCs NSen vs. FAP Sen	2.18	1.946	0.2344	2.434	64	73	0.1362	503
	1.1592	2.42246	0.88421	0.93598	0.8892	1.52143		24.51		SCs NSen vs. MCs NSen	2.18	1.595	0.5846	2.484	64	67	0.3328	503
	1.84065	0.74656	1.52143	1.31323	1.60791	1.35809		14.0971		SCs NSen vs. MCs Sen	2.18	1.606	0.574	2.6	64	56	0.3121	503
	0.84274	2.77255	0.78546	2.5273	2.69998	1.59504		26.6599		SCs NSen vs. - CTRL	2.18	0.5244	1.656	3.077	64	32	0.761	503
	0.90285	1.75997	1.24607	1.26872	1.00878	2.14757		22.1016		SCs NSen vs. + CTRL	2.18	27.37	-25.19	2.271	64	101	15.69	503
	0.58873	0.77685	0.58397	1.49158	4.61484	1.19365		31.1017		SCs Sen vs. FAPs NSen	2.351	1.342	1.008	2.623	63	55	0.5437	503
	1.19685	0.17377	1.24755	1.378	0.47614	1.55479		113.692		SCs Sen vs. FAP Sen	2.351	1.946	0.4051	2.444	63	73	0.2344	503
	2.42982	1.32234	1.61072	1.71709	1.47585	2.19513		23.0684		SCs Sen vs. MCs NSen	2.351	1.595	0.7553	2.494	63	67	0.4283	503
	1.48212	7.26278	1.20619	1.43815	6.74834	2.11341		20.0992		SCs Sen vs. MCs Sen	2.351	1.606	0.7447	2.61	63	56	0.4035	503
	0.80974	1.01208	1.67772	1.85833	2.42719	1.24139		68.6059		SCs Sen vs. - CTRL	2.351	0.5244	1.826	3.085	63	32	0.8372	503
	1.37629	4.85943	1.91205	0.55971	1.26682	1.28679		8.87361		SCs Sen vs. + CTRL	2.351	27.37	-25.02	2.282	63	101	15.51	503
	0.71179	0.51103	1.49093	2.40101	1.31321	0.91877		19.6312		FAPs NSen vs. FAP Sen	1.342	1.946	-0.6031	2.537	55	73	0.3361	503
	1.52699	4.0656	1.13879	0.54848	1.39514	2.57332		14.2386		FAPs NSen vs. MCs NSen	1.342	1.595	-0.2529	2.586	55	67	0.1383	503
	0.31511	4.54565	1.81962	2.01595	0.80912	2.02828		7.59784		FAPs NSen vs. MCs Sen	1.342	1.606	-0.2636	2.698	55	56	0.1382	503
	0.7164	5.76106	0.58506	1.96626	1.03525	0.65485		1.53843		FAPs NSen vs. - CTRL	1.342	0.5244	0.818	3.16	55	32	0.3661	503
	1.39524	4.61333		1.73896	0.8023	2.15101		5.68758		FAPs NSen vs. + CTRL	1.342	27.37	-26.02	2.382	55	101	15.45	503
	1.90428	7.3152		2.93201	1.18211			38.9566		FAP Sen vs. MCs NSen	1.946	1.595	0.3502	2.404	73	67	0.206	503
	1.16461	3.89035			2.74038			17.4082		FAP Sen vs. MCs Sen	1.946	1.606	0.3396	2.525	73	56	0.1902	503
	1.81514	0.90085		1.66545	2.9772			35.6394		FAP Sen vs. - CTRL	1.946	0.5244	1.421	3.013	73	32	0.6671	503
	2.15875	1.66444		2.12989	1.46553			163.568		FAP Sen vs. + CTRL	1.946	27.37	-25.42	2.183	73	101	16.47	503
	0.45612	1.04365		1.00358	1.30616			4.89375		MCs NSen vs. MCs Sen	1.595	1.606	-0.01064	2.573	67	56	0.005849	503
	1.61792	0.653		1.37946	4.86952			22.5373		MCs NSen vs. - CTRL	1.595	0.5244	1.071	3.054	67	32	0.496	503
	0.52739	2.10259		3.26052	0.78249			14.4147		MCs NSen vs. + CTRL	1.595	27.37	-25.77	2.239	67	101	16.28	503
	1.66033			3.03225	1.53986			26.245		MCs Sen vs. - CTRL	1.606	0.5244	1.082	3.149	56	32	0.4857	503
				1.94445	3.22037			21.4239		MCs Sen vs. + CTRL	1.606	27.37	-25.76	2.368	56	101	15.39	503
				1.19735	0.76907			76.8687		- CTRL vs. + CTRL	0.5244	27.37	-26.84	2.883	32	101	13.17	503
				0.81195	0.88314			83.9815
				1.46711				48.8921
				3.04218				63.4032
				2.15589				178.781
				2.36614				48.2431
				3.21863				37.0688
				1.96034				81.2579
				0.36506				38.0942
				1.53872				21.9006
								26.6838
								23.8963
								17.7721
								25.6774
								21.7026
								40.272
								68.4427
								21.6173
								4.44065
								17.6801
								9.962
								24.1097
								22.9932
								56.1796
								7.36299
								11.7034
								40.5991
								0.99292
								8.3348
								20.8345
								0.89386
								4.30596
								13.0375
								110.677
								63.6849
								45.4025

## Sheet: Ext.Fig.4j
p16(INK4a) expression analysis by RTqPCR in freshly sorted SPiDER- and SPiDER+ SCs, FAPs and MCs
Relative to SPiDER-
	SCs				FAPs				MCs
	SPiDER-	SPiDER+			SPiDER-	SPiDER+			SPiDER-	SPiDER+
	1.25372	1.97641			1.10537	20.5994			0.190653	3.96967
	1.23076	1.28302			0.552686	19.8977			2.45494	4.35403
	1.08139	1.82709			1.42523	71.2359			1.18566	11.1504
	0.434135	2.45584			0.916707	56.8018			0.168754	14.6113
N each column:	SPiDER-	SPiDER+		N each column:	SPiDER-	SPiDER+		N each column:	SPiDER-	SPiDER+
	4 mice	4 mice			4 mice	4 mice			4 mice	4 mice
Test performed: Mann-Whitney test between SPiDER- and SPiDER+				Test performed: Mann-Whitney test between SPiDER- and SPiDER+				Test performed: Mann-Whitney test between SPiDER- and SPiDER+
Table Analyzed	p16 SCs			Table Analyzed	p16 FAPs			Table Analyzed	p16 MCs
Column B	SPiDER +			Column B	SPiDER +			Column B	SPiDER +
vs.	vs,			vs.	vs,			vs.	vs,
Column A	SPiDER -			Column A	SPiDER -			Column A	SPiDER -
Mann Whitney test				Mann Whitney test				Mann Whitney test
P value	0.0286			P value	0.0286			P value	0.0286
Exact or approximate P value?	Exact			Exact or approximate P value?	Exact			Exact or approximate P value?	Exact
P value summary	*			P value summary	*			P value summary	*
Significantly different (P < 0.05)?	Yes			Significantly different (P < 0.05)?	Yes			Significantly different (P < 0.05)?	Yes
One- or two-tailed P value?	Two-tailed			One- or two-tailed P value?	Two-tailed			One- or two-tailed P value?	Two-tailed
Sum of ranks in column A,B	10 , 26			Sum of ranks in column A,B	10 , 26			Sum of ranks in column A,B	10 , 26
Mann-Whitney U	0			Mann-Whitney U	0			Mann-Whitney U	0
Difference between medians				Difference between medians				Difference between medians
Median of column A	1,156, n=4			Median of column A	1,011, n=4			Median of column A	0,6882, n=4
Median of column B	1,902, n=4			Median of column B	38,70, n=4			Median of column B	7,752, n=4
Difference: Actual	0.7457			Difference: Actual	37.69			Difference: Actual	7.064
Difference: Hodges-Lehmann	0.7973			Difference: Hodges-Lehmann	37.71			Difference: Hodges-Lehmann	6.44

## Sheet: Ext.Fig.4k
8-oxoG analysis in freshly sorted SPiDER- and SPiDER+ SCs, FAPs and MCs
		SCs	FAPs	MCs		N each column:	SPiDER-	SPiDER+
	SPiDER-	30.931	24.344	38.132		SCs	47 cells	49 cells
		53.399	22.558	37.669		FAPs	60 cells	74 cells
		9.838	44.214	75.437		MCs	65 cells	65 cells
		14.053	23.692	102.024
		49.472	56.142	92.966
		23.826	31.091	49.888		Test performed: Mann-Whitney tests between SPiDER- and SPiDER+
		19.03	43.258	88.716
		25.502	22.214	52.891		Table Analyzed	SCs		Table Analyzed	FAPs		Table Analyzed	MCs
		17.638	30.02	16.551
		26.944	20.428	47.243		Column B	SPiDER+		Column D	SPiDER+		Column F	SPiDER+
		33.426	26.708	87.822		vs.	vs,		vs.	vs,		vs.	vs,
		21.592	23.491	70.208		Column A	SPiDER-		Column C	SPiDER-		Column E	SPiDER-
		33.623	25.73	41.62
		29.513	26.926	58.913		Mann Whitney test			Mann Whitney test			Mann Whitney test
		34.435	22.706	39.562		P value	<0,0001		P value	<0,0001		P value	0.0033
		15.358	37.233	40.212		Exact or approximate P value?	Exact		Exact or approximate P value?	Exact		Exact or approximate P value?	Exact
		39.353	24.802	78.229		P value summary	****		P value summary	****		P value summary	**
		38.673	24.486	76.347		Significantly different (P < 0.05)?	Yes		Significantly different (P < 0.05)?	Yes		Significantly different (P < 0.05)?	Yes
		24.349	35.175	92.514		One- or two-tailed P value?	Two-tailed		One- or two-tailed P value?	Two-tailed		One- or two-tailed P value?	Two-tailed
		34.111	34.535	98.552		Sum of ranks in column A,B	1220 , 3436		Sum of ranks in column C,D	2191 , 6855		Sum of ranks in column E,F	3630 , 4885
		37.489	18.579	38.077		Mann-Whitney U	92		Mann-Whitney U	360.5		Mann-Whitney U	1485
		18.478	33.129	77.961
		31.553	20.706	71.65		Difference between medians			Difference between medians			Difference between medians
		19.069	20.071	65.639		Median of column A	26,94, n=47		Median of column C	43,74, n=60		Median of column E	78,23, n=65
		18.663	29.615	53.098		Median of column B	99,42, n=49		Median of column D	141,5, n=74		Median of column F	85,66, n=65
		27.083	117.167	51.075		Difference: Actual	72.48		Difference: Actual	97.74		Difference: Actual	7.432
		30.321	32.726	84.195		Difference: Hodges-Lehmann	68.88		Difference: Hodges-Lehmann	87.64		Difference: Hodges-Lehmann	15.39
		24.004	33.052	102.625
		9.723	31.265	153.937
		40.329	24.902	52.025
		15.919	46.29	101.672
		46.318	69.786	126.816
		33.658	42.677	142.458
		23.478	70.813	118.338
		19.554	60.453	127.17
		33.238	80.668	135.652
		23.876	71.387	138.832
		26.799	42.667	121.747
		19.092	52.855	49.224
		24.909	69.461	48.127
		26.03	64	122.826
		11.113	39.013	100.966
		34.234	91.237	48.632
		47.617	64.166	81.723
		38.1	62.016	78.589
		41.841	79.808	54.61
		64.583	96.673	44.022
			87.364	108.534
			88.143	49.916
			153.065	72.028
			98.013	87.31
			144.012	82.824
			114.275	44.878
			96.469	47.007
			116.981	62.935
			93.425	81.365
			180.433	70.607
			128.896	98.288
			114.799	55.027
			187.385	83.898
				90.546
				146.087
				80.385
				78.736
				86.193
	SPiDER+	143.138	197.281	67.96
		134.92	223.518	45.16
		179.923	237.451	78.692
		54.389	218.598	78.218
		37.687	206.87	72.953
		128.805	155.229	65.141
		94.933	210.331	128.435
		168.146	171.274	83.373
		138.231	165.756	89.623
		91.571	213.868	80.323
		154.979	172.325	96.76
		117.048	168.644	81.392
		64.362	204.334	63.917
		103.956	226.399	67.349
		144.541	207.196	155.58
		208.19	227.412	108.606
		89.107	244.477	53.331
		157.501	213.241	75.791
		141.919	96.048	91.824
		129.651	67.759	70.473
		129.846	123.241	125.819
		86.239	99.929	73.08
		141.555	180.438	79.753
		77.927	219.106	87.12
		60.101	154.879	92.884
		93.41	125.228	85.475
		99.423	131.149	151.638
		103.317	131.532	84.78
		82.521	118.982	85.661
		62.201	182.12	68.528
		27.147	189.579	91.676
		119.172	123.647	98.211
		134.893	211.459	94.882
		101.391	157.306	63.843
		21.52	116.138	103.311
		67.793	100.137	80.886
		34.589	128.718	77.464
		111.512	139	102.861
		75.451	110.803	73.174
		80.848	176.014	123.878
		64.723	135.804	65.184
		41.839	164.809	104.775
		75.799	176.649	76.367
		106.532	142.182	99.206
		100.841	97.542	179.495
		120.326	185.51	101.921
		78.164	140.778	99.41
		75.668	103.104	145.495
		43.364	140.672	105.848
			102.095	99.309
			185.426	178.699
			139.72	106.928
			104.075	141.119
			86.942	170.896
			158.838	96.023
			146.09	76.718
			107.885	85.408
			100	82.93
			106.513	62.88
			79.808	83.898
			96.673	90.546
			87.364	146.087
			88.143	80.385
			153.065	78.736
			98.013	86.193
			144.012
			114.275
			96.469
			116.981
			93.425
			180.433
			128.896
			114.799
			187.385

## Sheet: Ext.Fig.4l
Nº of telomeric DDR/cell	SCs	FAPs	MCs		N each column:	SPiDER-	SPiDER+
SPiDER-	0	0	0		SCs	53 cells	64 cells
	0	1	0		FAPs	45 cells	47 cells
	0	0	0		MCs	46 cells	45 cells
	0	0	0
	1	2	0
	1	0	0		Test performed: Mann-Whitney tests between SPiDER- and SPiDER+
	0	1	1
	0	0	0		Table Analyzed	SCs		Table Analyzed	FAPs		Table Analyzed	MCs
	0	0	0
	0	0	1		Column B	SPiDER+		Column D	SPiDER+		Column F	SPiDER+
	2	0	0		vs.	vs,		vs.	vs,		vs.	vs,
	0	0	2		Column A	SPiDER-		Column C	SPiDER-		Column E	SPiDER-
	0	1	0
	0	1	0		Mann Whitney test			Mann Whitney test			Mann Whitney test
	1	0	0		P value	0.0367		P value	0.0141		P value	<0,0001
	0	0	1		Exact or approximate P value?	Exact		Exact or approximate P value?	Exact		Exact or approximate P value?	Exact
	1	0	0		P value summary	*		P value summary	*		P value summary	****
	0	0	0		Significantly different (P < 0.05)?	Yes		Significantly different (P < 0.05)?	Yes		Significantly different (P < 0.05)?	Yes
	0	0	0		One- or two-tailed P value?	Two-tailed		One- or two-tailed P value?	Two-tailed		One- or two-tailed P value?	Two-tailed
	0	0	0		Sum of ranks in column A,B	2823 , 4080		Sum of ranks in column C,D	1859 , 2419		Sum of ranks in column E,F	1721 , 2465
	0	0	0		Mann-Whitney U	1392		Mann-Whitney U	824		Mann-Whitney U	640
	2	0	1
	1	0	0		Difference between medians			Difference between medians			Difference between medians
	0	0	0		Median of column A	0,000, n=53		Median of column C	0,000, n=45		Median of column E	0,000, n=46
	0	0	0		Median of column B	0,000, n=64		Median of column D	0,000, n=47		Median of column F	1,000, n=45
	1	0	0		Difference: Actual	0		Difference: Actual	0		Difference: Actual	1
	0	0	0		Difference: Hodges-Lehmann	0		Difference: Hodges-Lehmann	0		Difference: Hodges-Lehmann	0
	0	0	0
	1	0	0
	0	0	0
	1	1	0
	0	0	0
	0	0	0
	0	0	0
	0	0	0
	1	0	0
	0	0	0
	0	0	0
	0	0	0
	0	0	0
	0	0	0
	0	0	0
	0	0	2
	0	0	0
	0	0	0
	0		0
	0
	0
	0
	0
	0
	0
	0
SPiDER+	1	1	1
	0	0	0
	0	0	1
	0	0	0
	3	3	3
	1	0	1
	0	0	0
	0	0	1
	0	0	1
	1	0	0
	3	2	1
	3	0	0
	0	1	1
	0	1	0
	0	0	1
	0	0	1
	3	2	0
	0	0	0
	0	0	0
	2	0	0
	1	0	1
	0	1	1
	4	1	0
	1	1	1
	0	0	2
	0	0	2
	1	3	1
	0	1	3
	0	0	3
	0	0	1
	0	0	2
	0		1
	0	0	0
	0	0	1
	1	0	2
	1	0	0
	0	1	0
	0	0	0
	0	2	0
	0	0	0
	0	0	0
	0	0	0
	1	0	0
	2	2	0
	0	0	0
	4	0
	0	1
	0	3
	0
	3
	1
	3
	0
	0
	0
	1
	1
	5
	0
	0
	0
	0
	0
	0
