# Supplementary material for: Senescence atlas reveals an aged-like inflamed niche that blunts muscle regeneration
Source: Nature. 2022 Dec 21;613(7942):169–78. doi: 10.1038/s41586-022-05535-x (PMC9812788; doi:10.1038/s41586-022-05535-x)
Supplement: Supplementary file 13 — Source Data Extended Data Fig. 5 [file 41586_2022_5535_MOESM13_ESM.xlsx]

## Sheet: Ext.Fig.5d
DE genes in SCs, FAPs and MCs from Young muscle at 3 DPI (Sen vs NSen, low input RNA-seq data)
Young 3DPI SCs					Young 3DPI FAPs					Young 3DPI MCs					Young 7DPI SCs					Young 7DPI FAPs					Young 7DPI MCs					Geriatric 3DPI SCs					Geriatric 3DPI FAPs					Geriatric 3DPI MCs					Geriatric 7DPI SCs
ensembl_gene_id	mgi_symbol	log2FoldChange	padj		ensembl_gene_id	mgi_symbol	log2FoldChange	padj		ensembl_gene_id	mgi_symbol	log2FoldChange	padj		ensembl_gene_id	mgi_symbol	log2FoldChange	padj		ensembl_gene_id	mgi_symbol	log2FoldChange	padj		ensembl_gene_id	mgi_symbol	log2FoldChange	padj		ensembl_gene_id	mgi_symbol	log2FoldChange	padj		ensembl_gene_id	mgi_symbol	log2FoldChange	padj		ensembl_gene_id	mgi_symbol	log2FoldChange	padj		ensembl_gene_id	mgi_symbol	log2FoldChange	padj
ENSMUSG00000027022	Xirp2	13.1059	1.0025e-21		ENSMUSG00000026580	Selp	20.8535	6.67677e-06		ENSMUSG00000015854	Cd5l	11.9807	5.63509e-16		ENSMUSG00000103734	Gm37651	20.8965	2.33837e-06		ENSMUSG00000097357	Gm16793	9.39772	5.84018e-08		ENSMUSG00000052504	Epha3	20.9959	2.1662e-06		ENSMUSG00000086704	Gm14582	20.6947	1.5867e-08		ENSMUSG00000027399	Il1a	11.6484	0.0365973		ENSMUSG00000051323	Pcdh19	11.529	2.46916e-13		ENSMUSG00000064293	Cntn4	19.98	2.75937e-05
ENSMUSG00000030996	Art1	12.169	2.12021e-18		ENSMUSG00000071714	Csf2rb2	8.92563	7.94365e-08		ENSMUSG00000048806	Ifnb1	11.4941	4.4657e-05		ENSMUSG00000039339	Mfsd4b2	20.8774	2.39879e-06		ENSMUSG00000055972	2810407A14Rik	8.64566	8.3041e-05		ENSMUSG00000105733	Gm42973	20.9748	2.44577e-06		ENSMUSG00000029695	Aass	20.6192	9.25635e-09		ENSMUSG00000042453	Reln	10.7216	0.00319195		ENSMUSG00000024713	Pcsk5	10.6645	1.01285e-11		ENSMUSG00000069372	Ctxn3	12	2.9791e-16
ENSMUSG00000079428	Tceal7	12.076	6.78168e-21		ENSMUSG00000006777	Krt23	8.19856	9.7258e-07		ENSMUSG00000030787	Lyve1	11.4172	1.74707e-14		ENSMUSG00000067242	Lgi1	20.8337	2.50855e-06		ENSMUSG00000036912	Piwil4	8.40259	3.6199e-06		ENSMUSG00000029272	Sult1e1	20.9073	3.83373e-06		ENSMUSG00000029377	Ereg	10.9759	0.0216625		ENSMUSG00000068122	Agtr2	10.436	0.00900707		ENSMUSG00000051906	Cd209f	10.6399	3.84611e-07		ENSMUSG00000030470	Csrp3	11.9854	1.08596e-12
ENSMUSG00000028116	Myoz2	11.8668	3.86279e-20		ENSMUSG00000051242	Pcdhb9	7.85436	7.92734e-05		ENSMUSG00000026938	Fcna	11.4055	8.99495e-18		ENSMUSG00000047216	Cdh19	14.1473	5.80852e-24		ENSMUSG00000048521	Cxcr6	8.30933	0.00143414		ENSMUSG00000048332	Lhfp	10.8761	9.91203e-10		ENSMUSG00000061762	Tac1	10.3272	3.16117e-17		ENSMUSG00000056492	Adgrf5	9.54843	7.15653e-06		ENSMUSG00000023031	Cela1	10.6398	1.4061e-12		ENSMUSG00000021798	Ldb3	11.8482	8.24156e-11
ENSMUSG00000049134	Nrap	11.7974	1.71724e-19		ENSMUSG00000105864	Gm10484	7.49694	0.000806457		ENSMUSG00000044206	Vsig4	10.346	0.00171425		ENSMUSG00000052316	Lrrc15	13.0224	6.16429e-19		ENSMUSG00000038583	Pln	8.30558	6.71697e-06		ENSMUSG00000043629	1700019D03Rik	9.97883	2.14701e-09		ENSMUSG00000103907	Gm37498	10.2253	6.51488e-11		ENSMUSG00000047180	Neurl3	9.47943	3.29736e-06		ENSMUSG00000004032	Gstm5	10.5836	1.68702e-13		ENSMUSG00000075307	Klhl41	11.7646	8.10476e-20
ENSMUSG00000075420	Smim6	11.4893	2.68881e-18		ENSMUSG00000085247	4930545L23Rik	7.47581	7.71124e-05		ENSMUSG00000086712	AI427809	10.2949	4.24281e-11		ENSMUSG00000047976	Kcna1	12.7316	1.16924e-21		ENSMUSG00000030031	Kbtbd8	8.22121	0.0171232		ENSMUSG00000026255	Efhd1	9.83143	2.21143e-08		ENSMUSG00000033208	S100b	10.0177	5.62819e-08		ENSMUSG00000054690	Emcn	9.43215	6.45981e-06		ENSMUSG00000033420	Antxr1	10.418	5.43442e-12		ENSMUSG00000042045	Sln	11.7447	3.72479e-10
ENSMUSG00000049719	Prss46	11.2404	7.89838e-14		ENSMUSG00000106815	Gm43658	7.45751	0.00175749		ENSMUSG00000036362	P2ry13	9.86883	7.12716e-13		ENSMUSG00000056569	Mpz	12.5051	1.69627e-17		ENSMUSG00000097017	Gm26707	8.20221	0.00223856		ENSMUSG00000065987	Cd209b	9.72727	7.88976e-07		ENSMUSG00000072596	Ear2	9.97349	0.0396067		ENSMUSG00000022122	Ednrb	9.27708	3.75022e-05		ENSMUSG00000015854	Cd5l	10.415	5.61332e-07		ENSMUSG00000029683	Lmod2	11.7273	2.32976e-12
ENSMUSG00000047330	Kcne4	11.2318	0.000611484		ENSMUSG00000033854	Kcnk10	7.3949	0.000168887		ENSMUSG00000051906	Cd209f	9.70416	0.0114881		ENSMUSG00000027996	Sfrp2	12.2747	5.31095e-20		ENSMUSG00000036083	Slc17a3	8.03246	0.0197837		ENSMUSG00000079339	Ifit1bl1	9.54247	2.81987e-05		ENSMUSG00000063727	Tnfrsf11b	9.88904	3.05137e-09		ENSMUSG00000056966	Gjc3	9.02583	0.000166274		ENSMUSG00000005233	Spc25	10.3412	4.0001e-12		ENSMUSG00000079243	Xirp1	11.6428	2.5941e-11
ENSMUSG00000062077	Trim54	11.1351	1.01757e-16		ENSMUSG00000085125	Gm16070	7.38324	0.000499304		ENSMUSG00000059994	Fcrl1	9.63462	1.23004e-10		ENSMUSG00000036144	Meox2	12.2351	4.60052e-13		ENSMUSG00000051592	Ccnb3	8.02313	0.00024404		ENSMUSG00000060183	Cxcl11	9.37914	0.0487629		ENSMUSG00000021943	Gdf10	9.86169	1.69275e-12		ENSMUSG00000027435	Cd93	8.66872	1.06106e-05		ENSMUSG00000026051	Ecrg4	10.1861	2.77891e-10		ENSMUSG00000056569	Mpz	11.5801	4.29617e-13
ENSMUSG00000001827	Folr1	10.8771	3.65177e-14		ENSMUSG00000102306	#N/A	7.31962	0.000274202		ENSMUSG00000040722	Scamp5	9.40854	2.83367e-10		ENSMUSG00000043613	Mmp3	12.2259	8.4167e-20		ENSMUSG00000039110	Mycbpap	7.94572	0.000144556		ENSMUSG00000055963	Triqk	9.35155	7.07747e-06		ENSMUSG00000018916	Csf2	9.72346	0.0455187		ENSMUSG00000062151	Unc13c	8.62566	0.00111139		ENSMUSG00000012428	Steap4	10.107	1.60667e-23		ENSMUSG00000042451	Mybph	11.2631	2.9791e-16
ENSMUSG00000029683	Lmod2	10.8613	2.08593e-16		ENSMUSG00000034116	Vav1	7.23786	9.38425e-05		ENSMUSG00000019080	Mfsd3	9.295	2.13142e-10		ENSMUSG00000056966	Gjc3	11.9573	4.31488e-17		ENSMUSG00000022429	Dmc1	7.82955	0.000210566		ENSMUSG00000028024	Enpep	9.31303	1.18614e-05		ENSMUSG00000099398	Ms4a14	9.68495	3.52784e-10		ENSMUSG00000021423	Ly86	8.53711	2.11542e-05		ENSMUSG00000043300	B3galnt1	10.0692	1.53639e-12		ENSMUSG00000020067	Mypn	11.2432	2.95042e-09
ENSMUSG00000042451	Mybph	10.8041	6.91832e-10		ENSMUSG00000036553	Sh3tc1	7.22178	0.000694615		ENSMUSG00000007080	Pole	9.14507	2.45585e-09		ENSMUSG00000027966	Col11a1	11.8774	6.58568e-18		ENSMUSG00000022156	Gzme	7.79805	0.0251228		ENSMUSG00000027224	Duoxa1	9.21449	0.00352738		ENSMUSG00000047976	Kcna1	9.61464	1.21202e-07		ENSMUSG00000091345	Col6a5	8.36172	0.00266426		ENSMUSG00000029371	Cxcl5	9.99676	3.57961e-25		ENSMUSG00000042453	Reln	11.2423	6.08872e-13
ENSMUSG00000030785	Cox6a2	10.7899	3.53978e-15		ENSMUSG00000107109	Gm42571	7.21672	0.0021549		ENSMUSG00000029346	Srrd	9.1167	2.05651e-11		ENSMUSG00000046491	C1qtnf2	11.8104	2.22092e-18		ENSMUSG00000046550	Spin2c	7.69103	0.0375445		ENSMUSG00000015854	Cd5l	9.20087	8.09957e-07		ENSMUSG00000030077	Chl1	9.57314	6.24559e-08		ENSMUSG00000045569	Mc2r	8.22413	0.00178447		ENSMUSG00000027868	Tbx15	9.8506	5.62767e-09		ENSMUSG00000068122	Agtr2	11.2126	8.52825e-09
ENSMUSG00000031448	Adprhl1	10.7353	4.5761e-13		ENSMUSG00000036395	Glb1l2	7.16309	0.000648079		ENSMUSG00000056267	Cep70	9.10965	3.90178e-10		ENSMUSG00000047562	Mmp10	11.7446	3.4656e-08		ENSMUSG00000097316	Gm10516	7.64476	0.00198079		ENSMUSG00000016262	Sertad4	9.03595	0.00543081		ENSMUSG00000046167	Gldn	9.54766	2.52078e-07		ENSMUSG00000003282	Plag1	8.1884	0.00208659		ENSMUSG00000021806	Nid2	9.82421	4.19031e-11		ENSMUSG00000031785	Adgrg1	10.9948	1.0109e-10
ENSMUSG00000021943	Gdf10	10.6734	0.000194987		ENSMUSG00000097767	Miat	7.13164	0.00010164		ENSMUSG00000105954	Gm42793	9.06172	7.17727e-09		ENSMUSG00000029337	Fgf5	11.6939	7.65168e-13		ENSMUSG00000104432	A430027C01Rik	7.47455	0.00121188		ENSMUSG00000030643	Rab30	8.97913	0.00618851		ENSMUSG00000022132	Cldn10	9.37078	4.88521e-09		ENSMUSG00000030249	Abcc9	8.17823	0.00214934		ENSMUSG00000029372	Ppbp	9.80048	2.48325e-06		ENSMUSG00000047216	Cdh19	10.9496	2.93611e-12
ENSMUSG00000061462	Obscn	10.4787	1.10618e-14		ENSMUSG00000023959	Clic5	7.11906	2.63299e-05		ENSMUSG00000041707	Tmem273	8.78613	1.61678e-09		ENSMUSG00000051048	P4ha3	11.687	2.81955e-14		ENSMUSG00000027513	Pck1	7.34022	0.0176334		ENSMUSG00000087047	1700110K17Rik	8.91224	4.14759e-05		ENSMUSG00000042190	Cmklr1	9.356	3.05137e-09		ENSMUSG00000050014	Apol10b	8.04419	0.00397766		ENSMUSG00000079138	Gm8818	9.79099	1.21815e-08		ENSMUSG00000062077	Trim54	10.9315	1.6359e-06
ENSMUSG00000031220	Awat2	10.4306	3.20753e-13		ENSMUSG00000001504	Irx2	7.05691	0.00148283		ENSMUSG00000024437	Gm8615	8.7703	5.82193e-09		ENSMUSG00000043924	Ncmap	11.6615	5.64218e-16		ENSMUSG00000087685	1700122E12Rik	7.33853	0.00237153		ENSMUSG00000041261	Car8	8.89593	5.84233e-06		ENSMUSG00000104291	A130071D04Rik	9.35049	3.48078e-10		ENSMUSG00000021364	Elovl2	8.0262	0.00651196		ENSMUSG00000027188	Pamr1	9.78862	4.50153e-12		ENSMUSG00000015467	Egfl8	10.9206	1.56862e-13
ENSMUSG00000033044	Dhrs7c	10.423	9.54492e-13		ENSMUSG00000033715	Akr1c14	6.95772	0.0208707		ENSMUSG00000081219	Bambi-ps1	8.74451	4.08284e-09		ENSMUSG00000004473	Clec11a	11.5762	3.29255e-15		ENSMUSG00000086058	Unc45bos	7.32881	0.00256307		ENSMUSG00000022656	Nectin3	8.88271	0.000106132		ENSMUSG00000074199	Krtdap	9.34505	1.56058e-06		ENSMUSG00000102692	Dchs2	7.95749	0.00515771		ENSMUSG00000029061	Mmp23	9.74024	3.93955e-15		ENSMUSG00000001334	Fndc5	10.8832	4.83547e-11
ENSMUSG00000027861	Casq2	10.4149	1.09463e-13		ENSMUSG00000027574	Nkain4	6.95344	0.00205822		ENSMUSG00000026535	Ifi202b	8.68171	0.00236208		ENSMUSG00000040759	Cmtm5	11.5126	9.99517e-15		ENSMUSG00000024694	Keg1	7.32734	0.00463218		ENSMUSG00000049409	Prokr1	8.86846	3.5253e-05		ENSMUSG00000022055	Nefl	9.31297	3.2483e-07		ENSMUSG00000024593	Megf10	7.95092	0.00963362		ENSMUSG00000058571	Gpc6	9.66624	9.78122e-08		ENSMUSG00000024791	Cdca5	10.8413	7.69668e-09
ENSMUSG00000022441	Efcab6	10.2084	2.16084e-10		ENSMUSG00000020916	Krt36	6.92601	0.00131361		ENSMUSG00000039427	Alg1	8.65417	1.841e-12		ENSMUSG00000031250	Tnmd	11.5065	3.85517e-44		ENSMUSG00000025262	Fam120c	7.29326	0.00465844		ENSMUSG00000002020	Ltbp2	8.85949	1.80837e-05		ENSMUSG00000005338	Cadm3	9.29981	1.38558e-09		ENSMUSG00000023349	Clec4n	7.92436	0.00728629		ENSMUSG00000052316	Lrrc15	9.64841	4.23083e-07		ENSMUSG00000079588	Tmem182	10.725	1.10817e-11
ENSMUSG00000026697	Myoc	10.1261	4.77147e-10		ENSMUSG00000039579	Grin3a	6.90671	0.00189443		ENSMUSG00000032679	Cd59a	8.5618	6.90663e-08		ENSMUSG00000064023	Klk8	11.4861	2.39244e-09		ENSMUSG00000067571	Ms4a15	7.23437	0.00289589		ENSMUSG00000049115	Agtr1a	8.85488	0.00983859		ENSMUSG00000043740	B430306N03Rik	9.25367	1.05967e-09		ENSMUSG00000034641	Cd300ld	7.84281	0.00816656		ENSMUSG00000086763	Plxna4os1	9.55408	3.5841e-10		ENSMUSG00000014602	Kif1a	10.6693	5.51448e-10
ENSMUSG00000041324	Inhba	10.0943	8.49062e-39		ENSMUSG00000050010	Shisa3	6.89809	0.00225229		ENSMUSG00000020264	Slc36a2	8.55688	2.51967e-08		ENSMUSG00000036596	Cpz	11.4466	3.45283e-17		ENSMUSG00000039577	Nphp4	7.22263	0.0428433		ENSMUSG00000021367	Edn1	8.82158	7.81262e-05		ENSMUSG00000031351	Zfp185	9.09884	1.09547e-06		ENSMUSG00000005968	Tuft1	7.82812	0.00854457		ENSMUSG00000039405	Prss23	9.5448	1.18058e-18		ENSMUSG00000031312	Itgb1bp2	10.6468	4.83547e-11
ENSMUSG00000043613	Mmp3	10.0349	1.78911e-05		ENSMUSG00000057818	1600029O15Rik	6.88903	0.00133974		ENSMUSG00000040314	Ctsg	8.47231	0.00378534		ENSMUSG00000028776	Tinagl1	11.4454	9.17004e-10		ENSMUSG00000034641	Cd300ld	7.09246	0.0205553		ENSMUSG00000074199	Krtdap	8.79455	3.75987e-05		ENSMUSG00000026938	Fcna	9.08881	0.000215666		ENSMUSG00000021680	Crhbp	7.82484	0.0151896		ENSMUSG00000002020	Ltbp2	9.54226	3.71422e-09		ENSMUSG00000038239	Hrc	10.5979	1.21182e-10
ENSMUSG00000048442	Smim5	9.9728	1.35178e-16		ENSMUSG00000026357	Rgs18	6.88576	0.0239322		ENSMUSG00000025150	Cbr2	8.45049	1.62213e-79		ENSMUSG00000031849	Comp	11.4265	1.53757e-10		ENSMUSG00000043498	#N/A	7.05504	0.00675025		ENSMUSG00000038119	Cdon	8.75389	0.000223841		ENSMUSG00000031125	3830403N18Rik	9.06723	6.24005e-08		ENSMUSG00000052336	Cx3cr1	7.79164	0.00148897		ENSMUSG00000024087	Cyp1b1	9.46726	1.53572e-07		ENSMUSG00000032355	Mlip	10.5654	1.39303e-08
ENSMUSG00000019787	Trdn	9.95659	5.72986e-11		ENSMUSG00000074505	Fat3	6.85192	0.0226409		ENSMUSG00000079625	Tm4sf19	8.44844	3.12543e-08		ENSMUSG00000056220	Pla2g4a	11.4191	1.11628e-13		ENSMUSG00000042826	Fgf11	7.04681	0.0149488		ENSMUSG00000042073	Abhd14b	8.74252	0.000128159		ENSMUSG00000010797	Wnt2	9.00838	1.67934e-07		ENSMUSG00000020154	Ptprb	7.72548	0.0129694		ENSMUSG00000026586	Prrx1	9.46691	1.41417e-10		ENSMUSG00000034898	Filip1	10.5502	2.17829e-10
ENSMUSG00000061780	Cfd	9.8301	0.00254846		ENSMUSG00000039167	Adgrl4	6.83636	0.0238656		ENSMUSG00000105769	Gm43351	8.44106	3.70166e-08		ENSMUSG00000046314	Stxbp6	11.3071	7.58386e-16		ENSMUSG00000086470	Gm12580	7.00778	0.0082789		ENSMUSG00000015134	Aldh1a3	8.7405	0.00162257		ENSMUSG00000026069	Il1rl1	8.99671	3.1515e-57		ENSMUSG00000037759	Ptger2	7.71255	0.0126477		ENSMUSG00000020154	Ptprb	9.45143	0.000196426		ENSMUSG00000002055	Spag5	10.5359	4.1792e-09
ENSMUSG00000026828	Galnt5	9.8288	8.96792e-10		ENSMUSG00000085584	Rtl9	6.80405	0.00295437		ENSMUSG00000024770	Lipn	8.39908	1.28016e-06		ENSMUSG00000028226	Mmp16	11.2949	7.58278e-17		ENSMUSG00000033508	Asprv1	6.9461	0.0229187		ENSMUSG00000037225	Fgf2	8.65806	0.0163789		ENSMUSG00000104214	Gm36638	8.99382	3.7837e-07		ENSMUSG00000031075	Ano1	7.60584	0.0461477		ENSMUSG00000074457	S100a16	9.42776	2.39865e-38		ENSMUSG00000040694	Apobec2	10.5212	2.87152e-08
ENSMUSG00000030470	Csrp3	9.78164	1.08758e-07		ENSMUSG00000024013	Fgd2	6.80328	0.00297225		ENSMUSG00000049719	Prss46	8.36954	8.70363e-07		ENSMUSG00000025889	Snca	11.1873	1.73298e-14		ENSMUSG00000056699	Gm5533	6.94053	0.0137512		ENSMUSG00000105283	Gm33370	8.64835	0.000221399		ENSMUSG00000034394	Lif	8.97681	1.74526e-11		ENSMUSG00000018983	E2f2	7.58279	0.0198272		ENSMUSG00000038074	Fkbp14	9.39845	1.7156e-10		ENSMUSG00000022034	Esco2	10.5206	0.00395498
ENSMUSG00000000889	Dbh	9.70992	8.05047e-12		ENSMUSG00000085311	Gm15445	6.79664	0.00232806		ENSMUSG00000054510	Gm14461	8.35324	8.73845e-07		ENSMUSG00000057092	Fxyd3	11.1857	1.58029e-15		ENSMUSG00000051599	Pcdhb2	6.93566	0.0304085		ENSMUSG00000087651	1500009L16Rik	8.6326	0.0142006		ENSMUSG00000056569	Mpz	8.96024	0.00169628		ENSMUSG00000064225	Paqr9	7.579	0.0253029		ENSMUSG00000022235	Cmbl	9.38691	3.93084e-09		ENSMUSG00000020897	Aurkb	10.4702	6.51956e-09
ENSMUSG00000029648	Flt1	9.69864	0.00466011		ENSMUSG00000029553	Tfec	6.77643	0.0273686		ENSMUSG00000093594	Gm20707	8.35118	7.39326e-07		ENSMUSG00000030077	Chl1	11.1718	3.77419e-09		ENSMUSG00000067370	B3galt4	6.87728	0.0115612		ENSMUSG00000024395	Lims2	8.62548	0.00157769		ENSMUSG00000102721	A630081D01Rik	8.94697	2.12037e-06		ENSMUSG00000040522	Tlr8	7.5321	0.0278441		ENSMUSG00000032246	Calml4	9.38036	2.47821e-08		ENSMUSG00000024261	Syt4	10.4198	0.000146679
ENSMUSG00000066361	Serpina3c	9.69799	0.0065097		ENSMUSG00000020788	Atp2a3	6.77155	0.0290203		ENSMUSG00000061371	Zfp873	8.32202	0.000176089		ENSMUSG00000072621	Slfn10-ps	11.1588	5.26469e-15		ENSMUSG00000042816	Gpr151	6.85968	0.0225258		ENSMUSG00000030268	Bcat1	8.4664	9.83719e-06		ENSMUSG00000040592	Cd79b	8.94687	5.48587e-07		ENSMUSG00000049103	Ccr2	7.51693	3.61077e-07		ENSMUSG00000070047	Fat1	9.36566	5.3869e-06		ENSMUSG00000049134	Nrap	10.3137	0.00117769
ENSMUSG00000025175	Fn3k	9.64325	7.77796e-12		ENSMUSG00000041052	Slc7a13	6.765	0.0287377		ENSMUSG00000024680	Ms4a2	8.3105	0.00540092		ENSMUSG00000027859	Ngf	11.0562	2.72506e-37		ENSMUSG00000024815	Trpd52l3	6.82202	0.0160786		ENSMUSG00000015652	Steap1	8.434	0.000841128		ENSMUSG00000101702	1700072G22Rik	8.94671	9.18307e-07		ENSMUSG00000037053	Azgp1	7.48716	0.0276682		ENSMUSG00000024044	Epb41l3	9.3345	6.1699e-09		ENSMUSG00000057092	Fxyd3	10.2671	8.55649e-08
ENSMUSG00000018822	Sfrp5	9.63279	4.71176e-09		ENSMUSG00000072974	Gm4787	6.74685	0.00377712		ENSMUSG00000035064	Eef2k	8.30132	2.42274e-07		ENSMUSG00000050505	Pcdh20	10.9082	9.47042e-10		ENSMUSG00000028909	Ptpru	6.81532	0.0473513		ENSMUSG00000030020	Prickle2	8.43051	0.0275279		ENSMUSG00000104488	Gm38062	8.79233	4.86373e-07		ENSMUSG00000022469	Rapgef3	7.45267	0.0392587		ENSMUSG00000035776	Cd99l2	9.30288	3.17282e-08		ENSMUSG00000079428	Tceal7	10.2456	4.60152e-07
ENSMUSG00000063646	Jakmip1	9.62127	1.58843e-09		ENSMUSG00000024680	Ms4a2	6.73896	0.0373963		ENSMUSG00000030785	Cox6a2	8.28484	2.11572e-07		ENSMUSG00000006800	Sulf2	10.9024	7.03459e-39		ENSMUSG00000028456	Unc13b	6.79377	0.00111926		ENSMUSG00000105472	Gm43024	8.40681	0.0219448		ENSMUSG00000057092	Fxyd3	8.78584	2.14529e-05		ENSMUSG00000036469	March1	7.45229	0.0349784		ENSMUSG00000027224	Duoxa1	9.30135	1.52807e-09		ENSMUSG00000025889	Snca	10.2291	1.0109e-10
ENSMUSG00000038292	Ccdc155	9.6199	2.56834e-07		ENSMUSG00000040026	Saa3	6.73416	1.44614e-16		ENSMUSG00000033316	Galnt9	8.25457	2.48376e-06		ENSMUSG00000031391	L1cam	10.9009	3.03879e-14		ENSMUSG00000097476	Gm26583	6.75333	0.0333751		ENSMUSG00000043153	Crppa	8.38439	0.0239555		ENSMUSG00000032661	Oas3	8.78196	6.48126e-12		ENSMUSG00000043939	A530064D06Rik	7.44471	0.0327266		ENSMUSG00000055782	Abcd2	9.28943	3.59875e-08		ENSMUSG00000029337	Fgf5	10.2046	0.00685977
ENSMUSG00000045620	Odf3l1	9.61093	3.88834e-09		ENSMUSG00000045284	Dcaf12l1	6.73096	0.0125009		ENSMUSG00000036091	Hyal3	8.23864	2.01523e-07		ENSMUSG00000033491	Prss35	10.8971	1.84503e-05		ENSMUSG00000066684	Pilrb1	6.74605	0.00468446		ENSMUSG00000049804	Armcx4	8.37749	0.00340768		ENSMUSG00000097779	4833407H14Rik	8.77081	3.47178e-09		ENSMUSG00000024675	Ms4a4c	7.42817	1.06106e-05		ENSMUSG00000026817	Ak1	9.28651	3.90337e-08		ENSMUSG00000015224	Cyp2j9	10.1894	4.29617e-13
ENSMUSG00000031957	Ctrb1	9.56951	6.06186e-11		ENSMUSG00000020639	Pfn4	6.70572	0.00323198		ENSMUSG00000041528	Rnf123	8.19514	2.06307e-07		ENSMUSG00000069763	Tmem100	10.8038	8.90771e-12		ENSMUSG00000103497	Gm37407	6.69918	0.0256679		ENSMUSG00000037872	Ackr1	8.36203	6.17284e-05		ENSMUSG00000052087	Rgs14	8.74607	8.83362e-07		ENSMUSG00000051444	Bbs12	7.40231	0.0356872		ENSMUSG00000042834	Nrep	9.25542	5.40837e-06		ENSMUSG00000019846	Lama4	10.1153	9.76085e-11
ENSMUSG00000021091	Serpina3n	9.43979	8.86189e-13		ENSMUSG00000024517	Grp	6.69355	0.0424117		ENSMUSG00000037185	Krt80	8.16518	2.56268e-07		ENSMUSG00000039519	Cyp7b1	10.7916	1.00261e-11		ENSMUSG00000102340	#N/A	6.69245	0.00289589		ENSMUSG00000042607	Asb4	8.33939	0.000554419		ENSMUSG00000040724	Kcna2	8.7442	1.16733e-05		ENSMUSG00000046916	Myct1	7.39289	0.0375605		ENSMUSG00000026109	Tmeff2	9.25501	1.75966e-10		ENSMUSG00000031385	Plxnb3	10.1107	0.000141024
ENSMUSG00000020354	Sgcd	9.4319	1.04504e-10		ENSMUSG00000102553	D930036K23Rik	6.6625	0.00928371		ENSMUSG00000059939	9430015G10Rik	8.15731	5.01724e-07		ENSMUSG00000032596	Uba7	10.7555	2.44551e-11		ENSMUSG00000104449	Gm37255	6.68217	0.038561		ENSMUSG00000049536	Tceal1	8.30376	4.73952e-06		ENSMUSG00000052504	Epha3	8.72862	1.02062e-05		ENSMUSG00000052485	Tmem171	7.38864	0.0410382		ENSMUSG00000043629	1700019D03Rik	9.23041	4.28596e-08		ENSMUSG00000029417	Cxcl9	10.1024	1.03134e-06
ENSMUSG00000091898	Tnnc1	9.42963	2.47493e-12		ENSMUSG00000027849	Syt6	6.62226	0.00492485		ENSMUSG00000022235	Cmbl	8.14133	3.03329e-11		ENSMUSG00000078350	Smim1	10.7447	5.45512e-14		ENSMUSG00000030495	Slc7a10	6.68128	0.0246836		ENSMUSG00000057234	Mettl15	8.29639	0.0275279		ENSMUSG00000038068	Rnf144b	8.72454	2.1952e-06		ENSMUSG00000046908	Ltb4r1	7.38567	0.0405088		ENSMUSG00000031434	Morc4	9.22073	4.05587e-09		ENSMUSG00000028927	Padi2	10.09	0.00767773
ENSMUSG00000027559	Car3	9.4221	1.43638e-06		ENSMUSG00000046826	Fam187b	6.59274	0.0445646		ENSMUSG00000031174	Rpgr	8.05702	4.48883e-05		ENSMUSG00000021662	Arhgef28	10.7312	4.53225e-11		ENSMUSG00000028681	Ptch2	6.65318	0.000110684		ENSMUSG00000058498	Rnf207	8.29482	0.0325239		ENSMUSG00000078780	Gm5150	8.68169	1.06669e-08		ENSMUSG00000025804	Ccr1	7.33594	7.06718e-09		ENSMUSG00000016918	Sulf1	9.21335	1.18058e-18		ENSMUSG00000026817	Ak1	10.0649	2.28282e-10
ENSMUSG00000087364	Gm13398	9.35779	1.19491e-08		ENSMUSG00000101206	Gm5266	6.56958	0.0073327		ENSMUSG00000097111	Peak1os	7.9291	3.54467e-06		ENSMUSG00000049122	Frmd3	10.7246	2.00928e-10		ENSMUSG00000006435	Neurl1a	6.63017	0.0498555		ENSMUSG00000019124	Scrn1	8.27584	0.000425816		ENSMUSG00000043613	Mmp3	8.67212	1.63009e-20		ENSMUSG00000030148	Clec4a2	7.20892	0.00559681		ENSMUSG00000030351	Tspan11	9.18825	3.30984e-06		ENSMUSG00000056014	A430033K04Rik	10.0339	0.00727354
ENSMUSG00000021319	Sfrp4	9.27889	1.30978e-11		ENSMUSG00000030235	Slco1c1	6.5643	0.0065824		ENSMUSG00000031137	Fgf13	7.91886	1.43272e-06		ENSMUSG00000025964	Adam23	10.6935	4.08221e-11		ENSMUSG00000100199	Gm20324	6.59047	0.038561		ENSMUSG00000032374	Plod2	8.27392	0.00111812		ENSMUSG00000047810	Ccdc88b	8.64401	1.98349e-07		ENSMUSG00000032719	Sbspon	7.14609	0.0135926		ENSMUSG00000050730	Arhgap42	9.18606	1.35233e-06		ENSMUSG00000026407	Cacna1s	9.94105	0.00278247
ENSMUSG00000035357	Pdzrn3	9.2367	2.00848e-09		ENSMUSG00000044390	Tigd3	6.54777	0.0442465		ENSMUSG00000026807	Ak8	7.90059	9.46654e-08		ENSMUSG00000033006	Sox10	10.6841	6.28775e-13		ENSMUSG00000044364	Tmem74b	6.56103	0.0435318		ENSMUSG00000034810	Scn7a	8.21529	0.00178047		ENSMUSG00000078783	Gm9733	8.62947	6.65282e-10		ENSMUSG00000043832	Clec4a3	7.09713	4.6338e-08		ENSMUSG00000026069	Il1rl1	9.16778	2.27587e-46		ENSMUSG00000001827	Folr1	9.89148	1.91299e-05
ENSMUSG00000034394	Lif	9.22712	1.84971e-09		ENSMUSG00000052133	Sema5b	6.54303	0.0111076		ENSMUSG00000025766	D3Ertd751e	7.88689	2.5857e-06		ENSMUSG00000063727	Tnfrsf11b	10.662	5.91203e-05		ENSMUSG00000100594	2810414N06Rik	6.54977	0.00429647		ENSMUSG00000019853	Hebp2	8.21022	0.0449486		ENSMUSG00000087364	Gm13398	8.62097	1.54035e-05		ENSMUSG00000038147	Cd84	6.93274	0.0154776		ENSMUSG00000027803	Wwtr1	9.15816	3.60948e-10		ENSMUSG00000070424	Art5	9.84928	1.18535e-07
ENSMUSG00000041476	Smpx	9.20575	5.01616e-26		ENSMUSG00000106858	Gm43844	6.53359	0.0412685		ENSMUSG00000029650	Slc46a3	7.87118	6.33261e-13		ENSMUSG00000062609	Kcnj15	10.66	9.67695e-08		ENSMUSG00000074194	Zfp791	6.50633	0.0129883		ENSMUSG00000055407	Map6	8.18219	0.00662473		ENSMUSG00000097028	Ptgs2os	8.60486	1.8339e-08		ENSMUSG00000040747	Cd53	6.77805	7.4733e-22		ENSMUSG00000035107	Dcbld2	9.15641	1.2089e-09		ENSMUSG00000031220	Awat2	9.82848	0.0149111
ENSMUSG00000007034	Slc44a4	9.20281	9.31741e-08		ENSMUSG00000059742	Kcnh7	6.52609	0.02149		ENSMUSG00000000253	Gmpr	7.84502	2.98602e-07		ENSMUSG00000026725	Tnn	10.6599	3.67236e-07		ENSMUSG00000103320	Gm37403	6.49806	0.040378		ENSMUSG00000059277	R74862	8.1669	0.0147098		ENSMUSG00000044103	Il1f9	8.58139	4.65497e-05		ENSMUSG00000101389	Ms4a4a	6.72849	2.58468e-08		ENSMUSG00000042804	Gpr153	9.13956	2.35867e-08		ENSMUSG00000078949	R3hdml	9.79839	0.014964
ENSMUSG00000026407	Cacna1s	9.16843	5.8326e-09		ENSMUSG00000102971	A730062M13Rik	6.49774	0.0489015		ENSMUSG00000032715	Trib3	7.83182	5.74917e-05		ENSMUSG00000027875	Hmgcs2	10.6567	4.43665e-10		ENSMUSG00000023216	Epb42	6.48777	0.0325591		ENSMUSG00000058070	Eml1	8.14789	0.00885803		ENSMUSG00000038527	C1rl	8.5454	4.19562e-06		ENSMUSG00000018916	Csf2	6.69754	1.37794e-05		ENSMUSG00000006342	Susd2	9.13756	5.14679e-08		ENSMUSG00000047976	Kcna1	9.78855	1.20699e-08
ENSMUSG00000045502	Hcar2	9.15424	2.16416e-08		ENSMUSG00000034391	Fbxo15	6.48459	0.0459342		ENSMUSG00000015980	Lrrc27	7.83118	2.55891e-07		ENSMUSG00000041362	Shtn1	10.6551	1.11043e-07		ENSMUSG00000026227	2810459M11Rik	6.08698	0.0437939		ENSMUSG00000019874	Fabp7	8.14349	0.000841128		ENSMUSG00000056596	Trnp1	8.50693	1.274e-06		ENSMUSG00000040809	Chil3	6.59937	3.95546e-06		ENSMUSG00000021319	Sfrp4	9.12968	1.50666e-12		ENSMUSG00000026414	Tnnt2	9.75858	9.76085e-11
ENSMUSG00000027875	Hmgcs2	9.04013	1.40302e-08		ENSMUSG00000090451	Gm6133	6.47119	0.0106298		ENSMUSG00000022422	Dscc1	7.81894	1.3061e-05		ENSMUSG00000039706	Ldb2	10.5707	6.19991e-13		ENSMUSG00000022766	Serpind1	6.06676	0.0307463		ENSMUSG00000035357	Pdzrn3	8.14197	0.0499509		ENSMUSG00000104906	Gm43005	8.49099	1.33811e-06		ENSMUSG00000053063	Clec12a	6.32919	2.8115e-05		ENSMUSG00000040181	Fmo1	9.12303	1.96554e-05		ENSMUSG00000032268	Tmprss5	9.69514	0.0163534
ENSMUSG00000025479	Cyp2e1	9.01954	0.0464263		ENSMUSG00000038115	Ano2	6.45681	0.0135358		ENSMUSG00000042684	Npl	7.7959	1.05734e-14		ENSMUSG00000032373	Car12	10.5615	3.02951e-05		ENSMUSG00000031028	Tub	5.40182	0.000588736		ENSMUSG00000102713	Gm29994	8.12753	0.0402284		ENSMUSG00000024059	Clip4	8.45105	2.08745e-07		ENSMUSG00000089672	#N/A	6.2539	8.48672e-11		ENSMUSG00000054196	Cthrc1	9.09717	1.39864e-54		ENSMUSG00000030077	Chl1	9.68924	2.65056e-09
ENSMUSG00000032925	Itgbl1	9.00202	1.82756e-12		ENSMUSG00000104906	Gm43005	6.41147	0.000951237		ENSMUSG00000018381	Abi3	7.79181	4.32467e-06		ENSMUSG00000027978	Prss12	10.5593	2.66454e-11		ENSMUSG00000084115	Gm13566	5.15089	0.0278762		ENSMUSG00000032611	1700102P08Rik	8.12499	0.0375229		ENSMUSG00000041642	Kif21b	8.44287	1.02535e-06		ENSMUSG00000002699	Lcp2	6.1995	0.00257628		ENSMUSG00000007682	Dio2	9.0867	5.87699e-07		ENSMUSG00000035919	Bbs9	9.6603	2.72466e-07
ENSMUSG00000086866	4930512H18Rik	8.99295	1.39134e-07		ENSMUSG00000105868	Gm43766	6.40066	0.0109166		ENSMUSG00000019214	Chtf18	7.76775	0.000112513		ENSMUSG00000036353	P2ry12	10.5453	8.76125e-08		ENSMUSG00000066682	Pilrb2	5.09575	0.0048172		ENSMUSG00000031298	Adgrg2	8.10659	0.00202319		ENSMUSG00000037379	Spon2	8.42208	2.10219e-09		ENSMUSG00000035004	Igsf6	6.15626	3.34659e-06		ENSMUSG00000054690	Emcn	9.08628	7.40802e-05		ENSMUSG00000020185	E2f7	9.65116	2.05606e-06
ENSMUSG00000020218	Wif1	8.98509	4.6552e-09		ENSMUSG00000046191	Pcdhb20	6.31266	0.0128092		ENSMUSG00000047867	Gimap6	7.73561	0.00121719		ENSMUSG00000032118	Fez1	10.5153	2.12905e-14		ENSMUSG00000062960	Kdr	4.75947	0.0102839		ENSMUSG00000039648	Kyat1	8.10614	0.00668421		ENSMUSG00000037922	Bank1	8.38774	0.000218845		ENSMUSG00000030142	Clec4e	6.13791	0.0155897		ENSMUSG00000024529	Lox	9.08374	1.39864e-54		ENSMUSG00000036353	P2ry12	9.64582	2.14834e-05
ENSMUSG00000023886	Smoc2	8.95636	4.47289e-66		ENSMUSG00000030317	Timp4	6.28614	0.0191802		ENSMUSG00000036330	Slc18a1	7.71779	1.2397e-06		ENSMUSG00000027574	Nkain4	10.508	4.50185e-09		ENSMUSG00000086742	Gm16201	4.6676	0.0380959		ENSMUSG00000097487	Ptges3l	8.10307	0.00551801		ENSMUSG00000002578	Ikzf4	8.36848	3.47665e-06		ENSMUSG00000024677	Ms4a6b	5.98642	0.000136152		ENSMUSG00000032548	Slco2a1	9.04793	1.23236e-06		ENSMUSG00000038403	Hjv	9.63799	8.42456e-08
ENSMUSG00000057722	Lepr	8.91993	1.65792e-07		ENSMUSG00000032661	Oas3	6.27727	0.0199036		ENSMUSG00000026023	Cdk15	7.71772	1.46987e-05		ENSMUSG00000024261	Syt4	10.4958	0.012967		ENSMUSG00000000290	Itgb2	4.53692	0.0128223		ENSMUSG00000034764	1700006J14Rik	8.10043	0.00480936		ENSMUSG00000102856	Gm37084	8.35972	4.23806e-07		ENSMUSG00000025044	Msr1	5.97653	2.06102e-05		ENSMUSG00000052957	Gas1	8.98944	1.0535e-06		ENSMUSG00000021696	Elovl7	9.63159	8.606e-06
ENSMUSG00000019278	Dpep1	8.91134	1.01917e-40		ENSMUSG00000039699	Batf2	6.25624	0.0170511		ENSMUSG00000030206	Gsg1	7.70178	2.53764e-05		ENSMUSG00000028036	Ptgfr	10.478	0.000781979		ENSMUSG00000021510	Zfp729a	4.41124	0.00398107		ENSMUSG00000038742	Angptl6	8.0793	0.00118777		ENSMUSG00000046794	Ppp1r3b	8.35846	2.57025e-06		ENSMUSG00000031465	Angpt2	5.94744	1.06106e-05		ENSMUSG00000032011	Thy1	8.97989	7.85015e-08		ENSMUSG00000064023	Klk8	9.62999	0.0300499
ENSMUSG00000070942	Il1rl2	8.8818	4.6552e-09		ENSMUSG00000046764	A530053G22Rik	6.23905	0.0378841		ENSMUSG00000020654	Adcy3	7.6671	5.53321e-07		ENSMUSG00000014602	Kif1a	10.4647	2.14212e-12		ENSMUSG00000056055	Sag	4.40316	0.00645008		ENSMUSG00000024210	Ip6k3	8.07588	0.00129666		ENSMUSG00000022303	Dcstamp	8.32402	0.00194706		ENSMUSG00000044162	Tnip3	5.91194	0.000105927		ENSMUSG00000005043	Sgsh	8.97889	1.18801e-08		ENSMUSG00000021061	Sptb	9.60977	0.0178466
ENSMUSG00000059900	Tmem40	8.87671	8.56841e-08		ENSMUSG00000043036	Ccdc63	6.23195	0.0275786		ENSMUSG00000027171	Prrg4	7.66326	9.63307e-06		ENSMUSG00000041700	Lhfpl1	10.4533	8.26774e-10		ENSMUSG00000054863	Tafa5	4.23077	0.0140762		ENSMUSG00000104709	Gm42484	8.06802	0.0416955		ENSMUSG00000050069	Grem2	8.31774	0.000529863		ENSMUSG00000015355	Cd48	5.70917	0.002145		ENSMUSG00000021033	Gstz1	8.97517	9.37601e-09		ENSMUSG00000035683	Melk	9.60845	7.18304e-07
ENSMUSG00000015093	Clic3	8.84262	8.11762e-06		ENSMUSG00000103317	Gm38359	6.17316	0.000638961		ENSMUSG00000021866	Anxa11	7.65009	1.46782e-05		ENSMUSG00000032281	Acsbg1	10.4222	1.85226e-08		ENSMUSG00000102776	Gm38162	4.03841	0.0352098		ENSMUSG00000029452	Tmem116	8.04716	0.00399961		ENSMUSG00000066361	Serpina3c	8.31357	1.38215e-06		ENSMUSG00000036896	C1qc	5.68547	5.82218e-12		ENSMUSG00000039529	Atp8b1	8.97269	5.08163e-09		ENSMUSG00000022385	Gtse1	9.60795	0.0179497
ENSMUSG00000018893	Mb	8.75726	2.50479e-29		ENSMUSG00000104279	Gm38300	6.15041	0.0023156		ENSMUSG00000032297	Celf6	7.63453	1.93355e-05		ENSMUSG00000031351	Zfp185	10.3155	7.98212e-05		ENSMUSG00000030144	Clec4d	3.92594	0.00326803		ENSMUSG00000041052	Slc7a13	8.03505	0.00943361		ENSMUSG00000028859	Csf3r	8.28795	8.83339e-08		ENSMUSG00000062345	Serpinb2	5.63894	0.000526877		ENSMUSG00000056427	Slit3	8.97075	1.59497e-06		ENSMUSG00000038379	Ttk	9.59064	1.16903e-08
ENSMUSG00000034898	Filip1	8.74335	3.35547e-26		ENSMUSG00000036006	Ripor2	6.11232	0.00380552		ENSMUSG00000043190	Rfesd	7.60889	7.37059e-07		ENSMUSG00000047420	Fam180a	10.3067	0.00142702		ENSMUSG00000063873	Slc24a3	3.61625	1.95944e-05		ENSMUSG00000034463	Scara3	8.02941	0.016147		ENSMUSG00000086712	AI427809	8.26858	2.63587e-06		ENSMUSG00000103313	Gm38357	5.55172	0.0300418		ENSMUSG00000054555	Adam12	8.95923	2.45975e-09		ENSMUSG00000047428	Dlk2	9.58978	1.22805e-06
ENSMUSG00000022220	Adcy4	8.65873	1.13456e-07		ENSMUSG00000097572	Gm26797	6.02485	0.00373668		ENSMUSG00000022385	Gtse1	7.60373	4.58244e-05		ENSMUSG00000042453	Reln	10.3064	2.95289e-12		ENSMUSG00000021514	Zfp369	3.48818	4.87333e-06		ENSMUSG00000032184	Lysmd2	8.01081	0.0013595		ENSMUSG00000041476	Smpx	8.26627	0.00198009		ENSMUSG00000062515	Fabp4	5.53613	0.030472		ENSMUSG00000047414	Flrt2	8.92299	2.55512e-12		ENSMUSG00000023031	Cela1	9.56787	2.44189e-06
ENSMUSG00000037095	Lrg1	8.65687	2.76417e-05		ENSMUSG00000072591	Fzd10os	5.98987	0.000639582		ENSMUSG00000026039	Sgo2a	7.59347	0.000398909		ENSMUSG00000031639	Tlr3	10.3029	4.28665e-05		ENSMUSG00000037703	Lzts3	3.33074	0.0346289		ENSMUSG00000028476	Reck	8.00651	0.0110674		ENSMUSG00000057135	Scimp	8.25704	1.36067e-06		ENSMUSG00000004730	Adgre1	5.46486	1.35517e-08		ENSMUSG00000048583	Igf2	8.91179	3.77987e-05		ENSMUSG00000106802	Gm42885	9.56243	0.0018242
ENSMUSG00000106245	Gm43824	8.64603	8.47358e-08		ENSMUSG00000032443	Zcwpw2	5.70761	0.0161428		ENSMUSG00000101304	Plet1os	7.59293	3.90359e-05		ENSMUSG00000028037	Ifi44	10.2687	3.91435e-12		ENSMUSG00000030653	Gm45837	3.14466	0.0390954		ENSMUSG00000036964	Trim17	7.99776	0.00186256		ENSMUSG00000103772	Gm36933	8.24682	6.22536e-06		ENSMUSG00000069516	Lyz2	5.39596	6.10406e-44		ENSMUSG00000025555	Farp1	8.90849	3.75447e-07		ENSMUSG00000021567	Nkd2	9.56082	1.76738e-08
ENSMUSG00000055301	Adh7	8.64557	1.43396e-07		ENSMUSG00000017390	Aldoc	5.69149	0.0122294		ENSMUSG00000030865	Chp2	7.59112	4.70737e-05		ENSMUSG00000024168	Tmem204	10.2586	0.000137659		ENSMUSG00000031824	6430548M08Rik	2.76567	0.0176458		ENSMUSG00000073599	Ecscr	7.98883	0.013608		ENSMUSG00000004698	Hdac9	8.18722	1.14715e-07		ENSMUSG00000059456	Ptk2b	5.11585	0.0327529		ENSMUSG00000030022	Adamts9	8.90844	3.06557e-05		ENSMUSG00000072720	Myo18b	9.5491	9.81549e-06
ENSMUSG00000106296	4632404M16Rik	8.58827	1.31119e-07		ENSMUSG00000021675	F2rl2	5.66695	0.0202275		ENSMUSG00000017607	Tns4	7.57606	1.49147e-05		ENSMUSG00000055301	Adh7	10.2099	0.00172438		ENSMUSG00000001334	Fndc5	2.74566	0.0212095		ENSMUSG00000062563	Cys1	7.98363	0.00129666		ENSMUSG00000055301	Adh7	8.17978	2.11002e-05		ENSMUSG00000044258	Ctla2a	5.07523	2.49915e-33		ENSMUSG00000030551	Nr2f2	8.90565	2.72695e-05		ENSMUSG00000056966	Gjc3	9.53874	2.72466e-07
ENSMUSG00000041695	Kcnj2	8.5853	2.8815e-06		ENSMUSG00000025386	Pde6g	5.64662	0.0203979		ENSMUSG00000030670	Cyp2r1	7.56079	3.29368e-05		ENSMUSG00000033208	S100b	10.2089	3.70334e-15		ENSMUSG00000020641	Rsad2	2.70074	0.00645008		ENSMUSG00000046618	Olfml2a	7.97202	0.00263004		ENSMUSG00000022510	Trp63	8.17691	0.00018573		ENSMUSG00000000290	Itgb2	5.06213	0.000978251		ENSMUSG00000022687	Boc	8.90225	6.97339e-07		ENSMUSG00000052374	Actn2	9.53155	1.1332e-07
ENSMUSG00000030399	Ckm	8.58296	2.96194e-104		ENSMUSG00000022875	Kng1	5.61332	0.0369118		ENSMUSG00000085184	4933439K11Rik	7.55656	0.0192195		ENSMUSG00000032355	Mlip	10.2023	1.10452e-11		ENSMUSG00000040856	Dlk1	2.61686	3.14231e-16		ENSMUSG00000026829	Gbgt1	7.94882	0.0147098		ENSMUSG00000021974	Fgf9	8.17673	6.11343e-06		ENSMUSG00000018927	Ccl6	5.05732	6.01177e-19		ENSMUSG00000041734	Kirrel	8.897	8.75819e-08		ENSMUSG00000056073	Grik2	9.52347	6.67647e-06
ENSMUSG00000097028	Ptgs2os	8.56355	8.23904e-05		ENSMUSG00000105199	Gm43581	5.59473	0.00162808		ENSMUSG00000015016	Acsf3	7.52158	3.11343e-05		ENSMUSG00000046167	Gldn	10.1667	3.31939e-09		ENSMUSG00000027996	Sfrp2	2.59108	1.73236e-14		ENSMUSG00000051323	Pcdh19	7.94334	0.0164518		ENSMUSG00000050075	Gpr171	8.15158	3.05302e-07		ENSMUSG00000021998	Lcp1	5.04438	0.000536268		ENSMUSG00000034842	Art3	8.89364	5.69251e-09		ENSMUSG00000031775	Pllp	9.51888	2.86709e-07
ENSMUSG00000029158	Yipf7	8.51881	0.000117686		ENSMUSG00000105179	Gm42866	5.56909	0.0436494		ENSMUSG00000100967	Gm29666	7.50071	2.02443e-05		ENSMUSG00000019874	Fabp7	10.1573	0.00195938		ENSMUSG00000022270	Retreg1	2.58243	0.0109545		ENSMUSG00000024044	Epb41l3	7.93565	6.50037e-05		ENSMUSG00000031877	Ces2g	8.13447	1.12819e-06		ENSMUSG00000016529	Il10	5.02386	1.14301e-06		ENSMUSG00000025140	Pycr1	8.8925	1.98342e-08		ENSMUSG00000027875	Hmgcs2	9.5042	0.000345928
ENSMUSG00000068105	Tnfrsf13c	8.47908	5.44994e-06		ENSMUSG00000030249	Abcc9	5.56331	0.0180257		ENSMUSG00000019808	Adat2	7.48798	1.98391e-05		ENSMUSG00000046688	Tifa	10.1558	2.75614e-06		ENSMUSG00000082292	Gm12250	2.52388	0.00463218		ENSMUSG00000102762	4930403P22Rik	7.91535	0.00233031		ENSMUSG00000059555	Tor4a	8.12604	4.47171e-05		ENSMUSG00000030144	Clec4d	4.98446	0.00816656		ENSMUSG00000046402	Rbp1	8.89141	2.91263e-10		ENSMUSG00000038260	Trpm4	9.4879	0.000190015
ENSMUSG00000056643	Chst13	8.41408	4.12341e-05		ENSMUSG00000022456	Sept3	5.52919	0.0275793		ENSMUSG00000005674	Tomm40l	7.48109	9.90401e-07		ENSMUSG00000040724	Kcna2	10.112	2.96268e-09		ENSMUSG00000022946	Dop1b	2.51063	0.00112581		ENSMUSG00000022594	Lynx1	7.87424	0.00755535		ENSMUSG00000033595	Lgi3	8.12492	4.2181e-05		ENSMUSG00000062593	Gm49339	4.97732	4.28051e-12		ENSMUSG00000050530	Fam171a1	8.88114	1.11378e-05		ENSMUSG00000039519	Cyp7b1	9.48764	2.34489e-06
ENSMUSG00000034427	Myo15b	8.365	3.33365e-06		ENSMUSG00000097899	Gm16894	5.52656	0.0237722		ENSMUSG00000000244	Tspan32	7.47564	1.05178e-13		ENSMUSG00000049872	Calhm5	10.1115	4.36745e-11		ENSMUSG00000036086	Zranb3	2.49584	0.0395301		ENSMUSG00000070323	Mmp27	7.83587	0.00456941		ENSMUSG00000027347	Rasgrp1	8.12333	0.000102537		ENSMUSG00000038775	Vill	4.90706	0.030232		ENSMUSG00000043496	Tril	8.87431	4.16501e-07		ENSMUSG00000035314	Gdpd5	9.48578	0.0273564
ENSMUSG00000037139	Myom3	8.36429	1.33716e-07		ENSMUSG00000106426	Gm36211	5.46258	0.0348335		ENSMUSG00000015316	Slamf1	7.44294	0.00138324		ENSMUSG00000021696	Elovl7	10.0549	0.00195786		ENSMUSG00000039512	Uhrf1bp1	2.491	0.0158901		ENSMUSG00000005268	Prlr	7.83143	0.0218817		ENSMUSG00000104287	Gm37456	8.10079	0.00509934		ENSMUSG00000000682	Cd52	4.86066	1.53179e-05		ENSMUSG00000102657	Gm37899	8.86211	1.45877e-06		ENSMUSG00000030337	Vamp1	9.44881	3.48755e-05
ENSMUSG00000020340	Cyfip2	8.3455	8.61873e-05		ENSMUSG00000048655	Ccdc169	5.25666	0.0390554		ENSMUSG00000010461	Eya4	7.42026	7.60713e-06		ENSMUSG00000050103	Agmo	10.0472	2.24251e-30		ENSMUSG00000033268	Duox1	2.42134	0.00663896		ENSMUSG00000054418	2900041M22Rik	7.80383	0.00928019		ENSMUSG00000071604	Fam189a2	8.02355	9.18042e-06		ENSMUSG00000026656	Fcgr2b	4.85739	4.17101e-05		ENSMUSG00000024667	Tmem216	8.85351	8.57636e-08		ENSMUSG00000051456	Hspb3	9.44707	0.0276609
ENSMUSG00000062515	Fabp4	8.33889	0.017012		ENSMUSG00000097658	#N/A	5.24244	0.0472854		ENSMUSG00000030523	Trpm1	7.40629	1.17498e-06		ENSMUSG00000061762	Tac1	10.0053	0.0455833		ENSMUSG00000068122	Agtr2	2.28802	5.70179e-05		ENSMUSG00000016918	Sulf1	7.7962	1.68619e-10		ENSMUSG00000017969	Ptgis	8.00012	4.36714e-09		ENSMUSG00000053687	Dpep2	4.84679	0.0349784		ENSMUSG00000031871	Cdh5	8.85255	0.000225209		ENSMUSG00000052316	Lrrc15	9.4336	0.00481061
ENSMUSG00000084929	Foxo6os	8.33853	4.87424e-07		ENSMUSG00000103233	Gm37159	5.23212	0.00338592		ENSMUSG00000022802	Lmln	7.40127	0.000129215		ENSMUSG00000007279	Scube2	10.0039	1.32315e-05		ENSMUSG00000022824	Muc13	2.28781	0.0258442		ENSMUSG00000036983	Tfb1m	7.78836	0.0246955		ENSMUSG00000086311	Gm12122	7.99948	0.00353728		ENSMUSG00000076617	Ighm	4.82792	0.00322497		ENSMUSG00000026427	Eif2d	8.82892	1.42345e-08		ENSMUSG00000018822	Sfrp5	9.43258	1.62622e-06
ENSMUSG00000046610	Oacyl	8.3282	0.00131442		ENSMUSG00000050315	Synpo2	5.19933	0.0186298		ENSMUSG00000103726	Gm30074	7.38905	7.7223e-05		ENSMUSG00000056073	Grik2	9.99938	6.6249e-07		ENSMUSG00000022120	Rnf219	2.26554	0.0249662		ENSMUSG00000104324	Gm37320	7.78694	3.13941e-05		ENSMUSG00000060205	Olfr57	7.99883	0.00440145		ENSMUSG00000029084	Cd38	4.74446	2.28379e-06		ENSMUSG00000060098	Prmt7	8.82674	6.75118e-08		ENSMUSG00000068794	Col28a1	9.39814	0.00139062
ENSMUSG00000079110	Capn3	8.31433	1.89647e-11		ENSMUSG00000044258	Ctla2a	5.18695	6.96191e-05		ENSMUSG00000054892	Txk	7.38286	1.42021e-06		ENSMUSG00000036634	Mag	9.98881	0.000192979		ENSMUSG00000028677	Rnf220	2.2339	0.0242554		ENSMUSG00000027316	Gfra4	7.78413	0.0204382		ENSMUSG00000030996	Art1	7.99734	0.00462919		ENSMUSG00000049130	C5ar1	4.70831	6.91235e-11		ENSMUSG00000027800	Tm4sf1	8.82485	1.14716e-22		ENSMUSG00000050103	Agmo	9.38963	1.05867e-09
ENSMUSG00000031877	Ces2g	8.29056	4.26057e-06		ENSMUSG00000102326	Gm37788	5.17471	0.0214956		ENSMUSG00000030302	Atp2b2	7.37236	9.97443e-05		ENSMUSG00000032690	Oas2	9.94436	5.2133e-11		ENSMUSG00000043468	Adam30	2.16728	0.0416566		ENSMUSG00000056481	Cd248	7.78047	2.86053e-07		ENSMUSG00000026828	Galnt5	7.98061	0.00362362		ENSMUSG00000026678	Rgs5	4.65693	0.0162878		ENSMUSG00000040722	Scamp5	8.80346	7.15314e-07		ENSMUSG00000036242	Armh4	9.38327	4.55568e-11
ENSMUSG00000087579	Hectd2os	8.27495	1.35875e-06		ENSMUSG00000015852	Fcrls	5.17328	0.00332817		ENSMUSG00000035165	Kcne3	7.3544	0.000622235		ENSMUSG00000028264	Spaca1	9.91244	4.78162e-07		ENSMUSG00000094114	#N/A	2.15908	0.000226974		ENSMUSG00000079481	Nhsl2	7.77168	8.25512e-05		ENSMUSG00000032845	Alpk2	7.97516	0.000190664		ENSMUSG00000058715	Fcer1g	4.63255	1.0894e-13		ENSMUSG00000026012	Cd28	8.80198	3.61205e-07		ENSMUSG00000022441	Efcab6	9.37325	1.33949e-06
ENSMUSG00000047485	Klhl34	8.23228	7.49376e-06		ENSMUSG00000024806	Mlana	5.14962	0.00100171		ENSMUSG00000107083	Gm43313	7.33633	4.84597e-05		ENSMUSG00000024371	C2	9.91047	2.39244e-09		ENSMUSG00000048661	Lemd3	2.13544	0.040378		ENSMUSG00000103105	Gm18752	7.76984	0.0047371		ENSMUSG00000067149	Jchain	7.89072	0.000415061		ENSMUSG00000026395	Ptprc	4.61005	5.56202e-05		ENSMUSG00000031298	Adgrg2	8.79382	3.20787e-07		ENSMUSG00000020264	Slc36a2	9.36257	0.000355303
ENSMUSG00000013584	Aldh1a2	8.19146	0.000243862		ENSMUSG00000015950	Ncf1	5.09626	0.0200355		ENSMUSG00000021573	Tppp	7.33125	0.000107827		ENSMUSG00000046610	Oacyl	9.90313	0.00295464		ENSMUSG00000087143	A830082K12Rik	2.11021	0.0410347		ENSMUSG00000066057	Gm1976	7.75893	0.0287655		ENSMUSG00000085135	Gm13713	7.89042	6.61858e-05		ENSMUSG00000035042	Ccl5	4.56661	0.000441489		ENSMUSG00000032372	Plscr2	8.77184	2.34891e-08		ENSMUSG00000073678	Pgap1	9.35588	1.16454e-08
ENSMUSG00000026725	Tnn	8.17638	0.00488471		ENSMUSG00000040111	Gramd1b	5.03831	0.0117792		ENSMUSG00000087598	Zfp111	7.32739	0.00416784		ENSMUSG00000057816	Cfap299	9.88883	8.40806e-10		ENSMUSG00000040396	Abhd13	2.09746	2.08537e-05		ENSMUSG00000001870	Ltbp1	7.72385	8.84671e-10		ENSMUSG00000031957	Ctrb1	7.88533	0.00448765		ENSMUSG00000059498	Fcgr3	4.56357	6.10779e-05		ENSMUSG00000046056	Sbsn	8.74608	8.09035e-06		ENSMUSG00000049804	Armcx4	9.35172	2.47529e-06
ENSMUSG00000056966	Gjc3	8.17132	0.00494999		ENSMUSG00000022584	Ly6c2	4.9656	0.00964308		ENSMUSG00000079138	Gm8818	7.32652	6.44993e-07		ENSMUSG00000036169	Sostdc1	9.86049	9.80773e-08		ENSMUSG00000031891	Hsd11b2	2.03176	0.0448504		ENSMUSG00000038074	Fkbp14	7.71713	0.00021555		ENSMUSG00000021702	Thbs4	7.88487	2.74273e-11		ENSMUSG00000036887	C1qa	4.42247	2.25034e-07		ENSMUSG00000022367	Has2	8.74385	3.32033e-19		ENSMUSG00000040724	Kcna2	9.34242	1.92682e-06
ENSMUSG00000041771	Slc24a4	8.17007	7.10186e-05		ENSMUSG00000022534	Mefv	4.96287	0.0197615		ENSMUSG00000050232	Cxcr3	7.32157	0.000162697		ENSMUSG00000061535	C1qtnf7	9.84642	1.85681e-10		ENSMUSG00000057143	Trim12c	2.01994	0.0380723		ENSMUSG00000095385	D630033O11Rik	7.70025	0.00178634		ENSMUSG00000037872	Ackr1	7.87792	0.0185702		ENSMUSG00000029648	Flt1	4.41392	0.000115227		ENSMUSG00000027996	Sfrp2	8.73532	2.59616e-21		ENSMUSG00000016356	Col20a1	9.34068	2.86995e-06
ENSMUSG00000044043	Pcdhb14	8.11738	0.00669472		ENSMUSG00000035852	Misp	4.94263	0.0305841		ENSMUSG00000039748	Exo1	7.32012	0.0020372		ENSMUSG00000004633	Chn2	9.83921	1.30541e-08		ENSMUSG00000070639	Lrrc8b	2.01992	0.000111182		ENSMUSG00000048232	Fbxo10	7.65894	0.0299556		ENSMUSG00000056174	Col8a2	7.87632	2.60803e-05		ENSMUSG00000036905	C1qb	4.3905	1.76231e-10		ENSMUSG00000024501	Dpysl3	8.69601	6.52667e-21		ENSMUSG00000024130	Abca3	9.33892	0.00101605
ENSMUSG00000007908	Hmgcll1	8.10572	3.58085e-06		ENSMUSG00000032066	Bco2	4.88698	0.000290217		ENSMUSG00000033590	Myo5c	7.28276	0.000339671		ENSMUSG00000005360	Slc1a3	9.83832	8.83482e-05		ENSMUSG00000034459	Ifit1	2.01361	1.71154e-05		ENSMUSG00000037846	Rtkn2	7.64943	0.0349513		ENSMUSG00000016626	Nlrp14	7.8619	0.00191057		ENSMUSG00000068794	Col28a1	4.38614	0.00980503		ENSMUSG00000022053	Ebf2	8.69259	1.07593e-06		ENSMUSG00000106025	Gm42940	9.28421	0.0271242
ENSMUSG00000068373	D430041D05Rik	8.10195	2.55101e-07		ENSMUSG00000101304	Plet1os	4.87702	0.000367525		ENSMUSG00000046272	Olfr1444	7.25948	0.0166823		ENSMUSG00000052387	Trpm3	9.82875	6.25623e-05		ENSMUSG00000047749	Zc3hav1l	2.00025	0.0143686		ENSMUSG00000029287	Tgfbr3	7.64894	2.92724e-07		ENSMUSG00000028226	Mmp16	7.85532	2.90787e-05		ENSMUSG00000020120	Plek	4.34489	2.58033e-21		ENSMUSG00000036242	Armh4	8.66354	0.000148929		ENSMUSG00000015112	Slc25a13	9.2682	0.0315117
ENSMUSG00000028392	Bspry	8.09344	1.18703e-05		ENSMUSG00000057751	Megf6	4.85401	0.00851859		ENSMUSG00000037085	Trmt12	7.24738	9.73031e-06		ENSMUSG00000026888	Grb14	9.8258	3.80823e-07		ENSMUSG00000000031	H19	1.9681	1.17717e-06		ENSMUSG00000016758	Bik	7.64756	0.0131907		ENSMUSG00000036412	Arsi	7.83117	4.00414e-06		ENSMUSG00000024935	Slc1a1	4.33923	0.0378046		ENSMUSG00000027890	Gstm4	8.66329	3.6729e-06		ENSMUSG00000020658	Efr3b	9.26178	1.42421e-06
ENSMUSG00000037762	Slc16a9	8.08922	0.000675377		ENSMUSG00000003283	Hck	4.84692	0.0436486		ENSMUSG00000026181	Ppm1f	7.23383	6.08413e-06		ENSMUSG00000100147	1700047M11Rik	9.78803	0.00460818		ENSMUSG00000062488	Ifit3b	1.96786	0.0137512		ENSMUSG00000052942	Glis3	7.62772	0.0325511		ENSMUSG00000001166	Oas1c	7.82814	0.000113462		ENSMUSG00000038642	Ctss	4.23466	5.26984e-20		ENSMUSG00000060572	Mfap2	8.66164	5.12391e-11		ENSMUSG00000024512	Dynap	9.25976	0.0071254
ENSMUSG00000070469	Adamtsl3	8.08873	3.038e-05		ENSMUSG00000026443	Lrrn2	4.71922	0.000875128		ENSMUSG00000050605	Zfp61	7.22467	0.000280648		ENSMUSG00000036022	Fam122b	9.78049	9.13504e-09		ENSMUSG00000025583	Rptor	1.96765	0.0264638		ENSMUSG00000027656	Ccn5	7.6141	0.0338247		ENSMUSG00000097352	C920009B18Rik	7.82518	4.65302e-05		ENSMUSG00000025911	Adhfe1	4.13451	0.000209856		ENSMUSG00000023330	Dtwd1	8.65403	8.08922e-06		ENSMUSG00000006958	Chrd	9.24925	5.67431e-06
ENSMUSG00000031312	Itgb1bp2	8.04791	1.56302e-07		ENSMUSG00000053646	Plxnb1	4.54528	0.0222687		ENSMUSG00000082301	Gm14032	7.22016	0.000139714		ENSMUSG00000027833	Shox2	9.74978	8.84628e-08		ENSMUSG00000026686	Lmx1a	1.96359	0.0162411		ENSMUSG00000073968	Trim68	7.58886	0.0306207		ENSMUSG00000055069	Rab39	7.80345	0.000323248		ENSMUSG00000060063	Alox5ap	4.10836	0.00365244		ENSMUSG00000034463	Scara3	8.65316	2.71716e-09		ENSMUSG00000026669	Mcm10	9.23043	1.22805e-06
ENSMUSG00000037872	Ackr1	8.01442	0.000347067		ENSMUSG00000076617	Ighm	4.51239	6.36877e-07		ENSMUSG00000022022	Mtrf1	7.21872	1.11018e-05		ENSMUSG00000071723	Gspt2	9.71308	6.70107e-08		ENSMUSG00000074896	Ifit3	1.96118	0.000295822		ENSMUSG00000087598	Zfp111	7.58867	0.0169209		ENSMUSG00000103747	Gm38236	7.80292	0.000113778		ENSMUSG00000037849	Ifi206	4.06032	0.0452778		ENSMUSG00000086712	AI427809	8.65235	0.000251489		ENSMUSG00000063568	Jazf1	9.22642	2.61203e-06
ENSMUSG00000003477	Inmt	8.01241	3.58461e-07		ENSMUSG00000053063	Clec12a	4.50725	0.00241858		ENSMUSG00000085058	8030453O22Rik	7.21084	0.000101605		ENSMUSG00000038602	Slc35f1	9.71254	1.18952e-06		ENSMUSG00000032816	Igdcc4	1.91913	0.00169604		ENSMUSG00000055632	Hmcn2	7.57453	0.000447889		ENSMUSG00000029675	Eln	7.80239	1.95932e-20		ENSMUSG00000040552	C3ar1	4.0212	9.66565e-05		ENSMUSG00000090084	Srpx	8.64397	2.6655e-16		ENSMUSG00000042106	Inka1	9.19609	0.00448265
ENSMUSG00000036596	Cpz	8.00799	0.00150072		ENSMUSG00000040747	Cd53	4.47172	0.0307454		ENSMUSG00000032221	Mns1	7.20246	0.00030063		ENSMUSG00000055862	Izumo4	9.70181	1.18143e-11		ENSMUSG00000037664	Cdkn1c	1.90286	3.33476e-05		ENSMUSG00000028541	B4galt2	7.57438	0.0190219		ENSMUSG00000029158	Yipf7	7.79293	0.0093665		ENSMUSG00000047298	Kcnv2	4.02001	0.018644		ENSMUSG00000068264	Ap5s1	8.63344	3.92111e-07		ENSMUSG00000052920	Prkg1	9.18473	0.0360057
ENSMUSG00000002007	Srpk3	8.00254	0.00264697		ENSMUSG00000044811	Cd300c2	4.44948	0.0067207		ENSMUSG00000019845	Tube1	7.19538	0.000284687		ENSMUSG00000041559	Fmod	9.69458	1.40174e-05		ENSMUSG00000027239	Mdk	1.89781	4.27684e-08		ENSMUSG00000019846	Lama4	7.56173	1.64179e-05		ENSMUSG00000046269	Usp27x	7.76611	0.000334415		ENSMUSG00000052160	Pld4	4.00468	0.000582446		ENSMUSG00000004655	Aqp1	8.62961	8.10858e-05		ENSMUSG00000050447	Lypd6	9.18049	0.000158452
ENSMUSG00000028396	2310002L09Rik	7.96004	0.00755583		ENSMUSG00000029272	Sult1e1	4.36371	0.0189751		ENSMUSG00000006538	Ihh	7.1924	0.000372607		ENSMUSG00000052776	Oas1a	9.67596	2.65202e-10		ENSMUSG00000039879	Heca	1.86906	0.000110383		ENSMUSG00000006931	P3h4	7.53163	0.0402284		ENSMUSG00000061578	Ksr2	7.75518	0.000714637		ENSMUSG00000028581	Laptm5	3.93979	5.87741e-05		ENSMUSG00000021047	Nova1	8.61936	8.65022e-06		ENSMUSG00000057596	Trim30d	9.15477	0.000577545
ENSMUSG00000049001	Ndnf	7.95545	0.00185606		ENSMUSG00000106547	B230303O12Rik	4.33066	0.037803		ENSMUSG00000085448	Gm13963	7.191	0.000247628		ENSMUSG00000034881	Tbxa2r	9.66172	5.63655e-08		ENSMUSG00000022773	Ypel1	1.86569	0.0266364		ENSMUSG00000020838	Slc6a4	7.53163	0.0260172		ENSMUSG00000062329	Cytl1	7.75506	0.0114486		ENSMUSG00000105199	Gm43581	3.92108	0.0134571		ENSMUSG00000022676	Snai2	8.61703	3.68705e-07		ENSMUSG00000026495	Efcab2	9.11307	4.1365e-05
ENSMUSG00000027560	Dok5	7.95188	1.44591e-07		ENSMUSG00000028011	Tdo2	4.31833	1.01671e-06		ENSMUSG00000031700	Gpt2	7.1729	4.45146e-09		ENSMUSG00000001739	Cldn15	9.66075	0.00731196		ENSMUSG00000000402	Egfl6	1.85842	0.0151582		ENSMUSG00000034573	Ptpn13	7.52629	0.0116651		ENSMUSG00000084762	Platr3	7.7498	0.0072247		ENSMUSG00000043257	Pigv	3.88923	0.0399326		ENSMUSG00000048450	Msx1	8.61221	1.07504e-05		ENSMUSG00000044350	Lacc1	9.08683	0.0398422
ENSMUSG00000024395	Lims2	7.94993	1.49249e-07		ENSMUSG00000074607	Tox2	4.31692	0.0409731		ENSMUSG00000030347	D6Wsu163e	7.16566	1.34833e-11		ENSMUSG00000038128	Camk4	9.64932	0.00526789		ENSMUSG00000062382	Ftl1-ps1	1.85044	0.00242342		ENSMUSG00000016526	Dyrk3	7.51623	0.0140299		ENSMUSG00000050493	Fam167b	7.74913	0.00586111		ENSMUSG00000041741	Pde3a	3.88829	0.00358433		ENSMUSG00000022607	Ptk2	8.60719	5.74739e-08		ENSMUSG00000099843	Gm7160	9.07289	1.99235e-06
ENSMUSG00000043719	Col6a6	7.93126	1.09529e-05		ENSMUSG00000044703	Phf11a	4.20333	0.00224198		ENSMUSG00000097318	1700007L15Rik	7.15352	0.000141656		ENSMUSG00000024598	Fbn2	9.64407	2.76373e-10		ENSMUSG00000007279	Scube2	1.82631	0.0269276		ENSMUSG00000059540	Tcea2	7.5124	0.0173996		ENSMUSG00000026888	Grb14	7.73009	0.000741159		ENSMUSG00000079419	Ms4a6c	3.85679	0.0074929		ENSMUSG00000063415	Cyp26b1	8.59836	3.59767e-06		ENSMUSG00000040653	Ppp1r14c	9.06331	2.18298e-06
ENSMUSG00000026424	Gpr37l1	7.92005	0.00199206		ENSMUSG00000068349	Gml	4.14634	0.0103102		ENSMUSG00000034438	Gbp8	7.15083	0.00269338		ENSMUSG00000104475	#N/A	9.64122	2.50588e-07		ENSMUSG00000041936	Agrn	1.8161	0.00107927		ENSMUSG00000067878	Map7d3	7.50997	0.045438		ENSMUSG00000105553	Gm42514	7.7211	0.0078078		ENSMUSG00000069792	Wfdc17	3.81782	6.30326e-07		ENSMUSG00000026640	Plxna2	8.59569	0.000189147		ENSMUSG00000045404	Kcnk13	9.05163	3.39045e-11
ENSMUSG00000055254	Ntrk2	7.90225	2.19237e-07		ENSMUSG00000047678	Gpr82	4.14374	0.01771		ENSMUSG00000020604	Arsg	7.14178	7.75128e-06		ENSMUSG00000019326	Aoc3	9.63877	4.52785e-10		ENSMUSG00000042055	Wdr11	1.80866	0.0242578		ENSMUSG00000097635	Gm26826	7.47599	0.0362562		ENSMUSG00000038677	Scube3	7.72042	0.000105504		ENSMUSG00000075408	Smim41	3.72501	5.83613e-05		ENSMUSG00000027204	Fbn1	8.59153	5.32647e-46		ENSMUSG00000033361	Prrg3	9.03456	1.1856e-05
ENSMUSG00000020908	Myh3	7.85359	7.84587e-06		ENSMUSG00000063683	Glyat	4.13762	0.0314711		ENSMUSG00000032615	Nt5m	7.13938	2.90354e-11		ENSMUSG00000054293	P2ry10b	9.63666	0.000622112		ENSMUSG00000025743	Sdc3	1.79732	0.0380082		ENSMUSG00000024998	Plce1	7.46838	0.000538158		ENSMUSG00000053626	Tll1	7.71924	0.00243116		ENSMUSG00000001946	Esam	3.71701	1.47154e-06		ENSMUSG00000039476	Prrx2	8.58356	4.57895e-06		ENSMUSG00000024818	Slc25a45	9.02972	6.02898e-07
ENSMUSG00000106288	Gm43593	7.83265	1.27105e-05		ENSMUSG00000030771	#N/A	4.12722	0.0290097		ENSMUSG00000107017	Gm43196	7.12797	0.000566212		ENSMUSG00000073758	Sh3d21	9.63064	1.24994e-09		ENSMUSG00000091549	Gm6548	1.79513	0.0326231		ENSMUSG00000005628	Tmod4	7.46567	0.0232767		ENSMUSG00000032718	Mansc1	7.7137	0.000690019		ENSMUSG00000032172	Olfm2	3.71683	0.00515771		ENSMUSG00000018672	Copz2	8.54562	6.56273e-25		ENSMUSG00000097316	Gm10516	9.0265	8.5953e-05
ENSMUSG00000058728	Cd300c	7.82746	0.00288717		ENSMUSG00000000682	Cd52	4.1231	0.00112755		ENSMUSG00000000394	Gcg	7.12778	0.000200707		ENSMUSG00000053117	E330013P04Rik	9.62274	0.00593643		ENSMUSG00000029417	Cxcl9	1.78581	0.00331106		ENSMUSG00000001039	B9d1	7.44806	0.00066177		ENSMUSG00000031780	Ccl17	7.70735	0.00060406		ENSMUSG00000027398	Il1b	3.59973	0.000358258		ENSMUSG00000039252	Lgi2	8.53775	2.86957e-06		ENSMUSG00000029596	Sdsl	9.02172	0.042491
ENSMUSG00000057606	Colq	7.82414	0.0207589		ENSMUSG00000102562	Gm37694	4.10045	0.00525503		ENSMUSG00000009654	Oit3	7.12228	1.57559e-10		ENSMUSG00000031539	Ap3m2	9.61289	1.27171e-07		ENSMUSG00000040613	Apobec1	1.77642	3.76092e-07		ENSMUSG00000040147	Maob	7.42138	0.00631525		ENSMUSG00000025175	Fn3k	7.69238	0.000121473		ENSMUSG00000020077	Srgn	3.53346	7.84654e-10		ENSMUSG00000028036	Ptgfr	8.53419	8.17615e-05		ENSMUSG00000051736	Fam229b	9.02043	8.83007e-07
ENSMUSG00000045776	Lrtm1	7.79846	2.6615e-06		ENSMUSG00000027399	Il1a	4.08238	0.0270988		ENSMUSG00000054939	Zfp174	7.11293	0.000841649		ENSMUSG00000001493	Meox1	9.61075	1.36115e-07		ENSMUSG00000038459	Abhd17c	1.75428	0.0273761		ENSMUSG00000047669	Msl3l2	7.3997	0.000521554		ENSMUSG00000027318	Adam33	7.68741	5.57905e-05		ENSMUSG00000024672	Ms4a7	3.48288	0.0188859		ENSMUSG00000032024	Clmp	8.52821	1.6431e-11		ENSMUSG00000022206	Npr3	9.01849	0.044395
ENSMUSG00000031886	Ces2e	7.7944	0.0138658		ENSMUSG00000015709	Arnt2	4.0743	0.00213615		ENSMUSG00000085591	Gm13479	7.1086	0.00421955		ENSMUSG00000036186	Dipk1b	9.60318	2.99568e-07		ENSMUSG00000020638	Cmpk2	1.7484	0.000943368		ENSMUSG00000053199	Arhgap20	7.39439	0.00544833		ENSMUSG00000037731	Themis2	7.68697	4.83319e-07		ENSMUSG00000024610	Cd74	3.44294	3.34659e-06		ENSMUSG00000045954	Cavin2	8.51505	5.02718e-07		ENSMUSG00000039179	Tekt5	9.00187	2.34489e-06
ENSMUSG00000036298	Slc2a13	7.76326	0.0118306		ENSMUSG00000079419	Ms4a6c	4.01896	0.0173474		ENSMUSG00000055862	Izumo4	7.0769	0.000438209		ENSMUSG00000043259	Fam13c	9.60191	1.12342e-13		ENSMUSG00000034422	Parp14	1.74239	1.18322e-06		ENSMUSG00000030513	Pcsk6	7.38424	3.16888e-08		ENSMUSG00000095369	Gm21859	7.68674	4.14569e-06		ENSMUSG00000029373	Pf4	3.42959	6.0915e-08		ENSMUSG00000031613	Hpgd	8.51021	2.23575e-05		ENSMUSG00000027562	Car2	8.99821	0.0465075
ENSMUSG00000035296	Sgcg	7.76184	0.000399073		ENSMUSG00000020437	Myo1g	4.01722	0.017742		ENSMUSG00000038605	Samd10	7.06103	9.00769e-06		ENSMUSG00000032243	Itga11	9.59686	5.16346e-11		ENSMUSG00000061175	Fnip2	1.73811	1.08456e-05		ENSMUSG00000041481	Serpina3g	7.36384	1.00494e-06		ENSMUSG00000027996	Sfrp2	7.6599	2.36858e-05		ENSMUSG00000024621	Csf1r	3.41197	0.00816656		ENSMUSG00000025933	Tmem14a	8.50856	3.50479e-06		ENSMUSG00000029189	Sel1l3	8.97325	0.00200044
ENSMUSG00000048621	Gm6377	7.76067	0.0139345		ENSMUSG00000019876	Pkib	4.00403	0.0107984		ENSMUSG00000031138	F9	7.05974	0.0265495		ENSMUSG00000057596	Trim30d	9.58502	1.23454e-08		ENSMUSG00000048583	Igf2	1.72569	0.000812019		ENSMUSG00000005124	Ccn4	7.33232	0.00128006		ENSMUSG00000000394	Gcg	7.65262	0.000942931		ENSMUSG00000001029	Icam2	3.39676	0.0289035		ENSMUSG00000028597	Gpx7	8.50732	2.39209e-22		ENSMUSG00000041362	Shtn1	8.95902	3.16119e-05
ENSMUSG00000075010	AW112010	7.75302	2.33523e-16		ENSMUSG00000020658	Efr3b	3.90664	0.0135041		ENSMUSG00000042377	Fam83g	7.04973	0.0238488		ENSMUSG00000049001	Ndnf	9.57392	1.39888e-06		ENSMUSG00000000976	Heatr6	1.70563	0.0435318		ENSMUSG00000022676	Snai2	7.32368	0.0147806		ENSMUSG00000019890	Nts	7.65093	0.0176604		ENSMUSG00000054204	Alkal2	3.38862	2.44706e-07		ENSMUSG00000023092	Fhl1	8.49572	6.97601e-19		ENSMUSG00000043432	Leng9	8.95615	7.5721e-05
ENSMUSG00000042115	Klhdc8a	7.72945	0.0150405		ENSMUSG00000029189	Sel1l3	3.86888	0.000449718		ENSMUSG00000097412	1810014B01Rik	7.04399	0.000376347		ENSMUSG00000017446	C1qtnf1	9.57228	2.39879e-06		ENSMUSG00000029675	Eln	1.69815	0.00987515		ENSMUSG00000074207	Adh1	7.32206	0.00761372		ENSMUSG00000084806	Gm15232	7.64924	0.00391347		ENSMUSG00000048163	Selplg	3.32744	0.00681914		ENSMUSG00000022471	Xrcc6	8.49451	4.99898e-08		ENSMUSG00000062760	Shisal1	8.94703	0.00137512
ENSMUSG00000055926	Gm14137	7.71612	0.000740287		ENSMUSG00000026579	F5	3.83958	0.0311684		ENSMUSG00000054612	Mgmt	7.03565	8.32323e-07		ENSMUSG00000001986	Gria3	9.56898	1.62643e-22		ENSMUSG00000027832	Ptx3	1.68832	1.04436e-12		ENSMUSG00000041548	Hspb8	7.32029	7.50036e-07		ENSMUSG00000103555	Gm37337	7.641	0.00957867		ENSMUSG00000028776	Tinagl1	3.29694	0.0119945		ENSMUSG00000030862	Cpxm2	8.48089	1.60338e-06		ENSMUSG00000032062	2310030G06Rik	8.94451	1.45349e-06
ENSMUSG00000046856	Gpr1	7.71475	0.0048009		ENSMUSG00000026442	Nfasc	3.82855	0.0020751		ENSMUSG00000078349	AW011738	7.02414	0.000640277		ENSMUSG00000032179	Bmp5	9.56824	1.71302e-25		ENSMUSG00000025938	Slco5a1	1.68618	0.0128836		ENSMUSG00000082149	Gm13002	7.29203	0.0228058		ENSMUSG00000083032	Gm8087	7.63594	0.000306586		ENSMUSG00000062382	Ftl1-ps1	3.26969	0.0165067		ENSMUSG00000037712	Fermt2	8.45951	1.14423e-14		ENSMUSG00000036634	Mag	8.93323	8.32405e-06
ENSMUSG00000024164	C3	7.7036	2.15848e-23		ENSMUSG00000029130	Rnf32	3.80175	0.0237298		ENSMUSG00000042607	Asb4	7.01647	0.00065484		ENSMUSG00000022525	Plaat1	9.55659	1.12607e-06		ENSMUSG00000035473	Galm	1.68594	3.91669e-07		ENSMUSG00000073802	Cdkn2b	7.28264	0.0203331		ENSMUSG00000046714	Foxc2	7.60969	0.000390897		ENSMUSG00000039109	F13a1	3.2619	0.00358433		ENSMUSG00000105954	Gm42793	8.45771	2.32094e-05		ENSMUSG00000040759	Cmtm5	8.88677	1.83576e-06
ENSMUSG00000064115	Cadm2	7.69252	5.17943e-05		ENSMUSG00000097357	Gm16793	3.78825	0.0213552		ENSMUSG00000024922	Ovol1	7.00383	0.000337102		ENSMUSG00000032854	Ugt8a	9.54896	1.61626e-09		ENSMUSG00000043279	Trim56	1.63425	0.000243776		ENSMUSG00000098491	Gm27688	7.24808	0.0244526		ENSMUSG00000036395	Glb1l2	7.59766	0.00304376		ENSMUSG00000065145	Vaultrc5	3.24425	6.10779e-05		ENSMUSG00000032006	Pdgfd	8.44022	8.51571e-06		ENSMUSG00000036295	Lrrn3	8.8833	0.0485121
ENSMUSG00000021565	Slc6a19	7.69245	0.0143276		ENSMUSG00000050541	Adra1b	3.78781	0.0201922		ENSMUSG00000044860	Gm1123	6.99918	0.000309503		ENSMUSG00000023000	Dhh	9.5485	5.07501e-05		ENSMUSG00000017929	B4galt5	1.62455	0.00102069		ENSMUSG00000021950	Anxa8	7.24083	0.000196028		ENSMUSG00000056071	S100a9	7.59732	7.3794e-11		ENSMUSG00000034413	Neurl1b	3.19027	0.016569		ENSMUSG00000025558	Dock9	8.43193	0.00611186		ENSMUSG00000015766	Eps8	8.86373	6.9457e-10
ENSMUSG00000021356	Irf4	7.67909	0.0188912		ENSMUSG00000040552	C3ar1	3.64285	0.000181926		ENSMUSG00000026435	Slc45a3	6.99016	0.0292687		ENSMUSG00000029436	Mmp17	9.53437	1.39888e-06		ENSMUSG00000021054	Sgpp1	1.61644	0.000177396		ENSMUSG00000033170	Card10	7.18371	0.00944187		ENSMUSG00000027229	Terb2	7.59378	0.0134158		ENSMUSG00000000805	Car4	3.18882	0.00500166		ENSMUSG00000039033	Tasp1	8.42432	1.54898e-05		ENSMUSG00000025978	Rftn2	8.86157	1.98406e-06
ENSMUSG00000006014	Prg4	7.64532	2.45231e-06		ENSMUSG00000009185	Ccl8	3.60282	9.57343e-07		ENSMUSG00000021872	Rnase10	6.97514	0.000492447		ENSMUSG00000007908	Hmgcll1	9.51886	0.00934814		ENSMUSG00000039683	Sdk1	1.61352	0.00286594		ENSMUSG00000032773	Chrm1	7.18175	0.0013595		ENSMUSG00000021678	F2rl1	7.57708	4.57604e-06		ENSMUSG00000023913	Pla2g7	3.09392	0.00115038		ENSMUSG00000033460	Armcx1	8.42148	0.000109524		ENSMUSG00000046314	Stxbp6	8.84721	2.28667e-08
ENSMUSG00000032179	Bmp5	7.64381	0.00126902		ENSMUSG00000105212	Gm43557	3.5048	0.0458634		ENSMUSG00000051373	Plpp7	6.97386	0.000808465		ENSMUSG00000040254	Sema3d	9.51362	1.00954e-10		ENSMUSG00000069516	Lyz2	1.60051	0.0478376		ENSMUSG00000026109	Tmeff2	7.17438	6.22471e-11		ENSMUSG00000061462	Obscn	7.57478	1.18694e-05		ENSMUSG00000051439	Cd14	3.07587	1.08528e-09		ENSMUSG00000031253	Srpx2	8.41266	6.01168e-20		ENSMUSG00000031137	Fgf13	8.82988	9.31041e-08
ENSMUSG00000031972	Acta1	7.63533	4.19585e-46		ENSMUSG00000024621	Csf1r	3.48494	9.48246e-05		ENSMUSG00000004151	Etv1	6.96441	0.000353755		ENSMUSG00000036446	Lum	9.51109	1.63481e-48		ENSMUSG00000038065	Mturn	1.59665	0.00274022		ENSMUSG00000009378	Slc16a12	7.17243	0.0368748		ENSMUSG00000022456	Sept3	7.56841	7.98728e-05		ENSMUSG00000026039	Sgo2a	3.06002	0.0162878		ENSMUSG00000032679	Cd59a	8.40571	5.56528e-07		ENSMUSG00000000489	Pdgfb	8.82659	5.33593e-06
ENSMUSG00000058297	Spock2	7.63061	0.000260313		ENSMUSG00000040612	Ildr2	3.4184	5.53284e-09		ENSMUSG00000074505	Fat3	6.96377	0.0385278		ENSMUSG00000090124	Ugt1a7c	9.49538	1.99146e-06		ENSMUSG00000038543	BC028528	1.59625	3.05891e-05		ENSMUSG00000036585	Fgf1	7.16993	0.0356704		ENSMUSG00000086096	Gm12688	7.55647	0.00424407		ENSMUSG00000030579	Tyrobp	3.04015	4.17101e-05		ENSMUSG00000029781	Fkbp9	8.40214	1.60667e-23		ENSMUSG00000029521	Chek2	8.8248	2.31918e-06
ENSMUSG00000027360	Hdc	7.62847	0.00316422		ENSMUSG00000070691	Runx3	3.37789	0.0489015		ENSMUSG00000090939	Gm17147	6.95025	0.000645447		ENSMUSG00000095385	D630033O11Rik	9.49396	3.65034e-08		ENSMUSG00000028381	Ugcg	1.59546	0.000587544		ENSMUSG00000085532	B430319H21Rik	7.16527	0.00202745		ENSMUSG00000097166	9330179D12Rik	7.55221	0.00210506		ENSMUSG00000060962	Dmkn	3.03875	2.39557e-06		ENSMUSG00000052062	Pard3b	8.40077	7.59565e-06		ENSMUSG00000025279	Dnase1l3	8.81427	0.00179237
ENSMUSG00000029095	Ablim2	7.61097	0.0080406		ENSMUSG00000048482	Bdnf	3.36538	6.00141e-05		ENSMUSG00000097487	Ptges3l	6.94292	0.000553018		ENSMUSG00000013584	Aldh1a2	9.49195	3.22959e-22		ENSMUSG00000078920	Ifi47	1.58215	0.0115612		ENSMUSG00000027188	Pamr1	7.15879	1.44809e-09		ENSMUSG00000106720	Gm43795	7.53176	2.00649e-05		ENSMUSG00000049336	Tenm2	3.03414	0.0149913		ENSMUSG00000000805	Car4	8.39086	0.00580794		ENSMUSG00000040219	Ttc12	8.81138	1.39842e-05
ENSMUSG00000010342	Tex14	7.61097	0.000330691		ENSMUSG00000043613	Mmp3	3.31637	1.77292e-30		ENSMUSG00000049985	Ankrd55	6.94267	3.47832e-05		ENSMUSG00000039114	Nrn1	9.48713	4.54194e-08		ENSMUSG00000047261	Gap43	1.57783	0.000103724		ENSMUSG00000086866	4930512H18Rik	7.12155	0.0485375		ENSMUSG00000033508	Asprv1	7.51594	0.000360675		ENSMUSG00000063415	Cyp26b1	2.9123	0.00169874		ENSMUSG00000016756	Cmah	8.38517	1.16355e-05		ENSMUSG00000038580	Sct	8.79659	0.00147444
ENSMUSG00000073929	Trim30e-ps1	7.60978	0.0178604		ENSMUSG00000002985	Apoe	3.20186	0.013224		ENSMUSG00000030825	Hsd17b14	6.93947	0.000756718		ENSMUSG00000105302	Gm19817	9.4836	5.29886e-06		ENSMUSG00000054072	Iigp1	1.57619	0.00424926		ENSMUSG00000060441	Trim5	7.11839	0.00290089		ENSMUSG00000021874	4933413J09Rik	7.51582	0.000171087		ENSMUSG00000074785	Plxnc1	2.91042	0.00900916		ENSMUSG00000032470	Mras	8.3766	5.39921e-06		ENSMUSG00000017453	Pipox	8.76304	0.00381284
ENSMUSG00000086918	4930429F24Rik	7.60511	0.000141083		ENSMUSG00000090122	Kcne1l	3.17178	0.00508399		ENSMUSG00000073010	Gm5127	6.92443	0.00120434		ENSMUSG00000035131	Brinp3	9.46285	1.21125e-06		ENSMUSG00000040253	Gbp7	1.5758	0.00198661		ENSMUSG00000020674	Pxdn	7.09599	0.0155032		ENSMUSG00000039193	Nlrc4	7.51057	0.000101546		ENSMUSG00000028766	Alpl	2.78221	0.000536268		ENSMUSG00000021994	Wnt5a	8.37065	8.29387e-06		ENSMUSG00000104114	Gm37297	8.75131	2.84966e-05
ENSMUSG00000031189	Aff2	7.59911	0.00131367		ENSMUSG00000031722	Hp	3.12267	0.0067846		ENSMUSG00000041831	Sytl3	6.92168	0.00301453		ENSMUSG00000050737	Ptges	9.45129	5.07686e-12		ENSMUSG00000043719	Col6a6	1.57387	1.44613e-07		ENSMUSG00000042436	Mfap4	7.05597	1.93205e-11		ENSMUSG00000028036	Ptgfr	7.50725	0.00318339		ENSMUSG00000020774	Aspa	2.7714	0.0200745		ENSMUSG00000067377	Tspan6	8.3668	2.7364e-17		ENSMUSG00000037463	Fbxo27	8.73914	3.56538e-05
ENSMUSG00000034164	Emid1	7.59056	0.00450189		ENSMUSG00000008999	Bmp7	3.1131	0.000711824		ENSMUSG00000047222	Rnase2a	6.91541	0.0331767		ENSMUSG00000036863	Syde2	9.45123	7.37405e-06		ENSMUSG00000052812	Atad2b	1.56975	0.0153274		ENSMUSG00000035184	Fam124a	7.05062	0.0393095		ENSMUSG00000025185	Loxl4	7.49369	0.000665594		ENSMUSG00000018774	Cd68	2.74585	3.79924e-05		ENSMUSG00000031963	Bmper	8.3589	3.8067e-27		ENSMUSG00000024899	Papss2	8.73893	1.52947e-08
ENSMUSG00000032532	Cck	7.58818	0.00100389		ENSMUSG00000038580	Sct	3.10817	0.00977623		ENSMUSG00000085081	Rptoros	6.90632	0.000123588		ENSMUSG00000001482	Def8	9.44715	1.06834e-09		ENSMUSG00000028270	Gbp2	1.56532	0.000562718		ENSMUSG00000030532	Hddc3	7.01879	0.00324943		ENSMUSG00000045733	Sprn	7.49097	0.0151365		ENSMUSG00000026921	Egfl7	2.72426	0.0137458		ENSMUSG00000058070	Eml1	8.34651	1.73718e-05		ENSMUSG00000019775	Rgs17	8.71097	5.48829e-05
ENSMUSG00000038879	Nipal2	7.58726	0.0172436		ENSMUSG00000097445	Gm26631	3.08153	0.0289867		ENSMUSG00000040424	Hipk4	6.90234	0.0391972		ENSMUSG00000035109	Shc4	9.42055	3.44889e-07		ENSMUSG00000027351	Spred1	1.56441	1.85289e-07		ENSMUSG00000037003	Tns2	7.01425	0.00362568		ENSMUSG00000024011	Pi16	7.48609	1.33984e-07		ENSMUSG00000027765	P2ry1	2.72291	0.000286746		ENSMUSG00000024538	Ppic	8.34543	1.10474e-24		ENSMUSG00000040557	Mettl27	8.70787	0.000506897
ENSMUSG00000032589	Bsn	7.57785	0.000188696		ENSMUSG00000018845	Unc45b	3.03645	0.0140097		ENSMUSG00000067297	Ifit1bl2	6.90184	0.00781402		ENSMUSG00000030674	Qprt	9.37398	1.11043e-07		ENSMUSG00000054555	Adam12	1.55664	0.014108		ENSMUSG00000002808	Epdr1	7.00777	8.43137e-07		ENSMUSG00000051111	Sv2c	7.48118	0.00212314		ENSMUSG00000040856	Dlk1	2.71489	0.00754175		ENSMUSG00000025268	Maged2	8.34142	3.81683e-27		ENSMUSG00000056900	Usp13	8.70633	0.000459305
ENSMUSG00000023826	Prkn	7.57299	0.00432135		ENSMUSG00000068747	Sort1	3.01945	0.00113035		ENSMUSG00000026207	Speg	6.89788	0.000203242		ENSMUSG00000028197	Col24a1	9.35429	1.33453e-06		ENSMUSG00000022849	Hspbap1	1.54965	0.0100908		ENSMUSG00000026686	Lmx1a	6.99849	0.00421067		ENSMUSG00000023000	Dhh	7.47973	0.000795157		ENSMUSG00000031274	Col4a5	2.67723	0.000446815		ENSMUSG00000049115	Agtr1a	8.34076	5.41899e-06		ENSMUSG00000084762	Platr3	8.69761	0.000387807
ENSMUSG00000034379	Wdr5b	7.5677	0.000395664		ENSMUSG00000087006	Gm13889	3.01777	0.0270383		ENSMUSG00000097353	#N/A	6.87882	0.000695379		ENSMUSG00000086712	AI427809	9.34628	7.36429e-08		ENSMUSG00000041827	Oasl1	1.54597	0.0410807		ENSMUSG00000097364	#N/A	6.98325	0.00453831		ENSMUSG00000025889	Snca	7.47316	0.000330531		ENSMUSG00000105842	Gm43329	2.63822	0.0134571		ENSMUSG00000032184	Lysmd2	8.32164	1.44922e-05		ENSMUSG00000038304	Cd160	8.68422	0.000541068
ENSMUSG00000054640	Slc8a1	7.5648	0.0185241		ENSMUSG00000005580	Adcy9	2.97062	0.0016589		ENSMUSG00000015083	C8g	6.87725	0.00089531		ENSMUSG00000068130	Zfp442	9.33801	1.53565e-05		ENSMUSG00000036862	Dchs1	1.54317	0.0464445		ENSMUSG00000016494	Cd34	6.96891	0.000111581		ENSMUSG00000084756	Gm13881	7.46867	0.0302922		ENSMUSG00000043415	Otud1	2.62182	0.00846683		ENSMUSG00000024620	Pdgfrb	8.32002	2.12491e-07		ENSMUSG00000021702	Thbs4	8.68372	1.19534e-15
ENSMUSG00000054545	Ugt1a6a	7.55427	0.0275399		ENSMUSG00000027832	Ptx3	2.93297	1.6929e-18		ENSMUSG00000084918	Gm12708	6.87418	0.00076388		ENSMUSG00000006014	Prg4	9.32712	1.88728e-07		ENSMUSG00000067780	Pi15	1.54031	0.000514403		ENSMUSG00000019997	Ccn2	6.89657	0.00836491		ENSMUSG00000027315	Spint1	7.45531	0.000570476		ENSMUSG00000052713	Zfp608	2.61447	0.0108024		ENSMUSG00000020467	Efemp1	8.29882	6.53434e-28		ENSMUSG00000036964	Trim17	8.66617	0.00186818
ENSMUSG00000025784	Clec3b	7.53524	7.09678e-07		ENSMUSG00000029675	Eln	2.93294	5.8244e-11		ENSMUSG00000022033	Pbk	6.86312	1.87008e-16		ENSMUSG00000085316	D330050G23Rik	9.28761	1.03042e-07		ENSMUSG00000013419	Zfp651	1.52988	0.0427863		ENSMUSG00000049929	Lpar4	6.85975	0.0358595		ENSMUSG00000066363	Serpina3f	7.45511	0.00263827		ENSMUSG00000030022	Adamts9	2.57558	1.52575e-05		ENSMUSG00000046491	C1qtnf2	8.28956	2.3465e-07		ENSMUSG00000022790	Igsf11	8.65352	0.000136085
ENSMUSG00000043263	Ifi209	7.52284	0.00218315		ENSMUSG00000042961	Egflam	2.89605	0.0499852		ENSMUSG00000021135	Slc10a1	6.86269	0.00169545		ENSMUSG00000020264	Slc36a2	9.27876	0.0195358		ENSMUSG00000039601	Rcan2	1.52847	0.00102069		ENSMUSG00000034614	Pik3ip1	6.81376	0.0419706		ENSMUSG00000107017	Gm43196	7.44391	0.000310867		ENSMUSG00000020601	Trib2	2.4788	0.0452778		ENSMUSG00000037085	Trmt12	8.28493	6.65485e-05		ENSMUSG00000033006	Sox10	8.64661	0.0137982
ENSMUSG00000033082	Clec1a	7.51565	0.000182877		ENSMUSG00000046618	Olfml2a	2.88619	1.08989e-05		ENSMUSG00000011658	Fuz	6.85869	4.16634e-05		ENSMUSG00000048776	Pthlh	9.27848	4.28175e-12		ENSMUSG00000007836	Hnrnpa0	1.52286	0.0178496		ENSMUSG00000027208	Fgf7	6.79375	0.0383816		ENSMUSG00000026546	Cfap45	7.42757	0.000248588		ENSMUSG00000046056	Sbsn	2.46453	7.70771e-05		ENSMUSG00000042302	Ehbp1	8.28343	9.68313e-05		ENSMUSG00000029381	Shroom3	8.64467	4.64849e-05
ENSMUSG00000033006	Sox10	7.51374	0.0195724		ENSMUSG00000041164	Zmiz2	2.85884	0.0127115		ENSMUSG00000078521	Aunip	6.85108	0.00109045		ENSMUSG00000052353	Cemip	9.27805	0.000307238		ENSMUSG00000024789	Jak2	1.51306	0.000410589		ENSMUSG00000021319	Sfrp4	6.77863	0.00199001		ENSMUSG00000051748	Wfdc21	7.40623	0.00103191		ENSMUSG00000038811	Gngt2	2.44434	0.000135348		ENSMUSG00000036334	Igsf10	8.28295	1.70419e-07		ENSMUSG00000056973	Ces1d	8.6366	0.00137119
ENSMUSG00000066058	Cldn19	7.49143	0.00279262		ENSMUSG00000102856	Gm37084	2.84229	0.0374706		ENSMUSG00000042641	Rgsl1	6.84865	0.000732089		ENSMUSG00000025776	Crispld1	9.26569	6.29476e-09		ENSMUSG00000031842	Pde4c	1.50848	0.000945928		ENSMUSG00000071042	Rasgrp3	6.77291	1.22794e-08		ENSMUSG00000022824	Muc13	7.40205	0.000433642		ENSMUSG00000032554	Trf	2.3764	1.09691e-05		ENSMUSG00000033965	Slc16a2	8.28258	2.05836e-09		ENSMUSG00000073633	Fbxo36	8.62222	0.000149181
ENSMUSG00000025129	Ppp1r27	7.4869	0.000191592		ENSMUSG00000038530	Rgs4	2.82822	0.00046983		ENSMUSG00000022003	Slc25a30	6.8483	7.07864e-07		ENSMUSG00000032181	Scg3	9.25851	1.06554e-06		ENSMUSG00000058624	Gda	1.495	0.0403767		ENSMUSG00000029334	Prkg2	6.76828	0.00765032		ENSMUSG00000104262	Gm37747	7.38652	0.000192658		ENSMUSG00000066361	Serpina3c	2.36162	0.0375605		ENSMUSG00000040219	Ttc12	8.28052	1.02984e-06		ENSMUSG00000030905	Crym	8.61281	0.0125607
ENSMUSG00000020904	Cfap52	7.47906	0.020523		ENSMUSG00000103818	Gm38009	2.82722	0.00486317		ENSMUSG00000028492	Saxo1	6.84728	0.00127485		ENSMUSG00000040086	Tnni3k	9.25784	0.0110817		ENSMUSG00000033368	Trim69	1.49497	0.0199727		ENSMUSG00000030116	Mfap5	6.76524	3.14675e-07		ENSMUSG00000031385	Plxnb3	7.37277	0.000564515		ENSMUSG00000030401	Rtn2	2.35064	0.0253029		ENSMUSG00000037661	Gpr160	8.27345	2.41189e-05		ENSMUSG00000034258	Flvcr2	8.60382	0.000226482
ENSMUSG00000048776	Pthlh	7.47666	4.02687e-05		ENSMUSG00000060131	Atp8b4	2.80087	0.0399124		ENSMUSG00000039345	Mettl22	6.84299	8.34549e-07		ENSMUSG00000006342	Susd2	9.25466	4.36745e-11		ENSMUSG00000026043	Col3a1	1.49046	5.90305e-15		ENSMUSG00000045573	Penk	6.75638	0.0498249		ENSMUSG00000044172	Ptx4	7.36334	0.0343214		ENSMUSG00000002985	Apoe	2.3399	5.10418e-13		ENSMUSG00000021838	Samd4	8.25832	3.61205e-07		ENSMUSG00000033788	Dysf	8.57619	0.000227796
ENSMUSG00000067780	Pi15	7.47531	1.89116e-05		ENSMUSG00000101089	2610016A17Rik	2.76856	0.0490185		ENSMUSG00000032725	Folr2	6.84176	1.15233e-05		ENSMUSG00000090272	Mndal	9.24377	1.05086e-22		ENSMUSG00000016496	Cd274	1.47292	0.00158358		ENSMUSG00000067377	Tspan6	6.7538	2.1126e-08		ENSMUSG00000105387	Gm29681	7.36277	0.00282106		ENSMUSG00000031503	Col4a2	2.33	8.40308e-08		ENSMUSG00000009654	Oit3	8.25529	7.46564e-05		ENSMUSG00000021087	Rtn1	8.57548	0.0109111
ENSMUSG00000030711	Sult1a1	7.46623	1.06516e-05		ENSMUSG00000034855	Cxcl10	2.73143	5.67277e-06		ENSMUSG00000084964	Gm15503	6.81055	0.000865862		ENSMUSG00000079481	Nhsl2	9.22958	4.518e-08		ENSMUSG00000039153	Runx2	1.46947	0.00198019		ENSMUSG00000051041	Olfml1	6.75119	0.0258289		ENSMUSG00000103910	#N/A	7.36025	0.000756672		ENSMUSG00000061080	Lsamp	2.30061	0.0276682		ENSMUSG00000071042	Rasgrp3	8.25502	2.87477e-06		ENSMUSG00000035799	Twist1	8.57198	0.000346311
ENSMUSG00000042045	Sln	7.46606	0.00331009		ENSMUSG00000049538	Adamts16	2.71794	4.85754e-08		ENSMUSG00000024530	Prelid3a	6.79856	8.97709e-05		ENSMUSG00000045658	Pid1	9.22316	2.40006e-15		ENSMUSG00000049502	Dtx3l	1.46179	0.0178894		ENSMUSG00000006586	Runx1t1	6.7325	0.0203331		ENSMUSG00000102625	Gm37672	7.34923	0.00293395		ENSMUSG00000043719	Col6a6	2.27548	0.0118521		ENSMUSG00000000409	Lck	8.2486	1.38847e-05		ENSMUSG00000005950	P2rx5	8.56854	0.000795815
ENSMUSG00000029675	Eln	7.45041	0.000330691		ENSMUSG00000029134	Plb1	2.70717	0.0387383		ENSMUSG00000033610	Pank1	6.7693	0.0378641		ENSMUSG00000029576	Radil	9.21733	3.1821e-09		ENSMUSG00000025921	Rdh10	1.45793	0.000201698		ENSMUSG00000060961	Slc4a4	6.70844	7.37776e-05		ENSMUSG00000040759	Cmtm5	7.34557	0.0300589		ENSMUSG00000043953	Ccrl2	2.20809	0.0108024		ENSMUSG00000039887	Alg14	8.24808	6.56595e-18		ENSMUSG00000099364	5730419F03Rik	8.55023	0.000514662
ENSMUSG00000054446	Cpa1	7.44715	0.000661537		ENSMUSG00000046688	Tifa	2.70468	1.52487e-05		ENSMUSG00000103735	Gm38317	6.76903	0.000814746		ENSMUSG00000036560	Lgi4	9.21655	0.00323862		ENSMUSG00000035692	Isg15	1.45715	0.0150648		ENSMUSG00000024011	Pi16	6.69299	1.54849e-08		ENSMUSG00000097860	#N/A	7.33183	4.14459e-05		ENSMUSG00000057457	Phex	2.18835	0.0247232		ENSMUSG00000029838	Ptn	8.24175	5.18511e-10		ENSMUSG00000027935	Rab13	8.54914	4.10418e-09
ENSMUSG00000047501	Cldn4	7.44625	0.000936512		ENSMUSG00000079012	Serpina3m	2.70051	0.000129225		ENSMUSG00000028957	Per3	6.75907	0.000114235		ENSMUSG00000057751	Megf6	9.18333	7.7156e-06		ENSMUSG00000030921	Trim30a	1.44998	8.77021e-05		ENSMUSG00000048706	Lurap1l	6.65894	0.011565		ENSMUSG00000085341	#N/A	7.32853	0.00124491		ENSMUSG00000067235	H2-Q10	2.16348	0.0244585		ENSMUSG00000022422	Dscc1	8.23857	6.77394e-06		ENSMUSG00000031616	Ednra	8.54674	0.00971869
ENSMUSG00000036158	Prickle1	7.44282	0.00816834		ENSMUSG00000025150	Cbr2	2.69694	0.0397901		ENSMUSG00000026829	Gbgt1	6.74708	0.00424638		ENSMUSG00000046318	Ccbe1	9.17841	1.85486e-14		ENSMUSG00000034855	Cxcl10	1.44262	1.08346e-07		ENSMUSG00000044548	Dact1	6.63316	0.00113054		ENSMUSG00000036699	Zcchc12	7.3273	0.00118771		ENSMUSG00000026640	Plxna2	2.1479	0.0368191		ENSMUSG00000030306	Tmtc1	8.23456	0.000123391		ENSMUSG00000038602	Slc35f1	8.54334	0.0042125
ENSMUSG00000021702	Thbs4	7.40449	0.00116998		ENSMUSG00000101249	Gm29216	2.68926	4.40508e-05		ENSMUSG00000059336	Slc14a1	6.74451	0.00626971		ENSMUSG00000021702	Thbs4	9.1622	3.57939e-07		ENSMUSG00000052776	Oas1a	1.40972	0.0466038		ENSMUSG00000030562	Nox4	6.5409	0.012751		ENSMUSG00000100235	Gm28557	7.32167	0.00984403		ENSMUSG00000028339	Col15a1	2.10355	0.000731297		ENSMUSG00000039883	Lrrc17	8.23432	6.65917e-25		ENSMUSG00000044345	Marveld1	8.53312	1.60309e-05
ENSMUSG00000038403	Hjv	7.38602	0.00080571		ENSMUSG00000073418	C4b	2.653	0.0111076		ENSMUSG00000053219	Raet1e	6.74288	0.000214756		ENSMUSG00000020374	Rasgef1c	9.1588	5.2549e-09		ENSMUSG00000078350	Smim1	1.40146	0.000711075		ENSMUSG00000022032	Scara5	6.49311	1.54849e-08		ENSMUSG00000028600	Podn	7.32157	0.000154322		ENSMUSG00000020019	Ntn4	2.07986	0.00115038		ENSMUSG00000095026	Gm3336	8.23163	4.20903e-05		ENSMUSG00000070287	Slc35g2	8.5294	0.0132728
ENSMUSG00000036687	Tmem184a	7.38451	0.000274981		ENSMUSG00000000560	Gabra2	2.6413	0.000848638		ENSMUSG00000055923	Aasdh	6.72201	0.000307006		ENSMUSG00000028111	Ctsk	9.1579	1.56204e-24		ENSMUSG00000091649	Phf11b	1.39711	0.00174199		ENSMUSG00000040717	Il17rd	6.45481	0.0349752		ENSMUSG00000085995	Gm2788	7.32089	0.0193961		ENSMUSG00000001435	Col18a1	2.07589	0.0253069		ENSMUSG00000010830	Kdelr3	8.23012	5.258e-22		ENSMUSG00000021485	Mxd3	8.50785	0.00802578
ENSMUSG00000021798	Ldb3	7.37372	2.85767e-07		ENSMUSG00000034459	Ifit1	2.61731	0.00353539		ENSMUSG00000082841	Gm12994	6.71792	0.00241937		ENSMUSG00000054640	Slc8a1	9.1529	4.34744e-05		ENSMUSG00000035208	Slfn8	1.3968	0.0328641		ENSMUSG00000017446	C1qtnf1	6.43056	0.000343252		ENSMUSG00000020890	Gucy2e	7.3158	0.0205001		ENSMUSG00000031502	Col4a1	2.07575	2.08407e-07		ENSMUSG00000027656	Ccn5	8.22785	2.46916e-13		ENSMUSG00000033210	Slc9c1	8.49703	0.00190669
ENSMUSG00000085980	Gm12408	7.3607	0.00132625		ENSMUSG00000037872	Ackr1	2.61448	4.00144e-10		ENSMUSG00000036223	Ska1	6.71676	5.36161e-05		ENSMUSG00000030638	Sh3gl3	9.13553	1.1956e-05		ENSMUSG00000060572	Mfap2	1.39014	1.64528e-07		ENSMUSG00000100396	Gm29367	6.39126	0.0316217		ENSMUSG00000063681	Crb1	7.31492	0.0243644		ENSMUSG00000047534	Mis18bp1	2.03436	0.0346502		ENSMUSG00000034442	Trmt5	8.22451	3.43548e-06		ENSMUSG00000014361	Mertk	8.49108	0.0219358
ENSMUSG00000033715	Akr1c14	7.35129	0.0298331		ENSMUSG00000039252	Lgi2	2.60555	7.42395e-12		ENSMUSG00000100594	2810414N06Rik	6.71426	0.000836562		ENSMUSG00000056427	Slit3	9.1275	9.66082e-09		ENSMUSG00000023087	Noct	1.38842	9.10794e-09		ENSMUSG00000036564	Ndrg4	6.38536	0.00340768		ENSMUSG00000097231	Gm26852	7.31431	0.000810836		ENSMUSG00000020717	Pecam1	2.00937	0.000844686		ENSMUSG00000038871	Bpgm	8.22243	8.17615e-05		ENSMUSG00000040624	Plekhg1	8.48222	0.00113411
ENSMUSG00000048096	Lmod1	7.3456	0.00211378		ENSMUSG00000069792	Wfdc17	2.59836	0.00728024		ENSMUSG00000100164	2610306M01Rik	6.71386	0.00125415		ENSMUSG00000041642	Kif21b	9.119	3.33534e-07		ENSMUSG00000038970	Lmtk2	1.38702	0.038561		ENSMUSG00000030409	Dmpk	6.32907	0.00434366		ENSMUSG00000104867	Gm43728	7.31381	0.00338542		ENSMUSG00000027832	Ptx3	1.92395	0.000135348		ENSMUSG00000032491	Nradd	8.21815	5.01535e-06		ENSMUSG00000106121	Gm42679	8.47101	0.0118887
ENSMUSG00000033316	Galnt9	7.33935	0.000431189		ENSMUSG00000066361	Serpina3c	2.5896	2.27219e-07		ENSMUSG00000028773	Fabp3	6.71235	5.0596e-09		ENSMUSG00000026424	Gpr37l1	9.10664	1.1668e-05		ENSMUSG00000039997	Ifi203	1.3813	4.15181e-05		ENSMUSG00000034520	Gjc1	6.20052	0.00959573		ENSMUSG00000043448	Gjc2	7.31324	0.000727825		ENSMUSG00000027408	Cpxm1	1.91304	3.14682e-07		ENSMUSG00000027750	Postn	8.2158	8.25751e-57		ENSMUSG00000061576	Dpp6	8.46823	0.0036128
ENSMUSG00000103560	Gm38070	7.33692	0.0345524		ENSMUSG00000085721	Gm12796	2.58337	0.00323198		ENSMUSG00000093622	Gm20703	6.71097	0.00135461		ENSMUSG00000063297	Luzp2	9.09822	0.00158405		ENSMUSG00000072844	G530011O06Rik	1.3735	0.0082785		ENSMUSG00000027204	Fbn1	6.19116	8.46627e-14		ENSMUSG00000105135	Gm43667	7.31124	0.015429		ENSMUSG00000027611	Procr	1.90837	7.72839e-07		ENSMUSG00000012017	Scarf2	8.20748	3.04062e-05		ENSMUSG00000068614	Actc1	8.4558	2.1859e-09
ENSMUSG00000038239	Hrc	7.3332	1.08845e-22		ENSMUSG00000020605	Hs1bp3	2.57501	0.0273945		ENSMUSG00000087444	Gm5475	6.70186	0.00175664		ENSMUSG00000054418	2900041M22Rik	9.06564	1.63958e-05		ENSMUSG00000036412	Arsi	1.36812	0.00827853		ENSMUSG00000043631	Ecm2	6.15621	0.00594045		ENSMUSG00000107049	Gm43771	7.3105	0.0208205		ENSMUSG00000022871	Fetub	1.88859	0.00118632		ENSMUSG00000031673	Cdh11	8.19574	2.34301e-08		ENSMUSG00000022335	Zfat	8.4467	0.000172731
ENSMUSG00000004698	Hdac9	7.33228	0.00267593		ENSMUSG00000068600	Gml2	2.55135	0.00322226		ENSMUSG00000081544	Gm13077	6.69979	0.00113912		ENSMUSG00000066361	Serpina3c	9.05488	0.0184362		ENSMUSG00000038375	Trp53inp2	1.35372	0.00635728		ENSMUSG00000031538	Plat	6.14392	7.27562e-08		ENSMUSG00000034997	Htr2a	7.30294	0.0027424		ENSMUSG00000065037	Rn7sk	1.87875	0.0106286		ENSMUSG00000053199	Arhgap20	8.18411	0.000723794		ENSMUSG00000025420	Katnal2	8.43242	0.00480154
ENSMUSG00000075707	Dio3	7.32381	0.0285282		ENSMUSG00000022840	Adcy5	2.54064	0.0442465		ENSMUSG00000097321	1700028E10Rik	6.69464	0.001215		ENSMUSG00000029084	Cd38	9.05476	4.57735e-12		ENSMUSG00000022371	Col14a1	1.35142	2.28714e-09		ENSMUSG00000016024	Lbp	6.13711	0.00401298		ENSMUSG00000042770	Hebp1	7.29104	0.000472498		ENSMUSG00000016496	Cd274	1.86724	0.00141181		ENSMUSG00000022091	Sorbs3	8.17796	1.82684e-05		ENSMUSG00000000627	Sema4f	8.43135	0.00032948
ENSMUSG00000026532	Spta1	7.31673	0.000732797		ENSMUSG00000026712	Mrc1	2.53871	0.00936068		ENSMUSG00000035455	Fignl1	6.69288	4.77267e-10		ENSMUSG00000026069	Il1rl1	9.01427	0.000217495		ENSMUSG00000070031	Sp140	1.34734	0.0248339		ENSMUSG00000032024	Clmp	6.08883	1.54849e-08		ENSMUSG00000032925	Itgbl1	7.28379	2.74273e-11		ENSMUSG00000023341	Mx2	1.83883	0.0194613		ENSMUSG00000046318	Ccbe1	8.17515	2.1921e-06		ENSMUSG00000046807	Lrrc75b	8.4245	9.53907e-05
ENSMUSG00000021388	Aspn	7.31414	1.20054e-17		ENSMUSG00000050035	Fhl4	2.52692	0.00751219		ENSMUSG00000082070	Gm1866	6.6915	7.37148e-05		ENSMUSG00000028972	Car6	9.00536	0.0265857		ENSMUSG00000028268	Gbp3	1.34508	0.0176835		ENSMUSG00000029070	Mxra8	6.06164	1.54849e-08		ENSMUSG00000050994	Adgb	7.28137	0.000891768		ENSMUSG00000048120	Entpd1	1.80325	0.0370113		ENSMUSG00000021760	Gpx8	8.16796	1.67534e-26		ENSMUSG00000043747	1520401A03Rik	8.42125	0.000886968
ENSMUSG00000030306	Tmtc1	7.30828	0.00804803		ENSMUSG00000029373	Pf4	2.51127	0.0132327		ENSMUSG00000067220	Cnga1	6.68685	0.00143016		ENSMUSG00000010797	Wnt2	9.00017	2.18762e-06		ENSMUSG00000000392	Fap	1.34486	4.87333e-06		ENSMUSG00000044337	Ackr3	6.05833	7.61468e-18		ENSMUSG00000054626	Xlr	7.28027	0.0168524		ENSMUSG00000028369	Svep1	1.79255	0.000606062		ENSMUSG00000004885	Crabp2	8.16745	7.32325e-05		ENSMUSG00000012126	Ubxn11	8.41325	7.88126e-05
ENSMUSG00000038527	C1rl	7.30347	0.000685207		ENSMUSG00000105842	Gm43329	2.45453	0.0065227		ENSMUSG00000067878	Map7d3	6.68028	0.00145785		ENSMUSG00000040229	Gpr34	8.99643	0.0174518		ENSMUSG00000001348	Acp5	1.34343	0.00997764		ENSMUSG00000095930	Nim1k	6.03782	0.0326511		ENSMUSG00000046550	Spin2c	7.27796	0.0183737		ENSMUSG00000029675	Eln	1.78155	0.0180337		ENSMUSG00000059173	Pde1a	8.16688	1.31642e-05		ENSMUSG00000078350	Smim1	8.40769	0.000355171
ENSMUSG00000028370	Pappa	7.29741	0.0319702		ENSMUSG00000041617	Ccdc74a	2.45206	0.0428123		ENSMUSG00000036743	Psma8	6.67574	0.000280648		ENSMUSG00000053846	Lipg	8.99554	2.72305e-06		ENSMUSG00000073555	Gm4951	1.33994	0.0445429		ENSMUSG00000079018	Ly6c1	6.03267	2.11057e-06		ENSMUSG00000050108	Bpifc	7.26931	0.0171657		ENSMUSG00000020914	Top2a	1.71863	0.00980503		ENSMUSG00000068699	Flnc	8.16632	1.00442e-07		ENSMUSG00000034311	Kif4	8.3933	0.00215319
ENSMUSG00000030772	Dkk3	7.2933	0.000416043		ENSMUSG00000057691	Zfp746	2.44338	1.1115e-08		ENSMUSG00000089697	Gm15947	6.66757	0.00403846		ENSMUSG00000037762	Slc16a9	8.99046	3.78378e-07		ENSMUSG00000068245	Phf11d	1.33738	1.77975e-08		ENSMUSG00000021872	Rnase10	5.9976	0.0040707		ENSMUSG00000020839	Tmigd1	7.26751	0.000677871		ENSMUSG00000031504	Rab20	1.71402	0.0242629		ENSMUSG00000027860	Vangl1	8.16315	7.63231e-05		ENSMUSG00000062526	Mppe1	8.36394	7.08492e-05
ENSMUSG00000070867	Trabd2b	7.28276	0.000612078		ENSMUSG00000031274	Col4a5	2.40204	2.01065e-11		ENSMUSG00000054237	Fra10ac1	6.65789	7.09475e-07		ENSMUSG00000033998	Kcnk1	8.98827	0.00247832		ENSMUSG00000033355	Rtp4	1.33286	0.000402693		ENSMUSG00000017400	Stac2	5.99706	0.000111581		ENSMUSG00000064329	Scn1a	7.26582	0.00395516		ENSMUSG00000042834	Nrep	1.69533	7.79003e-05		ENSMUSG00000042708	Shcbp1l	8.14122	5.95785e-05		ENSMUSG00000026622	Nek2	8.34273	3.90834e-07
ENSMUSG00000042895	Abra	7.26839	0.000376678		ENSMUSG00000047749	Zc3hav1l	2.3804	1.97658e-05		ENSMUSG00000085882	2610507I01Rik	6.64855	0.00149772		ENSMUSG00000024227	Pdzph1	8.97048	3.21332e-07		ENSMUSG00000099597	#N/A	1.32961	0.000683067		ENSMUSG00000097056	#N/A	5.95184	0.000897861		ENSMUSG00000007591	Tssk4	7.25173	0.00277402		ENSMUSG00000016194	Hsd11b1	1.68332	7.33218e-06		ENSMUSG00000029321	Slc10a6	8.13982	5.19099e-06		ENSMUSG00000062012	Zfp13	8.34085	0.0167221
ENSMUSG00000038580	Sct	7.24722	2.39554e-06		ENSMUSG00000030930	Chst15	2.37314	0.0263583		ENSMUSG00000062995	Ica1	6.64563	0.0017739		ENSMUSG00000022456	Sept3	8.96304	0.0169225		ENSMUSG00000035279	Ssc5d	1.32121	3.96704e-10		ENSMUSG00000064061	Dzip3	5.88776	3.58987e-07		ENSMUSG00000019913	Sim1	7.24286	0.00624465		ENSMUSG00000037426	Depdc5	1.67461	0.0425639		ENSMUSG00000091561	Gm6665	8.13791	4.49025e-06		ENSMUSG00000028078	Dclk2	8.32188	0.00274986
ENSMUSG00000030674	Qprt	7.24465	0.000746516		ENSMUSG00000104583	Gm42701	2.36755	0.0448743		ENSMUSG00000039182	AW209491	6.64093	5.21322e-08		ENSMUSG00000021846	Peli2	8.96068	3.17478e-06		ENSMUSG00000039501	Znfx1	1.32081	0.00994028		ENSMUSG00000042485	Mustn1	5.82444	0.0249207		ENSMUSG00000036928	Stag3	7.23787	0.000996258		ENSMUSG00000074207	Adh1	1.66352	9.49352e-08		ENSMUSG00000026730	Pter	8.13397	2.94727e-06		ENSMUSG00000020785	Camkk1	8.32093	0.00274986
ENSMUSG00000034796	Cpne7	7.23207	0.00457497		ENSMUSG00000067780	Pi15	2.32542	5.06872e-08		ENSMUSG00000104554	Gm4610	6.63456	2.32257e-09		ENSMUSG00000048782	Insc	8.95979	0.0169747		ENSMUSG00000031838	Ifi30	1.31279	0.000210358		ENSMUSG00000074579	Lekr1	5.74303	0.00983859		ENSMUSG00000097903	Gm26679	7.23548	0.0222039		ENSMUSG00000060572	Mfap2	1.64651	1.30879e-05		ENSMUSG00000026163	Sphkap	8.12908	2.80272e-06		ENSMUSG00000087060	Eldr	8.31754	0.00381708
ENSMUSG00000030351	Tspan11	7.23068	8.42473e-05		ENSMUSG00000050663	Trhde	2.32314	0.00923308		ENSMUSG00000075297	H60b	6.63401	0.0035471		ENSMUSG00000097289	#N/A	8.95568	0.0191308		ENSMUSG00000039145	Camk1d	1.31072	0.0240979		ENSMUSG00000087366	Junos	5.73915	0.00276116		ENSMUSG00000102051	Ly6a2	7.22976	0.000670177		ENSMUSG00000037316	Bag4	1.64575	0.045098		ENSMUSG00000022476	Polr3h	8.11818	6.50595e-06		ENSMUSG00000029084	Cd38	8.31564	0.00580444
ENSMUSG00000028555	Ttc39a	7.22885	0.000520723		ENSMUSG00000043953	Ccrl2	2.31364	0.0254795		ENSMUSG00000070814	Zswim9	6.63231	0.00426327		ENSMUSG00000031952	Chst5	8.95489	0.0185974		ENSMUSG00000070327	Rnf213	1.26886	0.00751592		ENSMUSG00000067219	Nipal1	5.72699	0.00344822		ENSMUSG00000064065	Ipcef1	7.22621	0.000732631		ENSMUSG00000020902	Ntn1	1.6107	0.00515771		ENSMUSG00000047037	Nipa1	8.1172	0.000211989		ENSMUSG00000015709	Arnt2	8.311	0.0287341
ENSMUSG00000029130	Rnf32	7.22639	0.000487536		ENSMUSG00000058624	Gda	2.31069	1.31606e-06		ENSMUSG00000087528	9830144P21Rik	6.63128	0.00155666		ENSMUSG00000028637	Ccdc30	8.95357	4.09695e-05		ENSMUSG00000028126	Pip5k1a	1.26851	0.00700075		ENSMUSG00000040213	Kyat3	5.60724	7.49984e-06		ENSMUSG00000105640	Gm42912	7.22457	0.0214964		ENSMUSG00000044749	Abca6	1.60479	0.00248431		ENSMUSG00000047330	Kcne4	8.1154	1.99816e-05		ENSMUSG00000019989	Enpp3	8.30767	0.017136
ENSMUSG00000021448	Shc3	7.21495	0.000661537		ENSMUSG00000039683	Sdk1	2.29951	2.20304e-08		ENSMUSG00000034311	Kif4	6.63028	1.67143e-05		ENSMUSG00000040133	Gpr176	8.95164	0.0190881		ENSMUSG00000026193	Fn1	1.26505	2.69833e-05		ENSMUSG00000015316	Slamf1	5.5976	0.00300772		ENSMUSG00000056738	A730036I17Rik	7.22162	0.0305528		ENSMUSG00000020486	Sept4	1.58025	0.0325361		ENSMUSG00000033361	Prrg3	8.10874	1.06132e-05		ENSMUSG00000050505	Pcdh20	8.28994	9.73863e-05
ENSMUSG00000028358	Zfp618	7.18858	0.00274791		ENSMUSG00000036596	Cpz	2.28814	3.90828e-07		ENSMUSG00000041949	Tango6	6.61869	0.00232217		ENSMUSG00000030207	Fam234b	8.93782	2.04454e-08		ENSMUSG00000017754	Pltp	1.2646	0.0266042		ENSMUSG00000027710	Acad9	5.58841	4.7434e-05		ENSMUSG00000032128	Robo3	7.21836	0.00302874		ENSMUSG00000021508	Cxcl14	1.51736	4.99088e-05		ENSMUSG00000037225	Fgf2	8.10735	0.00118942		ENSMUSG00000026224	4933407L21Rik	8.2797	0.00143368
ENSMUSG00000016756	Cmah	7.18756	2.06733e-05		ENSMUSG00000045573	Penk	2.26896	1.4646e-17		ENSMUSG00000081809	Gm15539	6.61794	0.00198836		ENSMUSG00000078920	Ifi47	8.9378	8.51106e-19		ENSMUSG00000086894	Gm15708	1.26138	0.018693		ENSMUSG00000022330	Osr2	5.58054	0.00263954		ENSMUSG00000037593	Rskr	7.20373	0.0219721		ENSMUSG00000038156	Spon1	1.50702	9.66565e-05		ENSMUSG00000060044	Tmem26	8.0994	9.24133e-06		ENSMUSG00000022756	Slc7a4	8.27245	0.00163758
ENSMUSG00000022754	Tmem45a	7.16252	3.14231e-13		ENSMUSG00000035936	Aldh5a1	2.25849	0.00684431		ENSMUSG00000045551	Fpr1	6.61275	0.00345632		ENSMUSG00000078452	Raet1d	8.93073	2.42958e-09		ENSMUSG00000041870	Ankrd13a	1.25741	0.0334513		ENSMUSG00000062591	Tubb4a	5.57016	0.000271937		ENSMUSG00000104816	Gm43473	7.20031	0.0198111		ENSMUSG00000004791	Pgf	1.48667	0.0425639		ENSMUSG00000039178	Tbc1d19	8.09843	3.79035e-07		ENSMUSG00000049721	Gal3st1	8.26912	0.000178863
ENSMUSG00000040759	Cmtm5	7.16017	0.00287867		ENSMUSG00000024887	Asah2	2.23912	0.000868416		ENSMUSG00000071256	Zfp213	6.59815	0.00270823		ENSMUSG00000050069	Grem2	8.92946	0.024489		ENSMUSG00000033039	Micall1	1.25426	0.0145453		ENSMUSG00000029061	Mmp23	5.54627	0.000429893		ENSMUSG00000073008	Gpr174	7.19572	0.0269893		ENSMUSG00000039899	Fgl2	1.44293	0.0145965		ENSMUSG00000038065	Mturn	8.0979	4.44558e-05		ENSMUSG00000042489	Clspn	8.26742	1.42056e-06
ENSMUSG00000051728	Fam243	7.15449	0.0402783		ENSMUSG00000041261	Car8	2.22916	6.022e-09		ENSMUSG00000034853	Acot11	6.59673	0.00403846		ENSMUSG00000035407	Kank4	8.92555	1.37933e-06		ENSMUSG00000019326	Aoc3	1.24623	0.000411997		ENSMUSG00000066363	Serpina3f	5.49852	0.00434366		ENSMUSG00000097344	#N/A	7.17172	0.0233619		ENSMUSG00000009281	Rarres2	1.44085	0.00113497		ENSMUSG00000055254	Ntrk2	8.09543	2.8718e-06		ENSMUSG00000024500	Ppp2r2b	8.25109	0.0117647
ENSMUSG00000031775	Pllp	7.14492	0.0130207		ENSMUSG00000030513	Pcsk6	2.21879	8.27393e-15		ENSMUSG00000024340	Btnl2	6.59564	0.00998305		ENSMUSG00000028989	Angptl7	8.91869	3.9107e-05		ENSMUSG00000037119	Fam91a1	1.2445	0.00556641		ENSMUSG00000052560	Cpne8	5.49258	5.13346e-06		ENSMUSG00000005672	Kit	7.16937	5.20387e-05		ENSMUSG00000029304	Spp1	1.42623	1.2717e-07		ENSMUSG00000019761	Krt10	8.09337	8.58249e-05		ENSMUSG00000033147	Slc22a15	8.24947	0.00115805
ENSMUSG00000037379	Spon2	7.1419	2.85767e-07		ENSMUSG00000017652	Cd40	2.19505	0.0340762		ENSMUSG00000085085	1700086P04Rik	6.5927	0.00814889		ENSMUSG00000056174	Col8a2	8.90232	8.51799e-07		ENSMUSG00000031458	Coprs	1.23913	0.0324729		ENSMUSG00000002847	Pla1a	5.47556	3.92484e-08		ENSMUSG00000098645	Gm27201	7.16159	0.00183921		ENSMUSG00000073599	Ecscr	1.42439	0.0318228		ENSMUSG00000020427	Igfbp3	8.09148	3.15966e-08		ENSMUSG00000086544	Chn1os3	8.23971	0.000215294
ENSMUSG00000047230	Cldn2	7.13736	0.0406955		ENSMUSG00000105896	Gm43311	2.193	0.00279691		ENSMUSG00000027115	Kif18a	6.59039	0.000131413		ENSMUSG00000026825	Dnm1	8.87726	1.02407e-12		ENSMUSG00000024639	Gnaq	1.23746	0.00875287		ENSMUSG00000022665	Ccdc80	5.43103	6.94313e-11		ENSMUSG00000086070	8430436N08Rik	7.16026	0.00567614		ENSMUSG00000020432	Tcn2	1.4067	0.0213366		ENSMUSG00000054892	Txk	8.09011	1.07875e-05		ENSMUSG00000025648	Pfkfb4	8.23658	6.87428e-05
ENSMUSG00000021087	Rtn1	7.13432	0.0023338		ENSMUSG00000030515	Tarsl2	2.18761	0.0362145		ENSMUSG00000000385	Tmprss2	6.58896	0.00284901		ENSMUSG00000090698	Apold1	8.87577	0.00151204		ENSMUSG00000027523	Gnas	1.23304	0.0154911		ENSMUSG00000020695	Mrc2	5.38429	0.0361025		ENSMUSG00000020884	Asgr1	7.15418	0.000580236		ENSMUSG00000022371	Col14a1	1.38705	0.00318753		ENSMUSG00000004891	Nes	8.08827	0.000295176		ENSMUSG00000049526	Tmem202	8.22695	0.000381552
ENSMUSG00000067001	Serpinb7	7.12101	0.0398836		ENSMUSG00000021091	Serpina3n	2.16296	6.57767e-13		ENSMUSG00000024673	Ms4a1	6.58303	0.00331722		ENSMUSG00000054203	Ifi205	8.87139	1.00757e-20		ENSMUSG00000025178	Pi4k2a	1.23235	0.0229789		ENSMUSG00000001240	Ramp2	5.32534	0.00509768		ENSMUSG00000030158	Clec12b	7.12643	0.0262018		ENSMUSG00000000739	Sult5a1	1.37023	0.00156887		ENSMUSG00000067276	Capn6	8.0852	3.87942e-06		ENSMUSG00000061462	Obscn	8.21188	1.73901e-06
ENSMUSG00000024076	Vit	7.11804	0.000112677		ENSMUSG00000040428	Plekha4	2.16018	9.934e-06		ENSMUSG00000046157	Tmem229b	6.57535	3.66752e-06		ENSMUSG00000097028	Ptgs2os	8.86867	1.74043e-05		ENSMUSG00000027580	Helz2	1.23105	1.28287e-08		ENSMUSG00000038368	Focad	5.26956	0.00934589		ENSMUSG00000106108	Gm43221	7.11751	0.000776119		ENSMUSG00000026185	Igfbp5	1.36608	0.00229572		ENSMUSG00000022754	Tmem45a	8.07958	1.10732e-07		ENSMUSG00000027603	Ggt7	8.20087	0.00013347
ENSMUSG00000028834	Trim63	7.10836	8.42892e-25		ENSMUSG00000042485	Mustn1	2.14657	1.87058e-11		ENSMUSG00000102732	Gm37342	6.56631	0.010332		ENSMUSG00000103472	Pcdhga7	8.86733	0.00506114		ENSMUSG00000052557	Gan	1.227	0.000945928		ENSMUSG00000024713	Pcsk5	5.24187	0.0333981		ENSMUSG00000002190	Clgn	7.11685	0.0303721		ENSMUSG00000075010	AW112010	1.36352	0.00500166		ENSMUSG00000036144	Meox2	8.07941	4.69807e-08		ENSMUSG00000026888	Grb14	8.19217	1.83598e-10
ENSMUSG00000051111	Sv2c	7.10633	0.0423483		ENSMUSG00000029727	Cyp3a13	2.13951	0.0137097		ENSMUSG00000025732	Mcrip2	6.56621	4.08825e-06		ENSMUSG00000066000	Zfp979	8.85993	0.0218115		ENSMUSG00000002897	Il17ra	1.22116	0.0436732		ENSMUSG00000001864	Aif1l	5.22775	0.0225637		ENSMUSG00000030069	Prok2	7.10838	0.0392293		ENSMUSG00000034459	Ifit1	1.34996	4.31895e-05		ENSMUSG00000024151	Msh2	8.06029	7.63119e-07		ENSMUSG00000050737	Ptges	8.17557	0.00605759
ENSMUSG00000041399	1700013G24Rik	7.10452	0.00438796		ENSMUSG00000053199	Arhgap20	2.13203	5.64449e-05		ENSMUSG00000027454	Gins1	6.55897	8.83819e-15		ENSMUSG00000026535	Ifi202b	8.85551	1.9267e-05		ENSMUSG00000051351	Zfp46	1.21904	0.0242554		ENSMUSG00000107136	Gm42466	5.2242	0.00994805		ENSMUSG00000031710	Ucp1	7.10838	0.00034609		ENSMUSG00000034422	Parp14	1.34916	0.0120865		ENSMUSG00000091243	Vgll3	8.05856	3.88919e-07		ENSMUSG00000056069	Otulinl	8.16941	1.82305e-07
ENSMUSG00000031111	Igsf1	7.10356	0.00104663		ENSMUSG00000022548	Apod	2.11192	5.07857e-14		ENSMUSG00000105590	Gm43364	6.55765	0.00285523		ENSMUSG00000049721	Gal3st1	8.84994	4.39422e-06		ENSMUSG00000069874	Irgm2	1.20744	0.0181952		ENSMUSG00000020676	Ccl11	5.2167	5.21716e-05		ENSMUSG00000100594	2810414N06Rik	7.10809	0.00687115		ENSMUSG00000015568	Lpl	1.33794	0.0118521		ENSMUSG00000031618	Nr3c2	8.05169	3.11652e-05		ENSMUSG00000036560	Lgi4	8.15968	0.0295461
ENSMUSG00000106432	Gm43259	7.10222	0.00194331		ENSMUSG00000040606	Kazn	2.10949	0.00190295		ENSMUSG00000078789	Dph1	6.55659	0.000439153		ENSMUSG00000037887	Dusp8	8.84676	3.74841e-06		ENSMUSG00000106734	Gm20559	1.19425	0.00827853		ENSMUSG00000023046	Igfbp6	5.20419	6.43978e-08		ENSMUSG00000034959	Rubcnl	7.10476	0.00779547		ENSMUSG00000006403	Adamts4	1.29089	0.000324881		ENSMUSG00000032334	Loxl1	8.04063	3.01486e-23		ENSMUSG00000051169	Rpusd3	8.15345	0.000230696
ENSMUSG00000035131	Brinp3	7.09036	0.0420478		ENSMUSG00000075408	Smim41	2.1086	0.0354914		ENSMUSG00000105281	Gm17835	6.55597	0.00517362		ENSMUSG00000020793	Galr2	8.84627	0.0253885		ENSMUSG00000041779	Tram2	1.18284	0.0221496		ENSMUSG00000021646	Mccc2	5.20059	0.0107313		ENSMUSG00000030159	Clec1b	7.0991	0.0276286		ENSMUSG00000036446	Lum	1.26609	0.0141383		ENSMUSG00000051041	Olfml1	8.03391	0.00730804		ENSMUSG00000042097	Zfp239	8.15074	0.00722549
ENSMUSG00000030693	Klk10	7.08669	0.00122706		ENSMUSG00000030109	Slc6a12	2.10142	0.00372796		ENSMUSG00000036278	Macrod1	6.55532	0.00364689		ENSMUSG00000060843	Ctnna3	8.83889	0.0352616		ENSMUSG00000019817	Plagl1	1.18141	0.00455091		ENSMUSG00000017737	Mmp9	5.18832	0.0140066		ENSMUSG00000034488	Edil3	7.09201	0.000690096		ENSMUSG00000011179	Odc1	1.24157	0.0137276		ENSMUSG00000032925	Itgbl1	8.03271	2.49255e-06		ENSMUSG00000104346	Pcdhga3	8.14558	0.017022
ENSMUSG00000009545	Kcnq1	7.08627	0.0426844		ENSMUSG00000036862	Dchs1	2.09057	0.00246129		ENSMUSG00000041684	Bivm	6.54975	6.66631e-06		ENSMUSG00000032066	Bco2	8.8377	0.023656		ENSMUSG00000036334	Igsf10	1.17928	0.0256779		ENSMUSG00000044807	Zfp354c	5.12488	0.015446		ENSMUSG00000030365	Clec2i	7.07654	6.27319e-07		ENSMUSG00000025780	Itih5	1.19441	0.0412178		ENSMUSG00000035357	Pdzrn3	8.03205	7.23448e-06		ENSMUSG00000034023	Fancd2	8.14225	0.00108325
ENSMUSG00000056174	Col8a2	7.08498	0.00119388		ENSMUSG00000021285	Ppp1r13b	2.08944	0.0347246		ENSMUSG00000057132	Rpgrip1	6.54924	0.00672475		ENSMUSG00000054196	Cthrc1	8.82793	1.88509e-11		ENSMUSG00000040209	Zfp704	1.17828	0.00827853		ENSMUSG00000087380	2210408F21Rik	5.06094	0.00531522		ENSMUSG00000031994	Adamts8	7.07607	0.00623256		ENSMUSG00000031765	Mt1	1.19224	0.00559981		ENSMUSG00000030787	Lyve1	8.02751	1.6592e-06		ENSMUSG00000051111	Sv2c	8.14086	0.0015611
ENSMUSG00000062488	Ifit3b	7.07808	5.38584e-05		ENSMUSG00000020641	Rsad2	2.07266	0.0302032		ENSMUSG00000021335	Slc17a1	6.54293	0.00405841		ENSMUSG00000097056	#N/A	8.81826	0.000351738		ENSMUSG00000028124	Gclm	1.1781	0.00392467		ENSMUSG00000062257	Opcml	5.04317	0.0180494		ENSMUSG00000040105	Plpp6	7.07532	0.000101141		ENSMUSG00000036545	Adamts2	1.18011	0.00350656		ENSMUSG00000028370	Pappa	8.02575	0.0163112		ENSMUSG00000023000	Dhh	8.13969	0.000284547
ENSMUSG00000049526	Tmem202	7.06914	0.00258416		ENSMUSG00000060962	Dmkn	2.0442	1.03257e-05		ENSMUSG00000106157	4930555A03Rik	6.54045	0.00527599		ENSMUSG00000021388	Aspn	8.81809	2.16899e-12		ENSMUSG00000025579	Gaa	1.159	0.0113356		ENSMUSG00000037206	Islr	4.99024	1.93205e-11		ENSMUSG00000099625	Gm29325	7.07236	0.00451387		ENSMUSG00000000628	Hk2	1.16654	0.0405088		ENSMUSG00000049985	Ankrd55	8.0239	1.31485e-05		ENSMUSG00000032783	Troap	8.13321	0.0226565
ENSMUSG00000016087	Fli1	7.06552	0.00211906		ENSMUSG00000039914	Coq10a	2.01575	0.0023338		ENSMUSG00000038195	Rilp	6.53682	0.000231546		ENSMUSG00000103928	Gm37893	8.81182	0.0247531		ENSMUSG00000009185	Ccl8	1.15325	0.000108551		ENSMUSG00000067276	Capn6	4.94942	0.000540403		ENSMUSG00000022371	Col14a1	7.06896	1.40527e-52		ENSMUSG00000020467	Efemp1	1.16528	0.0292958		ENSMUSG00000031877	Ces2g	8.02031	1.99816e-05		ENSMUSG00000104814	Gm42979	8.13254	3.63499e-06
ENSMUSG00000019359	Gdpd2	7.04862	0.00229298		ENSMUSG00000054204	Alkal2	2.01007	0.00507859		ENSMUSG00000031821	Gins2	6.53156	2.16869e-12		ENSMUSG00000042417	Ccno	8.80284	2.45774e-06		ENSMUSG00000071984	Fndc1	1.1421	2.71694e-06		ENSMUSG00000026399	Cd55	4.91913	1.60199e-06		ENSMUSG00000071753	Cdr1os	7.05847	0.00212718		ENSMUSG00000017466	Timp2	1.14653	0.000512526		ENSMUSG00000060961	Slc4a4	8.02001	9.15095e-05		ENSMUSG00000036144	Meox2	8.11558	0.00381284
ENSMUSG00000103567	Pcdhga5	7.04132	0.0473784		ENSMUSG00000067158	Col4a4	2.00539	0.00014095		ENSMUSG00000025855	Prkar1b	6.51896	0.000289845		ENSMUSG00000032925	Itgbl1	8.80136	3.18738e-21		ENSMUSG00000031548	Sfrp1	1.14194	0.0360005		ENSMUSG00000030469	Zfp719	4.9155	0.00731407		ENSMUSG00000021403	Serpinb9b	7.05396	0.00981063		ENSMUSG00000031342	Gpm6b	1.14639	0.0055672		ENSMUSG00000048264	Dip2c	8.01649	5.70855e-07		ENSMUSG00000046191	Pcdhb20	8.10722	0.00083068
ENSMUSG00000025776	Crispld1	7.03035	0.0481176		ENSMUSG00000060961	Slc4a4	2.00086	0.000503749		ENSMUSG00000096001	2610528A11Rik	6.51781	0.00482951		ENSMUSG00000067780	Pi15	8.79236	2.39667e-07		ENSMUSG00000040151	Hs2st1	1.13519	0.00457621		ENSMUSG00000020467	Efemp1	4.88242	6.37682e-05		ENSMUSG00000064147	Rab44	7.04836	9.18185e-05		ENSMUSG00000029321	Slc10a6	1.13882	0.011969		ENSMUSG00000027075	Slc43a1	8.00567	3.79004e-05		ENSMUSG00000104475	#N/A	8.09897	0.0115118
ENSMUSG00000027339	Rassf2	7.00856	5.93014e-05		ENSMUSG00000021457	Syk	1.9947	0.000476259		ENSMUSG00000097079	Gm26604	6.51663	0.0180157		ENSMUSG00000054728	Phactr1	8.78996	3.50565e-09		ENSMUSG00000031239	Itm2a	1.13094	0.00214227		ENSMUSG00000054196	Cthrc1	4.84925	9.87114e-06		ENSMUSG00000027202	Slc12a1	7.03878	0.0365096		ENSMUSG00000036570	Fxyd1	1.10962	0.0412178		ENSMUSG00000001240	Ramp2	7.99518	6.67357e-11		ENSMUSG00000030532	Hddc3	8.09505	0.000314775
ENSMUSG00000036855	Gjd4	7.00505	0.0490667		ENSMUSG00000049307	Fut4	1.98834	0.0454863		ENSMUSG00000025348	Itga7	6.50305	0.000532282		ENSMUSG00000021062	Rab15	8.77648	0.033263		ENSMUSG00000019810	Fuca2	1.12988	0.044826		ENSMUSG00000046402	Rbp1	4.82159	0.0276244		ENSMUSG00000102926	Gm37151	7.02682	0.0108378		ENSMUSG00000034810	Scn7a	1.10322	0.0160727		ENSMUSG00000038112	AW551984	7.99448	0.000982219		ENSMUSG00000024109	Nrxn1	8.06738	0.0281905
ENSMUSG00000005338	Cadm3	6.99899	0.0033414		ENSMUSG00000040836	Gpr161	1.96724	0.0117792		ENSMUSG00000036655	Colec11	6.49942	0.00526715		ENSMUSG00000075555	Gm10863	8.77252	4.47753e-06		ENSMUSG00000025355	Mmp19	1.12242	0.0058833		ENSMUSG00000030616	Sytl2	4.8141	0.0382564		ENSMUSG00000056553	Ptprn2	7.02481	0.0464777		ENSMUSG00000041828	Abca8a	1.04953	0.0276682		ENSMUSG00000053080	2700081O15Rik	7.99158	0.000127757		ENSMUSG00000038838	Vars2	8.05982	0.00321825
ENSMUSG00000105326	6030400A10Rik	6.99169	0.00700497		ENSMUSG00000035095	Fam167a	1.96645	0.00949967		ENSMUSG00000038173	Enpp6	6.49682	0.00535082		ENSMUSG00000086283	2810433D01Rik	8.7679	0.000153537		ENSMUSG00000020674	Pxdn	1.10893	1.09876e-05		ENSMUSG00000045954	Cavin2	4.80738	0.0490001		ENSMUSG00000085125	Gm16070	7.01845	0.00103203		ENSMUSG00000031762	Mt2	1.04567	0.016569		ENSMUSG00000073242	Dnmt3aos	7.98656	0.000507843		ENSMUSG00000051048	P4ha3	8.05895	0.0449224
ENSMUSG00000078921	Tgtp2	6.97172	0.0167317		ENSMUSG00000046056	Sbsn	1.9628	8.83056e-09		ENSMUSG00000002109	Ddb2	6.49382	0.000322413		ENSMUSG00000048012	Zfp473	8.76463	0.00787097		ENSMUSG00000046879	Irgm1	1.10366	0.00331106		ENSMUSG00000005397	Nid1	4.77981	0.011896		ENSMUSG00000093726	Gm20667	7.01629	0.00142569		ENSMUSG00000036256	Igfbp7	1.02825	0.0103153		ENSMUSG00000054675	Tmem119	7.98487	1.07593e-06		ENSMUSG00000059842	Zfp341	8.02601	0.000890464
ENSMUSG00000045094	Arhgef37	6.96145	0.00147937		ENSMUSG00000048915	Efna5	1.95361	0.000267059		ENSMUSG00000072647	Adam1a	6.4923	0.00320716		ENSMUSG00000024109	Nrxn1	8.76158	0.000795033		ENSMUSG00000051615	Rap2a	1.09938	0.0333751		ENSMUSG00000035279	Ssc5d	4.76054	0.00256969		ENSMUSG00000053963	Stum	7.01015	0.0093665		ENSMUSG00000030513	Pcsk6	1.02653	0.0356872		ENSMUSG00000050910	Cdr2l	7.98319	4.24463e-06		ENSMUSG00000059974	Ntm	8.00986	2.44189e-06
ENSMUSG00000024731	Ms4a10	6.94582	0.00570043		ENSMUSG00000026399	Cd55	1.9458	7.94742e-18		ENSMUSG00000028328	Tmod1	6.49169	0.00300051		ENSMUSG00000052372	Il1rapl1	8.75421	0.000198343		ENSMUSG00000037253	Mex3c	1.09902	0.00134367		ENSMUSG00000055653	Gpc3	4.74142	0.016979		ENSMUSG00000078794	Dact3	7.0049	6.44369e-06		ENSMUSG00000022894	Adamts5	1.01727	0.0124056		ENSMUSG00000073633	Fbxo36	7.97835	2.71551e-05		ENSMUSG00000102593	Gm38384	8.00658	0.014964
ENSMUSG00000028758	Kif17	6.94019	0.00531553		ENSMUSG00000051111	Sv2c	1.94335	3.81683e-05		ENSMUSG00000104164	Gm38248	6.48905	0.00457084		ENSMUSG00000074345	Tnfaip8l3	8.75287	0.0261462		ENSMUSG00000090272	Mndal	1.09598	0.000150588		ENSMUSG00000072941	Sod3	4.72025	6.93642e-05		ENSMUSG00000053846	Lipg	7.004	0.00347379		ENSMUSG00000023367	Tmem176a	0.99489	0.0386808		ENSMUSG00000097569	Gm26640	7.97691	0.000702475		ENSMUSG00000024379	Tslp	7.99641	0.0011692
ENSMUSG00000022132	Cldn10	6.934	0.0150725		ENSMUSG00000032827	Ppp1r9a	1.93647	0.00277465		ENSMUSG00000073650	Catip	6.48814	0.00671023		ENSMUSG00000059974	Ntm	8.74495	7.82564e-08		ENSMUSG00000041702	Btbd7	1.09081	0.0354899		ENSMUSG00000003348	Mob3a	4.70578	0.0467859		ENSMUSG00000097423	#N/A	6.99522	0.000627647		ENSMUSG00000005397	Nid1	0.97528	0.011315		ENSMUSG00000025766	D3Ertd751e	7.97453	0.000839988		ENSMUSG00000064246	Chil1	7.99634	0.00685977
ENSMUSG00000028226	Mmp16	6.93229	0.00714339		ENSMUSG00000034394	Lif	1.9271	1.69293e-07		ENSMUSG00000040229	Gpr34	6.48742	2.68881e-17		ENSMUSG00000041423	Paqr6	8.73105	1.50964e-05		ENSMUSG00000038848	Ythdf1	1.08517	0.0258442		ENSMUSG00000015094	Npdc1	4.63902	0.00711241		ENSMUSG00000052353	Cemip	6.99334	0.0104452		ENSMUSG00000027204	Fbn1	0.967196	0.00111471		ENSMUSG00000105472	Gm43024	7.96232	0.000500121		ENSMUSG00000001348	Acp5	7.96373	0.000630105
ENSMUSG00000055976	Cldn23	6.93146	0.0163351		ENSMUSG00000035000	Dpp4	1.92707	4.61212e-08		ENSMUSG00000085152	Gm11496	6.48225	0.00579124		ENSMUSG00000031802	Phxr4	8.72572	0.000732567		ENSMUSG00000017830	Dhx58	1.08458	0.0285807		ENSMUSG00000006014	Prg4	4.63663	0.0234645		ENSMUSG00000031230	Fgf16	6.98284	0.00205779		ENSMUSG00000028128	F3	0.939889	0.0412178		ENSMUSG00000027102	Hoxd8	7.96132	0.000615788		ENSMUSG00000028678	Kif2c	7.95053	0.0431299
ENSMUSG00000085247	4930545L23Rik	6.9089	0.0133276		ENSMUSG00000043415	Otud1	1.92644	0.000503749		ENSMUSG00000025537	Phkg1	6.48058	0.00381147		ENSMUSG00000031712	Il15	8.72169	4.04849e-06		ENSMUSG00000042834	Nrep	1.07996	0.0126468		ENSMUSG00000044957	Pp2d1	4.62696	0.045438		ENSMUSG00000044581	4932415D10Rik	6.97903	0.00540553		ENSMUSG00000048126	Col6a3	0.930222	0.00565742		ENSMUSG00000027820	Mme	7.95758	3.79035e-07		ENSMUSG00000033278	Ptprm	7.92391	0.000684065
ENSMUSG00000058589	Anks1b	6.90599	0.000224432		ENSMUSG00000063415	Cyp26b1	1.92273	0.0397901		ENSMUSG00000050345	4930486L24Rik	6.47694	0.00449899		ENSMUSG00000086096	Gm12688	8.70348	6.60804e-06		ENSMUSG00000026896	Ifih1	1.07962	0.00556641		ENSMUSG00000027996	Sfrp2	4.62219	0.000449335		ENSMUSG00000051041	Olfml1	6.96846	4.03344e-05		ENSMUSG00000033355	Rtp4	0.918062	0.0276682		ENSMUSG00000048416	Mlf1	7.95739	3.02435e-05		ENSMUSG00000039131	Gipc2	7.91731	0.000726406
ENSMUSG00000102762	4930403P22Rik	6.89934	0.00731414		ENSMUSG00000037426	Depdc5	1.92088	0.00790233		ENSMUSG00000097429	Gm26520	6.47568	0.00592479		ENSMUSG00000036944	Tmem71	8.70029	0.00323862		ENSMUSG00000058571	Gpc6	1.07181	0.00703268		ENSMUSG00000020363	Gfpt2	4.58461	1.93205e-11		ENSMUSG00000048498	Cd300e	6.96474	0.0349359		ENSMUSG00000064337	mt-Rnr1	0.907581	0.0045372		ENSMUSG00000024990	Rbp4	7.94993	4.3689e-08		ENSMUSG00000061536	Sec22c	7.90684	6.66243e-05
ENSMUSG00000020475	Pgam2	6.89599	4.74752e-79		ENSMUSG00000000739	Sult5a1	1.9192	2.97611e-08		ENSMUSG00000015342	Xk	6.47499	0.008582		ENSMUSG00000105445	Gm42972	8.69991	0.0281278		ENSMUSG00000031012	Cask	1.07022	0.0181495		ENSMUSG00000009281	Rarres2	4.57381	0.00111812		ENSMUSG00000045083	Lingo2	6.9642	0.0474927		ENSMUSG00000106106	#N/A	0.898084	0.00497603		ENSMUSG00000070323	Mmp27	7.94837	1.83765e-05		ENSMUSG00000041849	Card6	7.8978	0.0061119
ENSMUSG00000023959	Clic5	6.8936	0.00585939		ENSMUSG00000038811	Gngt2	1.91892	8.83056e-09		ENSMUSG00000103382	Gm37755	6.46941	0.0227367		ENSMUSG00000067370	B3galt4	8.69601	0.0304177		ENSMUSG00000053580	Tanc2	1.06974	0.0477037		ENSMUSG00000023885	Thbs2	4.44309	0.00894294		ENSMUSG00000097075	Cdiptos	6.95774	0.00441377		ENSMUSG00000028111	Ctsk	0.850002	0.0466017		ENSMUSG00000026189	Pecr	7.94632	7.15314e-07		ENSMUSG00000069171	Nr2f1	7.87836	0.0113846
ENSMUSG00000029189	Sel1l3	6.88892	9.12111e-05		ENSMUSG00000056174	Col8a2	1.91608	0.0458634		ENSMUSG00000100367	Gm29336	6.46933	0.00283718		ENSMUSG00000097474	#N/A	8.67821	0.0024141		ENSMUSG00000006205	Htra1	1.06942	0.0214431		ENSMUSG00000024678	Ms4a4d	4.39747	0.000435019		ENSMUSG00000034387	Ssu2	6.95138	0.0350802		ENSMUSG00000018102	H2bc4	0.808047	0.0473513		ENSMUSG00000062184	Hs6st2	7.9424	3.44171e-05		ENSMUSG00000096965	3300005D01Rik	7.87616	2.22923e-05
ENSMUSG00000026418	Tnni1	6.88792	3.14407e-76		ENSMUSG00000033721	Vav3	1.90961	0.000364268		ENSMUSG00000045404	Kcnk13	6.46789	1.47909e-07		ENSMUSG00000026073	Il1r2	8.66929	8.47399e-06		ENSMUSG00000001569	Nom1	1.06635	0.0362738		ENSMUSG00000022816	Fstl1	4.38788	7.72571e-08		ENSMUSG00000027261	Hao1	6.94213	0.00596941		ENSMUSG00000060802	B2m	0.745111	0.0445795		ENSMUSG00000030255	Sspn	7.94195	1.33169e-05		ENSMUSG00000029664	Tfpi2	7.85046	2.80601e-18
ENSMUSG00000031509	1700016D06Rik	6.88619	0.00918342		ENSMUSG00000027357	Crls1	1.9074	0.00658084		ENSMUSG00000030361	Klrb1a	6.46775	0.00800149		ENSMUSG00000012889	Podnl1	8.66522	0.00124912		ENSMUSG00000043384	Gprasp1	1.06584	0.0320121		ENSMUSG00000020176	Grb10	4.37569	0.00145876		ENSMUSG00000029330	Cds1	6.93459	1.27934e-05		ENSMUSG00000067931	Zfp948	-0.858894	0.0405616		ENSMUSG00000005124	Ccn4	7.93989	1.70419e-07		ENSMUSG00000028476	Reck	7.83241	0.0441543
ENSMUSG00000031785	Adgrg1	6.88592	3.08896e-31		ENSMUSG00000039960	Rhou	1.90675	1.50013e-05		ENSMUSG00000005800	Mmp8	6.46617	4.51811e-19		ENSMUSG00000026070	Il18r1	8.65896	1.90872e-05		ENSMUSG00000029561	Oasl2	1.06058	0.000231451		ENSMUSG00000025784	Clec3b	4.329	0.00550498		ENSMUSG00000060962	Dmkn	6.93057	1.55418e-07		ENSMUSG00000054808	Actn4	-0.883147	0.0327536		ENSMUSG00000053226	Dand5	7.93864	1.07875e-05		ENSMUSG00000073599	Ecscr	7.83162	0.0498122
ENSMUSG00000025017	Pik3ap1	6.88278	0.005386		ENSMUSG00000086311	Gm12122	1.90547	0.00684431		ENSMUSG00000061046	Haghl	6.45591	5.66949e-08		ENSMUSG00000055254	Ntrk2	8.64996	2.67531e-11		ENSMUSG00000026596	Abl2	1.05325	0.0370846		ENSMUSG00000014329	Bicc1	4.32659	0.0164679		ENSMUSG00000028637	Ccdc30	6.92758	0.00345145		ENSMUSG00000022351	Sqle	-0.985696	0.016398		ENSMUSG00000047878	A4galt	7.93782	1.07875e-05		ENSMUSG00000038583	Pln	7.82108	0.0185803
ENSMUSG00000043747	1520401A03Rik	6.88243	0.000320979		ENSMUSG00000027611	Procr	1.90382	2.70962e-07		ENSMUSG00000030839	Sergef	6.45357	3.96763e-08		ENSMUSG00000004698	Hdac9	8.64761	0.0392124		ENSMUSG00000040711	Sh3pxd2b	1.05094	3.56329e-06		ENSMUSG00000071454	Dtnb	4.32313	0.00324943		ENSMUSG00000027420	Bfsp1	6.92318	0.00328869		ENSMUSG00000028060	Khdc4	-1.01143	0.0452778		ENSMUSG00000079168	Cd209g	7.9337	0.0124548		ENSMUSG00000026546	Cfap45	7.82102	0.0467809
ENSMUSG00000091345	Col6a5	6.86879	0.00714374		ENSMUSG00000032246	Calml4	1.90301	5.94316e-06		ENSMUSG00000034308	Sdr42e1	6.44003	0.00968726		ENSMUSG00000026890	Lhx6	8.64325	0.0314042		ENSMUSG00000034430	Zxdc	1.04337	0.0157928		ENSMUSG00000082292	Gm12250	4.31398	0.00250954		ENSMUSG00000079105	C7	6.92292	0.000175541		ENSMUSG00000006599	Gtf2h1	-1.0226	0.0293637		ENSMUSG00000049872	Calhm5	7.93142	9.5812e-05		ENSMUSG00000026255	Efhd1	7.82069	7.37576e-06
ENSMUSG00000059741	Myl3	6.84489	0.00395308		ENSMUSG00000016496	Cd274	1.90233	0.0222011		ENSMUSG00000049670	Morn4	6.43395	0.00556159		ENSMUSG00000021596	Mctp1	8.6416	0.000427423		ENSMUSG00000048126	Col6a3	1.04176	3.92808e-17		ENSMUSG00000046491	C1qtnf2	4.28344	0.0416955		ENSMUSG00000074805	Il1bos	6.9164	0.0346253		ENSMUSG00000021670	Hmgcr	-1.0357	0.00660256		ENSMUSG00000041741	Pde3a	7.93025	0.021244		ENSMUSG00000039116	Adgrg6	7.8124	0.0319914
ENSMUSG00000072720	Myo18b	6.8382	3.90273e-08		ENSMUSG00000030064	Frmd4b	1.89907	0.00376047		ENSMUSG00000022935	Grik1	6.43028	0.00505585		ENSMUSG00000033900	Map9	8.62162	0.0347639		ENSMUSG00000024079	Eif2ak2	1.03326	0.00825225		ENSMUSG00000093577	Gm20632	4.27036	0.00509768		ENSMUSG00000097372	Gm26876	6.91139	0.0233282		ENSMUSG00000031960	Aars	-1.04879	0.0429779		ENSMUSG00000042436	Mfap4	7.9151	0.000386248		ENSMUSG00000034471	Caskin2	7.80843	0.0027764
ENSMUSG00000024011	Pi16	6.83599	2.70717e-08		ENSMUSG00000063564	Col23a1	1.88613	0.0215732		ENSMUSG00000027313	Chac1	6.4198	0.000553879		ENSMUSG00000027004	Frzb	8.62141	0.044832		ENSMUSG00000026042	Col5a2	1.03313	7.72258e-10		ENSMUSG00000026043	Col3a1	4.24293	0.0230079		ENSMUSG00000034687	Fras1	6.90741	0.00925407		ENSMUSG00000020929	Eftud2	-1.09187	0.00992451		ENSMUSG00000021376	Tpmt	7.90624	9.92509e-06		ENSMUSG00000086761	Cep112os1	7.80291	0.0396588
ENSMUSG00000027068	Dhrs9	6.81873	0.0240779		ENSMUSG00000095385	D630033O11Rik	1.88208	0.000107633		ENSMUSG00000020475	Pgam2	6.41733	0.0296154		ENSMUSG00000074899	Sptbn5	8.61206	0.037336		ENSMUSG00000033420	Antxr1	1.03308	5.07312e-05		ENSMUSG00000024379	Tslp	4.22031	4.38423e-12		ENSMUSG00000101462	Gm3052	6.90656	0.0384069		ENSMUSG00000024740	Ddb1	-1.10103	0.00163718		ENSMUSG00000024253	Dync2li1	7.90469	2.61186e-05		ENSMUSG00000031558	Slit2	7.78001	0.0109659
ENSMUSG00000070570	Slc17a7	6.80275	0.00609468		ENSMUSG00000106166	Gm43484	1.87528	0.0390598		ENSMUSG00000082279	Gm12870	6.41597	0.00442682		ENSMUSG00000035799	Twist1	8.60353	4.32935e-08		ENSMUSG00000040483	Xaf1	1.02925	0.0460766		ENSMUSG00000012428	Steap4	4.20489	0.00713327		ENSMUSG00000063683	Glyat	6.90472	0.00731973		ENSMUSG00000008976	Gabpa	-1.16895	0.0370113		ENSMUSG00000055320	Tead1	7.90443	4.12159e-10		ENSMUSG00000005338	Cadm3	7.77825	3.54609e-05
ENSMUSG00000031442	Mcf2l	6.79835	0.023581		ENSMUSG00000037225	Fgf2	1.87515	0.000653549		ENSMUSG00000030590	Fam98c	6.41563	0.000260421		ENSMUSG00000033595	Lgi3	8.59446	0.000183129		ENSMUSG00000005397	Nid1	1.02913	0.000103724		ENSMUSG00000015354	Pcolce2	4.19785	0.0191453		ENSMUSG00000080733	Gm14867	6.90322	0.0380919		ENSMUSG00000022043	Trim35	-1.19905	0.0278441		ENSMUSG00000038463	Olfml2b	7.9031	3.30052e-15		ENSMUSG00000039670	Oxld1	7.77341	0.00130081
ENSMUSG00000025964	Adam23	6.79432	0.00368841		ENSMUSG00000028369	Svep1	1.87495	1.44614e-16		ENSMUSG00000022554	Hgh1	6.41509	0.0048721		ENSMUSG00000027318	Adam33	8.59169	9.91879e-06		ENSMUSG00000031441	Atp11a	1.02814	0.00245245		ENSMUSG00000037362	Ccn3	4.18463	0.0386001		ENSMUSG00000036169	Sostdc1	6.90225	0.0340745		ENSMUSG00000029838	Ptn	-1.24891	0.00428162		ENSMUSG00000019124	Scrn1	7.90009	0.000131342		ENSMUSG00000034037	Fgd5	7.77044	0.0178166
ENSMUSG00000015843	Rxrg	6.79309	1.57269e-14		ENSMUSG00000086915	Gm16364	1.8705	0.00110434		ENSMUSG00000051079	Rgs13	6.41386	0.040792		ENSMUSG00000042961	Egflam	8.58483	2.32126e-05		ENSMUSG00000037321	Tap1	1.02406	0.00198661		ENSMUSG00000053475	Tnfaip6	4.17374	0.00640561		ENSMUSG00000021047	Nova1	6.89757	1.63898e-11		ENSMUSG00000032218	Ccnb2	-1.30703	1.37562e-05		ENSMUSG00000024548	Setbp1	7.89825	1.96264e-05		ENSMUSG00000045345	9530056K15Rik	7.75653	0.00538473
ENSMUSG00000000303	Cdh1	6.78917	0.0141162		ENSMUSG00000089682	Bcl2l2	1.86923	0.00365199		ENSMUSG00000105042	Gm42509	6.40675	0.0043639		ENSMUSG00000044229	Nxpe4	8.57454	0.0365609		ENSMUSG00000027408	Cpxm1	1.02337	0.0151582		ENSMUSG00000032507	Fbxl2	4.15755	0.0186188		ENSMUSG00000022586	Ly6i	6.8898	4.19562e-06		ENSMUSG00000022350	Washc5	-1.32719	0.0118103		ENSMUSG00000035914	Cd276	7.89251	6.82821e-07		ENSMUSG00000006586	Runx1t1	7.7487	0.00039501
ENSMUSG00000021622	Ckmt2	6.77408	0.000188826		ENSMUSG00000021303	Gng4	1.86027	0.000275395		ENSMUSG00000037031	Tspan15	6.39926	0.000741197		ENSMUSG00000105584	Gm42588	8.57242	0.00325647		ENSMUSG00000027204	Fbn1	1.0201	0.0135898		ENSMUSG00000022754	Tmem45a	4.15483	0.0213765		ENSMUSG00000044071	Tafa2	6.87915	0.0238359		ENSMUSG00000051341	Zfp52	-1.73008	0.015155		ENSMUSG00000028476	Reck	7.89121	3.22283e-06		ENSMUSG00000034883	Lrr1	7.71201	4.09561e-05
ENSMUSG00000004939	Nmrk2	6.77366	0.000488823		ENSMUSG00000017754	Pltp	1.84505	0.013578		ENSMUSG00000074064	Mlycd	6.38725	0.00546929		ENSMUSG00000091514	Gm17484	8.56444	3.96837e-05		ENSMUSG00000033257	Ttll4	1.01907	0.00235359		ENSMUSG00000004098	Col5a3	4.11635	0.0189172		ENSMUSG00000074232	Gm10647	6.87185	0.00396539		ENSMUSG00000073176	Zfp449	-1.87261	0.0253069		ENSMUSG00000022330	Osr2	7.88744	8.40447e-07		ENSMUSG00000097572	Gm26797	7.6988	0.0497282
ENSMUSG00000042254	Cilp	6.76523	6.94192e-07		ENSMUSG00000046312	Myorg	1.8339	0.00185071		ENSMUSG00000024177	Nme4	6.38585	9.06856e-21		ENSMUSG00000036295	Lrrn3	8.56293	0.0475368		ENSMUSG00000023460	Rab12	1.01607	0.00509853		ENSMUSG00000085977	Gm5970	4.11394	0.0165407		ENSMUSG00000039037	St6galnac5	6.87127	0.0399546		ENSMUSG00000037750	Fam222b	-2.07132	0.0365932		ENSMUSG00000035305	Ror1	7.88447	9.85993e-05		ENSMUSG00000079608	Stard6	7.68603	0.00200868
ENSMUSG00000033788	Dysf	6.7584	1.25855e-22		ENSMUSG00000033208	S100b	1.82135	0.0143621		ENSMUSG00000042826	Fgf11	6.38351	0.00484277		ENSMUSG00000062563	Cys1	8.55436	0.000612872		ENSMUSG00000002900	Lamb1	1.01431	0.00136964		ENSMUSG00000021822	Plau	4.1016	5.98869e-16		ENSMUSG00000031775	Pllp	6.86885	0.000352111		ENSMUSG00000017737	Mmp9	-2.13004	0.0456048		ENSMUSG00000026070	Il18r1	7.87817	2.15846e-05		ENSMUSG00000027966	Col11a1	7.66811	0.00493003
ENSMUSG00000060924	Csmd1	6.75097	0.0428807		ENSMUSG00000022894	Adamts5	1.82071	1.54489e-12		ENSMUSG00000034035	Ccdc17	6.37549	0.000263443		ENSMUSG00000031891	Hsd11b2	8.53769	0.0345582		ENSMUSG00000037225	Fgf2	1.01384	0.0465815		ENSMUSG00000032377	Plscr4	4.0995	0.0102746		ENSMUSG00000026765	Lypd6b	6.86835	0.0498077		ENSMUSG00000028914	Casp9	-2.24566	0.0352301		ENSMUSG00000020808	Pimreg	7.86313	4.20117e-05		ENSMUSG00000040260	Daam2	7.6615	0.00812525
ENSMUSG00000038602	Slc35f1	6.75048	0.00571076		ENSMUSG00000031502	Col4a1	1.80749	9.76124e-19		ENSMUSG00000022414	Tab1	6.36481	0.000271952		ENSMUSG00000033715	Akr1c14	8.5325	0.0344416		ENSMUSG00000027188	Pamr1	1.00966	0.000139642		ENSMUSG00000009185	Ccl8	4.03228	9.70904e-11		ENSMUSG00000026866	Kynu	6.86773	0.0132039		ENSMUSG00000052446	Zfp961	-2.48275	0.0253029		ENSMUSG00000032186	Tmod2	7.8579	1.78662e-05		ENSMUSG00000041809	Efhc1	7.64164	0.00399927
ENSMUSG00000045362	Tnfrsf26	6.74662	0.0289922		ENSMUSG00000039115	Itga9	1.79926	0.000273224		ENSMUSG00000007216	Zfp775	6.35767	0.000553946		ENSMUSG00000042367	Gjb3	8.53055	0.0371919		ENSMUSG00000032560	Dnajc13	1.00855	0.00556641		ENSMUSG00000028517	Plpp3	4.02976	7.95609e-05		ENSMUSG00000001249	Hpn	6.86687	0.00319551		ENSMUSG00000031174	Rpgr	-2.68712	0.0129694		ENSMUSG00000036564	Ndrg4	7.85621	2.66825e-06		ENSMUSG00000044951	Mylk4	7.6329	0.00931669
ENSMUSG00000030672	Mylpf	6.74013	6.51797e-18		ENSMUSG00000051022	Hs3st1	1.79681	0.00881725		ENSMUSG00000047603	Zfp235	6.35725	0.00761937		ENSMUSG00000031196	F8	8.51604	0.0379759		ENSMUSG00000037531	Mrpl47	1.00161	0.0258618		ENSMUSG00000025812	Pard3	4.02701	0.0448887		ENSMUSG00000030787	Lyve1	6.86347	2.08745e-07		ENSMUSG00000057894	Zfp329	-2.73459	0.00992451		ENSMUSG00000036782	Klhl13	7.85396	2.23151e-06		ENSMUSG00000035095	Fam167a	7.60736	0.00897917
ENSMUSG00000002668	Dennd1c	6.72464	0.00904139		ENSMUSG00000028780	Sema3c	1.7922	2.36588e-09		ENSMUSG00000072066	6720489N17Rik	6.35669	1.96182e-09		ENSMUSG00000040649	Rimklb	8.49743	0.0415411		ENSMUSG00000027750	Postn	0.992334	0.0109292		ENSMUSG00000100826	Snhg14	4.01398	0.0133113		ENSMUSG00000089647	Gm2245	6.86307	0.0021888		ENSMUSG00000022037	Clu	-3.00272	1.68294e-06		ENSMUSG00000041633	Kctd12b	7.85134	0.000221032		ENSMUSG00000042529	Kcnj12	7.60497	0.0134537
ENSMUSG00000039683	Sdk1	6.71733	0.000479832		ENSMUSG00000098973	Mir6236	1.79192	0.0193241		ENSMUSG00000030134	Rasgef1a	6.35517	0.0128097		ENSMUSG00000103546	Gm37666	8.48995	1.34179e-05		ENSMUSG00000036545	Adamts2	0.991384	0.000107201		ENSMUSG00000010830	Kdelr3	3.99651	0.00464959		ENSMUSG00000102749	Gm37598	6.86228	0.00336136		ENSMUSG00000082062	Ftl2-ps	-5.7423	0.0154415		ENSMUSG00000037636	Slc25a43	7.84625	2.31031e-05		ENSMUSG00000030785	Cox6a2	7.58533	0.00395455
ENSMUSG00000024910	Ctsw	6.70284	0.00572544		ENSMUSG00000027204	Fbn1	1.78246	7.05315e-32		ENSMUSG00000081272	Gm13509	6.34088	1.11415e-21		ENSMUSG00000030310	Slc6a1	8.48821	0.0378042		ENSMUSG00000033538	Casp4	0.986546	1.35199e-05		ENSMUSG00000019899	Lama2	3.99283	0.0356704		ENSMUSG00000026621	Marc1	6.86193	0.00687041		ENSMUSG00000045689	Pcdhb4	-7.25447	0.0425639		ENSMUSG00000086825	Gm15675	7.84565	0.0003125		ENSMUSG00000029838	Ptn	7.58433	4.82386e-08
ENSMUSG00000102000	1700006H21Rik	6.70254	0.0137751		ENSMUSG00000065145	Vaultrc5	1.77922	0.0067207		ENSMUSG00000097747	#N/A	6.34013	0.0302014		ENSMUSG00000030351	Tspan11	8.47963	1.10209e-07		ENSMUSG00000029826	Zc3hav1	0.9802	0.000226466		ENSMUSG00000016995	Matn4	3.9924	0.0121911		ENSMUSG00000036322	H2-Ea-ps	6.86084	0.00408124		ENSMUSG00000031210	Gpr165	-7.3779	0.0300719		ENSMUSG00000028167	Bdh2	7.84519	5.41899e-06		ENSMUSG00000026672	Optn	7.58251	0.000149181
ENSMUSG00000090439	Gm17455	6.69187	1.34099e-09		ENSMUSG00000034422	Parp14	1.773	0.0005051		ENSMUSG00000078452	Raet1d	6.33636	1.75052e-14		ENSMUSG00000001497	Pax9	8.47772	0.0393853		ENSMUSG00000024754	Cemip2	0.975945	0.0252573		ENSMUSG00000071856	Mcc	3.95885	0.0486172		ENSMUSG00000091514	Gm17484	6.85013	0.0367729		ENSMUSG00000105801	C430019N01Rik	-7.7007	0.0109063		ENSMUSG00000028031	Dkk2	7.84396	0.000435513		ENSMUSG00000030996	Art1	7.552	0.000996053
ENSMUSG00000046204	Pnma2	6.68864	0.00477245		ENSMUSG00000059022	Kcp	1.76702	5.53355e-05		ENSMUSG00000039781	Cep131	6.33196	0.0208459		ENSMUSG00000021136	Smoc1	8.4708	0.0434304		ENSMUSG00000031447	Lamp1	0.975788	0.0124606		ENSMUSG00000090387	Gm17056	3.94338	0.00288241		ENSMUSG00000031849	Comp	6.84766	2.73151e-07		ENSMUSG00000019851	Perp	-8.2039	0.000140061		ENSMUSG00000039601	Rcan2	7.83654	0.00110522		ENSMUSG00000021662	Arhgef28	7.55092	0.000798447
ENSMUSG00000031737	Irx5	6.68475	0.0047435		ENSMUSG00000056501	Cebpb	1.76657	0.000530487		ENSMUSG00000097645	#N/A	6.3228	0.00712775		ENSMUSG00000074867	Zfp808	8.46576	0.00544282		ENSMUSG00000029661	Col1a2	0.973729	2.90311e-07		ENSMUSG00000022496	Tnfrsf17	3.93421	0.037931		ENSMUSG00000001827	Folr1	6.84357	0.0367153		ENSMUSG00000054146	Krt15	-23.6681	0.000141951		ENSMUSG00000078670	Fam174b	7.8315	0.0124947		ENSMUSG00000102268	Gm8826	7.53954	0.00685977
ENSMUSG00000022548	Apod	6.67846	3.40029e-43		ENSMUSG00000037685	Atp8a1	1.76518	0.0259277		ENSMUSG00000024246	Thumpd2	6.32251	0.00866387		ENSMUSG00000024866	Acy3	8.46527	1.11043e-07		ENSMUSG00000039252	Lgi2	0.970793	0.00331106		ENSMUSG00000071984	Fndc1	3.91816	4.0082e-06		ENSMUSG00000048764	Tmprss11f	6.84342	0.00379371		ENSMUSG00000039084	Chad	-24.6423	5.87741e-05		ENSMUSG00000049409	Prokr1	7.82949	0.000117955		ENSMUSG00000031957	Ctrb1	7.53641	0.000160487
ENSMUSG00000043029	Trpv3	6.65028	0.0189039		ENSMUSG00000035373	Ccl7	1.74166	1.02868e-12		ENSMUSG00000004815	Dgkq	6.31883	0.0193908		ENSMUSG00000097754	Ptgs2os2	8.45659	0.040568		ENSMUSG00000036698	Ago2	0.965837	0.0229871		ENSMUSG00000024529	Lox	3.87672	0.00290089		ENSMUSG00000105877	Gm42479	6.84216	0.00068078							ENSMUSG00000069835	Sat2	7.82087	2.2822e-05		ENSMUSG00000035000	Dpp4	7.52258	0.0482742
ENSMUSG00000092397	C130080G10Rik	6.6413	0.00630806		ENSMUSG00000026158	Ogfrl1	1.73617	0.0052579		ENSMUSG00000032013	Trim29	6.31882	0.00883845		ENSMUSG00000029130	Rnf32	8.43788	0.040568		ENSMUSG00000046985	Tapt1	0.960943	0.045284		ENSMUSG00000028780	Sema3c	3.85333	3.15419e-05		ENSMUSG00000074623	Gm826	6.83911	0.000158041							ENSMUSG00000079834	Tmlhe	7.81919	2.82338e-09		ENSMUSG00000106976	Gm42963	7.50357	0.0426894
ENSMUSG00000105895	Gm42829	6.63679	0.0161662		ENSMUSG00000033066	Gas7	1.73583	3.1867e-06		ENSMUSG00000058046	4933430I17Rik	6.31368	0.00554245		ENSMUSG00000030235	Slco1c1	8.42202	0.044832		ENSMUSG00000004317	Clcn5	0.956533	5.50693e-05		ENSMUSG00000020810	Cygb	3.84054	0.0294965		ENSMUSG00000029337	Fgf5	6.83858	0.0408155							ENSMUSG00000032271	Nnmt	7.81816	1.1467e-15		ENSMUSG00000035473	Galm	7.50094	1.92682e-06
ENSMUSG00000027347	Rasgrp1	6.63575	0.0314907		ENSMUSG00000070462	Tlnrd1	1.7306	9.44008e-06		ENSMUSG00000032207	Lipc	6.31159	0.00884352		ENSMUSG00000003283	Hck	8.41667	0.00211579		ENSMUSG00000020473	Aebp1	0.944602	0.000110061		ENSMUSG00000035352	Ccl12	3.83934	2.92534e-08		ENSMUSG00000022853	Ehhadh	6.83393	0.00888718							ENSMUSG00000051736	Fam229b	7.81692	1.96264e-05		ENSMUSG00000027115	Kif18a	7.49996	0.0322085
ENSMUSG00000096992	Gm26788	6.63308	0.0266024		ENSMUSG00000070327	Rnf213	1.72569	4.93598e-14		ENSMUSG00000070983	Olfr270	6.29935	0.00651044		ENSMUSG00000054342	Kcnn4	8.41645	0.0015344		ENSMUSG00000021870	Slmap	0.939666	0.0288859		ENSMUSG00000033544	Angptl1	3.8384	0.00363225		ENSMUSG00000105264	Gm42716	6.83202	0.0378481							ENSMUSG00000006403	Adamts4	7.80219	0.0105482		ENSMUSG00000049321	Zfp2	7.48396	0.0167221
ENSMUSG00000046761	Fam83h	6.62357	0.0220079		ENSMUSG00000031877	Ces2g	1.71414	2.52678e-05		ENSMUSG00000029790	Cep41	6.28806	0.00047609		ENSMUSG00000040820	Hlcs	8.41044	0.00566004		ENSMUSG00000022684	Bfar	0.93595	0.0126468		ENSMUSG00000062488	Ifit3b	3.83353	2.33346e-07		ENSMUSG00000043932	Klri2	6.82556	0.036595							ENSMUSG00000024059	Clip4	7.79617	0.000202318		ENSMUSG00000107277	Gm10461	7.46632	0.0294963
ENSMUSG00000026986	Hnmt	6.62159	0.0320365		ENSMUSG00000052105	Mtcl1	1.71331	0.00658084		ENSMUSG00000050844	1700020N01Rik	6.28251	0.0086273		ENSMUSG00000025185	Loxl4	8.38863	0.0459176		ENSMUSG00000039529	Atp8b1	0.933161	0.00457435		ENSMUSG00000036256	Igfbp7	3.83074	0.0302121		ENSMUSG00000020218	Wif1	6.82356	0.00498671							ENSMUSG00000036412	Arsi	7.79494	2.89618e-05		ENSMUSG00000028369	Svep1	7.42677	4.06443e-10
ENSMUSG00000029361	Nos1	6.61561	0.0235637		ENSMUSG00000079017	Ifi27l2a	1.70816	2.21392e-08		ENSMUSG00000018166	Erbb3	6.28195	0.00770191		ENSMUSG00000028845	Tekt2	8.38751	9.27193e-05		ENSMUSG00000028793	Rnf19b	0.933055	0.034426		ENSMUSG00000066677	Ifi208	3.81776	0.000649372		ENSMUSG00000098197	BC051537	6.81774	0.00278418							ENSMUSG00000021268	Meg3	7.79112	2.49899e-06		ENSMUSG00000085327	Gm16104	7.42005	0.00685977
ENSMUSG00000050234	Gja4	6.60599	0.0340297		ENSMUSG00000024164	C3	1.70725	0.0102074		ENSMUSG00000034923	Ly6g6f	6.27119	0.00854968		ENSMUSG00000027420	Bfsp1	8.38451	0.000149952		ENSMUSG00000023206	Il15ra	0.929708	0.000242104		ENSMUSG00000018593	Sparc	3.80484	0.0345837		ENSMUSG00000068373	D430041D05Rik	6.81587	0.00456135							ENSMUSG00000029263	Pigg	7.7868	0.000257871		ENSMUSG00000061039	Olfr920	7.40289	0.00956375
ENSMUSG00000027996	Sfrp2	6.5976	2.99433e-28		ENSMUSG00000041130	Zfp598	1.70365	0.0307454		ENSMUSG00000085823	Gm13012	6.26803	0.00798565		ENSMUSG00000063873	Slc24a3	8.38025	0.000141138		ENSMUSG00000038119	Cdon	0.929414	0.0495439		ENSMUSG00000020473	Aebp1	3.79821	0.0125318		ENSMUSG00000048617	Rtbdn	6.81404	0.00302524							ENSMUSG00000026603	Smyd2	7.78449	1.9174e-05		ENSMUSG00000002257	Def6	7.39855	0.000205047
ENSMUSG00000022123	Scel	6.58298	0.000590775		ENSMUSG00000000628	Hk2	1.69783	1.54103e-11		ENSMUSG00000105553	Gm42514	6.26506	0.0281304		ENSMUSG00000020431	Adcy1	8.36458	0.0486068		ENSMUSG00000025268	Maged2	0.927878	0.0284169		ENSMUSG00000057098	Ebf1	3.78066	0.0033414		ENSMUSG00000053624	Gykl1	6.8068	0.039946							ENSMUSG00000022074	Tnfrsf10b	7.78448	0.00655488		ENSMUSG00000105139	Gm19391	7.38236	0.0112599
ENSMUSG00000023902	Zscan10	6.58152	0.0237146		ENSMUSG00000022371	Col14a1	1.69747	6.58833e-10		ENSMUSG00000046295	Ankle1	6.26259	0.00762016		ENSMUSG00000052221	Ppp1r36	8.35113	0.0483735		ENSMUSG00000021268	Meg3	0.925612	0.0042018		ENSMUSG00000029718	Pcolce	3.74874	0.00210533		ENSMUSG00000029335	Bmp3	6.79874	0.00541513							ENSMUSG00000019647	Sema6a	7.78389	0.00588489		ENSMUSG00000031896	Ctrl	7.36563	0.00784437
ENSMUSG00000069372	Ctxn3	6.57385	0.00918342		ENSMUSG00000005057	Sh2b2	1.67551	0.0397901		ENSMUSG00000107256	Gm13821	6.25861	0.0206672		ENSMUSG00000037492	Zmat4	8.34723	0.0480171		ENSMUSG00000028780	Sema3c	0.925564	0.00375839		ENSMUSG00000024810	Il33	3.73484	0.00877305		ENSMUSG00000107370	Gm43588	6.79154	0.0407086							ENSMUSG00000019796	Lrp11	7.7836	0.00014497		ENSMUSG00000054626	Xlr	7.3651	0.0224928
ENSMUSG00000026668	Ucma	6.5738	0.0133663		ENSMUSG00000003617	Cp	1.6755	2.05089e-09		ENSMUSG00000053226	Dand5	6.25814	8.82103e-05		ENSMUSG00000079414	Gm11110	8.34551	0.00433831		ENSMUSG00000020311	Erlec1	0.908378	0.000454158		ENSMUSG00000032060	Cryab	3.71558	0.00668421		ENSMUSG00000039913	Pak7	6.78826	0.00184411							ENSMUSG00000031669	Gins3	7.78323	0.000333204		ENSMUSG00000031872	Bean1	7.36448	0.0115115
ENSMUSG00000051456	Hspb3	6.57197	7.14065e-23		ENSMUSG00000020902	Ntn1	1.66886	5.68311e-05		ENSMUSG00000015242	Nipsnap3a	6.2581	0.00781402		ENSMUSG00000027210	Meis2	8.34506	3.94352e-07		ENSMUSG00000034707	Gns	0.903515	0.00157823		ENSMUSG00000041650	Pcca	3.70932	0.0281364		ENSMUSG00000022935	Grik1	6.77135	0.009801							ENSMUSG00000042851	Zc3h6	7.78054	0.000136955		ENSMUSG00000042429	Adora1	7.34967	0.0259003
ENSMUSG00000075027	4631405J19Rik	6.56505	0.0130207		ENSMUSG00000059991	Nptx2	1.66776	0.0388233		ENSMUSG00000026196	Bard1	6.25302	0.000487304		ENSMUSG00000024087	Cyp1b1	8.34073	0.00838366		ENSMUSG00000034751	Mast4	0.902386	3.27134e-05		ENSMUSG00000029661	Col1a2	3.70223	0.0350349		ENSMUSG00000070983	Olfr270	6.7677	0.0458298							ENSMUSG00000055963	Triqk	7.7801	1.97614e-05		ENSMUSG00000036411	9530077C05Rik	7.31983	0.0204675
ENSMUSG00000103928	Gm37893	6.55794	0.0364699		ENSMUSG00000070639	Lrrc8b	1.66755	0.00111808		ENSMUSG00000004814	Ccl24	6.25005	3.29423e-06		ENSMUSG00000033579	Fa2h	8.33268	0.0483735		ENSMUSG00000005566	Trim28	0.898282	0.0270462		ENSMUSG00000001119	Col6a1	3.67913	0.0115746		ENSMUSG00000101729	Gm17796	6.76713	0.0422202							ENSMUSG00000073234	Gm8773	7.77937	6.36774e-05		ENSMUSG00000030562	Nox4	7.3159	1.73479e-05
ENSMUSG00000062257	Opcml	6.5514	0.00075877		ENSMUSG00000047261	Gap43	1.6667	3.24489e-05		ENSMUSG00000030532	Hddc3	6.24438	0.0124861		ENSMUSG00000042759	Apobr	8.32561	0.00148177		ENSMUSG00000025498	Irf7	0.894025	0.00564771		ENSMUSG00000023224	Serping1	3.67745	1.02651e-05		ENSMUSG00000036661	Dennd3	6.76679	1.9751e-05							ENSMUSG00000010461	Eya4	7.77924	4.5128e-05		ENSMUSG00000026235	Epha4	7.31562	0.0291669
ENSMUSG00000099338	2810030D12Rik	6.53957	0.0438038		ENSMUSG00000039997	Ifi203	1.664	8.27393e-15		ENSMUSG00000078384	#N/A	6.24386	0.019933		ENSMUSG00000030041	M1ap	8.32485	0.000328903		ENSMUSG00000098557	Kctd12	0.887029	0.000715093		ENSMUSG00000028037	Ifi44	3.64124	3.00673e-07		ENSMUSG00000045065	9930022D16Rik	6.7652	0.00403427							ENSMUSG00000039542	Ncam1	7.77485	7.02448e-05		ENSMUSG00000019278	Dpep1	7.30536	2.08574e-14
ENSMUSG00000056144	Trim34a	6.53322	0.00949251		ENSMUSG00000025784	Clec3b	1.65804	1.99177e-06		ENSMUSG00000087685	1700122E12Rik	6.2398	0.00859664		ENSMUSG00000003273	Car11	8.32373	0.00280493		ENSMUSG00000059142	Zfp945	0.886503	0.00856372		ENSMUSG00000026674	Ddr2	3.62713	0.0104302		ENSMUSG00000097017	Gm26707	6.76222	0.0444378							ENSMUSG00000031380	Vegfd	7.77481	2.21617e-07		ENSMUSG00000027956	Tmem144	7.30384	4.48422e-05
ENSMUSG00000062694	Cav3	6.53203	1.48022e-36		ENSMUSG00000017466	Timp2	1.64746	5.8678e-08		ENSMUSG00000038486	Sv2a	6.23933	0.0126059		ENSMUSG00000005952	Trpv1	8.32115	0.000118657		ENSMUSG00000049929	Lpar4	0.880876	0.0301608		ENSMUSG00000104554	Gm4610	3.61339	0.0382564		ENSMUSG00000007805	Twist2	6.75765	0.000986962							ENSMUSG00000027713	1810062G17Rik	7.77046	5.02984e-05		ENSMUSG00000057054	Inca1	7.29199	0.0106054
ENSMUSG00000096546	Smlr1	6.53002	0.00859122		ENSMUSG00000034312	Iqsec1	1.6468	0.00861728		ENSMUSG00000020191	Spata48	6.23603	0.0104438		ENSMUSG00000032584	Mst1r	8.31738	0.000668405		ENSMUSG00000020594	Pum2	0.880751	0.023751		ENSMUSG00000038521	C1s1	3.56189	1.80372e-07		ENSMUSG00000027249	F2	6.73766	0.0443693							ENSMUSG00000027500	Stmn2	7.76973	0.0216022		ENSMUSG00000079559	Colca2	7.28372	0.0013839
ENSMUSG00000027419	Pcsk2	6.52929	0.0222836		ENSMUSG00000052854	Nrk	1.64355	0.0354246		ENSMUSG00000105761	Gm43787	6.2314	0.0302621		ENSMUSG00000097684	Gm26645	8.30726	0.0475782		ENSMUSG00000028111	Ctsk	0.874372	8.28361e-09		ENSMUSG00000001131	Timp1	3.55274	1.21127e-06		ENSMUSG00000058248	Kcnh1	6.72606	0.032353							ENSMUSG00000062590	Armc9	7.76535	6.65485e-05		ENSMUSG00000025475	Adgra1	7.26643	0.0148756
ENSMUSG00000104886	Gm43000	6.52622	0.00636943		ENSMUSG00000074199	Krtdap	1.63935	0.00128943		ENSMUSG00000072919	Noxred1	6.23064	0.00993853		ENSMUSG00000040037	Negr1	8.29295	0.000165953		ENSMUSG00000062866	Phactr2	0.868936	0.00579619		ENSMUSG00000028047	Thbs3	3.51804	0.00545671		ENSMUSG00000024653	Scgb1a1	6.72015	0.0443693							ENSMUSG00000038368	Focad	7.75672	2.28446e-05		ENSMUSG00000026494	Kif26b	7.26591	0.000288897
ENSMUSG00000073418	C4b	6.51862	0.000136033		ENSMUSG00000010797	Wnt2	1.63846	8.43939e-06		ENSMUSG00000030125	Lrrc23	6.23045	0.0127103		ENSMUSG00000041351	Rap1gap	8.29045	0.000929439		ENSMUSG00000010277	2610507B11Rik	0.860709	0.0301144		ENSMUSG00000090942	F830016B08Rik	3.51243	0.0345816		ENSMUSG00000040283	Btnl9	6.7103	0.0115028							ENSMUSG00000046387	Pcdhb17	7.75502	0.00101997		ENSMUSG00000032452	Clstn2	7.26339	0.00313722
ENSMUSG00000061086	Myl4	6.5174	6.91046e-78		ENSMUSG00000013858	Tmem259	1.63397	0.000910239		ENSMUSG00000036292	Gramd1c	6.22589	9.8718e-07		ENSMUSG00000031480	Thsd1	8.28831	6.03459e-07		ENSMUSG00000022906	Parp9	0.843686	0.0292312		ENSMUSG00000037060	Cavin3	3.50771	0.000128159		ENSMUSG00000026065	Slc9a4	6.70764	0.0441988							ENSMUSG00000021238	Aldh6a1	7.75404	2.6239e-06		ENSMUSG00000002847	Pla1a	7.2608	0.0100636
ENSMUSG00000020123	Avpr1a	6.50996	0.0367522		ENSMUSG00000026193	Fn1	1.6274	4.39539e-12		ENSMUSG00000103507	Gm38375	6.22508	0.0293102		ENSMUSG00000059401	Mamld1	8.264	5.55704e-06		ENSMUSG00000064337	mt-Rnr1	0.840175	5.32589e-06		ENSMUSG00000021388	Aspn	3.49425	0.00290089		ENSMUSG00000103051	Gm7871	6.70584	0.00571133							ENSMUSG00000038685	Rtel1	7.74974	0.00382813		ENSMUSG00000027208	Fgf7	7.2249	1.20699e-08
ENSMUSG00000048387	Osr1	6.50995	0.000932201		ENSMUSG00000031503	Col4a2	1.62668	8.89527e-17		ENSMUSG00000021238	Aldh6a1	6.22457	1.69662e-09		ENSMUSG00000029231	Pdgfra	8.25789	9.25309e-22		ENSMUSG00000004098	Col5a3	0.839935	0.000201698		ENSMUSG00000025780	Itih5	3.47636	0.0486172		ENSMUSG00000027004	Frzb	6.70157	0.0100291							ENSMUSG00000040690	Col16a1	7.74532	3.18135e-10		ENSMUSG00000020474	Polm	7.21199	0.0252529
ENSMUSG00000001493	Meox1	6.50616	0.0172472		ENSMUSG00000018750	Zbtb4	1.62501	0.00220753		ENSMUSG00000039496	Cdnf	6.22232	0.0176571		ENSMUSG00000017969	Ptgis	8.24816	5.58067e-08		ENSMUSG00000020132	Rab21	0.836342	0.0354006		ENSMUSG00000031375	Bgn	3.42803	0.00111812		ENSMUSG00000079293	Clec7a	6.69901	7.36297e-27							ENSMUSG00000020312	Shc2	7.74528	3.56522e-05		ENSMUSG00000026196	Bard1	7.20522	0.0178466
ENSMUSG00000073599	Ecscr	6.49635	1.67949e-08		ENSMUSG00000049148	Plcxd3	1.61789	0.0371099		ENSMUSG00000087094	Gm13093	6.21897	0.0243332		ENSMUSG00000048677	Tpcn2	8.21898	0.0109319		ENSMUSG00000056708	Ier5	0.836299	0.0281446		ENSMUSG00000056055	Sag	3.42181	0.0277595		ENSMUSG00000038522	Mfsd4b1	6.69072	0.00537955							ENSMUSG00000028600	Podn	7.74114	0.000114236		ENSMUSG00000090084	Srpx	7.19755	3.08243e-11
ENSMUSG00000090500	Gm17057	6.49374	0.048682		ENSMUSG00000027580	Helz2	1.6076	1.10697e-06		ENSMUSG00000062906	Hdac10	6.21279	5.96768e-05		ENSMUSG00000039997	Ifi203	8.20149	3.59098e-17		ENSMUSG00000040690	Col16a1	0.834272	0.044102		ENSMUSG00000019539	Rcn3	3.39334	3.58869e-05		ENSMUSG00000103105	Gm18752	6.68769	0.0137931							ENSMUSG00000021318	Gli3	7.73931	0.00015132		ENSMUSG00000031425	Plp1	7.18841	8.1384e-06
ENSMUSG00000037994	Slc9b2	6.48499	0.00288909		ENSMUSG00000043719	Col6a6	1.60567	0.00694519		ENSMUSG00000042851	Zc3h6	6.21249	0.0214075		ENSMUSG00000021872	Rnase10	8.19989	0.00240493		ENSMUSG00000019846	Lama4	0.819994	6.91681e-09		ENSMUSG00000029096	Htra3	3.37707	0.000824158		ENSMUSG00000107109	Gm42571	6.67799	0.0492949							ENSMUSG00000031174	Rpgr	7.73704	3.82456e-05		ENSMUSG00000086096	Gm12688	7.18755	0.0430619
ENSMUSG00000032719	Sbspon	6.48197	0.017103		ENSMUSG00000017929	B4galt5	1.6052	2.70962e-07		ENSMUSG00000036172	Cd200r3	6.20521	0.0280904		ENSMUSG00000002257	Def6	8.19429	2.32751e-06		ENSMUSG00000016918	Sulf1	0.815886	0.00641697		ENSMUSG00000071656	Lrrn4cl	3.37228	0.000483572		ENSMUSG00000083894	Gm11489	6.67799	0.0184107							ENSMUSG00000063060	Sox7	7.73589	0.00448803		ENSMUSG00000064115	Cadm2	7.18742	0.0221896
ENSMUSG00000033770	Clcnka	6.47006	0.00124526		ENSMUSG00000025185	Loxl4	1.60266	0.0175982		ENSMUSG00000005982	Naa60	6.20352	7.99432e-20		ENSMUSG00000104709	Gm42484	8.19066	0.000679042		ENSMUSG00000034908	Sidt2	0.810496	0.0498614		ENSMUSG00000020241	Col6a2	3.37052	0.00148921		ENSMUSG00000021675	F2rl2	6.67535	0.00469899							ENSMUSG00000005374	Tbl2	7.73431	6.17682e-06		ENSMUSG00000105302	Gm19817	7.16487	6.96842e-05
ENSMUSG00000036526	Card11	6.43903	0.00116998		ENSMUSG00000020681	Ace	1.60246	2.50517e-05		ENSMUSG00000080966	Gm6263	6.20072	0.0136417		ENSMUSG00000105504	Gbp5	8.16039	1.44502e-05		ENSMUSG00000031751	Amfr	0.808075	0.00668985		ENSMUSG00000026837	Col5a1	3.35883	0.0191453		ENSMUSG00000028011	Tdo2	6.64932	0.013382							ENSMUSG00000031558	Slit2	7.73335	0.00123084		ENSMUSG00000026177	Slc11a1	7.15792	4.83547e-11
ENSMUSG00000039154	Shd	6.43507	0.0141162		ENSMUSG00000043629	1700019D03Rik	1.60085	4.93118e-06		ENSMUSG00000049134	Nrap	6.18603	0.00800149		ENSMUSG00000046546	Fam43a	8.1603	0.00243023		ENSMUSG00000086324	Gm15564	0.804725	0.00638979		ENSMUSG00000045932	Ifit2	3.33167	0.0291786		ENSMUSG00000097707	#N/A	6.64014	0.0243409							ENSMUSG00000079105	C7	7.73299	0.000961518		ENSMUSG00000054892	Txk	7.11119	0.0308125
ENSMUSG00000034362	Csta1	6.42914	0.0137649		ENSMUSG00000079018	Ly6c1	1.59966	1.56073e-08		ENSMUSG00000036853	Mcoln3	6.18258	1.19138e-05		ENSMUSG00000085784	Gm12158	8.15955	0.000885787		ENSMUSG00000069662	Marcks	0.802259	0.00109487		ENSMUSG00000074457	S100a16	3.25055	0.000131765		ENSMUSG00000026581	Sell	6.63347	0.0017356							ENSMUSG00000030772	Dkk3	7.71944	0.00552253		ENSMUSG00000091898	Tnnc1	7.10282	0.00401433
ENSMUSG00000041020	Map7d2	6.42594	0.0139548		ENSMUSG00000084792	1700056N10Rik	1.59321	0.0433795		ENSMUSG00000069273	H3c6	6.18151	0.0135561		ENSMUSG00000021464	Ror2	8.15495	0.00254436		ENSMUSG00000036446	Lum	0.801163	0.00320076		ENSMUSG00000021838	Samd4	3.20729	0.0486172		ENSMUSG00000086109	Gm13391	6.63179	0.0131462							ENSMUSG00000006576	Slc4a3	7.71537	0.000212577		ENSMUSG00000032925	Itgbl1	7.07988	0.0193473
ENSMUSG00000023153	Tmem52	6.3848	0.0157845		ENSMUSG00000034353	Ramp1	1.58807	2.56537e-07		ENSMUSG00000051034	Zfp11	6.18128	7.43532e-05		ENSMUSG00000030921	Trim30a	8.15431	1.22013e-20		ENSMUSG00000032350	Gclc	0.799777	0.00189399		ENSMUSG00000081723	Gm15931	3.1805	0.00761372		ENSMUSG00000070305	Mpzl3	6.63066	0.00113645							ENSMUSG00000039114	Nrn1	7.70744	0.000107517		ENSMUSG00000097194	9330175E14Rik	7.07044	0.0183022
ENSMUSG00000026073	Il1r2	6.38257	7.21714e-08		ENSMUSG00000029335	Bmp3	1.58786	0.00422418		ENSMUSG00000003379	Cd79a	6.18084	0.0292481		ENSMUSG00000026255	Efhd1	8.14481	4.19055e-14		ENSMUSG00000029108	Pcdh7	0.797874	0.00512884		ENSMUSG00000064080	Fbln2	3.15532	0.0232671		ENSMUSG00000061577	Adgrg5	6.63062	0.01033							ENSMUSG00000024352	Spata24	7.70622	8.3288e-05		ENSMUSG00000026418	Tnni1	7.06925	0.000936862
ENSMUSG00000057723	Krt33b	6.37035	0.00153053		ENSMUSG00000037736	Limch1	1.57705	0.00323198		ENSMUSG00000074269	Rec114	6.17744	0.0107076		ENSMUSG00000022132	Cldn10	8.13816	5.54945e-06		ENSMUSG00000027132	Katnbl1	0.797837	0.0455615		ENSMUSG00000001506	Col1a1	3.14359	0.00276116		ENSMUSG00000048481	Mypop	6.63	0.000716564							ENSMUSG00000036904	Fzd8	7.70417	3.04062e-05		ENSMUSG00000021186	Fbln5	7.05535	2.19744e-07
ENSMUSG00000000402	Egfl6	6.34681	0.0418186		ENSMUSG00000028917	Plekhm2	1.5759	0.00237841		ENSMUSG00000086213	A330040F15Rik	6.1674	0.0135561		ENSMUSG00000041809	Efhc1	8.13347	0.0163005		ENSMUSG00000021709	Erbin	0.794776	0.0188331		ENSMUSG00000025150	Cbr2	3.11108	7.50605e-12		ENSMUSG00000099032	Tcf24	6.62484	0.00204336							ENSMUSG00000025645	Ccdc51	7.6907	0.000316626		ENSMUSG00000089768	Tmsb15b1	7.01754	0.0384417
ENSMUSG00000107387	5430435K18Rik	6.34641	0.0374275		ENSMUSG00000022132	Cldn10	1.57385	0.00413539		ENSMUSG00000051593	Olfr272	6.16117	0.0120788		ENSMUSG00000057967	Fgf18	8.13297	0.000684201		ENSMUSG00000020053	Igf1	0.794315	0.000210471		ENSMUSG00000032334	Loxl1	3.09946	0.00393004		ENSMUSG00000035561	Aldh1b1	6.62303	0.018754							ENSMUSG00000020491	2810021J22Rik	7.69005	0.00187309		ENSMUSG00000003341	Atp8b3	7.01596	0.0283593
ENSMUSG00000086860	Gm1720	6.33816	0.0332585		ENSMUSG00000020627	Klhl29	1.56842	0.00983922		ENSMUSG00000033752	Mnd1	6.16088	0.0111663		ENSMUSG00000031661	Nkd1	8.12749	0.00242629		ENSMUSG00000022817	Itgb5	0.790747	0.00195827		ENSMUSG00000060572	Mfap2	3.04126	0.000455859		ENSMUSG00000000386	Mx1	6.60396	4.27255e-13							ENSMUSG00000025586	Cpeb1	7.68868	4.43691e-05		ENSMUSG00000027306	Nusap1	6.99932	0.00406784
ENSMUSG00000000308	Ckmt1	6.33211	0.0200748		ENSMUSG00000050567	Maml1	1.56829	0.000526167		ENSMUSG00000029073	Cptp	6.1538	1.01221e-12		ENSMUSG00000033192	Lpcat2	8.12652	1.72216e-09		ENSMUSG00000042167	Tent2	0.790642	0.0157731		ENSMUSG00000035373	Ccl7	3.02664	9.34081e-12		ENSMUSG00000069170	Adgrv1	6.57863	0.00911849							ENSMUSG00000092035	Peg10	7.68484	0.00308379		ENSMUSG00000085335	Gm13684	6.94849	0.0408329
ENSMUSG00000039519	Cyp7b1	6.32815	0.0397317		ENSMUSG00000022032	Scara5	1.56728	7.68493e-07		ENSMUSG00000059475	Zfp426	6.15272	2.91472e-10		ENSMUSG00000049687	Pheta2	8.12374	0.000504898		ENSMUSG00000019124	Scrn1	0.787244	0.0427863		ENSMUSG00000032180	Tmed1	3.01248	0.0158244		ENSMUSG00000036466	Megf11	6.57712	0.0126402							ENSMUSG00000033585	Ndn	7.68131	9.80272e-17		ENSMUSG00000015027	Galns	6.9466	7.71206e-08
ENSMUSG00000086283	2810433D01Rik	6.32498	0.0198193		ENSMUSG00000042622	Maff	1.56699	3.97062e-05		ENSMUSG00000030088	Aldh1l1	6.15193	0.0177353		ENSMUSG00000042254	Cilp	8.12094	1.2711e-07		ENSMUSG00000021619	Atg10	0.768061	0.0162273		ENSMUSG00000001313	Rnd2	2.95395	0.0196044		ENSMUSG00000105740	Gm42685	6.5767	0.0293941							ENSMUSG00000101856	1700096K18Rik	7.67785	3.97581e-05		ENSMUSG00000086952	Gm12596	6.94076	0.0448976
ENSMUSG00000018387	Shroom1	6.31995	0.0172761		ENSMUSG00000005397	Nid1	1.55967	7.40702e-14		ENSMUSG00000001983	Taco1	6.15106	0.000906771		ENSMUSG00000001946	Esam	8.11674	0.0143849		ENSMUSG00000062127	Cttnbp2nl	0.763755	0.0378564		ENSMUSG00000027358	Bmp2	2.95112	0.00908383		ENSMUSG00000092171	4833427F10Rik	6.57342	0.0174549							ENSMUSG00000027239	Mdk	7.6737	4.45584e-05		ENSMUSG00000033854	Kcnk10	6.92887	0.00196236
ENSMUSG00000086932	Gm22000	6.31897	0.0331592		ENSMUSG00000006386	Tek	1.55957	1.06895e-06		ENSMUSG00000004328	Hif3a	6.15096	0.0129888		ENSMUSG00000045930	Clec14a	8.11581	0.00254436		ENSMUSG00000028412	Slc44a1	0.762451	0.0427863		ENSMUSG00000044734	Serpinb1a	2.94283	0.00939018		ENSMUSG00000086150	Bach2os	6.56885	0.000980284							ENSMUSG00000033595	Lgi3	7.67286	0.00050216		ENSMUSG00000026825	Dnm1	6.92627	0.0459865
ENSMUSG00000019913	Sim1	6.31481	0.0033695		ENSMUSG00000030110	Ret	1.55727	0.000225299		ENSMUSG00000018919	Tm4sf5	6.15035	0.00906168		ENSMUSG00000020123	Avpr1a	8.10846	0.000549087		ENSMUSG00000024940	Ltbp3	0.761154	0.0455615		ENSMUSG00000027002	Nckap1	2.8944	0.0104837		ENSMUSG00000027380	Acoxl	6.56865	0.0100754							ENSMUSG00000022015	Tnfsf11	7.67076	0.0207453		ENSMUSG00000022438	Parvb	6.92282	0.0110397
ENSMUSG00000079445	B3gnt7	6.29674	0.0369542		ENSMUSG00000073062	Zxdb	1.5569	0.0273686		ENSMUSG00000028238	Atp6v0d2	6.14711	2.16048e-81		ENSMUSG00000106734	Gm20559	8.10579	2.14212e-12		ENSMUSG00000033880	Lgals3bp	0.756086	0.0495439		ENSMUSG00000000753	Serpinf1	2.87775	0.0164518		ENSMUSG00000030048	Gkn3	6.56738	0.018976							ENSMUSG00000035062	Zc4h2	7.66534	0.000898886		ENSMUSG00000068130	Zfp442	6.90594	0.00620299
ENSMUSG00000029862	Clcn1	6.29631	0.0234256		ENSMUSG00000016194	Hsd11b1	1.55684	4.54754e-15		ENSMUSG00000072915	Gm12258	6.14404	0.0217569		ENSMUSG00000050677	Ccdc96	8.09347	0.012207		ENSMUSG00000028369	Svep1	0.755727	0.0471858		ENSMUSG00000023206	Il15ra	2.87178	0.0183933		ENSMUSG00000040037	Negr1	6.56611	0.0199201							ENSMUSG00000033174	Mgll	7.65474	0.00029578		ENSMUSG00000024084	Qpct	6.89951	0.0276575
ENSMUSG00000087591	Gm14635	6.28686	6.50942e-07		ENSMUSG00000028713	Cyp4b1	1.55326	0.0472193		ENSMUSG00000037196	Pacrg	6.14346	0.00961162		ENSMUSG00000061451	Tmem151a	8.08534	0.000264206		ENSMUSG00000068184	Ndufaf2	0.755488	0.0155961		ENSMUSG00000078616	Trim30c	2.85417	0.00484817		ENSMUSG00000067571	Ms4a15	6.56037	0.032777							ENSMUSG00000022665	Ccdc80	7.65028	6.35263e-12		ENSMUSG00000091994	E130317F20Rik	6.89579	0.0490334
ENSMUSG00000020866	Cacna1g	6.28315	0.0114784		ENSMUSG00000009281	Rarres2	1.5511	8.83056e-09		ENSMUSG00000070632	#N/A	6.1412	0.0156776		ENSMUSG00000068270	Shroom4	8.06712	0.0129007		ENSMUSG00000032340	Neo1	0.752969	0.0154187		ENSMUSG00000050345	4930486L24Rik	2.83836	0.00362568		ENSMUSG00000038580	Sct	6.55596	0.00625439							ENSMUSG00000036980	Taf6	7.64906	2.09875e-06		ENSMUSG00000051735	Rinl	6.89475	0.0197294
ENSMUSG00000025075	Habp2	6.27815	0.0484219		ENSMUSG00000098557	Kctd12	1.54479	8.83056e-09		ENSMUSG00000086315	Arl4aos	6.13609	0.021836		ENSMUSG00000021765	Fst	8.05723	3.86869e-13		ENSMUSG00000021765	Fst	0.747474	0.0176334		ENSMUSG00000070436	Serpinh1	2.82274	0.0380125		ENSMUSG00000025738	Fbxl16	6.5551	0.0270537							ENSMUSG00000021835	Bmp4	7.64879	0.000163489		ENSMUSG00000027188	Pamr1	6.88465	2.06801e-06
ENSMUSG00000047875	Gpr157	6.27419	0.00254081		ENSMUSG00000055723	Rras2	1.54465	1.33502e-05		ENSMUSG00000026650	Meig1	6.13304	0.0143579		ENSMUSG00000073400	Trim10	8.05087	0.000276695		ENSMUSG00000015501	Hivep2	0.743048	0.0428433		ENSMUSG00000004151	Etv1	2.8149	0.0181049		ENSMUSG00000059974	Ntm	6.55204	0.0345384							ENSMUSG00000021950	Anxa8	7.64607	0.000587786		ENSMUSG00000071083	#N/A	6.87094	0.0036128
ENSMUSG00000075307	Klhl41	6.27366	1.69928e-06		ENSMUSG00000072066	6720489N17Rik	1.53988	0.00476775		ENSMUSG00000075225	Ccdc162	6.13303	0.0492222		ENSMUSG00000074158	Zfp976	8.04205	0.00380747		ENSMUSG00000021643	Serf1	0.739671	0.0155361		ENSMUSG00000031565	Fgfr1	2.80253	0.00334632		ENSMUSG00000041754	Trem3	6.54512	0.0384142							ENSMUSG00000022309	Angpt1	7.64551	0.0011847		ENSMUSG00000006342	Susd2	6.82089	0.0128608
ENSMUSG00000021198	Unc79	6.27001	0.0274715		ENSMUSG00000002108	Nr1h3	1.53735	0.00132878		ENSMUSG00000085779	Atcayos	6.13158	0.000617625		ENSMUSG00000041165	Spem1	8.04152	0.000772583		ENSMUSG00000025780	Itih5	0.731425	0.00447564		ENSMUSG00000048806	Ifnb1	2.75951	1.74643e-11		ENSMUSG00000105281	Gm17835	6.54048	0.0132062							ENSMUSG00000036022	Fam122b	7.64281	4.43652e-06		ENSMUSG00000042828	Trim72	6.80885	0.00124731
ENSMUSG00000012017	Scarf2	6.25738	0.0350619		ENSMUSG00000105940	Gm42635	1.53732	0.0203891		ENSMUSG00000035759	Bbs10	6.11681	0.00271782		ENSMUSG00000031789	Cngb1	8.03827	0.0116713		ENSMUSG00000043733	Ptpn11	0.729716	0.0254318		ENSMUSG00000046768	Rhoj	2.75036	0.0155032		ENSMUSG00000021638	Ocln	6.53789	0.0256344							ENSMUSG00000039239	Tgfb2	7.64144	6.93857e-15		ENSMUSG00000097751	#N/A	6.80483	0.0185022
ENSMUSG00000040680	Kremen2	6.2558	0.000608174		ENSMUSG00000021130	Galnt16	1.53701	8.76237e-06		ENSMUSG00000048489	Depp1	6.11399	0.0138047		ENSMUSG00000023341	Mx2	8.01272	6.32725e-14		ENSMUSG00000106106	#N/A	0.729559	2.47774e-06		ENSMUSG00000075602	Ly6a	2.72155	9.86055e-05		ENSMUSG00000032083	Apoa1	6.53012	0.012435							ENSMUSG00000048706	Lurap1l	7.63734	1.32863e-05		ENSMUSG00000056220	Pla2g4a	6.79638	0.001177
ENSMUSG00000078815	Cacng6	6.24606	0.0117174		ENSMUSG00000029096	Htra3	1.53491	2.94652e-13		ENSMUSG00000107254	Gm43769	6.11395	0.0104469		ENSMUSG00000022220	Adcy4	8.00647	0.00228604		ENSMUSG00000002308	Cd320	0.727766	0.0440631		ENSMUSG00000024909	Efemp2	2.71109	0.0258289		ENSMUSG00000018459	Slc13a3	6.52381	0.00671292							ENSMUSG00000002808	Epdr1	7.63298	7.97934e-11		ENSMUSG00000033192	Lpcat2	6.77252	1.23027e-05
ENSMUSG00000010066	Cacna2d2	6.24455	0.022243		ENSMUSG00000036545	Adamts2	1.53298	1.32355e-13		ENSMUSG00000003934	Efnb3	6.1137	0.0175335		ENSMUSG00000072066	6720489N17Rik	8.00203	0.0021897		ENSMUSG00000036241	Ube2r2	0.710247	0.000606143		ENSMUSG00000037921	Ddx60	2.68082	0.00324943		ENSMUSG00000022044	Stmn4	6.52079	0.0167873							ENSMUSG00000029664	Tfpi2	7.63243	1.87834e-15		ENSMUSG00000029575	Mmab	6.76677	0.00105742
ENSMUSG00000081058	H3c15	6.23543	0.0229544		ENSMUSG00000106121	Gm42679	1.53233	0.0312354		ENSMUSG00000020658	Efr3b	6.10508	0.00394417		ENSMUSG00000029417	Cxcl9	8.00152	1.53247e-12		ENSMUSG00000023830	Igf2r	0.707254	0.0410838		ENSMUSG00000027800	Tm4sf1	2.66244	1.09835e-05		ENSMUSG00000102618	Gm37848	6.51441	0.0297559							ENSMUSG00000020251	Glt8d2	7.62783	8.74383e-05		ENSMUSG00000030862	Cpxm2	6.75952	0.000209271
ENSMUSG00000026644	Acbd7	6.20214	0.0259234		ENSMUSG00000050530	Fam171a1	1.53172	1.97658e-05		ENSMUSG00000090150	Acad11	6.10242	0.000115453		ENSMUSG00000028927	Padi2	7.99827	0.00929212		ENSMUSG00000020176	Grb10	0.700897	0.0265189		ENSMUSG00000050394	Armcx6	2.65564	0.0116651		ENSMUSG00000103308	Gm37800	6.50537	0.000115404							ENSMUSG00000078444	Gm10941	7.62729	0.00131181		ENSMUSG00000089797	Gm16118	6.70322	0.0194179
ENSMUSG00000103973	BC055308	6.19542	0.045195		ENSMUSG00000036192	Rorb	1.5307	0.00193028		ENSMUSG00000021048	Mthfd1	6.09831	5.23001e-09		ENSMUSG00000045215	Asxl3	7.97344	0.000781979		ENSMUSG00000030232	Aebp2	0.700222	0.0482113		ENSMUSG00000073418	C4b	2.65005	0.000509873		ENSMUSG00000054196	Cthrc1	6.50186	8.02221e-13							ENSMUSG00000042357	Gjb5	7.61031	0.000883409		ENSMUSG00000026712	Mrc1	6.66785	0.00641365
ENSMUSG00000021061	Sptb	6.15449	0.000212572		ENSMUSG00000064357	mt-Atp6	1.52977	0.0235198		ENSMUSG00000027229	Terb2	6.09747	0.0194795		ENSMUSG00000028758	Kif17	7.97129	0.0050417		ENSMUSG00000024012	Mtch1	0.695853	0.012172		ENSMUSG00000068874	Selenbp1	2.64931	0.00565992		ENSMUSG00000021123	Rdh12	6.49973	0.0201707							ENSMUSG00000052921	Arhgef15	7.6094	0.00171673		ENSMUSG00000029468	P2rx7	6.64641	2.93611e-12
ENSMUSG00000025170	Rab40b	6.15257	3.38237e-23		ENSMUSG00000028270	Gbp2	1.52971	2.35108e-07		ENSMUSG00000041426	Hibch	6.08967	3.33324e-07		ENSMUSG00000016087	Fli1	7.97067	5.67257e-05		ENSMUSG00000000838	Fmr1	0.693031	0.0354899		ENSMUSG00000033207	Mamdc2	2.64296	0.0138937		ENSMUSG00000101501	Rps27a-ps1	6.49479	0.0207421							ENSMUSG00000028789	Azin2	7.60844	0.00171805		ENSMUSG00000020908	Myh3	6.63024	0.000178863
ENSMUSG00000040919	4930505A04Rik	6.15186	0.0289922		ENSMUSG00000104917	Gm43289	1.52674	0.000570256		ENSMUSG00000081470	Gm14131	6.08436	0.0127002		ENSMUSG00000047220	Ccdc36	7.9674	0.00738065		ENSMUSG00000003847	Nfat5	0.688769	0.00375839		ENSMUSG00000066637	Ttc32	2.64173	0.000149276		ENSMUSG00000022525	Plaat1	6.48514	0.0203889							ENSMUSG00000031523	Dlc1	7.60765	3.90337e-08		ENSMUSG00000052160	Pld4	6.62836	0.00356888
ENSMUSG00000027202	Slc12a1	6.15054	0.0270582		ENSMUSG00000025746	Il6	1.52157	0.0208997		ENSMUSG00000032561	Acpp	6.07886	0.0146863		ENSMUSG00000038879	Nipal2	7.9673	4.43324e-06		ENSMUSG00000031740	Mmp2	0.688766	0.000698983		ENSMUSG00000032725	Folr2	2.63057	1.40504e-13		ENSMUSG00000100182	1810006J02Rik	6.47827	0.0136741							ENSMUSG00000021013	Ttc8	7.60713	8.95975e-06		ENSMUSG00000032875	Arhgef17	6.56949	0.00246872
ENSMUSG00000048981	Krt31	6.13018	0.048867		ENSMUSG00000030921	Trim30a	1.52145	5.0626e-12		ENSMUSG00000095325	Zfp870	6.07734	0.0147948		ENSMUSG00000059173	Pde1a	7.96559	3.6135e-07		ENSMUSG00000022710	Usp7	0.680435	0.0250327		ENSMUSG00000024486	Hbegf	2.60977	5.15806e-06		ENSMUSG00000021872	Rnase10	6.47797	0.0209549							ENSMUSG00000043587	Pxylp1	7.59555	1.55488e-05		ENSMUSG00000026110	Mgat4a	6.56831	0.000564486
ENSMUSG00000087355	Gm13187	6.1269	0.0435489		ENSMUSG00000035891	Cerk	1.51784	0.0216389		ENSMUSG00000070323	Mmp27	6.06514	4.3859e-07		ENSMUSG00000052861	Dnah6	7.96262	0.0183191		ENSMUSG00000004936	Map2k1	0.672341	0.0245274		ENSMUSG00000087263	Gm15726	2.58337	0.0054889		ENSMUSG00000091996	BC049352	6.47763	0.0177561							ENSMUSG00000026043	Col3a1	7.57842	2.08283e-23		ENSMUSG00000057924	#N/A	6.54093	0.000915737
ENSMUSG00000102336	Gm37233	6.09948	0.0377767		ENSMUSG00000075010	AW112010	1.5144	1.53132e-06		ENSMUSG00000097365	C030034L19Rik	6.0604	0.0147948		ENSMUSG00000078640	Gm11627	7.96207	0.000328903		ENSMUSG00000064339	mt-Rnr2	0.664447	7.65728e-08		ENSMUSG00000030107	Usp18	2.57617	1.09031e-10		ENSMUSG00000008193	Spib	6.4692	0.00369736							ENSMUSG00000038305	Spats2l	7.57671	0.00080187		ENSMUSG00000029822	Osbpl3	6.52962	0.0300499
ENSMUSG00000031461	Myom2	6.09745	1.50687e-21		ENSMUSG00000074896	Ifit3	1.50854	0.000526371		ENSMUSG00000084821	Gm15880	6.05985	0.0011317		ENSMUSG00000061751	Kalrn	7.94041	3.04976e-06		ENSMUSG00000026478	Lamc1	0.662744	0.00375839		ENSMUSG00000078861	Zfp931	2.57545	0.00290089		ENSMUSG00000024673	Ms4a1	6.46674	0.0236438							ENSMUSG00000038173	Enpp6	7.57288	0.0230253		ENSMUSG00000032679	Cd59a	6.49601	3.82533e-10
ENSMUSG00000005583	Mef2c	6.0854	1.48256e-22		ENSMUSG00000064358	mt-Co3	1.50773	0.0250597		ENSMUSG00000005505	Kbtbd4	6.05836	1.99782e-06		ENSMUSG00000072852	2310040G07Rik	7.92836	0.00393122		ENSMUSG00000035202	Lars2	0.661337	0.0489428		ENSMUSG00000024177	Nme4	2.52159	9.16382e-05		ENSMUSG00000025002	Cyp2c55	6.46629	0.0187657							ENSMUSG00000027560	Dok5	7.56914	0.00390516		ENSMUSG00000025213	Kazald1	6.48234	0.00802578
ENSMUSG00000061762	Tac1	6.04804	3.31552e-09		ENSMUSG00000075590	Nrbp2	1.49636	0.0193241		ENSMUSG00000094152	Slc6a16	6.05248	0.0125583		ENSMUSG00000020963	Tshr	7.91776	0.0285032		ENSMUSG00000032359	Ctsh	0.649628	0.000945928		ENSMUSG00000000318	Clec10a	2.50229	8.10112e-11		ENSMUSG00000106775	C130093G08Rik	6.46367	0.00910736							ENSMUSG00000023885	Thbs2	7.5589	4.54455e-19		ENSMUSG00000041426	Hibch	6.46537	0.000898847
ENSMUSG00000061816	Myl1	6.04798	9.57467e-163		ENSMUSG00000028381	Ugcg	1.48733	4.61331e-15		ENSMUSG00000101729	Gm17796	6.04724	0.0139714		ENSMUSG00000038180	Spag4	7.91118	0.0181984		ENSMUSG00000042197	Zfp451	0.647377	0.0178765		ENSMUSG00000101249	Gm29216	2.49759	0.0201046		ENSMUSG00000067261	Foxd3	6.46123	0.0185317							ENSMUSG00000032181	Scg3	7.55661	0.000113215		ENSMUSG00000000693	Loxl3	6.43363	2.86995e-06
ENSMUSG00000039706	Ldb2	6.03369	8.3657e-05		ENSMUSG00000032698	Lmo2	1.48567	0.0353694		ENSMUSG00000027559	Car3	6.04685	0.0171699		ENSMUSG00000043531	Sorcs1	7.89962	0.0096989		ENSMUSG00000022816	Fstl1	0.647241	0.0448504		ENSMUSG00000028270	Gbp2	2.49569	5.48017e-06		ENSMUSG00000083933	Gm15515	6.45752	0.0234436							ENSMUSG00000037325	Bbs7	7.55375	0.00136653		ENSMUSG00000005583	Mef2c	6.40355	0.0192009
ENSMUSG00000056271	Lman1l	6.02661	8.50233e-08		ENSMUSG00000041827	Oasl1	1.4835	0.0296596		ENSMUSG00000050612	Txndc2	6.03741	0.0127409		ENSMUSG00000009350	Mpo	7.89158	0.00240879		ENSMUSG00000020681	Ace	0.646294	0.0301608		ENSMUSG00000059108	Ifitm6	2.4891	0.00178562		ENSMUSG00000018656	Tcaf3	6.45715	0.0280808							ENSMUSG00000042156	Dzip1	7.55126	7.24054e-05		ENSMUSG00000021768	Dusp13	6.40298	0.00265767
ENSMUSG00000087473	Gm13883	6.01577	0.00813234		ENSMUSG00000097857	#N/A	1.46941	0.0335898		ENSMUSG00000028751	Pla2g2e	6.03468	0.0204658		ENSMUSG00000047797	Gjb1	7.86918	0.00227177		ENSMUSG00000040152	Thbs1	0.629827	0.0153274		ENSMUSG00000026938	Fcna	2.48703	0.0258903		ENSMUSG00000000560	Gabra2	6.45357	0.010223							ENSMUSG00000039683	Sdk1	7.55116	0.000387349		ENSMUSG00000034652	Cd300a	6.4009	0.0300499
ENSMUSG00000017300	Tnnc2	6.00813	2.54928e-26		ENSMUSG00000057969	Sema3b	1.46924	0.0139419		ENSMUSG00000095105	Edaradd	6.03238	0.0357553		ENSMUSG00000032487	Ptgs2	7.8646	1.43383e-13		ENSMUSG00000020241	Col6a2	0.629696	0.000669051		ENSMUSG00000008845	Cd163	2.46996	7.86852e-05		ENSMUSG00000057948	Unc13d	6.44797	0.000901144							ENSMUSG00000073705	Cenps	7.54882	0.000130539		ENSMUSG00000028068	Iqgap3	6.33227	2.31918e-06
ENSMUSG00000085956	4930481B07Rik	5.96324	0.0114983		ENSMUSG00000029321	Slc10a6	1.46637	7.08343e-07		ENSMUSG00000105896	Gm43311	6.03154	0.0331993		ENSMUSG00000049409	Prokr1	7.86081	4.03101e-07		ENSMUSG00000096145	Vkorc1	0.625918	0.00375839		ENSMUSG00000035385	Ccl2	2.43823	9.59281e-11		ENSMUSG00000106262	Gm43375	6.41406	0.0186231							ENSMUSG00000042616	Oscp1	7.54541	0.00115373		ENSMUSG00000058773	H1f5	6.28782	0.000726078
ENSMUSG00000057123	Gja5	5.95616	2.91248e-06		ENSMUSG00000024084	Qpct	1.46339	1.02513e-05		ENSMUSG00000050270	Tmem220	6.03015	0.000281444		ENSMUSG00000037627	Rgs22	7.84184	0.00241429		ENSMUSG00000024953	Prdx5	0.623801	0.008368		ENSMUSG00000032431	Crtap	2.41842	0.00385271		ENSMUSG00000091345	Col6a5	6.412	0.015099							ENSMUSG00000018800	Abca5	7.54392	5.19099e-06		ENSMUSG00000062694	Cav3	6.27353	0.017027
ENSMUSG00000074207	Adh1	5.95456	2.94745e-07		ENSMUSG00000024011	Pi16	1.46085	1.06014e-06		ENSMUSG00000082163	Gm14276	6.02168	0.0147768		ENSMUSG00000090031	4732440D04Rik	7.82615	5.93997e-05		ENSMUSG00000024290	Rock1	0.621856	0.000454158		ENSMUSG00000026535	Ifi202b	2.41194	0.00283466		ENSMUSG00000045027	Prss22	6.39572	0.0141216							ENSMUSG00000040280	Ndufa4l2	7.54368	7.23226e-05		ENSMUSG00000028031	Dkk2	6.17326	0.0388524
ENSMUSG00000029757	Dync1i1	5.92675	5.42527e-05		ENSMUSG00000028341	Nr4a3	1.45944	7.52013e-14		ENSMUSG00000059060	Rad51b	6.01909	0.00100524		ENSMUSG00000096971	4930556M19Rik	7.82279	0.00617277		ENSMUSG00000031875	Cmtm3	0.613827	0.0239689		ENSMUSG00000031762	Mt2	2.40577	0.000425816		ENSMUSG00000034683	Ppp1r1c	6.39524	0.0113386							ENSMUSG00000039706	Ldb2	7.5389	0.0276665		ENSMUSG00000024397	Aif1	6.1615	0.000321498
ENSMUSG00000042436	Mfap4	5.89298	0.0137649		ENSMUSG00000070031	Sp140	1.45851	0.0156238		ENSMUSG00000049939	Lrrc4	6.01784	0.0218005		ENSMUSG00000102151	Gm37472	7.82134	8.16811e-06		ENSMUSG00000021794	Glud1	0.612928	0.0495439		ENSMUSG00000030711	Sult1a1	2.36669	3.31259e-08		ENSMUSG00000086770	Gm15351	6.39446	0.0470919							ENSMUSG00000031196	F8	7.53727	0.000795197		ENSMUSG00000025170	Rab40b	6.12303	0.0080817
ENSMUSG00000050370	Ch25h	5.88857	0.00855433		ENSMUSG00000024059	Clip4	1.45287	0.0436494		ENSMUSG00000070822	Zscan18	6.0162	0.0215485		ENSMUSG00000102704	Gm38309	7.80766	0.00129711		ENSMUSG00000003746	Man1a	0.607161	0.0309639		ENSMUSG00000039646	Vasn	2.36406	0.0152292		ENSMUSG00000020689	Itgb3	6.39009	3.76533e-06							ENSMUSG00000028755	Cda	7.52972	0.000607554		ENSMUSG00000043924	Ncmap	6.12016	0.00240282
ENSMUSG00000086298	Gm11716	5.87979	0.00741821		ENSMUSG00000064354	mt-Co2	1.45189	0.0494949		ENSMUSG00000021572	Cep72	6.01579	0.043949		ENSMUSG00000021678	F2rl1	7.80671	0.0308024		ENSMUSG00000040562	Gstm2	0.591952	0.00494037		ENSMUSG00000040229	Gpr34	2.35188	1.9308e-05		ENSMUSG00000017639	Rab11fip4	6.38123	0.0253367							ENSMUSG00000032419	Tbx18	7.52481	0.00383163		ENSMUSG00000097327	E030030I06Rik	6.09637	0.0366816
ENSMUSG00000027408	Cpxm1	5.8684	0.0176115		ENSMUSG00000049659	Aftph	1.45175	7.38325e-15		ENSMUSG00000049928	Glp2r	6.01527	0.0158173		ENSMUSG00000028600	Podn	7.78389	1.60001e-08		ENSMUSG00000046718	Bst2	0.587592	0.0455957		ENSMUSG00000054404	Slfn5	2.32478	0.023946		ENSMUSG00000097757	#N/A	6.37966	0.00252397							ENSMUSG00000042210	Abhd14a	7.52092	5.65551e-08		ENSMUSG00000013584	Aldh1a2	6.07866	0.0141905
ENSMUSG00000091649	Phf11b	5.86225	0.0182176		ENSMUSG00000049115	Agtr1a	1.44477	0.000513007		ENSMUSG00000040364	Sec1	6.01475	0.0385353		ENSMUSG00000091119	Ccdc152	7.78263	0.00171079		ENSMUSG00000054196	Cthrc1	0.575586	0.00846954		ENSMUSG00000054072	Iigp1	2.32361	0.0298254		ENSMUSG00000006411	Nectin4	6.37637	0.0115889							ENSMUSG00000027378	Nphp1	7.51723	3.04062e-05		ENSMUSG00000025964	Adam23	6.06554	0.00196448
ENSMUSG00000006221	Hspb7	5.83369	1.21521e-05		ENSMUSG00000033174	Mgll	1.43789	0.0030043		ENSMUSG00000105283	Gm33370	6.01309	0.0184598		ENSMUSG00000028681	Ptch2	7.77093	1.57831e-05		ENSMUSG00000026087	Mrpl30	0.563698	0.00193121		ENSMUSG00000036986	Pml	2.31962	0.0121123		ENSMUSG00000103937	Gm37186	6.36953	0.00311035							ENSMUSG00000027408	Cpxm1	7.5083	1.24306e-08		ENSMUSG00000068245	Phf11d	6.01265	0.0136059
ENSMUSG00000036256	Igfbp7	5.81516	6.55969e-12		ENSMUSG00000011179	Odc1	1.43355	0.00639052		ENSMUSG00000020829	Slc46a1	6.00996	5.10362e-07		ENSMUSG00000021943	Gdf10	7.76394	0.0120871		ENSMUSG00000022892	App	0.559819	0.00228258		ENSMUSG00000020377	Ltc4s	2.31157	0.00833759		ENSMUSG00000031734	Irx3	6.36705	0.0164721							ENSMUSG00000025089	Gfra1	7.50152	0.00705548		ENSMUSG00000009214	Mymk	5.96402	0.0319914
ENSMUSG00000052374	Actn2	5.8084	1.18755e-54		ENSMUSG00000030022	Adamts9	1.43071	0.00583516		ENSMUSG00000045875	Adra1a	6.00949	0.016189		ENSMUSG00000031425	Plp1	7.76114	0.00699921		ENSMUSG00000000957	Mmp14	0.558469	0.0245183		ENSMUSG00000027399	Il1a	2.30605	0.0110306		ENSMUSG00000078995	Zfp456	6.36656	0.00445129							ENSMUSG00000022206	Npr3	7.49938	0.000220611		ENSMUSG00000033060	Lmo7	5.9638	0.00286194
ENSMUSG00000104415	Gm37069	5.79848	0.0154847		ENSMUSG00000071342	Lsmem1	1.43038	0.0102252		ENSMUSG00000091405	H4c14	6.00861	0.0229871		ENSMUSG00000027339	Rassf2	7.75441	0.0199261		ENSMUSG00000026109	Tmeff2	0.555552	0.02755		ENSMUSG00000040562	Gstm2	2.30456	0.0335908		ENSMUSG00000102501	Gm37372	6.36546	0.0116426							ENSMUSG00000022883	Robo1	7.49921	0.00142106		ENSMUSG00000025154	Arhgap19	5.8807	0.0176052
ENSMUSG00000029061	Mmp23	5.79249	5.0903e-10		ENSMUSG00000055435	Maf	1.42943	0.00211944		ENSMUSG00000024127	Prepl	6.00682	5.62656e-07		ENSMUSG00000046245	Pilra	7.75285	4.84298e-05		ENSMUSG00000024538	Ppic	0.530812	0.00463434		ENSMUSG00000101111	Gm28437	2.28757	0.039535		ENSMUSG00000090215	Trim34b	6.35154	0.0234356							ENSMUSG00000014158	Trpv4	7.49678	0.000106777		ENSMUSG00000019787	Trdn	5.87994	0.0067233
ENSMUSG00000038521	C1s1	5.77372	0.00104385		ENSMUSG00000025314	Ptprj	1.42922	0.0261063		ENSMUSG00000034206	Polq	6.00427	0.00728331		ENSMUSG00000023013	Aqp2	7.74767	0.014114		ENSMUSG00000024909	Efemp2	0.529926	0.0269276		ENSMUSG00000037849	Ifi206	2.27175	1.91923e-05		ENSMUSG00000071203	Naip5	6.35121	3.87649e-08							ENSMUSG00000032400	Zwilch	7.49021	0.00514685		ENSMUSG00000019122	Ccl9	5.87283	0.0124912
ENSMUSG00000033777	Tlr13	5.76158	0.00115228		ENSMUSG00000074743	Thbd	1.42816	2.27219e-07		ENSMUSG00000042857	Gm9776	6.00367	0.0252143		ENSMUSG00000027546	Atp9a	7.74642	0.0264919		ENSMUSG00000069089	Cdk7	0.512263	0.023891		ENSMUSG00000045777	Ifitm10	2.25346	0.00545671		ENSMUSG00000104116	Gm37296	6.34298	0.0085987							ENSMUSG00000010797	Wnt2	7.4875	0.00447402		ENSMUSG00000030677	Kif22	5.86845	0.0398017
ENSMUSG00000045573	Penk	5.74678	5.66354e-05		ENSMUSG00000032006	Pdgfd	1.4226	4.06219e-07		ENSMUSG00000000792	Slc5a5	6.00008	0.0207926		ENSMUSG00000097857	#N/A	7.73945	0.0202041		ENSMUSG00000062963	Ufc1	0.50003	0.0355572		ENSMUSG00000034459	Ifit1	2.24685	5.71994e-05		ENSMUSG00000049538	Adamts16	6.3387	0.0463858							ENSMUSG00000047793	Sned1	7.48699	4.83547e-07		ENSMUSG00000036086	Zranb3	5.77812	0.00382847
ENSMUSG00000027386	Fbln7	5.7426	0.0114209		ENSMUSG00000042436	Mfap4	1.41902	8.48528e-07		ENSMUSG00000097245	Gm5421	5.99569	8.51603e-05		ENSMUSG00000071001	Hrct1	7.72776	0.00110162		ENSMUSG00000016256	Ctsz	0.473278	0.01042		ENSMUSG00000006678	Pola1	2.22656	0.0498235		ENSMUSG00000029095	Ablim2	6.33173	0.0238359							ENSMUSG00000050270	Tmem220	7.48396	0.00185731		ENSMUSG00000082361	Btc	5.69215	0.0340459
ENSMUSG00000027961	Lrrc39	5.71656	4.24262e-12		ENSMUSG00000038065	Mturn	1.41784	0.00782677		ENSMUSG00000057497	Fam136a	5.9953	1.53284e-06		ENSMUSG00000051331	Cacna1c	7.71994	0.0165765		ENSMUSG00000026837	Col5a1	0.453637	0.0495439		ENSMUSG00000026357	Rgs18	2.22309	0.00071994		ENSMUSG00000087143	A830082K12Rik	6.33051	0.0227783							ENSMUSG00000030867	Plk1	7.48387	0.00131811		ENSMUSG00000031972	Acta1	5.65339	0.000913433
ENSMUSG00000098098	Bvht	5.70781	1.48446e-20		ENSMUSG00000020467	Efemp1	1.41675	1.17751e-07		ENSMUSG00000086637	Gm14040	5.9951	0.0290623		ENSMUSG00000027298	Tyro3	7.71351	0.017591		ENSMUSG00000079658	Eloc	0.407533	0.0486748		ENSMUSG00000081219	Bambi-ps1	2.21874	0.03341		ENSMUSG00000043487	Acot6	6.33047	0.0023387							ENSMUSG00000035547	Capn5	7.4813	0.00566997		ENSMUSG00000040998	Npnt	5.59161	0.0188524
ENSMUSG00000086695	Gm15247	5.641	0.0166877		ENSMUSG00000055148	Klf2	1.41523	2.17098e-05		ENSMUSG00000062310	Glrp1	5.99389	0.0235551		ENSMUSG00000052396	Mogat2	7.6763	0.00598234		ENSMUSG00000025351	Cd63	0.388835	0.0147632		ENSMUSG00000023031	Cela1	2.20915	0.00434366		ENSMUSG00000041607	Mbp	6.32585	2.28788e-08							ENSMUSG00000040913	Fbxw4	7.48032	0.00108405		ENSMUSG00000040473	Cfap69	5.58082	0.0111768
ENSMUSG00000045281	Gpr20	5.61129	0.0247461		ENSMUSG00000078350	Smim1	1.41413	0.000275395		ENSMUSG00000097091	4930526L06Rik	5.99042	0.0216729		ENSMUSG00000031302	Nlgn3	7.6674	0.00403158		ENSMUSG00000001119	Col6a1	0.376957	0.031674		ENSMUSG00000020122	Egfr	2.20163	0.000538347		ENSMUSG00000097767	Miat	6.31961	0.00140883							ENSMUSG00000041594	Tmtc4	7.4765	0.000289787		ENSMUSG00000030560	Ctsc	5.5699	2.22923e-05
ENSMUSG00000026514	Cnih3	5.59515	0.0255969		ENSMUSG00000078920	Ifi47	1.41287	8.31879e-05		ENSMUSG00000048965	Mrgpre	5.98928	0.00130989		ENSMUSG00000031380	Vegfd	7.65538	8.31913e-06		ENSMUSG00000085939	Cd63-ps	0.372101	0.0390332		ENSMUSG00000029561	Oasl2	2.18605	2.19564e-06		ENSMUSG00000101132	Gm8000	6.30968	0.0159633							ENSMUSG00000103304	Gm5979	7.47444	0.000228253		ENSMUSG00000028111	Ctsk	5.55302	3.07875e-05
ENSMUSG00000031994	Adamts8	5.5879	0.0265606		ENSMUSG00000002847	Pla1a	1.41285	1.20979e-09		ENSMUSG00000085937	Ccdc42os	5.98229	0.0267327		ENSMUSG00000033544	Angptl1	7.64954	1.30712e-40		ENSMUSG00000025428	Atp5a1	-0.375258	0.0484898		ENSMUSG00000073491	Ifi213	2.17147	1.57499e-06		ENSMUSG00000031445	Proz	6.30558	0.0239061							ENSMUSG00000009828	Ick	7.4711	0.000333425		ENSMUSG00000057606	Colq	5.5213	0.0156155
ENSMUSG00000032021	Crtam	5.56906	0.00375446		ENSMUSG00000020689	Itgb3	1.41149	4.47522e-05		ENSMUSG00000004891	Nes	5.98168	0.00605292		ENSMUSG00000039781	Cep131	7.64191	0.0265863		ENSMUSG00000056201	Cfl1	-0.376437	0.0261813		ENSMUSG00000025268	Maged2	2.12678	0.00814694		ENSMUSG00000030064	Frmd4b	6.30307	3.60583e-11							ENSMUSG00000029469	Ift81	7.46721	0.00117959		ENSMUSG00000105049	Gm42486	5.51958	0.00175854
ENSMUSG00000056328	Myh1	5.55618	0.00191192		ENSMUSG00000025776	Crispld1	1.39838	0.0342973		ENSMUSG00000009185	Ccl8	5.97927	1.69196e-07		ENSMUSG00000027611	Procr	7.63898	9.62862e-12		ENSMUSG00000015837	Sqstm1	-0.405795	0.0320472		ENSMUSG00000039109	F13a1	2.12634	3.09913e-11		ENSMUSG00000028644	Ermap	6.29988	0.00284812							ENSMUSG00000022306	Zfpm2	7.46668	0.000139941		ENSMUSG00000036446	Lum	5.47904	0.00179237
ENSMUSG00000027750	Postn	5.55013	4.02261e-27		ENSMUSG00000016756	Cmah	1.39547	0.00270943		ENSMUSG00000090230	Gm16315	5.97888	0.0216325		ENSMUSG00000030116	Mfap5	7.62365	1.7719e-20		ENSMUSG00000021546	Hnrnpk	-0.421916	0.0170692		ENSMUSG00000053559	Smagp	2.10815	3.5858e-05		ENSMUSG00000097993	Ptprv	6.29815	0.0140544							ENSMUSG00000010362	Rdm1	7.46584	4.45218e-06		ENSMUSG00000019853	Hebp2	5.47811	0.013572
ENSMUSG00000068614	Actc1	5.53443	7.29111e-22		ENSMUSG00000025780	Itih5	1.39457	1.71124e-06		ENSMUSG00000031016	Wee1	5.97532	0.000294029		ENSMUSG00000021416	Eci3	7.62351	0.0290772		ENSMUSG00000001627	Ifrd1	-0.432658	0.008368		ENSMUSG00000052485	Tmem171	2.04191	0.000267915		ENSMUSG00000060985	Tdrd5	6.29339	0.0317124							ENSMUSG00000020627	Klhl29	7.46355	0.0210025		ENSMUSG00000035493	Tgfbi	5.45146	0.00312163
ENSMUSG00000020676	Ccl11	5.52672	0.000294372		ENSMUSG00000075254	Heg1	1.38951	1.83426e-19		ENSMUSG00000033207	Mamdc2	5.97359	4.38082e-07		ENSMUSG00000031877	Ces2g	7.61962	0.0405205		ENSMUSG00000042406	Atf4	-0.436963	0.0331717		ENSMUSG00000029161	Cgref1	2.02866	0.00928019		ENSMUSG00000106694	Gm42894	6.28214	0.0412522							ENSMUSG00000021765	Fst	7.46319	8.4442e-12		ENSMUSG00000027859	Ngf	5.4458	9.24811e-06
ENSMUSG00000041624	Gucy1a2	5.51827	0.0335003		ENSMUSG00000040152	Thbs1	1.38935	2.03865e-16		ENSMUSG00000027983	Cyp2u1	5.96754	0.0288134		ENSMUSG00000032649	Colgalt2	7.61942	6.05974e-05		ENSMUSG00000025393	Atp5b	-0.451066	0.00147693		ENSMUSG00000017493	Igfbp4	2.02392	1.69859e-07		ENSMUSG00000019852	Arfgef3	6.28071	0.0330681							ENSMUSG00000075408	Smim41	7.46011	0.00316317		ENSMUSG00000025665	Rps6ka6	5.41838	0.0235097
ENSMUSG00000027188	Pamr1	5.49625	0.0243543		ENSMUSG00000022848	Slc49a4	1.38702	5.20822e-07		ENSMUSG00000022091	Sorbs3	5.96315	4.55233e-06		ENSMUSG00000027951	Adar	7.61145	0.000101615		ENSMUSG00000024899	Papss2	-0.468802	0.0492313		ENSMUSG00000074874	Ctla2b	2.01536	4.76739e-06		ENSMUSG00000035580	Kcnh8	6.27629	0.0169827							ENSMUSG00000020142	Slc1a4	7.45394	1.38655e-05		ENSMUSG00000041324	Inhba	5.41177	0.000160487
ENSMUSG00000003418	St8sia6	5.49303	0.0134635		ENSMUSG00000034993	Vat1	1.38566	0.00660453		ENSMUSG00000034471	Caskin2	5.95924	0.0235915		ENSMUSG00000019880	Rspo3	7.60254	0.00470088		ENSMUSG00000030847	Bag3	-0.471866	0.027207		ENSMUSG00000023341	Mx2	2.01114	0.0143499		ENSMUSG00000025431	Crisp1	6.2756	0.046704							ENSMUSG00000029659	Medag	7.45342	3.14779e-07		ENSMUSG00000021508	Cxcl14	5.39229	0.0007133
ENSMUSG00000057182	Scn3a	5.48744	0.0197052		ENSMUSG00000035692	Isg15	1.38542	4.95767e-10		ENSMUSG00000051934	Spats2	5.95365	0.00496535		ENSMUSG00000087143	A830082K12Rik	7.59697	0.00322088		ENSMUSG00000031799	Tpm4	-0.483169	0.0151582		ENSMUSG00000054203	Ifi205	2.00312	0.000267915		ENSMUSG00000024109	Nrxn1	6.26663	0.0287589							ENSMUSG00000061740	Cyp2d22	7.45318	1.07311e-05		ENSMUSG00000033208	S100b	5.3822	0.0398017
ENSMUSG00000033182	Kbtbd12	5.47473	4.71994e-05		ENSMUSG00000026255	Efhd1	1.38284	1.51698e-06		ENSMUSG00000047343	Mettl21c	5.9535	0.0237612		ENSMUSG00000032033	Barx2	7.59338	0.00611894		ENSMUSG00000029580	Actb	-0.485018	0.000303152		ENSMUSG00000050953	Gja1	1.97532	0.00664353		ENSMUSG00000026532	Spta1	6.26353	0.0340592							ENSMUSG00000035441	Myo1d	7.45066	0.000134469		ENSMUSG00000016496	Cd274	5.30262	0.0117371
ENSMUSG00000061723	Tnnt3	5.43812	4.17582e-42		ENSMUSG00000036298	Slc2a13	1.38176	0.00525503		ENSMUSG00000096960	A230028O05Rik	5.95213	0.0226887		ENSMUSG00000043629	1700019D03Rik	7.58119	0.0290239		ENSMUSG00000030120	Mlf2	-0.485045	0.00463434		ENSMUSG00000026193	Fn1	1.96979	0.0340386		ENSMUSG00000105586	Gm43009	6.2529	0.00303894							ENSMUSG00000055866	Per2	7.44884	0.00202955		ENSMUSG00000060572	Mfap2	5.29736	0.00063492
ENSMUSG00000021108	Prkch	5.43092	0.000600639		ENSMUSG00000033355	Rtp4	1.37507	3.71331e-05		ENSMUSG00000070604	Vsig10l	5.95096	0.0294275		ENSMUSG00000020866	Cacna1g	7.58115	0.030064		ENSMUSG00000076432	Ywhaq	-0.485049	0.00698249		ENSMUSG00000049950	Rpp38	1.96883	0.000824158		ENSMUSG00000047155	Cyp4x1	6.24979	0.0189801							ENSMUSG00000024420	Zfp521	7.44743	0.000283038		ENSMUSG00000024846	Cst6	5.25779	0.00541604
ENSMUSG00000032372	Plscr2	5.39981	0.000451937		ENSMUSG00000029417	Cxcl9	1.3714	0.00433016		ENSMUSG00000083618	Gm11771	5.94949	0.0213573		ENSMUSG00000033114	Slc35d2	7.56755	0.000719081		ENSMUSG00000020849	Ywhae	-0.485511	0.00199404		ENSMUSG00000022122	Ednrb	1.96744	0.0192528		ENSMUSG00000062760	Shisal1	6.24822	0.00217653							ENSMUSG00000068206	Pick1	7.44739	0.00107252		ENSMUSG00000034164	Emid1	5.24865	0.000190015
ENSMUSG00000025172	Ankrd2	5.38537	0.00353628		ENSMUSG00000005338	Cadm3	1.36101	0.00977674		ENSMUSG00000027022	Xirp2	5.94746	0.0213079		ENSMUSG00000100301	6030407O03Rik	7.55292	0.00232444		ENSMUSG00000024856	Cdk2ap2	-0.486939	0.0320121		ENSMUSG00000042684	Npl	1.95646	0.00934589		ENSMUSG00000022429	Dmc1	6.24759	0.0143922							ENSMUSG00000070371	Prss36	7.44162	0.00021306		ENSMUSG00000041607	Mbp	5.24209	8.34286e-08
ENSMUSG00000016024	Lbp	5.37154	3.17041e-12		ENSMUSG00000028476	Reck	1.35888	1.18708e-05		ENSMUSG00000090936	Gm17705	5.94646	0.0020973		ENSMUSG00000086287	Gm15972	7.54822	0.00254436		ENSMUSG00000059796	Eif4a1	-0.490473	0.0309003		ENSMUSG00000026585	Kifap3	1.94118	0.0123329		ENSMUSG00000085721	Gm12796	6.24737	0.0375378							ENSMUSG00000028553	Angptl3	7.43632	0.0011814		ENSMUSG00000028885	Smpdl3b	5.22637	0.00911491
ENSMUSG00000001506	Col1a1	5.36913	0.00322761		ENSMUSG00000019558	Slc6a8	1.35873	0.00083787		ENSMUSG00000092438	Gm18734	5.93948	0.0358251		ENSMUSG00000017165	Gast	7.53806	0.00579034		ENSMUSG00000016319	Slc25a5	-0.514251	0.0165401		ENSMUSG00000074896	Ifit3	1.93883	0.000978864		ENSMUSG00000021303	Gng4	6.24389	2.30565e-09							ENSMUSG00000028223	Decr1	7.43166	4.71628e-17		ENSMUSG00000006782	Cnp	5.21325	0.00134796
ENSMUSG00000050395	Tnfsf15	5.36475	0.0430286		ENSMUSG00000071398	2410004P03Rik	1.35401	0.0462761		ENSMUSG00000097944	A130014A01Rik	5.93924	0.0379461		ENSMUSG00000040016	Ptger3	7.53215	0.00309141		ENSMUSG00000037149	Ddx1	-0.514453	0.00759589		ENSMUSG00000043263	Ifi209	1.90798	0.00178047		ENSMUSG00000104484	Gm33142	6.24274	0.0304496							ENSMUSG00000028601	Echdc2	7.42997	0.00786438		ENSMUSG00000040690	Col16a1	5.21107	0.00179237
ENSMUSG00000041261	Car8	5.35959	3.86553e-05		ENSMUSG00000015850	Adamtsl4	1.35232	0.000450796		ENSMUSG00000043822	Adamtsl5	5.93706	6.19304e-08		ENSMUSG00000024186	Rgs11	7.52633	0.0289363		ENSMUSG00000026547	Tagln2	-0.525844	0.0436732		ENSMUSG00000021876	Rnase4	1.90485	6.77586e-06		ENSMUSG00000022900	Ildr1	6.23946	0.0159536							ENSMUSG00000015652	Steap1	7.42647	4.62011e-10		ENSMUSG00000051000	Fam160a1	5.18425	0.0342865
ENSMUSG00000027611	Procr	5.35724	0.00479757		ENSMUSG00000021054	Sgpp1	1.35007	8.20006e-06		ENSMUSG00000085126	Gm12589	5.93418	0.0202661		ENSMUSG00000057777	Mab21l2	7.52606	0.00390402		ENSMUSG00000059208	Hnrnpm	-0.527498	0.0258442		ENSMUSG00000031712	Il15	1.90051	0.0083045		ENSMUSG00000020072	Pbld2	6.23664	0.00269548							ENSMUSG00000022656	Nectin3	7.42254	1.6808e-10		ENSMUSG00000031274	Col4a5	5.17032	0.0306872
ENSMUSG00000039899	Fgl2	5.35672	3.44179e-24		ENSMUSG00000021508	Cxcl14	1.34819	7.66878e-05		ENSMUSG00000047250	Ptgs1	5.93079	5.23993e-08		ENSMUSG00000087179	Gm14230	7.52518	0.00898796		ENSMUSG00000032562	Gnai2	-0.535218	0.0109719		ENSMUSG00000072621	Slfn10-ps	1.87178	0.0252137		ENSMUSG00000022181	C6	6.22638	0.0153191							ENSMUSG00000040612	Ildr2	7.41833	2.35177e-05		ENSMUSG00000054720	Lrrc8c	5.15156	6.65818e-05
ENSMUSG00000025069	Gsto2	5.32976	0.000162433		ENSMUSG00000016024	Lbp	1.34725	4.15548e-09		ENSMUSG00000087396	4933407K13Rik	5.9222	0.00314489		ENSMUSG00000016995	Matn4	7.52147	0.0321337		ENSMUSG00000035493	Tgfbi	-0.549662	0.0362738		ENSMUSG00000059412	Fxyd2	1.86777	0.00994805		ENSMUSG00000102433	Gm38050	6.22135	0.0491782							ENSMUSG00000040133	Gpr176	7.41312	9.41588e-06		ENSMUSG00000075330	A930003A15Rik	5.14213	0.0463896
ENSMUSG00000025400	Tac2	5.3203	0.0108878		ENSMUSG00000003068	Stk11	1.3467	0.0341697		ENSMUSG00000039018	Mtg1	5.92173	7.871e-07		ENSMUSG00000015766	Eps8	7.47592	7.3465e-11		ENSMUSG00000031431	Tsc22d3	-0.553971	0.049963		ENSMUSG00000068245	Phf11d	1.86597	0.000437306		ENSMUSG00000089768	Tmsb15b1	6.22127	0.0194241							ENSMUSG00000072572	Slc39a2	7.4082	0.00113922		ENSMUSG00000048126	Col6a3	5.11988	0.0260374
ENSMUSG00000026288	Inpp5d	5.31479	0.00689572		ENSMUSG00000036570	Fxyd1	1.34244	1.04663e-05		ENSMUSG00000028458	Tesk1	5.91761	0.0296328		ENSMUSG00000021590	Spata9	7.46946	0.003759		ENSMUSG00000022905	Kpna1	-0.555653	0.00274022		ENSMUSG00000026986	Hnmt	1.85764	0.00221642		ENSMUSG00000001506	Col1a1	6.2186	1.67031e-09							ENSMUSG00000020019	Ntn4	7.40338	2.80272e-06		ENSMUSG00000037852	Cpe	5.11214	0.00118025
ENSMUSG00000040584	Abcb1a	5.31463	0.00571076		ENSMUSG00000022098	Bmp1	1.34075	2.95621e-17		ENSMUSG00000033377	Palmd	5.91279	0.0286267		ENSMUSG00000075012	Fjx1	7.46885	0.021707		ENSMUSG00000042305	Tmem183a	-0.556261	0.0155847		ENSMUSG00000046879	Irgm1	1.8576	6.62771e-05		ENSMUSG00000048924	Ccdc125	6.21764	0.0207754							ENSMUSG00000033906	Zdhhc15	7.39176	0.000276985		ENSMUSG00000074093	Svip	5.08446	0.00154804
ENSMUSG00000055172	C1ra	5.31391	7.09883e-06		ENSMUSG00000024940	Ltbp3	1.33948	8.57713e-08		ENSMUSG00000082307	Gm13418	5.91153	0.0220559		ENSMUSG00000106987	Gm42575	7.46767	0.0341453		ENSMUSG00000029472	Anapc5	-0.558695	0.00172505		ENSMUSG00000031451	Gas6	1.84888	0.00184298		ENSMUSG00000063887	Nlgn1	6.20151	0.038348							ENSMUSG00000086541	Has2os	7.38843	0.00131181		ENSMUSG00000090272	Mndal	5.06932	0.017022
ENSMUSG00000069919	Hba-a1	5.30868	0.00091016		ENSMUSG00000031447	Lamp1	1.33875	5.72545e-10		ENSMUSG00000045075	Gm9796	5.91079	0.0182237		ENSMUSG00000017754	Pltp	7.46019	9.13457e-18		ENSMUSG00000018217	Pmp22	-0.56179	0.0216656		ENSMUSG00000061100	Retnla	1.84387	0.0321423		ENSMUSG00000103049	Gm37311	6.20128	0.0387107							ENSMUSG00000040170	Fmo2	7.38738	0.00141187		ENSMUSG00000086003	B230206L02Rik	5.05745	0.01566
ENSMUSG00000020461	Clhc1	5.29221	0.00512779		ENSMUSG00000086324	Gm15564	1.33721	1.90786e-08		ENSMUSG00000020492	Ska2	5.91072	8.65992e-05		ENSMUSG00000027674	Pex5l	7.45299	0.0123668		ENSMUSG00000028108	Ecm1	-0.567151	7.37628e-05		ENSMUSG00000060147	Serpinb6a	1.82198	0.000166522		ENSMUSG00000044976	Wdr72	6.19875	0.0220482							ENSMUSG00000073792	Alg6	7.37588	2.10854e-05		ENSMUSG00000020227	Irak3	5.04493	1.75673e-05
ENSMUSG00000036446	Lum	5.2854	0.0138658		ENSMUSG00000031762	Mt2	1.33654	5.05535e-09		ENSMUSG00000079053	Gm14010	5.91029	0.0267373		ENSMUSG00000065547	Mir199a-1	7.43134	0.00651212		ENSMUSG00000068220	Lgals1	-0.568948	0.000631841		ENSMUSG00000106734	Gm20559	1.8006	0.000198272		ENSMUSG00000100367	Gm29336	6.19344	0.0188414							ENSMUSG00000028389	Zfp37	7.375	0.000182939		ENSMUSG00000027111	Itga6	4.97566	3.74425e-05
ENSMUSG00000062760	Shisal1	5.27333	2.27775e-06		ENSMUSG00000054072	Iigp1	1.33604	7.24252e-05		ENSMUSG00000005696	Sh2d1a	5.90994	0.0307833		ENSMUSG00000102691	Gm37780	7.42297	0.00911628		ENSMUSG00000005103	Wdr1	-0.571388	0.0248339		ENSMUSG00000008540	Mgst1	1.79372	5.17561e-07		ENSMUSG00000031111	Igsf1	6.18644	0.00194902							ENSMUSG00000098702	1500015A07Rik	7.37431	0.00054346		ENSMUSG00000031022	BC051019	4.93596	0.029732
ENSMUSG00000025610	Map3k7cl	5.26824	0.000277732		ENSMUSG00000020676	Ccl11	1.33462	6.0602e-07		ENSMUSG00000103304	Gm5979	5.90588	0.0213573		ENSMUSG00000034265	Zdhhc14	7.41914	0.000110603		ENSMUSG00000019794	Katna1	-0.57639	0.00594308		ENSMUSG00000026670	Uap1	1.78372	0.00169635		ENSMUSG00000039496	Cdnf	6.18523	0.0408777							ENSMUSG00000035365	Parpbp	7.37291	0.00956561		ENSMUSG00000042439	Zfp532	4.88997	1.32789e-10
ENSMUSG00000079588	Tmem182	5.26739	9.89397e-34		ENSMUSG00000026064	Ptp4a1	1.33248	1.81087e-12		ENSMUSG00000041202	Pla2g2d	5.90075	0.043677		ENSMUSG00000045350	Fam186a	7.41084	0.032641		ENSMUSG00000030536	Iqgap1	-0.579066	0.0153274		ENSMUSG00000024944	Arl2	1.762	0.0312452		ENSMUSG00000056752	Dnah9	6.17601	0.0390733							ENSMUSG00000030849	Fgfr2	7.3724	0.000232967		ENSMUSG00000027800	Tm4sf1	4.84566	0.00636791
ENSMUSG00000022696	Sidt1	5.25887	0.0134493		ENSMUSG00000071984	Fndc1	1.3276	3.97599e-07		ENSMUSG00000071042	Rasgrp3	5.8961	2.89371e-08		ENSMUSG00000086468	Etaa1os	7.40906	0.00552403		ENSMUSG00000026238	Ptma	-0.579595	8.02157e-05		ENSMUSG00000029762	Akr1b8	1.75212	0.0352002		ENSMUSG00000103967	Gm38214	6.17589	0.022109							ENSMUSG00000021379	Id4	7.36559	0.00101997		ENSMUSG00000046167	Gldn	4.83734	0.0413569
ENSMUSG00000018166	Erbb3	5.2552	6.22052e-22		ENSMUSG00000024066	Xdh	1.32564	4.06219e-07		ENSMUSG00000105395	Gm42672	5.88054	0.00180668		ENSMUSG00000032841	Prr5l	7.40779	4.86124e-06		ENSMUSG00000007564	Ppp2r1a	-0.590826	0.0437053		ENSMUSG00000085295	4930430E12Rik	1.72893	0.00441462		ENSMUSG00000047562	Mmp10	6.13977	0.018062							ENSMUSG00000006386	Tek	7.35959	0.000348248		ENSMUSG00000032507	Fbxl2	4.82953	0.000811849
ENSMUSG00000063564	Col23a1	5.2483	0.00917738		ENSMUSG00000054404	Slfn5	1.32559	0.00014776		ENSMUSG00000021906	Oxnad1	5.87919	0.00221967		ENSMUSG00000032462	Pik3cb	7.40266	2.08723e-05		ENSMUSG00000030934	Oat	-0.595213	0.00916578		ENSMUSG00000000326	Comt	1.72829	0.0184986		ENSMUSG00000077449	Gm23127	6.13344	0.00348338							ENSMUSG00000027115	Kif18a	7.35575	0.00918049		ENSMUSG00000021714	Cenpk	4.80431	0.0367189
ENSMUSG00000035385	Ccl2	5.24584	6.85084e-05		ENSMUSG00000038879	Nipal2	1.31964	0.00462127		ENSMUSG00000021594	Srd5a1	5.87033	0.00420667		ENSMUSG00000004791	Pgf	7.38101	0.000921269		ENSMUSG00000024587	Nars	-0.599676	4.97739e-05		ENSMUSG00000078920	Ifi47	1.71985	0.00637076		ENSMUSG00000098501	Gm19272	6.13194	0.00204019							ENSMUSG00000031099	Smarca1	7.35256	0.00161389		ENSMUSG00000063531	Sema3e	4.79181	0.0308238
ENSMUSG00000026070	Il18r1	5.24356	0.0389928		ENSMUSG00000046879	Irgm1	1.31646	2.47947e-07		ENSMUSG00000093739	Gm20692	5.86737	0.0240768		ENSMUSG00000074272	Ceacam1	7.35526	0.0355384		ENSMUSG00000004788	Eif2b2	-0.600097	0.0326673		ENSMUSG00000021615	Xrcc4	1.70694	0.00458923		ENSMUSG00000045776	Lrtm1	6.1315	0.0346534							ENSMUSG00000049871	Nlrc3	7.34814	4.0943e-06		ENSMUSG00000038521	C1s1	4.74833	0.000741983
ENSMUSG00000044086	Lmod3	5.24097	5.90666e-21		ENSMUSG00000039899	Fgl2	1.31608	4.96773e-07		ENSMUSG00000089753	Cd300ld2	5.86044	0.0212502		ENSMUSG00000097141	Gm10524	7.34881	0.00606855		ENSMUSG00000035597	Prpf39	-0.601851	0.0242886		ENSMUSG00000090272	Mndal	1.70009	3.77913e-11		ENSMUSG00000045518	Onecut3	6.12372	0.0266504							ENSMUSG00000026471	Mr1	7.34673	1.7633e-05		ENSMUSG00000001281	Itgb7	4.74482	0.0337111
ENSMUSG00000036067	Slc2a6	5.23329	3.4005e-31		ENSMUSG00000020019	Ntn4	1.31595	1.29698e-07		ENSMUSG00000105909	Gm43189	5.86001	0.0171588		ENSMUSG00000070280	Slc22a14	7.34294	0.0363605		ENSMUSG00000029994	Anxa4	-0.615622	0.0114239		ENSMUSG00000005447	Pafah1b3	1.69714	0.0273405		ENSMUSG00000050505	Pcdh20	6.11626	0.00644514							ENSMUSG00000090626	Tex9	7.34511	0.000541668		ENSMUSG00000032487	Ptgs2	4.73612	0.0381804
ENSMUSG00000090084	Srpx	5.21716	0.00392941		ENSMUSG00000073555	Gm4951	1.31385	0.0168851		ENSMUSG00000026694	Eef1aknmt	5.85941	0.0018145		ENSMUSG00000031383	Dusp9	7.34132	0.00729501		ENSMUSG00000048368	Omd	-0.621204	0.00314617		ENSMUSG00000026536	Ifi211	1.69491	1.26129e-06		ENSMUSG00000035032	Nek11	6.11031	0.0458592							ENSMUSG00000023094	Msrb2	7.34205	3.12421e-05		ENSMUSG00000037362	Ccn3	4.67468	0.0187303
ENSMUSG00000050103	Agmo	5.21272	1.72805e-05		ENSMUSG00000087231	E230016M11Rik	1.31328	0.0363835		ENSMUSG00000059149	Mfsd4a	5.85895	0.000466713		ENSMUSG00000043943	Naalad2	7.33777	1.53401e-13		ENSMUSG00000034675	Dbn1	-0.625096	0.0320121		ENSMUSG00000063286	Gm8995	1.69405	0.0093046		ENSMUSG00000105217	Gm42873	6.10401	0.0499031							ENSMUSG00000087651	1500009L16Rik	7.3392	4.09619e-05		ENSMUSG00000022122	Ednrb	4.66529	0.0282497
ENSMUSG00000018845	Unc45b	5.19791	8.38504e-17		ENSMUSG00000039217	Il18	1.31112	0.000342004		ENSMUSG00000097914	Gm26838	5.85159	0.0338376		ENSMUSG00000103220	Gm37728	7.32267	0.00056929		ENSMUSG00000001473	Tubb6	-0.630149	0.000477803		ENSMUSG00000039236	Isg20	1.68714	0.0239555		ENSMUSG00000062061	Obp2a	6.09224	0.0330724							ENSMUSG00000074364	Ehd2	7.33879	5.19654e-07		ENSMUSG00000027408	Cpxm1	4.61878	0.00039938
ENSMUSG00000041782	Lad1	5.18585	0.0033414		ENSMUSG00000038248	Sobp	1.31084	0.0105135		ENSMUSG00000005150	Wdr83	5.84544	1.2523e-11		ENSMUSG00000028539	Artn	7.31277	0.0438724		ENSMUSG00000005514	Por	-0.634409	0.0114239		ENSMUSG00000018927	Ccl6	1.68682	2.02479e-06		ENSMUSG00000078954	Arhgap8	6.0859	0.0378481							ENSMUSG00000026278	Bok	7.33523	3.07159e-05		ENSMUSG00000061086	Myl4	4.617	6.33129e-06
ENSMUSG00000001029	Icam2	5.17787	0.0350619		ENSMUSG00000036256	Igfbp7	1.31037	0.000132771		ENSMUSG00000100017	2410022M11Rik	5.84498	0.0460737		ENSMUSG00000038527	C1rl	7.29418	0.000246801		ENSMUSG00000031432	Prps1	-0.637809	0.0272045		ENSMUSG00000057596	Trim30d	1.68188	0.00178047		ENSMUSG00000068740	Celsr2	6.0859	0.0378481							ENSMUSG00000042073	Abhd14b	7.33028	0.00160684		ENSMUSG00000030592	Ryr1	4.60776	3.07875e-05
ENSMUSG00000048126	Col6a3	5.17538	0.00457497		ENSMUSG00000038859	Baiap2l1	1.30674	0.0203033		ENSMUSG00000033216	Eefsec	5.84079	3.46964e-10		ENSMUSG00000031750	Il34	7.2929	1.24562e-07		ENSMUSG00000026628	Atf3	-0.641739	0.0416752		ENSMUSG00000039997	Ifi203	1.6532	0.000582037		ENSMUSG00000097134	1110002J07Rik	6.08275	0.0338945							ENSMUSG00000021091	Serpina3n	7.32871	1.16286e-10		ENSMUSG00000030672	Mylpf	4.58569	0.000195128
ENSMUSG00000039179	Tekt5	5.11791	0.000558651		ENSMUSG00000055632	Hmcn2	1.30502	0.00440983		ENSMUSG00000017754	Pltp	5.83921	3.25966e-21		ENSMUSG00000090125	Pou3f1	7.29234	0.018249		ENSMUSG00000015749	Anp32e	-0.650529	0.0387737		ENSMUSG00000033355	Rtp4	1.64662	0.00156767		ENSMUSG00000032268	Tmprss5	6.0638	0.0339272							ENSMUSG00000097451	Rian	7.32558	1.52738e-05		ENSMUSG00000007379	Dennd2c	4.57882	0.0175107
ENSMUSG00000070424	Art5	5.11775	0.000766845		ENSMUSG00000091243	Vgll3	1.30171	0.000200631		ENSMUSG00000057337	Chst3	5.83429	0.0260238		ENSMUSG00000018849	Wwc1	7.29231	0.0089424		ENSMUSG00000021493	Pdlim7	-0.650548	0.000715093		ENSMUSG00000020476	Dbnl	1.63263	0.00765566		ENSMUSG00000031144	Syp	6.04524	0.0378185							ENSMUSG00000026870	Cutal	7.32446	0.000295332		ENSMUSG00000030218	Mgp	4.56717	8.46851e-06
ENSMUSG00000041607	Mbp	5.10827	4.71559e-05		ENSMUSG00000033327	Tnxb	1.30085	0.00108476		ENSMUSG00000023084	Lrrc71	5.82957	0.0369449		ENSMUSG00000023809	Rps6ka2	7.28509	0.0438517		ENSMUSG00000020363	Gfpt2	-0.658648	0.00427524		ENSMUSG00000024079	Eif2ak2	1.61989	0.00320993		ENSMUSG00000071691	Gm960	6.0438	0.0335797							ENSMUSG00000021872	Rnase10	7.32364	0.0328544		ENSMUSG00000022548	Apod	4.55246	8.20092e-05
ENSMUSG00000021508	Cxcl14	5.10795	1.68528e-06		ENSMUSG00000047368	Abhd17b	1.29778	0.00010775		ENSMUSG00000055866	Per2	5.82838	0.0105748		ENSMUSG00000025804	Ccr1	7.27809	0.00550522		ENSMUSG00000019487	Trip10	-0.659328	0.0320121		ENSMUSG00000047735	Samd9l	1.60167	0.000449335		ENSMUSG00000051037	Zfp455	6.03062	0.0370742							ENSMUSG00000038545	Cul7	7.32329	1.56436e-05		ENSMUSG00000023886	Smoc2	4.54103	0.00728182
ENSMUSG00000031636	Pdlim3	5.09609	3.37451e-47		ENSMUSG00000031548	Sfrp1	1.29663	0.00829369		ENSMUSG00000064032	Gm10143	5.81909	0.0232091		ENSMUSG00000086413	Gm12415	7.27104	0.00779922		ENSMUSG00000008384	Sertad1	-0.662741	0.000635331		ENSMUSG00000004609	Cd33	1.59862	0.0191453		ENSMUSG00000102719	Gm37760	6.02766	1.52082e-07							ENSMUSG00000029122	Evc	7.31732	0.00638582		ENSMUSG00000021388	Aspn	4.4787	0.000470389
ENSMUSG00000078350	Smim1	5.08293	0.000116821		ENSMUSG00000069662	Marcks	1.29165	2.03865e-16		ENSMUSG00000020212	Mdm1	5.81683	6.40764e-07		ENSMUSG00000019278	Dpep1	7.26339	0.000668405		ENSMUSG00000037405	Icam1	-0.668229	0.00902023		ENSMUSG00000029798	Herc6	1.59782	0.000897861		ENSMUSG00000030116	Mfap5	6.02594	0.000802821							ENSMUSG00000001761	Smo	7.31693	0.00100175		ENSMUSG00000061816	Myl1	4.46485	0.00018196
ENSMUSG00000032006	Pdgfd	5.08137	0.00206551		ENSMUSG00000057596	Trim30d	1.29106	0.0136622		ENSMUSG00000087366	Junos	5.81352	0.000546715		ENSMUSG00000027375	Mal	7.25572	0.00615949		ENSMUSG00000025371	Chmp6	-0.671932	0.0355572		ENSMUSG00000001891	Ugp2	1.57888	5.30197e-05		ENSMUSG00000086165	Gm15690	6.02587	0.0394022							ENSMUSG00000079625	Tm4sf19	7.31692	0.0320113		ENSMUSG00000020253	Ppm1m	4.43666	0.0299599
ENSMUSG00000027489	Necab3	5.07681	0.000212907		ENSMUSG00000021681	Aggf1	1.28913	0.0018862		ENSMUSG00000106825	2510016D11Rik	5.81338	0.0265619		ENSMUSG00000060572	Mfap2	7.25288	0.000474714		ENSMUSG00000030782	Tgfb1i1	-0.676491	0.0115039		ENSMUSG00000026721	Rabgap1l	1.56468	0.0156413		ENSMUSG00000103360	Gm38156	6.02479	0.0338935							ENSMUSG00000074570	Cass4	7.30912	6.55638e-05		ENSMUSG00000039901	Armh3	4.35083	0.00150233
ENSMUSG00000061080	Lsamp	5.07363	0.0291187		ENSMUSG00000094114	#N/A	1.28653	0.00875375		ENSMUSG00000027487	Cdk5rap1	5.81177	6.04092e-05		ENSMUSG00000021379	Id4	7.2454	0.0254265		ENSMUSG00000023456	Tpi1	-0.679419	0.00579619		ENSMUSG00000037149	Ddx1	1.55442	0.000724158		ENSMUSG00000104315	Gm37906	6.02402	0.00294249							ENSMUSG00000020181	Nav3	7.3082	0.000699408		ENSMUSG00000019942	Cdk1	4.28017	0.0299599
ENSMUSG00000031274	Col4a5	5.05615	0.0146561		ENSMUSG00000033420	Antxr1	1.2862	6.31906e-06		ENSMUSG00000081665	Gm15922	5.80983	0.0413645		ENSMUSG00000048355	Arxes1	7.23756	0.0276899		ENSMUSG00000002524	Puf60	-0.6884	0.0217671		ENSMUSG00000034118	Tpst1	1.5526	0.0260221		ENSMUSG00000050052	Tdrp	6.014	0.0257317							ENSMUSG00000041845	Rhod	7.30755	0.001169		ENSMUSG00000026536	Ifi211	4.24054	0.00116235
ENSMUSG00000029417	Cxcl9	5.04798	0.00236205		ENSMUSG00000029322	Plac8	1.28562	0.00398592		ENSMUSG00000087277	2010013B24Rik	5.80864	0.00589538		ENSMUSG00000022871	Fetub	7.20573	0.0010617		ENSMUSG00000030056	Isy1	-0.69323	0.0114724		ENSMUSG00000020432	Tcn2	1.54919	0.0041938		ENSMUSG00000021609	Slc6a3	6.01347	0.0413361							ENSMUSG00000041498	Kif14	7.30721	0.000384969		ENSMUSG00000061723	Tnnt3	4.23322	0.00719167
ENSMUSG00000052316	Lrrc15	5.04103	0.00516758		ENSMUSG00000026833	Olfm1	1.28409	0.0181562		ENSMUSG00000107215	Gm43197	5.80654	0.0409215		ENSMUSG00000042662	Dusp15	7.19863	0.0156161		ENSMUSG00000017615	Tnfaip1	-0.698957	0.00703268		ENSMUSG00000031765	Mt1	1.54871	0.000660773		ENSMUSG00000093800	Gm20796	6.01256	0.0453508							ENSMUSG00000073433	Arhgdig	7.30559	0.00753006		ENSMUSG00000054203	Ifi205	4.16767	0.0161363
ENSMUSG00000065037	Rn7sk	5.01665	1.11854e-11		ENSMUSG00000046532	Ar	1.27924	0.00157046		ENSMUSG00000027420	Bfsp1	5.80429	0.0450408		ENSMUSG00000025069	Gsto2	7.18288	5.38327e-06		ENSMUSG00000032253	Phip	-0.699296	0.0270462		ENSMUSG00000027955	Gask1b	1.54639	0.0374189		ENSMUSG00000079644	Gm1110	6.01047	0.0403263							ENSMUSG00000034040	Galnt17	7.30039	9.18082e-08		ENSMUSG00000021306	Gpr137b	4.16704	0.00103713
ENSMUSG00000026051	Ecrg4	4.99713	8.41895e-08		ENSMUSG00000030616	Sytl2	1.27857	1.81525e-06		ENSMUSG00000034528	Hsd17b13	5.80393	0.0443801		ENSMUSG00000071537	Klrg2	7.17877	0.0264433		ENSMUSG00000007041	Clic1	-0.706317	0.00120313		ENSMUSG00000003420	Fcgrt	1.54333	0.00963321		ENSMUSG00000033006	Sox10	6.00375	0.0447271							ENSMUSG00000036853	Mcoln3	7.30011	0.0407272		ENSMUSG00000024164	C3	4.15056	0.00153294
ENSMUSG00000030433	Sbk2	4.9942	0.000195295		ENSMUSG00000032060	Cryab	1.27842	0.00108442		ENSMUSG00000099583	H3c4	5.79919	0.0328671		ENSMUSG00000061080	Lsamp	7.17633	1.44109e-05		ENSMUSG00000036752	Tubb4b	-0.708017	0.0063078		ENSMUSG00000028108	Ecm1	1.53665	0.0006457		ENSMUSG00000041324	Inhba	6.00196	1.93176e-21							ENSMUSG00000032911	Cspg4	7.29535	0.00115035		ENSMUSG00000020053	Igf1	4.11409	6.48282e-05
ENSMUSG00000031673	Cdh11	4.97443	1.32193e-15		ENSMUSG00000022883	Robo1	1.27629	0.00517066		ENSMUSG00000031629	Cenpu	5.7981	2.35063e-05		ENSMUSG00000051074	4930579K19Rik	7.17455	0.0131703		ENSMUSG00000071172	Srsf3	-0.712305	1.24998e-05		ENSMUSG00000029373	Pf4	1.50982	0.000267915		ENSMUSG00000017978	Cadps2	5.99354	0.0179514							ENSMUSG00000055407	Map6	7.29193	4.49249e-05		ENSMUSG00000004221	Ikbkg	4.09972	0.00038272
ENSMUSG00000029322	Plac8	4.96926	0.00475952		ENSMUSG00000033538	Casp4	1.25713	1.70778e-07		ENSMUSG00000086228	Ubap1l	5.79429	0.0350617		ENSMUSG00000074388	Gm5544	7.1675	0.0173447		ENSMUSG00000036398	Ppp1r11	-0.716546	0.0320121		ENSMUSG00000072235	Tuba1a	1.49138	0.0427231		ENSMUSG00000028989	Angptl7	5.99265	0.000332078							ENSMUSG00000037375	Hhat	7.28662	0.00175743		ENSMUSG00000040528	Milr1	4.06477	0.0144107
ENSMUSG00000000693	Loxl3	4.9689	0.00119738		ENSMUSG00000100215	Gm8292	1.25563	0.00211268		ENSMUSG00000047671	Tctex1d4	5.7924	0.0258107		ENSMUSG00000042607	Asb4	7.16292	2.76373e-10		ENSMUSG00000003033	Ap1m1	-0.719279	0.008747		ENSMUSG00000018930	Ccl4	1.49004	0.008199		ENSMUSG00000042254	Cilp	5.99106	1.8494e-09							ENSMUSG00000005674	Tomm40l	7.28474	0.000923629		ENSMUSG00000001506	Col1a1	4.0267	1.77596e-05
ENSMUSG00000096215	Smim22	4.96866	0.00826194		ENSMUSG00000028412	Slc44a1	1.25278	3.31799e-06		ENSMUSG00000047344	Lancl3	5.7879	0.0302766		ENSMUSG00000067261	Foxd3	7.16277	0.0299664		ENSMUSG00000023150	Ivns1abp	-0.726122	0.00375839		ENSMUSG00000087150	BC064078	1.48845	0.0163789		ENSMUSG00000048442	Smim5	5.9752	0.000510127							ENSMUSG00000058254	Tspan7	7.2831	5.95785e-05		ENSMUSG00000030116	Mfap5	4.02313	4.64849e-05
ENSMUSG00000085479	9430073C21Rik	4.95269	0.014404		ENSMUSG00000044548	Dact1	1.2508	0.00126381		ENSMUSG00000085589	A430078I02Rik	5.78577	0.035011		ENSMUSG00000046410	Kcnk6	7.15569	0.0489116		ENSMUSG00000049225	Pdp1	-0.73995	0.0302268		ENSMUSG00000056220	Pla2g4a	1.48396	0.030533		ENSMUSG00000034616	Ssh3	5.96509	0.0115889							ENSMUSG00000029699	Ssc4d	7.28144	0.000745002		ENSMUSG00000000392	Fap	4.00906	0.00997713
ENSMUSG00000035373	Ccl7	4.94342	9.4382e-06		ENSMUSG00000000708	Kat2b	1.24823	0.000807334		ENSMUSG00000044165	Bcl2l15	5.78508	0.0419709		ENSMUSG00000052504	Epha3	7.15444	5.10537e-06		ENSMUSG00000030695	Aldoa	-0.744833	5.00601e-06		ENSMUSG00000020053	Igf1	1.47798	1.83695e-07		ENSMUSG00000097847	4930478K11Rik	5.95817	0.0423099							ENSMUSG00000020182	Ddc	7.27922	0.000843094		ENSMUSG00000063558	Aox1	3.99424	2.05606e-06
ENSMUSG00000019326	Aoc3	4.91392	0.000108149		ENSMUSG00000020376	Rnf130	1.24813	0.000795888		ENSMUSG00000069727	Zfp975	5.77729	0.0255188		ENSMUSG00000059434	Gckr	7.14337	0.0307285		ENSMUSG00000043858	#N/A	-0.752068	0.0109292		ENSMUSG00000040950	Mgl2	1.47781	0.000111581		ENSMUSG00000029245	Epha5	5.95292	0.0205353							ENSMUSG00000031385	Plxnb3	7.27701	0.000406755		ENSMUSG00000033313	Fbxl8	3.97205	0.0408329
ENSMUSG00000021765	Fst	4.87828	1.00381e-08		ENSMUSG00000032625	Thsd7a	1.24445	0.00520806		ENSMUSG00000038042	Ptpdc1	5.77633	0.0266519		ENSMUSG00000003378	Grik5	7.1426	0.0161271		ENSMUSG00000040435	Ppp1r15a	-0.756169	0.0186421		ENSMUSG00000069792	Wfdc17	1.46379	0.00533525		ENSMUSG00000029121	Crmp1	5.95201	0.036215							ENSMUSG00000036983	Tfb1m	7.27003	0.0433005		ENSMUSG00000006014	Prg4	3.93197	0.00351589
ENSMUSG00000064080	Fbln2	4.8484	0.00570043		ENSMUSG00000041308	Sntb2	1.24393	8.2819e-05		ENSMUSG00000074284	Gm10658	5.77384	0.0340642		ENSMUSG00000004885	Crabp2	7.14042	2.87876e-09		ENSMUSG00000028063	Lmna	-0.761105	0.0135909		ENSMUSG00000041827	Oasl1	1.45941	0.00113054		ENSMUSG00000075555	Gm10863	5.94404	0.0495887							ENSMUSG00000056367	Actr3b	7.26757	0.0358794		ENSMUSG00000020121	Srgap1	3.92442	0.0362663
ENSMUSG00000025488	Cox8b	4.8422	4.30475e-07		ENSMUSG00000037362	Ccn3	1.23596	3.96723e-06		ENSMUSG00000038379	Ttk	5.77356	0.0373569		ENSMUSG00000021069	Pygl	7.12909	0.00655674		ENSMUSG00000031095	Cul4b	-0.763012	0.0495613		ENSMUSG00000017830	Dhx58	1.44672	0.00128118		ENSMUSG00000027322	Siglec1	5.94372	5.8842e-07							ENSMUSG00000029913	Prdm5	7.26315	0.00187309		ENSMUSG00000034361	Cpne2	3.89186	0.0015508
ENSMUSG00000079471	Mymx	4.82789	4.17611e-15		ENSMUSG00000032816	Igdcc4	1.23547	0.00482226		ENSMUSG00000028950	Tas1r1	5.76779	0.0493574		ENSMUSG00000049044	Rapgef4	7.11185	0.0264502		ENSMUSG00000022043	Trim35	-0.769064	0.0400314		ENSMUSG00000019947	Arid5b	1.44392	0.0392993		ENSMUSG00000030771	#N/A	5.94351	0.00480598							ENSMUSG00000105199	Gm43581	7.2569	0.00831729		ENSMUSG00000042254	Cilp	3.89044	0.0368411
ENSMUSG00000074264	Amy1	4.81721	0.0320506		ENSMUSG00000052957	Gas1	1.23406	0.00173671		ENSMUSG00000040987	Mill2	5.76527	0.00910497		ENSMUSG00000074637	Sox2	7.10403	0.0143267		ENSMUSG00000029148	Nrbp1	-0.769359	0.0455615		ENSMUSG00000025492	Ifitm3	1.4385	0.0033414		ENSMUSG00000047511	Olfr1396	5.93305	0.0474111							ENSMUSG00000037892	Pcdh18	7.25555	9.5812e-05		ENSMUSG00000044749	Abca6	3.85353	0.00352314
ENSMUSG00000031098	Syt8	4.80588	5.3442e-08		ENSMUSG00000046314	Stxbp6	1.23061	0.000508465		ENSMUSG00000075420	Smim6	5.76207	0.0431923		ENSMUSG00000037542	Aldh8a1	7.09405	0.0480171		ENSMUSG00000057666	Gapdh	-0.780146	0.00308914		ENSMUSG00000044285	Gm1821	1.43447	0.024907		ENSMUSG00000022032	Scara5	5.93165	0.0307607							ENSMUSG00000052698	Tln2	7.25545	5.48658e-10		ENSMUSG00000028348	Cavin4	3.79602	2.8858e-10
ENSMUSG00000023336	Wfdc1	4.79418	8.22362e-05		ENSMUSG00000013584	Aldh1a2	1.21965	1.59137e-09		ENSMUSG00000020758	Itgb4	5.76112	0.0294919		ENSMUSG00000085042	Abhd11os	7.09311	0.000278211		ENSMUSG00000005481	Ddx39	-0.783489	0.0015303		ENSMUSG00000026879	Gsn	1.40642	0.0186188		ENSMUSG00000030200	Bcl2l14	5.92637	0.0487411							ENSMUSG00000027848	Olfml3	7.25496	6.53434e-28		ENSMUSG00000020914	Top2a	3.70273	0.0421783
ENSMUSG00000021186	Fbln5	4.79399	0.00580413		ENSMUSG00000005370	Msh6	1.21882	0.0168604		ENSMUSG00000105957	Gm43254	5.76099	0.0280248		ENSMUSG00000085335	Gm13684	7.09198	0.00288985		ENSMUSG00000025871	4833439L19Rik	-0.796387	0.0135353		ENSMUSG00000031505	Naxd	1.39768	0.00300698		ENSMUSG00000066684	Pilrb1	5.92418	3.45299e-06							ENSMUSG00000025213	Kazald1	7.25211	0.00105241		ENSMUSG00000050312	Nsun3	3.69145	0.00481061
ENSMUSG00000022090	Pdlim2	4.7888	1.42429e-05		ENSMUSG00000012017	Scarf2	1.21741	0.0487362		ENSMUSG00000020878	Lrrc46	5.75884	0.0290623		ENSMUSG00000082292	Gm12250	7.08875	6.25623e-05		ENSMUSG00000066551	Hmgb1	-0.799294	0.00556641		ENSMUSG00000029201	Ugdh	1.38367	0.0294965		ENSMUSG00000032066	Bco2	5.9171	0.0426682							ENSMUSG00000032243	Itga11	7.252	0.000371107		ENSMUSG00000019929	Dcn	3.68104	0.000839654
ENSMUSG00000104917	Gm43289	4.75568	0.000449359		ENSMUSG00000048429	Timm29	1.21698	0.0282025		ENSMUSG00000043557	Mdga1	5.758	0.00138054		ENSMUSG00000040298	Btbd16	7.08063	0.0213687		ENSMUSG00000027660	Skil	-0.800373	0.00160804		ENSMUSG00000017144	Rnd3	1.38238	0.00517585		ENSMUSG00000073755	5730409E04Rik	5.91254	5.92616e-05							ENSMUSG00000020032	Nuak1	7.24052	0.00201016		ENSMUSG00000037007	Zfp113	3.66512	0.0163745
ENSMUSG00000007122	Casq1	4.75524	1.74396e-23		ENSMUSG00000030711	Sult1a1	1.21462	0.0117802		ENSMUSG00000020131	Pcsk4	5.75749	0.0436764		ENSMUSG00000040328	Olfr56	7.07606	0.0465983		ENSMUSG00000032812	Arap1	-0.802064	0.030292		ENSMUSG00000042831	Alkbh6	1.35871	0.0499509		ENSMUSG00000096940	Gm4755	5.89517	0.0160155							ENSMUSG00000034656	Cacna1a	7.23828	0.000769223		ENSMUSG00000102428	Pcdhga12	3.66298	0.031438
ENSMUSG00000031576	Kcnu1	4.74058	0.00485965		ENSMUSG00000060572	Mfap2	1.21395	3.84161e-09		ENSMUSG00000096687	Mfsd4b4	5.75526	0.0346426		ENSMUSG00000090231	Cfb	7.07058	4.28424e-06		ENSMUSG00000021556	Golm1	-0.809052	0.0215045		ENSMUSG00000099843	Gm7160	1.35724	0.0222203		ENSMUSG00000051456	Hspb3	5.8934	5.00957e-05							ENSMUSG00000027499	Pkia	7.23774	0.00206424		ENSMUSG00000027750	Postn	3.65884	9.54426e-08
ENSMUSG00000005360	Slc1a3	4.70528	0.0278126		ENSMUSG00000039208	Metrnl	1.21391	4.28293e-05		ENSMUSG00000031465	Angpt2	5.74977	6.32617e-09		ENSMUSG00000036864	Proser3	7.04849	0.0426743		ENSMUSG00000034403	Pja1	-0.814262	0.0242886		ENSMUSG00000030750	Nsmce1	1.35714	0.000759814		ENSMUSG00000075437	Gm11681	5.88461	0.00772103							ENSMUSG00000047146	Tet1	7.23631	0.000476317		ENSMUSG00000015243	Abca1	3.65704	0.0408329
ENSMUSG00000039115	Itga9	4.70415	0.0459598		ENSMUSG00000046856	Gpr1	1.21275	0.041409		ENSMUSG00000026971	Itgb6	5.74956	0.0307454		ENSMUSG00000034037	Fgd5	7.04244	0.0371193		ENSMUSG00000028364	Tnc	-0.817964	0.00751592		ENSMUSG00000040466	Blvrb	1.35385	9.70904e-11		ENSMUSG00000022754	Tmem45a	5.85446	2.95223e-12							ENSMUSG00000036862	Dchs1	7.23588	0.00482964		ENSMUSG00000005699	Pard6a	3.64902	0.0304432
ENSMUSG00000039062	Anpep	4.69306	0.000520723		ENSMUSG00000063317	Usp31	1.21156	0.015243		ENSMUSG00000100839	Gm5920	5.74811	0.0277128		ENSMUSG00000085055	Gm15958	7.03212	0.0186997		ENSMUSG00000021957	Tkt	-0.824248	0.0345901		ENSMUSG00000035273	Hpse	1.34417	0.0214864		ENSMUSG00000093739	Gm20692	5.82264	0.00127502							ENSMUSG00000098098	Bvht	7.2331	0.000667471		ENSMUSG00000054874	Pcnx3	3.57805	0.00967155
ENSMUSG00000073063	Hbq1b	4.69156	0.0443624		ENSMUSG00000090100	Ttbk2	1.20958	0.01664		ENSMUSG00000086287	Gm15972	5.74572	0.0431077		ENSMUSG00000025150	Cbr2	7.03138	1.14114e-05		ENSMUSG00000021377	Dek	-0.825004	0.00390374		ENSMUSG00000070327	Rnf213	1.33386	0.00942668		ENSMUSG00000020037	Rfx4	5.81369	0.00821666							ENSMUSG00000031078	Cttn	7.23037	2.08766e-09		ENSMUSG00000027199	Gatm	3.53579	2.02906e-06
ENSMUSG00000024371	C2	4.67651	0.000396642		ENSMUSG00000019278	Dpep1	1.20842	7.18768e-12		ENSMUSG00000037971	1110032A03Rik	5.74254	9.41976e-14		ENSMUSG00000096111	Gm21917	7.01912	0.0273405		ENSMUSG00000062210	Tnfaip8	-0.82835	0.0471858		ENSMUSG00000005413	Hmox1	1.32688	0.00394933		ENSMUSG00000026725	Tnn	5.81368	6.99307e-05							ENSMUSG00000028541	B4galt2	7.23007	0.00048731		ENSMUSG00000034295	Fhod3	3.52937	0.00259903
ENSMUSG00000042485	Mustn1	4.6493	2.99793e-59		ENSMUSG00000055538	Zcchc24	1.20432	0.000328397		ENSMUSG00000035951	Ascl3	5.73952	0.0318843		ENSMUSG00000066058	Cldn19	7.01099	2.56251e-05		ENSMUSG00000033307	Mif	-0.835201	0.0132249		ENSMUSG00000030541	Idh2	1.31292	0.0489942		ENSMUSG00000055972	2810407A14Rik	5.80422	0.00766268							ENSMUSG00000078350	Smim1	7.22725	0.000577168		ENSMUSG00000031342	Gpm6b	3.51727	0.0252906
ENSMUSG00000021200	Asb2	4.64449	8.45348e-05		ENSMUSG00000050505	Pcdh20	1.20397	0.0164787		ENSMUSG00000107230	Gm19265	5.73772	0.0328378		ENSMUSG00000091649	Phf11b	6.99638	4.40108e-05		ENSMUSG00000040374	Pex2	-0.837048	0.0145453		ENSMUSG00000074063	Osgin1	1.30774	0.0267813		ENSMUSG00000063646	Jakmip1	5.79402	0.0119123							ENSMUSG00000047757	Fancb	7.22692	0.00256314		ENSMUSG00000073489	Ifi204	3.44877	0.0276609
ENSMUSG00000075225	Ccdc162	4.64441	0.000405723		ENSMUSG00000022594	Lynx1	1.20389	0.0270383		ENSMUSG00000048617	Rtbdn	5.73204	0.0387318		ENSMUSG00000031209	Heph	6.99403	0.0402888		ENSMUSG00000027286	Lrrc57	-0.845646	0.0455615		ENSMUSG00000019876	Pkib	1.29279	0.0275279		ENSMUSG00000025909	Sntg1	5.79126	0.00702518							ENSMUSG00000034773	BC030867	7.22505	0.00075816		ENSMUSG00000031791	Tmem38a	3.44137	0.0115505
ENSMUSG00000051043	Gprc5c	4.63682	0.00710472		ENSMUSG00000031765	Mt1	1.20352	1.7369e-06		ENSMUSG00000086533	Mypopos	5.72954	0.0294919		ENSMUSG00000102670	Gm37436	6.97428	0.0489116		ENSMUSG00000036427	Gpi1	-0.850974	0.000635331		ENSMUSG00000024066	Xdh	1.23992	0.000971835		ENSMUSG00000027947	Il6ra	5.77377	5.52349e-08							ENSMUSG00000054474	Thnsl2	7.22147	0.0021138		ENSMUSG00000070576	Mn1	3.41918	9.63329e-05
ENSMUSG00000003665	Has1	4.61115	8.23667e-24		ENSMUSG00000060923	Acyp2	1.20269	0.00017915		ENSMUSG00000091408	Gm6728	5.72464	0.0331767		ENSMUSG00000106451	Gm42934	6.96098	0.000607105		ENSMUSG00000020869	Lrrc59	-0.85451	0.0190725		ENSMUSG00000047694	Yipf6	1.20292	0.0432184		ENSMUSG00000026535	Ifi202b	5.75286	0.000275327							ENSMUSG00000039831	Arhgap29	7.21969	1.09195e-08		ENSMUSG00000030730	Atp2a1	3.41552	0.0141905
ENSMUSG00000099465	Gm3830	4.6101	0.000521645		ENSMUSG00000056708	Ier5	1.20239	6.72198e-05		ENSMUSG00000032373	Car12	5.72013	0.0321748		ENSMUSG00000009145	Dqx1	6.95743	0.0413325		ENSMUSG00000007029	Vars	-0.865119	0.0255182		ENSMUSG00000018217	Pmp22	1.1918	0.0062402		ENSMUSG00000096690	Olfr1296-ps1	5.74521	0.0413361							ENSMUSG00000037035	Inhbb	7.21966	0.0329196		ENSMUSG00000026193	Fn1	3.41551	2.47614e-08
ENSMUSG00000019929	Dcn	4.60731	0.0220134		ENSMUSG00000021559	Dapk1	1.19986	0.00437539		ENSMUSG00000100680	1810044D09Rik	5.71959	0.0407583		ENSMUSG00000042363	Lgalsl	6.95022	0.00295464		ENSMUSG00000021831	Ero1l	-0.869583	0.00189399		ENSMUSG00000041058	Wwp1	1.1821	0.00643997		ENSMUSG00000008845	Cd163	5.73799	1.40601e-07							ENSMUSG00000054679	Srsf12	7.21625	0.000738679		ENSMUSG00000020150	Gamt	3.38064	1.18535e-07
ENSMUSG00000020717	Pecam1	4.60721	7.30749e-07		ENSMUSG00000001240	Ramp2	1.19839	0.00115567		ENSMUSG00000032549	Rab6b	5.71956	0.0419813		ENSMUSG00000049985	Ankrd55	6.91906	0.00498038		ENSMUSG00000029385	Ccng2	-0.870859	0.0346289		ENSMUSG00000021951	Eef1akmt1	1.17986	0.0152595		ENSMUSG00000103996	4833421G17Rik	5.72164	0.0141216							ENSMUSG00000030554	Synm	7.21421	0.0011814		ENSMUSG00000041361	Myzap	3.25188	0.00165609
ENSMUSG00000032702	Kank1	4.606	6.45321e-06		ENSMUSG00000026574	Dpt	1.19485	1.1681e-05		ENSMUSG00000029012	Orc5	5.71875	6.68394e-06		ENSMUSG00000042156	Dzip1	6.9189	1.50371e-05		ENSMUSG00000029380	Cxcl1	-0.872729	0.0178894		ENSMUSG00000035692	Isg15	1.17752	0.0134587		ENSMUSG00000032487	Ptgs2	5.71991	3.68095e-15							ENSMUSG00000044629	Cnrip1	7.21007	7.07996e-06		ENSMUSG00000024206	Rfx2	3.244	0.0205437
ENSMUSG00000024471	Myot	4.60212	0.00982272		ENSMUSG00000052062	Pard3b	1.19265	0.00108442		ENSMUSG00000086938	4930481A15Rik	5.71798	0.00382196		ENSMUSG00000043487	Acot6	6.89915	0.0321306		ENSMUSG00000004665	Cnn2	-0.872798	0.0149723		ENSMUSG00000029759	Pon3	1.17567	0.0325511		ENSMUSG00000047496	Rnf152	5.71944	0.0166957							ENSMUSG00000024770	Lipn	7.20893	0.0381555		ENSMUSG00000031097	Tnni2	3.23247	0.0254564
ENSMUSG00000022568	Scrib	4.59189	1.19611e-41		ENSMUSG00000038156	Spon1	1.19173	0.0022529		ENSMUSG00000046456	Tmem150b	5.71418	0.0469582		ENSMUSG00000018012	Rac3	6.89872	0.0212413		ENSMUSG00000026365	Cfh	-0.874834	0.0287413		ENSMUSG00000038418	Egr1	1.15201	0.000320114		ENSMUSG00000087052	Gm8093	5.70802	0.0162717							ENSMUSG00000022856	Tmem41a	7.2033	9.74398e-05		ENSMUSG00000026253	Chrng	3.18463	7.66258e-06
ENSMUSG00000026414	Tnnt2	4.57559	1.32865e-45		ENSMUSG00000041577	Prelp	1.19048	9.65001e-13		ENSMUSG00000091238	Gm17103	5.71091	0.0331767		ENSMUSG00000073490	Ifi207	6.87041	7.62911e-08		ENSMUSG00000058135	Gstm1	-0.880396	5.72268e-06		ENSMUSG00000029925	Tbxas1	1.14505	0.00550498		ENSMUSG00000031481	Tpte	5.70466	0.0213566							ENSMUSG00000042751	Nmnat2	7.20273	0.00098517		ENSMUSG00000024018	Ccdc167	3.17053	0.0245235
ENSMUSG00000097804	Gm16685	4.5748	0.0446982		ENSMUSG00000043822	Adamtsl5	1.18959	0.00634837		ENSMUSG00000022701	Ccdc191	5.7101	9.20275e-05		ENSMUSG00000025784	Clec3b	6.85993	1.15585e-08		ENSMUSG00000029004	Kmt2e	-0.886986	0.000145933		ENSMUSG00000001768	Rin2	1.1418	0.035414		ENSMUSG00000102243	Gm37718	5.69782	0.0259018							ENSMUSG00000045103	Dmd	7.20106	4.10237e-05		ENSMUSG00000018427	Ypel2	3.132	0.000307387
ENSMUSG00000040694	Apobec2	4.56787	1.87335e-32		ENSMUSG00000054843	Atrnl1	1.18896	0.0163015		ENSMUSG00000078878	Gm14305	5.70554	0.00355841		ENSMUSG00000025176	Hoga1	6.85319	0.0017724		ENSMUSG00000022505	Emp2	-0.889455	0.00298945		ENSMUSG00000024646	Cyb5a	1.13555	0.00118958		ENSMUSG00000096929	A330023F24Rik	5.6734	0.00125439							ENSMUSG00000020892	Aloxe3	7.20102	0.00155025		ENSMUSG00000026950	Neb	3.11358	0.00382847
ENSMUSG00000043635	Adamts3	4.55735	0.00276218		ENSMUSG00000025743	Sdc3	1.18763	0.0360151		ENSMUSG00000043602	Zfp3	5.7015	0.00620754		ENSMUSG00000027281	Slx4ip	6.8455	0.00176609		ENSMUSG00000005667	Mthfd2	-0.901106	0.000129614		ENSMUSG00000007891	Ctsd	1.12976	0.0245139		ENSMUSG00000107225	Gm43637	5.66736	0.0166125							ENSMUSG00000002289	Angptl4	7.197	1.75506e-14		ENSMUSG00000041548	Hspb8	3.09507	2.10249e-06
ENSMUSG00000036006	Ripor2	4.52364	0.000155817		ENSMUSG00000072844	G530011O06Rik	1.18607	1.68386e-06		ENSMUSG00000040860	Crocc	5.69892	0.0197746		ENSMUSG00000052749	Trim30b	6.84472	0.00449636		ENSMUSG00000021196	Pfkp	-0.902252	0.00463434		ENSMUSG00000026222	Sp100	1.12718	0.0125905		ENSMUSG00000000303	Cdh1	5.66583	0.0280238							ENSMUSG00000038370	Pcp4l1	7.19427	1.96264e-05		ENSMUSG00000038086	Hspb2	3.07607	0.0246554
ENSMUSG00000060913	Trim55	4.51709	1.18277e-22		ENSMUSG00000038375	Trp53inp2	1.1844	0.0087741		ENSMUSG00000021697	Depdc1b	5.69476	0.0388209		ENSMUSG00000090958	Lrrc32	6.83395	4.90873e-06		ENSMUSG00000039197	Adk	-0.90533	0.00223856		ENSMUSG00000030842	Lamtor1	1.11919	0.0088958		ENSMUSG00000059187	Tafa1	5.65734	0.0291715							ENSMUSG00000031561	Tenm3	7.19352	0.00015132		ENSMUSG00000022265	Ank	3.06914	0.0269242
ENSMUSG00000052776	Oas1a	4.51102	0.00280661		ENSMUSG00000042804	Gpr153	1.18397	0.00201137		ENSMUSG00000042647	Acad12	5.69377	0.0065036		ENSMUSG00000025355	Mmp19	6.81798	1.6685e-17		ENSMUSG00000025132	Arhgdia	-0.905814	7.36275e-07		ENSMUSG00000040033	Stat2	1.11775	0.00290089		ENSMUSG00000029683	Lmod2	5.63874	0.0224869							ENSMUSG00000047996	Prrg1	7.19195	1.23601e-06		ENSMUSG00000029059	Prxl2b	3.05185	0.000200056
ENSMUSG00000072941	Sod3	4.50172	1.99748e-22		ENSMUSG00000003746	Man1a	1.18376	3.19939e-05		ENSMUSG00000102202	Gm33280	5.67974	0.0107589		ENSMUSG00000106266	Gm43447	6.81134	0.0397331		ENSMUSG00000008690	Ncaph2	-0.916795	0.0403762		ENSMUSG00000064370	mt-Cytb	1.10795	0.0134587		ENSMUSG00000063296	Tmem117	5.63458	0.0238596							ENSMUSG00000027577	Chrna4	7.18786	0.00362042		ENSMUSG00000023046	Igfbp6	3.04865	0.00407836
ENSMUSG00000032322	Pstpip1	4.49053	0.000778226		ENSMUSG00000026043	Col3a1	1.18372	1.31949e-13		ENSMUSG00000017734	Dbndd2	5.67629	0.0431923		ENSMUSG00000032177	Pde4a	6.80903	0.000618271		ENSMUSG00000036023	Parp2	-0.91781	0.045284		ENSMUSG00000029059	Prxl2b	1.0959	0.0325511		ENSMUSG00000091238	Gm17103	5.62589	0.00364162							ENSMUSG00000026185	Igfbp5	7.1829	7.4732e-08		ENSMUSG00000056394	Lig1	3.02845	0.0471259
ENSMUSG00000006362	Cbfa2t3	4.488	4.93332e-07		ENSMUSG00000054580	Pla2r1	1.17713	0.0347246		ENSMUSG00000010307	Tmem86a	5.67507	4.11066e-11		ENSMUSG00000104852	Gm43201	6.79099	0.00625441		ENSMUSG00000031299	Pdha1	-0.919822	4.20061e-05		ENSMUSG00000029379	Cxcl3	1.09559	0.0316184		ENSMUSG00000052248	Zeb2os	5.62234	3.19549e-08							ENSMUSG00000095362	Gm14325	7.18258	2.75434e-05		ENSMUSG00000030035	Wbp1	2.99373	0.000178863
ENSMUSG00000017002	Slpi	4.46624	4.15078e-05		ENSMUSG00000029413	Naaa	1.17646	2.47001e-07		ENSMUSG00000030796	Tead2	5.67401	0.0395324		ENSMUSG00000069273	H3c6	6.78607	0.00988121		ENSMUSG00000001525	Tubb5	-0.921645	0.0092037		ENSMUSG00000026628	Atf3	1.08531	0.0170004		ENSMUSG00000020475	Pgam2	5.59882	0.0266531							ENSMUSG00000051359	Ncald	7.18021	3.97581e-05		ENSMUSG00000053475	Tnfaip6	2.94937	0.000355485
ENSMUSG00000014782	Plekhg4	4.45207	0.0326545		ENSMUSG00000069769	Msi2	1.17344	0.00508399		ENSMUSG00000014980	Tsen15	5.67119	1.21406e-05		ENSMUSG00000031497	Tnfsf13b	6.77691	0.00187715		ENSMUSG00000063229	Ldha	-0.9247	6.83792e-05		ENSMUSG00000014846	Tppp3	1.07122	0.00295112		ENSMUSG00000038540	Tmc3	5.5959	0.0372289							ENSMUSG00000021745	Ptprg	7.17985	4.01063e-07		ENSMUSG00000029484	Anxa3	2.9355	0.00857143
ENSMUSG00000046318	Ccbe1	4.45182	0.0264653		ENSMUSG00000103672	Gm37621	1.17298	0.0193241		ENSMUSG00000089994	Gm16239	5.67018	0.0431077		ENSMUSG00000044566	Cage1	6.77437	0.0204417		ENSMUSG00000107369	Gstm2-ps1	-0.929426	0.00117944		ENSMUSG00000036181	H1f2	1.06542	0.0116651		ENSMUSG00000079164	Tlr5	5.57767	0.0254613							ENSMUSG00000033847	Pla2g4c	7.17922	0.000852608		ENSMUSG00000020241	Col6a2	2.91684	2.8858e-10
ENSMUSG00000028111	Ctsk	4.44276	0.00479757		ENSMUSG00000042444	Mindy2	1.17262	0.000782114		ENSMUSG00000072980	Oip5	5.66122	0.000584979		ENSMUSG00000102433	Gm38050	6.77339	0.0358276		ENSMUSG00000023067	Cdkn1a	-0.931997	0.00594308		ENSMUSG00000034855	Cxcl10	1.0636	0.035414		ENSMUSG00000102687	Gm37219	5.57161	0.0297239							ENSMUSG00000059991	Nptx2	7.17491	0.00434686		ENSMUSG00000024754	Cemip2	2.90921	0.0308125
ENSMUSG00000043631	Ecm2	4.41903	1.20036e-10		ENSMUSG00000060703	Cd302	1.17224	5.68717e-12		ENSMUSG00000035365	Parpbp	5.66031	0.00391945		ENSMUSG00000038143	Stox2	6.75489	4.11238e-05		ENSMUSG00000049907	Rasl11b	-0.94108	0.0378564		ENSMUSG00000022150	Dab2	1.05949	0.00276325		ENSMUSG00000027832	Ptx3	5.56914	3.68946e-07							ENSMUSG00000061531	Tmem236	7.1743	0.00903113		ENSMUSG00000037994	Slc9b2	2.87086	0.00683503
ENSMUSG00000064147	Rab44	4.40731	0.0239492		ENSMUSG00000030116	Mfap5	1.17112	2.95564e-12		ENSMUSG00000059482	2610301B20Rik	5.65694	4.52671e-09		ENSMUSG00000015476	Prrt1	6.75102	0.0335309		ENSMUSG00000074207	Adh1	-0.941991	0.000945928		ENSMUSG00000024381	Bin1	1.04603	0.0186188		ENSMUSG00000035357	Pdzrn3	5.56643	6.09883e-06							ENSMUSG00000027661	Slc2a10	7.17399	0.0117914		ENSMUSG00000050071	Bex1	2.74316	0.0212071
ENSMUSG00000048572	Tmem252	4.40201	6.90583e-08		ENSMUSG00000027189	Trim44	1.16286	0.000514544		ENSMUSG00000062590	Armc9	5.65285	6.89541e-07		ENSMUSG00000052658	5830454E08Rik	6.73532	0.0379878		ENSMUSG00000030447	Cyfip1	-0.945694	0.00967371		ENSMUSG00000003812	Dnase2a	1.04041	0.0129663		ENSMUSG00000050270	Tmem220	5.5491	0.000171087							ENSMUSG00000000197	Nalcn	7.17375	0.0034494		ENSMUSG00000074001	Klhl40	2.73419	0.00179237
ENSMUSG00000074796	Slc4a11	4.3947	0.0213361		ENSMUSG00000023046	Igfbp6	1.16122	1.55482e-06		ENSMUSG00000096995	2810029C07Rik	5.65191	0.0388306		ENSMUSG00000091238	Gm17103	6.71059	0.0496908		ENSMUSG00000015354	Pcolce2	-0.948133	5.16443e-05		ENSMUSG00000091649	Phf11b	1.02738	0.04496		ENSMUSG00000107116	Gm43274	5.54757	0.0139199							ENSMUSG00000103103	4833445I07Rik	7.16599	0.000600047		ENSMUSG00000072946	Ptgr2	2.73188	0.0128456
ENSMUSG00000038623	Tm6sf1	4.38813	6.05437e-08		ENSMUSG00000037664	Cdkn1c	1.15805	0.0189751		ENSMUSG00000045273	Cenph	5.64729	3.2405e-06		ENSMUSG00000035878	Hykk	6.70629	0.00591988		ENSMUSG00000031770	Herpud1	-0.949794	5.69298e-13		ENSMUSG00000064341	mt-Nd1	1.02523	0.0339535		ENSMUSG00000099974	Bcl2a1d	5.53729	1.96298e-09							ENSMUSG00000020387	Jade2	7.16137	0.000851568		ENSMUSG00000020722	Cacng1	2.69723	0.00636791
ENSMUSG00000029309	Sparcl1	4.36775	0.0310094		ENSMUSG00000035258	Abi3bp	1.15773	0.000120792		ENSMUSG00000021176	Efcab11	5.63817	0.00138422		ENSMUSG00000029838	Ptn	6.6997	1.2283e-21		ENSMUSG00000032667	Pon2	-0.952062	0.00245776		ENSMUSG00000028497	Hacd4	1.01581	0.000179362		ENSMUSG00000028289	Epha7	5.5359	0.000350762							ENSMUSG00000028175	Depdc1a	7.16092	0.00382051		ENSMUSG00000055653	Gpc3	2.66569	2.09809e-08
ENSMUSG00000044938	Klhl31	4.3514	5.5737e-43		ENSMUSG00000033268	Duox1	1.15521	0.00164803		ENSMUSG00000074165	Zfp788	5.63505	0.000220727		ENSMUSG00000023886	Smoc2	6.66073	0.00271709		ENSMUSG00000041736	Tspo	-0.961826	0.000152206		ENSMUSG00000028995	Fam126a	1.00792	0.0268158		ENSMUSG00000006586	Runx1t1	5.53488	1.80139e-05							ENSMUSG00000034881	Tbxa2r	7.16025	0.000504864		ENSMUSG00000020363	Gfpt2	2.66487	0.00136261
ENSMUSG00000049687	Pheta2	4.34332	0.00192844		ENSMUSG00000020121	Srgap1	1.15263	0.00404898		ENSMUSG00000025395	Prim1	5.63079	9.57823e-11		ENSMUSG00000032291	Crabp1	6.64899	8.17571e-08		ENSMUSG00000027575	Arfgap1	-0.963822	0.01619		ENSMUSG00000040552	C3ar1	1.00355	0.0140877		ENSMUSG00000038295	Atg9b	5.53187	0.036709							ENSMUSG00000036223	Ska1	7.15078	0.00146775		ENSMUSG00000038618	Rassf7	2.66185	8.20431e-05
ENSMUSG00000026228	Htr2b	4.32853	0.00347306		ENSMUSG00000022665	Ccdc80	1.15152	2.20428e-07		ENSMUSG00000064797	Gm24357	5.62974	0.0364375		ENSMUSG00000027408	Cpxm1	6.64718	4.5105e-13		ENSMUSG00000023367	Tmem176a	-0.979792	0.019483		ENSMUSG00000022799	Arhgap31	1.00116	0.0065572		ENSMUSG00000085591	Gm13479	5.52931	0.0141216							ENSMUSG00000028364	Tnc	7.15045	6.56273e-25		ENSMUSG00000046709	Mapk10	2.6527	0.0134537
ENSMUSG00000035799	Twist1	4.32369	0.0329099		ENSMUSG00000017897	Eya2	1.15047	0.0353694		ENSMUSG00000039055	Eme1	5.62676	0.0437199		ENSMUSG00000037280	Galnt6	6.63621	0.0281278		ENSMUSG00000032487	Ptgs2	-0.989476	0.0248339		ENSMUSG00000073490	Ifi207	1.0008	0.00170507		ENSMUSG00000031722	Hp	5.52778	0.0240441							ENSMUSG00000089715	Cbx6	7.15025	0.000539692		ENSMUSG00000021614	Vcan	2.62722	0.00208879
ENSMUSG00000030587	2200002D01Rik	4.31861	0.0424305		ENSMUSG00000037580	Gch1	1.14954	0.000351766		ENSMUSG00000008845	Cd163	5.62313	0.000108829		ENSMUSG00000040258	Nxph4	6.62289	0.0448042		ENSMUSG00000023170	Gps2	-0.994263	0.00102069		ENSMUSG00000051154	Commd3	0.997153	0.0152595		ENSMUSG00000060034	Ctf2	5.52602	5.21506e-06							ENSMUSG00000030616	Sytl2	7.14673	4.33357e-05		ENSMUSG00000028464	Tpm2	2.61477	0.00120419
ENSMUSG00000043251	Exoc3l	4.3132	1.31342e-13		ENSMUSG00000029798	Herc6	1.14887	0.0351906		ENSMUSG00000032530	Lyzl4	5.62025	0.00931652		ENSMUSG00000058624	Gda	6.60744	5.50347e-07		ENSMUSG00000029063	Nadk	-0.99544	0.0137576		ENSMUSG00000074212	Dnajb14	0.995239	0.030533		ENSMUSG00000069670	Nkain2	5.51673	0.0052111							ENSMUSG00000017969	Ptgis	7.14521	0.00014497		ENSMUSG00000079834	Tmlhe	2.614	0.0129411
ENSMUSG00000079018	Ly6c1	4.3096	0.0202133		ENSMUSG00000001995	Sipa1l2	1.14697	0.0282693		ENSMUSG00000036368	Rmdn2	5.61579	0.000518867		ENSMUSG00000089832	Shkbp1	6.57128	0.000506508		ENSMUSG00000044786	Zfp36	-0.997679	0.0265189		ENSMUSG00000025810	Nrp1	0.993299	0.0247994		ENSMUSG00000039519	Cyp7b1	5.50623	0.000831417							ENSMUSG00000097428	AW047730	7.14437	0.00253948		ENSMUSG00000056260	Lrif1	2.57496	1.87459e-05
ENSMUSG00000057604	Lmcd1	4.30638	4.79406e-18		ENSMUSG00000037206	Islr	1.14468	5.12037e-08		ENSMUSG00000068246	Apol9b	5.60849	0.0166421		ENSMUSG00000016356	Col20a1	6.56106	0.00435189		ENSMUSG00000049107	Ntf3	-1.00032	0.0302268		ENSMUSG00000073489	Ifi204	0.989517	0.00579693		ENSMUSG00000032530	Lyzl4	5.49879	0.0095923							ENSMUSG00000066838	Zfp772	7.14251	0.00670748		ENSMUSG00000024236	Svil	2.56784	0.00321825
ENSMUSG00000063296	Tmem117	4.29986	0.0223752		ENSMUSG00000064373	Selenop	1.14321	8.96274e-06		ENSMUSG00000098098	Bvht	5.60417	0.00121905		ENSMUSG00000039116	Adgrg6	6.54678	0.000222006		ENSMUSG00000021707	Dhfr	-1.00088	0.0189534		ENSMUSG00000030921	Trim30a	0.987352	0.00756123		ENSMUSG00000020387	Jade2	5.49623	0.0155365							ENSMUSG00000031803	B3gnt3	7.13903	0.000963065		ENSMUSG00000029661	Col1a2	2.55418	0.00120302
ENSMUSG00000049565	Aknad1	4.27527	0.0309938		ENSMUSG00000007682	Dio2	1.1396	0.0472854		ENSMUSG00000044566	Cage1	5.60324	0.00467554		ENSMUSG00000053158	Fes	6.54209	0.000217495		ENSMUSG00000076437	Selenoh	-1.00338	0.00454527		ENSMUSG00000029860	Zyx	0.985766	0.00290089		ENSMUSG00000056054	S100a8	5.49184	3.1016e-06							ENSMUSG00000048550	Thnsl1	7.13806	0.00217139		ENSMUSG00000019966	Kitl	2.54802	1.77596e-05
ENSMUSG00000008658	Rbfox1	4.26335	0.000469437		ENSMUSG00000026478	Lamc1	1.13652	5.53529e-07		ENSMUSG00000086448	9330162012Rik	5.60018	0.0431434		ENSMUSG00000025746	Il6	6.52414	0.000692132		ENSMUSG00000027067	Ssrp1	-1.00502	0.000761349		ENSMUSG00000025044	Msr1	0.970126	0.0260221		ENSMUSG00000067786	Nnat	5.48815	0.0161381							ENSMUSG00000027002	Nckap1	7.13585	5.79951e-18		ENSMUSG00000032648	Pygm	2.51426	0.039753
ENSMUSG00000068697	Myoz1	4.26011	0.0274262		ENSMUSG00000015243	Abca1	1.13366	0.00244674		ENSMUSG00000021175	Cdca7l	5.59504	9.47983e-06		ENSMUSG00000041827	Oasl1	6.52002	8.22675e-06		ENSMUSG00000038079	Tmem237	-1.01264	0.0205855		ENSMUSG00000021676	Iqgap2	0.969695	0.0391997		ENSMUSG00000106219	5830416I19Rik	5.46871	0.00717197							ENSMUSG00000085457	1110046J04Rik	7.13396	0.000463815		ENSMUSG00000001435	Col18a1	2.51013	0.0337111
ENSMUSG00000027208	Fgf7	4.25909	0.0188973		ENSMUSG00000085795	Zfp703	1.13316	0.0336256		ENSMUSG00000105341	Gm43817	5.58297	0.0151674		ENSMUSG00000024502	Jakmip2	6.51444	0.0302432		ENSMUSG00000021508	Cxcl14	-1.01601	0.000373363		ENSMUSG00000064373	Selenop	0.957785	0.0112744		ENSMUSG00000035407	Kank4	5.46753	0.00531105							ENSMUSG00000033318	Gstt2	7.1336	8.26567e-05		ENSMUSG00000020646	Mboat2	2.49942	8.26737e-05
ENSMUSG00000078920	Ifi47	4.2514	0.000489621		ENSMUSG00000027408	Cpxm1	1.13202	2.22813e-10		ENSMUSG00000020080	Hkdc1	5.58196	0.0157554		ENSMUSG00000084925	1810062O18Rik	6.51093	7.60804e-05		ENSMUSG00000027649	Ctnnbl1	-1.02374	0.00245517		ENSMUSG00000021871	Gm49342	0.951918	0.000654054		ENSMUSG00000016756	Cmah	5.46041	8.31423e-05							ENSMUSG00000097391	Mirg	7.11317	0.00236024		ENSMUSG00000032306	Mpi	2.49584	0.044395
ENSMUSG00000091514	Gm17484	4.24514	0.0387185		ENSMUSG00000048027	Rgmb	1.12996	0.00300586		ENSMUSG00000046441	Cmtr2	5.58081	0.000421027		ENSMUSG00000058498	Rnf207	6.49092	0.000533265		ENSMUSG00000004530	Coro1c	-1.0328	0.04024		ENSMUSG00000026425	Srgap2	0.949097	0.0483094		ENSMUSG00000049625	Tifab	5.43848	0.0194042							ENSMUSG00000029012	Orc5	7.10936	5.01535e-06		ENSMUSG00000064179	Tnnt1	2.43093	0.0220547
ENSMUSG00000070034	Sp110	4.21599	0.0261263		ENSMUSG00000044674	Fzd1	1.12922	0.00185071		ENSMUSG00000020773	Trim47	5.58019	2.76756e-05		ENSMUSG00000038521	C1s1	6.47458	6.60042e-05		ENSMUSG00000026826	Nr4a2	-1.03595	0.000522359		ENSMUSG00000036896	C1qc	0.925199	0.00285286		ENSMUSG00000060445	Sycp2	5.43173	0.0213138							ENSMUSG00000028487	Bnc2	7.10885	0.000147879		ENSMUSG00000003541	Ier3	2.42705	0.00313058
ENSMUSG00000000739	Sult5a1	4.21563	0.0117468		ENSMUSG00000025880	Smad7	1.12858	0.0147201		ENSMUSG00000035191	Rfpl4	5.57711	0.0418424		ENSMUSG00000097747	#N/A	6.44865	0.0110408		ENSMUSG00000024664	Fads3	-1.03665	0.00751592		ENSMUSG00000039450	Dcxr	0.924297	0.0268337		ENSMUSG00000030187	Klra2	5.42768	0.000124308							ENSMUSG00000032496	Ltf	7.10755	0.0381693		ENSMUSG00000100975	Gm28875	2.41127	0.0113902
ENSMUSG00000024827	Gldc	4.21414	0.00220623		ENSMUSG00000020253	Ppm1m	1.1261	0.0134622		ENSMUSG00000045631	Tmprss12	5.57512	0.0477645		ENSMUSG00000019122	Ccl9	6.44156	0.000862533		ENSMUSG00000022754	Tmem45a	-1.04389	0.00012194		ENSMUSG00000038147	Cd84	0.912845	0.00861048		ENSMUSG00000051219	#N/A	5.42464	0.0493781							ENSMUSG00000039209	Rpl39l	7.10744	0.0127549		ENSMUSG00000005682	Pan2	2.40928	1.52249e-06
ENSMUSG00000036040	Adamtsl2	4.20994	0.027142		ENSMUSG00000071856	Mcc	1.123	0.000268554		ENSMUSG00000064179	Tnnt1	5.57344	0.000264351		ENSMUSG00000036412	Arsi	6.43909	0.00026357		ENSMUSG00000005447	Pafah1b3	-1.04519	0.00581261		ENSMUSG00000023992	Trem2	0.912464	0.0281364		ENSMUSG00000007279	Scube2	5.41774	0.0292835							ENSMUSG00000001493	Meox1	7.10447	0.000222444		ENSMUSG00000022353	Mtss1	2.40837	6.10703e-05
ENSMUSG00000033544	Angptl1	4.18776	4.77314e-05		ENSMUSG00000030218	Mgp	1.12023	1.06014e-06		ENSMUSG00000071324	Armc2	5.57245	0.00474085		ENSMUSG00000029061	Mmp23	6.4211	0.00131594		ENSMUSG00000017969	Ptgis	-1.04551	0.00550183		ENSMUSG00000033538	Casp4	0.906572	0.0499597		ENSMUSG00000026442	Nfasc	5.40995	0.00963088							ENSMUSG00000000253	Gmpr	7.10152	0.00161389		ENSMUSG00000024302	Dtna	2.39513	0.0435277
ENSMUSG00000056220	Pla2g4a	4.18073	0.00646993		ENSMUSG00000054364	Rhob	1.12005	0.0214956		ENSMUSG00000037106	Fer1l6	5.56487	0.0477731		ENSMUSG00000030772	Dkk3	6.40012	9.45077e-05		ENSMUSG00000035704	Alg8	-1.04553	0.0409754		ENSMUSG00000058672	Tubb2a	0.902327	0.00880421		ENSMUSG00000023473	Celsr3	5.40014	0.0380879							ENSMUSG00000020086	Macroh2a2	7.09441	0.00165311		ENSMUSG00000054434	Tmem120b	2.38945	0.00857143
ENSMUSG00000023328	Ache	4.17613	0.00363017		ENSMUSG00000047250	Ptgs1	1.11927	0.00297225		ENSMUSG00000064493	Snora28	5.56081	0.00909855		ENSMUSG00000005338	Cadm3	6.3989	0.00157281		ENSMUSG00000028214	Gem	-1.05068	0.000219719		ENSMUSG00000055044	Pdlim1	0.901005	0.0130955		ENSMUSG00000037962	Rflna	5.3872	0.0260244							ENSMUSG00000045608	Dbx2	7.09396	0.0023708		ENSMUSG00000071267	Zfp942	2.37336	0.0485469
ENSMUSG00000090272	Mndal	4.16317	0.00218187		ENSMUSG00000052656	Rnf103	1.11348	0.0260381		ENSMUSG00000015852	Fcrls	5.55842	8.1185e-08		ENSMUSG00000031842	Pde4c	6.39865	1.37459e-07		ENSMUSG00000047989	Ino80c	-1.05469	0.000945928		ENSMUSG00000060703	Cd302	0.874084	0.00332048		ENSMUSG00000028217	Cdh17	5.37837	0.0438928							ENSMUSG00000084918	Gm12708	7.09299	0.00247939		ENSMUSG00000024521	Pmaip1	2.3505	0.000279331
ENSMUSG00000030921	Trim30a	4.16151	0.0045446		ENSMUSG00000026335	Pam	1.11332	3.37775e-05		ENSMUSG00000034445	Cyb561a3	5.55571	7.01995e-05		ENSMUSG00000106121	Gm42679	6.39517	0.03685		ENSMUSG00000039542	Ncam1	-1.07187	0.0442909		ENSMUSG00000023048	Prr13	0.861216	0.0106828		ENSMUSG00000021319	Sfrp4	5.37702	4.43672e-14							ENSMUSG00000056481	Cd248	7.08884	1.43382e-20		ENSMUSG00000049422	Chchd10	2.34034	0.0312517
ENSMUSG00000052560	Cpne8	4.15902	3.55927e-09		ENSMUSG00000044017	Adgrd1	1.11303	5.37153e-06		ENSMUSG00000060044	Tmem26	5.5504	0.000364132		ENSMUSG00000024059	Clip4	6.39424	0.00770841		ENSMUSG00000034659	Tmem109	-1.07777	0.00109906		ENSMUSG00000024679	Ms4a6d	0.835122	0.016949		ENSMUSG00000014602	Kif1a	5.35449	0.000152503							ENSMUSG00000061882	Ccdc62	7.08802	0.000225427		ENSMUSG00000020098	Pcbd1	2.33471	0.0481817
ENSMUSG00000040329	Il7	4.15356	0.000282462		ENSMUSG00000028944	Prkag2	1.11184	0.0472854		ENSMUSG00000028093	Acp6	5.54678	1.51462e-11		ENSMUSG00000027208	Fgf7	6.39293	8.14062e-09		ENSMUSG00000028195	Ccn1	-1.07973	0.0400314		ENSMUSG00000046718	Bst2	0.809607	0.00620772		ENSMUSG00000022483	Col2a1	5.3453	0.0474927							ENSMUSG00000028264	Spaca1	7.08356	0.00174637		ENSMUSG00000079334	Naa80	2.32734	0.0118693
ENSMUSG00000009214	Mymk	4.15263	8.59008e-55		ENSMUSG00000018476	Kdm6b	1.10974	0.000299308		ENSMUSG00000026622	Nek2	5.54639	0.00218848		ENSMUSG00000021186	Fbln5	6.39163	7.88772e-14		ENSMUSG00000040771	Oard1	-1.08608	0.0211015		ENSMUSG00000064351	mt-Co1	0.805324	0.0179629		ENSMUSG00000026601	Axdnd1	5.33894	0.000621526							ENSMUSG00000019467	Arhgef25	7.08317	0.000366126		ENSMUSG00000031521	Aga	2.31068	0.0308556
ENSMUSG00000074896	Ifit3	4.14506	2.04645e-06		ENSMUSG00000029380	Cxcl1	1.10816	0.000269251		ENSMUSG00000028457	Atp8b5	5.54566	0.0409629		ENSMUSG00000022122	Ednrb	6.37897	5.03614e-05		ENSMUSG00000052684	Jun	-1.08806	0.0402186		ENSMUSG00000061461	Smim20	0.797881	0.0239555		ENSMUSG00000090812	Samd15	5.33714	0.0396501							ENSMUSG00000019718	L3hypdh	7.08256	0.00013261		ENSMUSG00000035642	Aamdc	2.27647	8.16082e-05
ENSMUSG00000001334	Fndc5	4.1308	2.99433e-28		ENSMUSG00000030084	Plxna1	1.10735	0.00412752		ENSMUSG00000100280	Gm28417	5.54564	0.0186996		ENSMUSG00000004266	Ptpn6	6.33832	0.0391099		ENSMUSG00000015312	Gadd45b	-1.09077	0.00463218		ENSMUSG00000026482	Rgl1	0.753707	0.00539342		ENSMUSG00000024598	Fbn2	5.33073	0.00502927							ENSMUSG00000037762	Slc16a9	7.07777	0.0105482		ENSMUSG00000039646	Vasn	2.26261	0.00217295
ENSMUSG00000040907	Atp1a3	4.12643	0.00501419		ENSMUSG00000026159	Agfg1	1.10676	1.40393e-05		ENSMUSG00000086050	Gm16045	5.54339	0.00724498		ENSMUSG00000045573	Penk	6.33407	1.24367e-06		ENSMUSG00000019849	Prep	-1.10174	0.0224333		ENSMUSG00000002985	Apoe	0.741646	0.00967228		ENSMUSG00000034981	Parm1	5.30545	0.0322154							ENSMUSG00000020891	Alox8	7.07574	0.00712124		ENSMUSG00000038648	Creb3l2	2.26018	0.00307392
ENSMUSG00000026255	Efhd1	4.10445	0.00859122		ENSMUSG00000073700	Klhl21	1.1066	0.0123557		ENSMUSG00000106025	Gm42940	5.54334	0.0213633		ENSMUSG00000057969	Sema3b	6.33246	1.54928e-15		ENSMUSG00000039356	Exosc2	-1.10613	0.0200552		ENSMUSG00000015766	Eps8	0.708055	0.0134587		ENSMUSG00000005611	Mrvi1	5.29181	0.0310732							ENSMUSG00000045095	Magi1	7.07527	0.00687765		ENSMUSG00000033355	Rtp4	2.25908	0.00160292
ENSMUSG00000040690	Col16a1	4.09189	7.41768e-05		ENSMUSG00000033209	Ttc28	1.10652	0.00455148		ENSMUSG00000018740	Slc25a35	5.53846	0.00712775		ENSMUSG00000090084	Srpx	6.31674	0.0023081		ENSMUSG00000024640	Psat1	-1.1087	0.00789263		ENSMUSG00000050708	Ftl1	0.687247	0.0410762		ENSMUSG00000102389	D630023O14Rik	5.27767	0.00026033							ENSMUSG00000019478	Rab4a	7.07469	0.00100541		ENSMUSG00000005615	Pcyt1a	2.25685	0.013793
ENSMUSG00000005958	Ephb3	4.05545	0.000153941		ENSMUSG00000030107	Usp18	1.10263	0.000211383		ENSMUSG00000033434	Gtpbp6	5.53597	0.00935808		ENSMUSG00000104181	Gm8850	6.31081	0.0372404		ENSMUSG00000062248	Cks2	-1.11216	0.0123809		ENSMUSG00000037815	Ctnna1	-0.602901	0.0498235		ENSMUSG00000024013	Fgd2	5.27266	0.000571397							ENSMUSG00000087598	Zfp111	7.07071	0.00121701		ENSMUSG00000003665	Has1	2.22844	0.049631
ENSMUSG00000073489	Ifi204	4.05168	0.0212513		ENSMUSG00000023868	Pde10a	1.10247	0.0126122		ENSMUSG00000042632	Pla2g6	5.53459	0.00581845		ENSMUSG00000056144	Trim34a	6.29749	0.00911628		ENSMUSG00000061080	Lsamp	-1.1155	0.0410347		ENSMUSG00000063406	Tmed5	-0.620642	0.0416955		ENSMUSG00000027833	Shox2	5.26728	0.0023664							ENSMUSG00000087371	Gm15541	7.07012	0.000869145		ENSMUSG00000016382	Pls3	2.20748	0.000533981
ENSMUSG00000049100	Pcdh10	4.04794	0.0142615		ENSMUSG00000028339	Col15a1	1.10123	0.0088108		ENSMUSG00000096606	Tpbgl	5.52773	0.0202775		ENSMUSG00000058297	Spock2	6.29745	0.0199442		ENSMUSG00000003868	Ruvbl2	-1.1272	0.00289589		ENSMUSG00000001627	Ifrd1	-0.644245	0.0485375		ENSMUSG00000004359	Spic	5.26385	0.00299714							ENSMUSG00000041577	Prelp	7.06916	1.90562e-07		ENSMUSG00000031740	Mmp2	2.20038	1.89505e-05
ENSMUSG00000042828	Trim72	4.04604	0.025712		ENSMUSG00000024513	Mbd2	1.09876	0.000145121		ENSMUSG00000093989	Rnasek	5.52559	0.0482064		ENSMUSG00000027224	Duoxa1	6.28602	1.72119e-05		ENSMUSG00000022565	Plec	-1.13112	0.00111926		ENSMUSG00000027087	Itgav	-0.717836	0.0321367		ENSMUSG00000047854	Stx19	5.25999	0.00790829							ENSMUSG00000027318	Adam33	7.06622	0.00317751		ENSMUSG00000028403	Zdhhc21	2.19756	0.0463365
ENSMUSG00000031425	Plp1	4.03918	0.00128576		ENSMUSG00000024143	Rhoq	1.09631	1.658e-05		ENSMUSG00000006219	Fblim1	5.52085	1.52141e-13		ENSMUSG00000071656	Lrrn4cl	6.2845	2.44665e-133		ENSMUSG00000021273	Fdft1	-1.14053	0.0256679		ENSMUSG00000002881	Nab1	-0.740148	0.0134587		ENSMUSG00000040612	Ildr2	5.25887	0.000789699							ENSMUSG00000021368	Tbc1d7	7.06546	6.1699e-09		ENSMUSG00000028649	Macf1	2.17682	0.000256721
ENSMUSG00000037370	Enpp1	4.03569	0.000331054		ENSMUSG00000026249	Serpine2	1.09387	5.52933e-11		ENSMUSG00000027068	Dhrs9	5.51661	1.01163e-05		ENSMUSG00000018334	Ksr1	6.28309	9.14147e-07		ENSMUSG00000033706	Smyd5	-1.14324	0.0309518		ENSMUSG00000022314	Rad21	-0.744509	0.0281172		ENSMUSG00000029661	Col1a2	5.25464	1.98781e-11							ENSMUSG00000020810	Cygb	7.0652	2.96879e-05		ENSMUSG00000022816	Fstl1	2.17028	0.0015508
ENSMUSG00000104951	Gm43413	4.0341	0.00813536		ENSMUSG00000039405	Prss23	1.09232	1.06229e-08		ENSMUSG00000042787	Exog	5.49684	0.000743013		ENSMUSG00000063564	Col23a1	6.27454	0.00566812		ENSMUSG00000040940	Arhgef1	-1.14582	0.019483		ENSMUSG00000010097	Nxf1	-0.747132	0.00733154		ENSMUSG00000027750	Postn	5.24285	8.70909e-08							ENSMUSG00000020493	Prr11	7.0637	0.00104703		ENSMUSG00000029552	Tes	2.15569	7.50337e-06
ENSMUSG00000002020	Ltbp2	4.02294	0.0385809		ENSMUSG00000037253	Mex3c	1.08886	1.76514e-06		ENSMUSG00000031385	Plxnb3	5.48422	0.0206872		ENSMUSG00000045275	Lca5l	6.27352	4.17728e-05		ENSMUSG00000072235	Tuba1a	-1.14709	1.15829e-12		ENSMUSG00000028788	Ptp4a2	-0.771852	0.0246901		ENSMUSG00000027938	Creb3l4	5.23718	0.029634							ENSMUSG00000028195	Ccn1	7.06229	1.63344e-11		ENSMUSG00000018599	Mief2	2.14058	0.029732
ENSMUSG00000049872	Calhm5	4.02138	0.00255155		ENSMUSG00000054203	Ifi205	1.08748	2.91697e-07		ENSMUSG00000020649	Rrm2	5.46975	4.48035e-07		ENSMUSG00000030306	Tmtc1	6.26923	0.0478021		ENSMUSG00000031825	Crispld2	-1.15282	0.0346289		ENSMUSG00000031659	Adcy7	-0.797113	0.0125905		ENSMUSG00000027368	Dusp2	5.21364	7.24989e-06							ENSMUSG00000030271	Ogg1	7.05917	0.00370389		ENSMUSG00000028470	Hint2	2.12048	0.0265173
ENSMUSG00000101746	2310043L19Rik	4.01158	0.000144269		ENSMUSG00000036019	Tmtc2	1.0842	0.00198288		ENSMUSG00000097635	Gm26826	5.4669	0.0171082		ENSMUSG00000041607	Mbp	6.26345	0.00504237		ENSMUSG00000060044	Tmem26	-1.153	0.0234343		ENSMUSG00000022855	Senp2	-0.798207	0.0465813		ENSMUSG00000031099	Smarca1	5.20867	0.00837644							ENSMUSG00000041975	Mettl8	7.05851	0.00029578		ENSMUSG00000038451	Spsb2	2.11696	0.0109659
ENSMUSG00000031022	BC051019	4.00304	0.000908855		ENSMUSG00000027188	Pamr1	1.08311	7.91905e-15		ENSMUSG00000051977	Prdm9	5.46245	0.00195802		ENSMUSG00000025888	Casp1	6.26124	3.4413e-05		ENSMUSG00000032306	Mpi	-1.1531	0.0489428		ENSMUSG00000037894	H2az1	-0.80549	0.00207377		ENSMUSG00000078350	Smim1	5.20088	0.00122477							ENSMUSG00000019880	Rspo3	7.05736	0.00137214		ENSMUSG00000004798	Ulk2	2.08386	0.000116379
ENSMUSG00000037940	Inpp4b	3.97915	6.88774e-24		ENSMUSG00000036461	Elf1	1.08034	2.33089e-08		ENSMUSG00000099104	Gm17087	5.46235	1.87718e-34		ENSMUSG00000052430	Bmpr1b	6.25589	0.000390577		ENSMUSG00000052837	Junb	-1.15884	0.0141537		ENSMUSG00000101878	Gm8203	-0.805949	0.0416351		ENSMUSG00000037747	Phyhipl	5.19609	0.0338082							ENSMUSG00000063018	2010204K13Rik	7.05497	0.00800222		ENSMUSG00000005470	Asf1b	2.0755	0.0283306
ENSMUSG00000022371	Col14a1	3.97201	5.92699e-07		ENSMUSG00000045005	Fzd5	1.07944	0.042182		ENSMUSG00000026471	Mr1	5.45792	1.09022e-06		ENSMUSG00000024810	Il33	6.23003	0.00615989		ENSMUSG00000020653	Klf11	-1.16019	0.00375839		ENSMUSG00000028525	Pde4b	-0.808885	0.0191453		ENSMUSG00000091462	Gm17084	5.18877	0.00463899							ENSMUSG00000032023	Jhy	7.04535	0.00341899		ENSMUSG00000018217	Pmp22	2.05666	0.00349216
ENSMUSG00000050315	Synpo2	3.96435	4.37325e-24		ENSMUSG00000076258	Gm23935	1.07915	0.000673618		ENSMUSG00000033276	Stk36	5.4525	0.0369449		ENSMUSG00000000402	Egfl6	6.22517	0.00300028		ENSMUSG00000048450	Msx1	-1.16566	0.00644038		ENSMUSG00000037236	Matr3	-0.812374	0.00221642		ENSMUSG00000049799	Lrrc19	5.1875	0.0282301							ENSMUSG00000048376	F2r	7.04046	2.12491e-07		ENSMUSG00000027499	Pkia	2.03115	0.028685
ENSMUSG00000069305	Hist1h4n	3.94223	0.0203381		ENSMUSG00000033323	Ctdp1	1.07777	0.0477947		ENSMUSG00000044906	4930503L19Rik	5.45051	5.26754e-05		ENSMUSG00000104524	Gm37333	6.21916	0.0372686		ENSMUSG00000063439	B9d2	-1.17291	0.00769273		ENSMUSG00000041390	Mdfic	-0.813318	0.0225637		ENSMUSG00000073530	Pappa2	5.17895	0.0175529							ENSMUSG00000037432	Fer1l5	7.04008	0.00552253		ENSMUSG00000079037	Prnp	2.00197	0.00227278
ENSMUSG00000000792	Slc5a5	3.93891	4.99995e-05		ENSMUSG00000030208	Emp1	1.07597	1.86686e-07		ENSMUSG00000093656	Gm20628	5.44784	0.0191481		ENSMUSG00000030862	Cpxm2	6.21463	0.0177743		ENSMUSG00000026697	Myoc	-1.18199	5.63776e-05		ENSMUSG00000022905	Kpna1	-0.835676	0.0443404		ENSMUSG00000031626	Sorbs2	5.17831	0.0150144							ENSMUSG00000054580	Pla2r1	7.03895	0.00400965		ENSMUSG00000025268	Maged2	1.95425	4.99042e-06
ENSMUSG00000045180	Shroom2	3.93056	0.000172075		ENSMUSG00000031609	Sap30	1.07575	0.0226233		ENSMUSG00000029699	Ssc4d	5.44414	0.00836418		ENSMUSG00000015467	Egfl8	6.16612	0.000555523		ENSMUSG00000053113	Socs3	-1.18378	0.00203701		ENSMUSG00000018920	Cxcl16	-0.840074	0.0145934		ENSMUSG00000102037	Bcl2a1a	5.16135	1.67483e-07							ENSMUSG00000025920	Stau2	7.03662	4.72759e-05		ENSMUSG00000028414	Fktn	1.90733	0.00165825
ENSMUSG00000032735	Ablim3	3.9162	0.000291661		ENSMUSG00000046491	C1qtnf2	1.0746	2.60189e-07		ENSMUSG00000025169	Ogfod3	5.44291	3.61992e-14		ENSMUSG00000015134	Aldh1a3	6.144	0.0101187		ENSMUSG00000062070	Pgk1	-1.1855	0.000373363		ENSMUSG00000021794	Glud1	-0.844853	0.0107313		ENSMUSG00000097754	Ptgs2os2	5.13904	0.000226333							ENSMUSG00000001036	Epn2	7.03591	0.000549862		ENSMUSG00000029201	Ugdh	1.88901	0.000134988
ENSMUSG00000054675	Tmem119	3.89805	0.0152331		ENSMUSG00000001794	Capns1	1.07435	3.20268e-06		ENSMUSG00000038304	Cd160	5.42994	0.0205257		ENSMUSG00000037872	Ackr1	6.12552	0.0192733		ENSMUSG00000037419	Endod1	-1.18697	0.0289853		ENSMUSG00000048878	Hexim1	-0.852663	0.0305665		ENSMUSG00000028116	Myoz2	5.1307	0.0105668							ENSMUSG00000029524	Sirt4	7.03444	0.00122371		ENSMUSG00000005397	Nid1	1.87533	6.48182e-05
ENSMUSG00000006958	Chrd	3.89611	0.00307297		ENSMUSG00000008305	Tle1	1.07412	0.000353257		ENSMUSG00000037216	Lipt1	5.42418	0.0123502		ENSMUSG00000057897	Camk2b	6.12387	0.00326661		ENSMUSG00000051367	Six1	-1.18865	0.0483073		ENSMUSG00000079227	Ccr5	-0.853232	0.00456941		ENSMUSG00000034949	Zfr2	5.12667	0.0126681							ENSMUSG00000028369	Svep1	7.02911	7.33112e-15		ENSMUSG00000027332	Ivd	1.83486	0.00472911
ENSMUSG00000031791	Tmem38a	3.88097	1.04878e-21		ENSMUSG00000048126	Col6a3	1.07262	1.19703e-11		ENSMUSG00000075585	6330403L08Rik	5.41901	0.0111472		ENSMUSG00000028542	Slc6a9	6.11688	0.00453968		ENSMUSG00000034349	Smc4	-1.20384	0.00550183		ENSMUSG00000004789	Dlst	-0.858431	0.0294965		ENSMUSG00000027070	Lrp2	5.11369	0.0468901							ENSMUSG00000038515	Grtp1	7.02435	0.00197883		ENSMUSG00000001270	Ckb	1.79149	0.039753
ENSMUSG00000073821	8030451A03Rik	3.88031	0.0350739		ENSMUSG00000034842	Art3	1.07233	0.00267547		ENSMUSG00000062470	Fbxl12os	5.41719	0.0168236		ENSMUSG00000038598	Shoc1	6.10083	0.0228141		ENSMUSG00000023919	Cenpq	-1.20972	0.0409118		ENSMUSG00000053581	Zfand2a	-0.858984	0.049695		ENSMUSG00000103976	Gm37677	5.11361	0.0217851							ENSMUSG00000033952	Aspm	7.01895	0.00122759		ENSMUSG00000026043	Col3a1	1.78516	0.000658336
ENSMUSG00000037736	Limch1	3.87218	0.000162563		ENSMUSG00000026109	Tmeff2	1.07065	7.57893e-05		ENSMUSG00000041431	Ccnb1	5.41656	2.00789e-05		ENSMUSG00000040612	Ildr2	6.0898	0.020366		ENSMUSG00000006014	Prg4	-1.23393	6.92816e-09		ENSMUSG00000032688	Malt1	-0.884864	0.0490001		ENSMUSG00000083041	Gmfg-ps	5.1108	0.0499094							ENSMUSG00000029108	Pcdh7	7.01518	1.17822e-08		ENSMUSG00000045672	Col27a1	1.77994	0.0360181
ENSMUSG00000006542	Prkag3	3.86389	1.95535e-06		ENSMUSG00000025762	Larp1b	1.07025	0.0337937		ENSMUSG00000032470	Mras	5.41276	0.000413082		ENSMUSG00000039787	Cercam	6.05442	0.00145295		ENSMUSG00000038244	Mical2	-1.23499	0.040378		ENSMUSG00000037286	Stag1	-0.889294	0.0167145		ENSMUSG00000040957	Cables1	5.11037	0.0041195							ENSMUSG00000001506	Col1a1	7.00926	2.17886e-13		ENSMUSG00000018906	P4ha2	1.77639	1.59629e-07
ENSMUSG00000025537	Phkg1	3.86311	0.0185052		ENSMUSG00000021765	Fst	1.06859	0.00450356		ENSMUSG00000086877	A230072C01Rik	5.40267	0.0183507		ENSMUSG00000055148	Klf2	6.03754	0.000364404		ENSMUSG00000023004	Tuba1b	-1.24035	1.22819e-06		ENSMUSG00000038393	Txnip	-0.892323	0.0203179		ENSMUSG00000096606	Tpbgl	5.09397	0.0266183							ENSMUSG00000052726	Kcnt2	7.0087	0.0121584		ENSMUSG00000001211	Agpat3	1.7661	0.00235931
ENSMUSG00000022519	Srl	3.86288	3.53978e-15		ENSMUSG00000050989	Selenon	1.06848	4.98979e-05		ENSMUSG00000009378	Slc16a12	5.39829	0.0190145		ENSMUSG00000057058	Skap1	6.02567	0.0191912		ENSMUSG00000078452	Raet1d	-1.24255	0.0205412		ENSMUSG00000053641	Dennd4a	-0.905209	0.00249024		ENSMUSG00000101966	Gm5248	5.08629	0.0190433							ENSMUSG00000086311	Gm12122	7.00581	0.0119003		ENSMUSG00000026162	Nhej1	1.7534	0.00530716
ENSMUSG00000028128	F3	3.85441	8.54628e-05		ENSMUSG00000033863	Klf9	1.06773	5.01446e-07		ENSMUSG00000051235	Gen1	5.39675	0.0307318		ENSMUSG00000040856	Dlk1	6.01395	2.16899e-12		ENSMUSG00000038383	Pigu	-1.24569	0.00427524		ENSMUSG00000020594	Pum2	-0.909751	0.0317459		ENSMUSG00000066392	Nrxn3	5.08439	0.000391281							ENSMUSG00000021684	Pde8b	7.00382	8.3288e-05		ENSMUSG00000084957	Bbip1	1.72366	0.0347084
ENSMUSG00000034459	Ifit1	3.85263	0.0295816		ENSMUSG00000055862	Izumo4	1.06732	0.0148259		ENSMUSG00000103967	Gm38214	5.39335	0.0140166		ENSMUSG00000037362	Ccn3	6.01253	1.74326e-08		ENSMUSG00000035351	Nup37	-1.24654	0.00556641		ENSMUSG00000022283	Pabpc1	-0.909943	0.000767252		ENSMUSG00000026193	Fn1	5.08431	6.81032e-08							ENSMUSG00000031841	Cdh13	7.00284	0.00712092		ENSMUSG00000028007	Snx7	1.71213	0.00542843
ENSMUSG00000031097	Tnni2	3.8516	4.48132e-20		ENSMUSG00000040351	Ankib1	1.06665	0.0014452		ENSMUSG00000043671	Dpy19l3	5.38557	0.0037921		ENSMUSG00000031775	Pllp	5.99823	0.00566825		ENSMUSG00000029730	Mcm7	-1.25021	0.0442909		ENSMUSG00000041408	Wapl	-0.910527	0.0303195		ENSMUSG00000055368	Slc6a2	5.0803	0.0152775							ENSMUSG00000028527	Ak4	7.00209	0.0450628		ENSMUSG00000034708	Grn	1.6946	0.0033877
ENSMUSG00000022665	Ccdc80	3.84997	1.32357e-07		ENSMUSG00000001663	Gstt1	1.06607	0.000926713		ENSMUSG00000025086	Trub1	5.38361	6.98252e-06		ENSMUSG00000037379	Spon2	5.97946	0.000396848		ENSMUSG00000039043	Arpin	-1.25184	0.0039976		ENSMUSG00000030103	Bhlhe40	-0.922052	0.0109975		ENSMUSG00000030562	Nox4	5.06871	1.24732e-09							ENSMUSG00000031119	Gpc4	7.00053	5.19099e-06		ENSMUSG00000020432	Tcn2	1.6875	3.67311e-11
ENSMUSG00000083679	Gm12892	3.84401	6.89978e-11		ENSMUSG00000001300	Efnb2	1.0645	0.00214005		ENSMUSG00000031379	Pir	5.38307	0.000130269		ENSMUSG00000038264	Sema7a	5.97502	0.00247832		ENSMUSG00000032366	Tpm1	-1.25245	2.88495e-06		ENSMUSG00000027660	Skil	-0.933508	0.0467018		ENSMUSG00000070632	#N/A	5.06574	0.00624465							ENSMUSG00000055862	Izumo4	6.99863	0.0047163		ENSMUSG00000038497	Tmco3	1.68376	7.4492e-05
ENSMUSG00000020882	Cacnb1	3.84274	2.35536e-12		ENSMUSG00000050199	Lgr4	1.06261	0.0429727		ENSMUSG00000044285	Gm1821	5.38187	2.15424e-07		ENSMUSG00000015355	Cd48	5.97279	0.0114719		ENSMUSG00000020471	Pold2	-1.26395	0.00401982		ENSMUSG00000037266	Rsrp1	-0.943186	0.0316253		ENSMUSG00000082149	Gm13002	5.05939	0.0330681							ENSMUSG00000028807	Zbtb8a	6.9973	0.00183369		ENSMUSG00000001418	Glmp	1.66122	0.0163745
ENSMUSG00000036533	Cdc42ep3	3.83798	3.14231e-13		ENSMUSG00000045216	Hs6st1	1.06144	0.0208707		ENSMUSG00000028687	Mutyh	5.37594	0.0133586		ENSMUSG00000009687	Fxyd5	5.95986	3.81019e-30		ENSMUSG00000032294	Pkm	-1.27355	3.50571e-08		ENSMUSG00000032253	Phip	-0.95225	0.00324943		ENSMUSG00000028780	Sema3c	5.05718	3.67586e-22							ENSMUSG00000015094	Npdc1	6.99544	9.32945e-18		ENSMUSG00000024909	Efemp2	1.65644	0.0493948
ENSMUSG00000009487	Otog	3.8349	0.00058493		ENSMUSG00000000275	Trim25	1.06109	0.000241795		ENSMUSG00000047090	Tmem198b	5.37487	0.00275168		ENSMUSG00000022231	Sema5a	5.95878	0.00336827		ENSMUSG00000034190	Chmp7	-1.27443	0.0174938		ENSMUSG00000021957	Tkt	-0.960997	0.0303195		ENSMUSG00000043629	1700019D03Rik	5.05576	0.000137177							ENSMUSG00000039043	Arpin	6.995	1.89929e-06		ENSMUSG00000002900	Lamb1	1.62081	1.09908e-05
ENSMUSG00000078949	R3hdml	3.82748	1.38185e-15		ENSMUSG00000026088	Mitd1	1.05909	0.00014948		ENSMUSG00000032246	Calml4	5.37479	1.28835e-07		ENSMUSG00000106426	Gm36211	5.94608	0.0244896		ENSMUSG00000030978	Rrm1	-1.27934	0.023891		ENSMUSG00000040481	Bptf	-0.962221	0.0249492		ENSMUSG00000031189	Aff2	5.04262	0.0167578							ENSMUSG00000032782	Cntrob	6.99306	0.00020209		ENSMUSG00000040174	Alkbh3	1.60178	0.000115247
ENSMUSG00000030562	Nox4	3.81652	0.0333428		ENSMUSG00000027864	Ptgfrn	1.05876	8.63817e-06		ENSMUSG00000090387	Gm17056	5.37246	7.56626e-06		ENSMUSG00000041261	Car8	5.92585	1.7018e-07		ENSMUSG00000038393	Txnip	-1.30242	8.15296e-06		ENSMUSG00000027737	Slc7a11	-0.964514	0.00731407		ENSMUSG00000029322	Plac8	5.03662	6.2404e-06							ENSMUSG00000025279	Dnase1l3	6.98839	0.00584266		ENSMUSG00000031023	Akip1	1.59169	0.000227921
ENSMUSG00000032911	Cspg4	3.80357	0.00703649		ENSMUSG00000086541	Has2os	1.05841	0.00123394		ENSMUSG00000051728	Fam243	5.36988	0.0123842		ENSMUSG00000001506	Col1a1	5.91298	7.08554e-23		ENSMUSG00000031604	Msmo1	-1.30309	0.0116063		ENSMUSG00000015755	Tab2	-0.965621	0.002185		ENSMUSG00000030089	Slc41a3	5.03284	0.000153552							ENSMUSG00000055368	Slc6a2	6.98806	0.00319191		ENSMUSG00000005410	Mcm5	1.57863	0.00456066
ENSMUSG00000020681	Ace	3.79501	0.000493007		ENSMUSG00000071656	Lrrn4cl	1.05728	7.5912e-06		ENSMUSG00000032021	Crtam	5.35817	0.0125714		ENSMUSG00000068373	D430041D05Rik	5.91261	0.0283562		ENSMUSG00000104913	Gm6560	-1.33453	0.0129883		ENSMUSG00000023150	Ivns1abp	-0.967926	0.00934589		ENSMUSG00000087477	Gm13822	5.02934	6.24559e-08							ENSMUSG00000042363	Lgalsl	6.98528	0.000708523		ENSMUSG00000006717	Acot13	1.5773	0.0036128
ENSMUSG00000091405	H4c14	3.79275	0.000147009		ENSMUSG00000046707	Csnk2a2	1.0567	0.00638212		ENSMUSG00000037752	Xkr8	5.35608	0.000436795		ENSMUSG00000060509	Xcr1	5.89927	0.0264319		ENSMUSG00000044807	Zfp354c	-1.3478	0.0353852		ENSMUSG00000020456	Ogdh	-0.974105	0.00836491		ENSMUSG00000098973	Mir6236	5.02611	8.37769e-08							ENSMUSG00000044681	Cnpy1	6.98428	0.0161283		ENSMUSG00000050555	Hyls1	1.56168	0.0360057
ENSMUSG00000021768	Dusp13	3.77792	1.75954e-09		ENSMUSG00000040118	Cacna2d1	1.0566	0.00365371		ENSMUSG00000060579	Fhit	5.35408	0.0190145		ENSMUSG00000022044	Stmn4	5.8933	1.57917e-09		ENSMUSG00000022360	Atad2	-1.34953	0.0457558		ENSMUSG00000003382	Etv3	-0.989485	0.0138937		ENSMUSG00000030088	Aldh1l1	5.02536	0.000387219							ENSMUSG00000023072	Cep89	6.98328	0.00223299		ENSMUSG00000031652	N4bp1	1.52598	0.00321744
ENSMUSG00000059325	Hopx	3.76897	0.00307297		ENSMUSG00000024750	Zfand5	1.05642	4.15248e-06		ENSMUSG00000037243	Zfp692	5.34736	0.000923304		ENSMUSG00000050957	Insl6	5.89195	0.0059861		ENSMUSG00000039599	Fam149b	-1.36275	0.00661831		ENSMUSG00000022462	Slc38a2	-0.990447	0.0101582		ENSMUSG00000097667	#N/A	4.99763	0.000934754							ENSMUSG00000039783	Kmo	6.98324	0.00199059		ENSMUSG00000028832	Stmn1	1.51359	0.0465075
ENSMUSG00000038086	Hspb2	3.76115	6.45089e-25		ENSMUSG00000027074	Slc43a3	1.05494	1.4148e-05		ENSMUSG00000074388	Gm5544	5.33581	0.023805		ENSMUSG00000054404	Slfn5	5.89184	0.00574076		ENSMUSG00000063524	Eno1	-1.36631	1.18731e-05		ENSMUSG00000020063	Sirt1	-1.00492	0.00365807		ENSMUSG00000026043	Col3a1	4.99082	1.45541e-14							ENSMUSG00000037818	Abhd18	6.98073	0.00972789		ENSMUSG00000091337	Eid1	1.50881	0.00219702
ENSMUSG00000032177	Pde4a	3.71206	0.0215217		ENSMUSG00000090272	Mndal	1.05491	0.000285817		ENSMUSG00000023826	Prkn	5.33572	0.00235002		ENSMUSG00000102570	Gm37968	5.88504	0.0119383		ENSMUSG00000018648	Dusp14	-1.36813	0.0349093		ENSMUSG00000031467	Agpat5	-1.0166	0.000543389		ENSMUSG00000006014	Prg4	4.98701	1.22096e-05							ENSMUSG00000024437	Gm8615	6.97516	0.0168422		ENSMUSG00000022048	Dpysl2	1.49721	0.000175298
ENSMUSG00000024529	Lox	3.7112	0.00118185		ENSMUSG00000032649	Colgalt2	1.0546	0.042182		ENSMUSG00000021271	Zfp839	5.32511	0.00350563		ENSMUSG00000019846	Lama4	5.8717	1.07734e-07		ENSMUSG00000054717	Hmgb2	-1.37913	0.0103151		ENSMUSG00000020257	Wdr82	-1.02787	0.037135		ENSMUSG00000086763	Plxna4os1	4.98452	0.00234668							ENSMUSG00000044807	Zfp354c	6.9745	0.00453556		ENSMUSG00000031538	Plat	1.47484	0.00733612
ENSMUSG00000028664	Ephb2	3.7102	0.0429033		ENSMUSG00000054027	Nt5dc3	1.05151	0.0147402		ENSMUSG00000049119	Fam110b	5.32474	0.000916822		ENSMUSG00000026442	Nfasc	5.85976	8.2746e-05		ENSMUSG00000021646	Mccc2	-1.38422	0.00673269		ENSMUSG00000024858	Grk2	-1.03391	0.0145117		ENSMUSG00000058624	Gda	4.98188	4.39376e-05							ENSMUSG00000022836	Mylk	6.96929	0.000331393		ENSMUSG00000029185	Fam114a1	1.43494	0.00373025
ENSMUSG00000040260	Daam2	3.70681	0.00378453		ENSMUSG00000029201	Ugdh	1.05139	4.80363e-15		ENSMUSG00000076434	Wfdc3	5.30779	0.0192837		ENSMUSG00000021990	Spata13	5.85905	0.0361513		ENSMUSG00000023034	Nr4a1	-1.38716	0.000160317		ENSMUSG00000032633	Flcn	-1.03429	0.000895848		ENSMUSG00000024030	Abcg1	4.97328	8.47432e-17							ENSMUSG00000028492	Saxo1	6.96649	0.0170881		ENSMUSG00000042694	Stn1	1.43013	0.0184457
ENSMUSG00000043415	Otud1	3.70013	0.00091016		ENSMUSG00000031574	Star	1.04886	0.00248637		ENSMUSG00000006179	Prss16	5.30219	0.0197513		ENSMUSG00000027386	Fbln7	5.84376	3.7138e-05		ENSMUSG00000033883	Zfp267	-1.39535	0.0355572		ENSMUSG00000021948	Prkcd	-1.03899	0.0169209		ENSMUSG00000051506	Wdfy4	4.97135	3.11049e-07							ENSMUSG00000014932	Yes1	6.96453	0.000122736		ENSMUSG00000017057	Il13ra1	1.4274	0.0142612
ENSMUSG00000021379	Id4	3.69553	0.0268916		ENSMUSG00000019899	Lama2	1.04821	0.000767812		ENSMUSG00000027399	Il1a	5.30206	1.62892e-16		ENSMUSG00000040280	Ndufa4l2	5.8221	1.06256e-09		ENSMUSG00000022037	Clu	-1.39895	0.0272045		ENSMUSG00000044501	Zfp758	-1.04332	0.0131654		ENSMUSG00000100255	Gm28196	4.95594	0.0414288							ENSMUSG00000035045	Zc3h12b	6.9616	0.00857211		ENSMUSG00000001473	Tubb6	1.41359	0.0210392
ENSMUSG00000064179	Tnnt1	3.69489	2.83598e-76		ENSMUSG00000038456	Dennd2a	1.04765	0.0151109		ENSMUSG00000027167	Elp4	5.30143	0.000163545		ENSMUSG00000035000	Dpp4	5.81866	0.000102468		ENSMUSG00000021250	Fos	-1.40065	0.00344772		ENSMUSG00000029177	Cenpa	-1.05607	0.00210957		ENSMUSG00000029765	Plxna4	4.94393	0.00455938							ENSMUSG00000000567	Sox9	6.95805	1.0459e-07		ENSMUSG00000024446	Rpp21	1.40782	0.0426894
ENSMUSG00000054034	Tceal5	3.69115	0.0178499		ENSMUSG00000073490	Ifi207	1.04633	3.98949e-06		ENSMUSG00000055567	Unc80	5.2968	0.030155		ENSMUSG00000032743	D430042O09Rik	5.79406	0.0339989		ENSMUSG00000061479	Snrpa	-1.4114	1.5628e-05		ENSMUSG00000071714	Csf2rb2	-1.05617	0.000216671		ENSMUSG00000056501	Cebpb	4.94171	3.05137e-09							ENSMUSG00000027859	Ngf	6.95339	4.76286e-12		ENSMUSG00000063684	Gm13910	1.40166	0.0398774
ENSMUSG00000061603	Akap6	3.69089	5.85007e-42		ENSMUSG00000066258	Trim12a	1.04632	0.0450521		ENSMUSG00000061544	Zfp229	5.29657	0.0143978		ENSMUSG00000021508	Cxcl14	5.78254	6.12592e-09		ENSMUSG00000030598	Fbxo17	-1.4164	0.00556641		ENSMUSG00000037364	Srrt	-1.06263	0.0443404		ENSMUSG00000022665	Ccdc80	4.94146	6.08681e-09							ENSMUSG00000023036	Pcdhgc4	6.95289	0.00134645		ENSMUSG00000026003	Acadl	1.35478	0.0134537
ENSMUSG00000024168	Tmem204	3.68455	0.0182911		ENSMUSG00000035275	Raver2	1.04618	0.0133805		ENSMUSG00000058934	Igf1os	5.29598	0.0172065		ENSMUSG00000018451	6330403K07Rik	5.77525	0.00188859		ENSMUSG00000062591	Tubb4a	-1.41963	0.00225653		ENSMUSG00000035778	Ggta1	-1.06368	0.0383816		ENSMUSG00000086287	Gm15972	4.93519	0.0153802							ENSMUSG00000087589	D430040D24Rik	6.95223	0.00837441		ENSMUSG00000026385	Dbi	1.33669	0.0197163
ENSMUSG00000086915	Gm16364	3.6842	0.010014		ENSMUSG00000015134	Aldh1a3	1.04382	0.00271285		ENSMUSG00000030683	Sez6l2	5.28757	0.0144765		ENSMUSG00000041828	Abca8a	5.75241	8.96455e-09		ENSMUSG00000041324	Inhba	-1.4205	0.0181495		ENSMUSG00000034765	Dusp5	-1.06813	0.00363522		ENSMUSG00000097252	#N/A	4.92828	0.0186911							ENSMUSG00000086382	Chrna1os	6.95189	0.00211411		ENSMUSG00000051285	Pcmtd1	1.33219	0.010359
ENSMUSG00000040280	Ndufa4l2	3.66491	0.0440715		ENSMUSG00000018339	Gpx3	1.0401	9.75448e-07		ENSMUSG00000056987	Fam71d	5.28613	0.0372479		ENSMUSG00000080115	Eef1akmt3	5.73984	0.0101582		ENSMUSG00000018923	Med11	-1.42155	0.0108784		ENSMUSG00000002885	Adgre5	-1.07145	9.49021e-05		ENSMUSG00000099102	Gm11983	4.92511	0.0174549							ENSMUSG00000028358	Zfp618	6.94964	0.00683187		ENSMUSG00000028494	Plin2	1.33001	0.0245235
ENSMUSG00000074743	Thbd	3.64653	0.0015888		ENSMUSG00000028194	Ddah1	1.03804	0.0120228		ENSMUSG00000026546	Cfap45	5.2822	0.00023846		ENSMUSG00000075602	Ly6a	5.73564	1.53006e-08		ENSMUSG00000006356	Crip2	-1.42499	2.81645e-05		ENSMUSG00000035851	Ythdc1	-1.08958	0.0154144		ENSMUSG00000042804	Gpr153	4.91945	5.70605e-06							ENSMUSG00000030409	Dmpk	6.94823	0.00130207		ENSMUSG00000031753	Cog4	1.2715	0.0317951
ENSMUSG00000038543	BC028528	3.64022	0.0244491		ENSMUSG00000058427	Cxcl2	1.0369	2.46836e-06		ENSMUSG00000075307	Klhl41	5.27745	0.0172065		ENSMUSG00000014361	Mertk	5.73526	0.00136224		ENSMUSG00000052429	#N/A	-1.43134	0.00102069		ENSMUSG00000042594	Sh2b3	-1.08969	0.00511513		ENSMUSG00000078763	Slfn1	4.91649	2.33593e-05							ENSMUSG00000030219	Erp27	6.94726	0.00138271		ENSMUSG00000020326	Ccng1	1.25745	0.0071132
ENSMUSG00000028773	Fabp3	3.63693	1.26136e-08		ENSMUSG00000030259	Rassf8	1.03636	0.000275395		ENSMUSG00000030929	Eri2	5.27587	0.000482238		ENSMUSG00000020354	Sgcd	5.72293	0.000506863		ENSMUSG00000007872	Id3	-1.44275	3.56329e-06		ENSMUSG00000030104	Edem1	-1.09128	8.77249e-05		ENSMUSG00000035186	Ubd	4.90443	0.0357487							ENSMUSG00000048439	Nupl2	6.94276	0.00437663		ENSMUSG00000022911	Arl13b	1.25043	0.0383289
ENSMUSG00000020722	Cacng1	3.63669	3.4005e-31		ENSMUSG00000066113	Adamtsl1	1.03552	2.63299e-05		ENSMUSG00000021211	Akr1c12	5.27375	0.00227524		ENSMUSG00000086714	0610009E02Rik	5.72166	0.00360369		ENSMUSG00000029782	Tmem209	-1.45061	0.0388014		ENSMUSG00000025366	Esyt1	-1.10366	0.0216306		ENSMUSG00000085786	Gm15987	4.90327	0.00859233							ENSMUSG00000033350	Chst2	6.93822	0.000201508		ENSMUSG00000059447	Hadhb	1.21782	0.0479039
ENSMUSG00000052920	Prkg1	3.62754	0.0287977		ENSMUSG00000062866	Phactr2	1.03502	0.0180946		ENSMUSG00000087129	Gm16316	5.27195	0.0138359		ENSMUSG00000040631	Dok4	5.70048	0.00344469		ENSMUSG00000028937	Acot7	-1.47433	0.0211258		ENSMUSG00000022973	Synj1	-1.10491	0.0145934		ENSMUSG00000046318	Ccbe1	4.90167	0.000627647							ENSMUSG00000027243	Harbi1	6.93376	0.00219361		ENSMUSG00000024357	Sil1	1.21548	0.0427015
ENSMUSG00000022040	Ephx2	3.60829	0.0117174		ENSMUSG00000061731	Ext1	1.03381	1.74571e-05		ENSMUSG00000060147	Serpinb6a	5.26922	7.32267e-11		ENSMUSG00000098912	1500004A13Rik	5.69963	0.0275074		ENSMUSG00000000085	Scmh1	-1.47532	5.40744e-05		ENSMUSG00000048118	Arid4a	-1.11894	0.00755202		ENSMUSG00000039683	Sdk1	4.89931	0.000715544							ENSMUSG00000030029	Lrig1	6.92967	0.000206793		ENSMUSG00000027132	Katnbl1	1.20589	0.000870852
ENSMUSG00000054196	Cthrc1	3.59668	0.0113869		ENSMUSG00000032217	Rnf111	1.0322	0.0103102		ENSMUSG00000001741	Il16	5.26529	1.75103e-05		ENSMUSG00000021879	Dnah12	5.69888	0.000111434		ENSMUSG00000024592	C330018D20Rik	-1.48472	0.0259709		ENSMUSG00000027339	Rassf2	-1.12162	0.00558082		ENSMUSG00000029061	Mmp23	4.89789	3.55598e-05							ENSMUSG00000059901	Adamts14	6.92694	0.000100652		ENSMUSG00000022108	Itm2b	1.19693	0.00137119
ENSMUSG00000037605	Adgrl3	3.59376	0.000781419		ENSMUSG00000039361	Picalm	1.03186	1.54489e-12		ENSMUSG00000071633	Gm4952	5.26427	0.0294467		ENSMUSG00000078439	Smim24	5.6944	0.00213253		ENSMUSG00000032519	Slc25a38	-1.48994	0.000476994		ENSMUSG00000025190	Got1	-1.13213	0.0335915		ENSMUSG00000019874	Fabp7	4.88872	0.0141216							ENSMUSG00000021217	Tshz3	6.92669	3.07076e-06		ENSMUSG00000018819	Lsp1	1.18936	1.78645e-05
ENSMUSG00000034855	Cxcl10	3.59109	0.00798692		ENSMUSG00000001313	Rnd2	1.03156	0.0493607		ENSMUSG00000050410	Tcf19	5.26082	0.000521161		ENSMUSG00000009739	Pou6f1	5.6708	0.0181631		ENSMUSG00000022748	Cmss1	-1.49411	0.00899859		ENSMUSG00000031488	Rab11fip1	-1.13359	0.0334417		ENSMUSG00000029188	Slc34a2	4.87919	0.00614032							ENSMUSG00000096956	Snhg18	6.92658	1.16809e-09		ENSMUSG00000022450	Ndufa6	1.17207	0.031156
ENSMUSG00000039376	Synpo2l	3.58544	1.08017e-26		ENSMUSG00000027514	Zbp1	1.03136	0.002919		ENSMUSG00000036634	Mag	5.25407	4.12317e-05		ENSMUSG00000063531	Sema3e	5.64593	0.00651212		ENSMUSG00000040280	Ndufa4l2	-1.50178	3.49412e-08		ENSMUSG00000060586	H2-Eb1	-1.13658	0.00825154		ENSMUSG00000085890	Tnfsf13os	4.86926	9.25834e-05							ENSMUSG00000027217	Tspan18	6.92509	0.00020209		ENSMUSG00000073155	1810058I24Rik	1.16885	0.039116
ENSMUSG00000000031	H19	3.58133	1.16576e-35		ENSMUSG00000058571	Gpc6	1.03048	5.51179e-05		ENSMUSG00000047021	Cfap65	5.25083	0.0146485		ENSMUSG00000060961	Slc4a4	5.63796	0.00599506		ENSMUSG00000000751	Rpa1	-1.50209	0.00328494		ENSMUSG00000000594	Gm2a	-1.13874	0.0164518		ENSMUSG00000046245	Pilra	4.8687	1.20448e-06							ENSMUSG00000029641	Rasl11a	6.91939	0.000162427		ENSMUSG00000063632	Sox11	1.12702	0.0441543
ENSMUSG00000043943	Naalad2	3.5782	0.000962495		ENSMUSG00000020695	Mrc2	1.02662	0.000130104		ENSMUSG00000046997	Spsb4	5.24411	8.78602e-05		ENSMUSG00000020901	Pik3r5	5.63476	8.53531e-05		ENSMUSG00000027611	Procr	-1.5418	0.000710287		ENSMUSG00000029772	Ahcyl2	-1.14695	0.0344472		ENSMUSG00000000983	Wfdc18	4.86829	0.00573538							ENSMUSG00000019326	Aoc3	6.91796	1.90024e-08		ENSMUSG00000023456	Tpi1	1.10546	0.017189
ENSMUSG00000029231	Pdgfra	3.56805	2.30138e-05		ENSMUSG00000021186	Fbln5	1.02622	1.19905e-12		ENSMUSG00000045065	9930022D16Rik	5.24153	0.00014869		ENSMUSG00000064267	Hvcn1	5.62898	0.0218688		ENSMUSG00000024830	Rps6kb2	-1.56149	0.0206846		ENSMUSG00000017716	Birc5	-1.15785	0.025668		ENSMUSG00000026357	Rgs18	4.85831	2.87418e-05							ENSMUSG00000097056	#N/A	6.91524	0.00029578		ENSMUSG00000067276	Capn6	1.07438	2.21332e-05
ENSMUSG00000006731	B4galnt1	3.56634	0.0301697		ENSMUSG00000025790	Slco3a1	1.0259	0.0296596		ENSMUSG00000035314	Gdpd5	5.24046	0.00497188		ENSMUSG00000079105	C7	5.61806	0.000124219		ENSMUSG00000027208	Fgf7	-1.57702	1.44613e-07		ENSMUSG00000073421	H2-Ab1	-1.17296	0.0272951		ENSMUSG00000089792	Gm16571	4.85483	0.0438485							ENSMUSG00000027938	Creb3l4	6.91434	0.00297738		ENSMUSG00000042670	Immp1l	1.06501	0.0451605
ENSMUSG00000024049	Myom1	3.56492	0.0216944		ENSMUSG00000015354	Pcolce2	1.02589	0.00233386		ENSMUSG00000026389	Steap3	5.23707	7.86144e-07		ENSMUSG00000024922	Ovol1	5.61413	0.0394545		ENSMUSG00000016194	Hsd11b1	-1.6275	0.00296275		ENSMUSG00000021959	Lats2	-1.18022	0.0434727		ENSMUSG00000091028	Gm10722	4.84818	0.0160155							ENSMUSG00000029878	Dbpht2	6.91191	0.0221172		ENSMUSG00000029191	Rfc1	1.03835	0.0251827
ENSMUSG00000045932	Ifit2	3.55634	0.00030419		ENSMUSG00000022893	Adamts1	1.02502	2.70962e-07		ENSMUSG00000020017	Hal	5.22666	0.00422203		ENSMUSG00000020676	Ccl11	5.59101	0.00123082		ENSMUSG00000022425	Enpp2	-1.65652	1.06078e-06		ENSMUSG00000052915	Msl1	-1.18043	0.0109399		ENSMUSG00000074361	C5ar2	4.8367	0.0208469							ENSMUSG00000046523	Kctd4	6.91176	0.00339804		ENSMUSG00000017493	Igfbp4	1.01941	0.0449224
ENSMUSG00000041548	Hspb8	3.54225	1.53729e-13		ENSMUSG00000036053	Fmnl2	1.02357	0.000246206		ENSMUSG00000047246	H2bc6	5.22507	0.000704297		ENSMUSG00000033849	B3galt2	5.57766	0.0117737		ENSMUSG00000026421	Csrp1	-1.65742	1.71154e-05		ENSMUSG00000033323	Ctdp1	-1.20108	0.0234351		ENSMUSG00000030772	Dkk3	4.83255	0.000716564							ENSMUSG00000021257	Angel1	6.91134	0.0120053		ENSMUSG00000035093	Secisbp2l	1.01252	0.0333372
ENSMUSG00000051373	Plpp7	3.53442	0.00450411		ENSMUSG00000004383	Large1	1.02214	0.0127032		ENSMUSG00000038637	Lrrc56	5.22218	0.0347316		ENSMUSG00000054626	Xlr	5.56763	0.0341632		ENSMUSG00000058486	Wdr91	-1.66018	0.019483		ENSMUSG00000079293	Clec7a	-1.20222	0.0164029		ENSMUSG00000025058	5430427O19Rik	4.8138	0.00326197							ENSMUSG00000018752	Tnfsfm13	6.90999	0.00396349		ENSMUSG00000035212	Leprot	1.00077	0.0365836
ENSMUSG00000004473	Clec11a	3.52844	0.0322244		ENSMUSG00000053279	Aldh1a1	1.02185	0.00095262		ENSMUSG00000030882	Dnhd1	5.22172	0.0134756		ENSMUSG00000079547	H2-DMb1	5.55459	0.000204142		ENSMUSG00000044906	4930503L19Rik	-1.67021	0.00647549		ENSMUSG00000027357	Crls1	-1.21518	0.0358595		ENSMUSG00000052316	Lrrc15	4.79985	0.000646604							ENSMUSG00000030643	Rab30	6.90898	0.0191542		ENSMUSG00000015536	Mocs2	0.936019	0.0478095
ENSMUSG00000068245	Phf11d	3.5247	0.0187405		ENSMUSG00000075602	Ly6a	1.02171	1.85259e-07		ENSMUSG00000073400	Trim10	5.20087	0.014417		ENSMUSG00000030144	Clec4d	5.53326	0.00296018		ENSMUSG00000031371	Haus7	-1.6718	0.0416566		ENSMUSG00000034120	Srsf2	-1.21704	0.035414		ENSMUSG00000036292	Gramd1c	4.79885	0.0373582							ENSMUSG00000045019	Acer1	6.90755	0.00422305		ENSMUSG00000024659	Anxa1	0.915823	0.0136059
ENSMUSG00000069306	Hist1h4m	3.50357	0.042193		ENSMUSG00000051391	Ywhag	1.01145	6.31906e-06		ENSMUSG00000049285	Mblac1	5.19809	0.00375773		ENSMUSG00000000739	Sult5a1	5.52379	5.06465e-07		ENSMUSG00000048747	E130114P18Rik	-1.67276	0.00126777		ENSMUSG00000035493	Tgfbi	-1.22199	0.000534173		ENSMUSG00000045573	Penk	4.78495	1.24339e-08							ENSMUSG00000042066	Tmcc2	6.9068	0.00197883		ENSMUSG00000015094	Npdc1	0.892161	0.0465075
ENSMUSG00000035969	Rusc2	3.48501	0.00104823		ENSMUSG00000039908	Slc26a11	1.00798	0.0432136		ENSMUSG00000097154	Gm26510	5.19414	0.000105499		ENSMUSG00000008136	Fhl2	5.51694	8.38998e-05		ENSMUSG00000008318	Relt	-1.67738	0.0346289		ENSMUSG00000017119	Nbr1	-1.22682	0.0165407		ENSMUSG00000103734	Gm37651	4.7789	0.00760603							ENSMUSG00000030446	Zfp273	6.90594	0.0366705		ENSMUSG00000063281	Zfp35	0.889202	0.0213112
ENSMUSG00000060572	Mfap2	3.48462	0.000511447		ENSMUSG00000027351	Spred1	1.00712	0.000104009		ENSMUSG00000028019	Pdgfc	5.1884	5.67308e-05		ENSMUSG00000019929	Dcn	5.51563	0.000260549		ENSMUSG00000075266	Cenpw	-1.6804	0.0320121		ENSMUSG00000051232	Tmem199	-1.2299	0.012751		ENSMUSG00000046031	Calhm6	4.77353	0.00179451							ENSMUSG00000071112	Spx	6.90577	0.0158638		ENSMUSG00000030934	Oat	-0.747728	0.0370655
ENSMUSG00000026950	Neb	3.47906	1.19153e-49		ENSMUSG00000022197	Pdzd2	1.00695	0.0220335		ENSMUSG00000038844	Kif16b	5.16403	1.54469e-19		ENSMUSG00000048126	Col6a3	5.49516	2.0638e-25		ENSMUSG00000028312	Smc2	-1.68493	0.0320121		ENSMUSG00000066595	Flvcr1	-1.23078	0.0201046		ENSMUSG00000029371	Cxcl5	4.76709	0.00689538							ENSMUSG00000020758	Itgb4	6.90163	0.0031591		ENSMUSG00000030007	Cct7	-0.767055	0.0254564
ENSMUSG00000032523	Hhatl	3.46895	5.19707e-10		ENSMUSG00000028152	Tspan5	1.00631	0.0343735		ENSMUSG00000039043	Arpin	5.16383	1.05709e-07		ENSMUSG00000048120	Entpd1	5.48783	4.03101e-07		ENSMUSG00000010057	Nprl2	-1.71506	0.00242563		ENSMUSG00000002222	Rmnd5a	-1.23275	0.0030823		ENSMUSG00000022367	Has2	4.7638	1.41655e-32							ENSMUSG00000002578	Ikzf4	6.89967	0.00585686		ENSMUSG00000017999	Ddx27	-0.780986	0.0324002
ENSMUSG00000031375	Bgn	3.46303	0.000120022		ENSMUSG00000055254	Ntrk2	1.00598	0.00323198		ENSMUSG00000073856	Iqck	5.15537	0.0176951		ENSMUSG00000021087	Rtn1	5.48476	0.0135704		ENSMUSG00000027654	Fam83d	-1.71896	0.00198661		ENSMUSG00000034116	Vav1	-1.24519	6.02977e-05		ENSMUSG00000037548	H2-DMb2	4.75547	0.00576328							ENSMUSG00000037990	Sh3rf3	6.89844	0.00379925		ENSMUSG00000046434	Hnrnpa1	-0.801624	0.00402328
ENSMUSG00000087365	C430049B03Rik	3.45219	6.35339e-11		ENSMUSG00000022661	Cd200	1.00578	0.00610864		ENSMUSG00000025195	Dnmbp	5.15519	0.000181984		ENSMUSG00000083674	Zfp133-ps	5.47523	0.0207934		ENSMUSG00000074794	Arrdc3	-1.72739	4.28113e-06		ENSMUSG00000039621	Prex1	-1.25094	0.000683384		ENSMUSG00000037860	Aim2	4.7467	2.99983e-05							ENSMUSG00000000223	Drp2	6.89436	0.0254167		ENSMUSG00000071172	Srsf3	-0.868032	0.00365118
ENSMUSG00000052512	Nav2	3.44679	2.15441e-09		ENSMUSG00000062373	Tmem65	1.00457	0.00215956		ENSMUSG00000097056	#N/A	5.14329	0.00327859		ENSMUSG00000053475	Tnfaip6	5.467	1.13583e-28		ENSMUSG00000027533	Fabp5	-1.76987	3.91669e-07		ENSMUSG00000022534	Mefv	-1.25123	0.0013595		ENSMUSG00000000317	Bcl6b	4.73967	2.80488e-05							ENSMUSG00000069601	Ank3	6.89402	0.00013848		ENSMUSG00000045665	Mfsd5	-0.879982	0.014523
ENSMUSG00000034810	Scn7a	3.44529	0.0161723		ENSMUSG00000028849	Map7d1	1.00437	0.000229217		ENSMUSG00000066829	Zfp810	5.1432	0.0497386		ENSMUSG00000030107	Usp18	5.45619	0.000739181		ENSMUSG00000007655	Cav1	-1.77678	1.60108e-17		ENSMUSG00000030232	Aebp2	-1.26626	0.0200016		ENSMUSG00000095028	Sirpb1b	4.73661	2.27813e-05							ENSMUSG00000022894	Adamts5	6.89265	1.16023e-12		ENSMUSG00000018040	Rrp7a	-0.882555	0.0252524
ENSMUSG00000091971	Hspa1a	3.44353	5.96934e-08		ENSMUSG00000038587	Akap12	1.00338	1.10346e-07		ENSMUSG00000060314	Zfp941	5.14208	0.00655284		ENSMUSG00000035385	Ccl2	5.44069	4.58842e-13		ENSMUSG00000036533	Cdc42ep3	-1.78105	0.000177396		ENSMUSG00000034190	Chmp7	-1.26707	0.0380125		ENSMUSG00000031662	Snx20	4.73471	0.00111392							ENSMUSG00000029710	Ephb4	6.89094	0.00751813		ENSMUSG00000018583	G3bp1	-0.912494	0.0441912
ENSMUSG00000036545	Adamts2	3.41757	3.19088e-05		ENSMUSG00000073489	Ifi204	1.00307	3.51544e-08		ENSMUSG00000050777	Tmem37	5.14181	1.45055e-07		ENSMUSG00000021319	Sfrp4	5.42239	4.37169e-07		ENSMUSG00000026879	Gsn	-1.79282	5.57397e-19		ENSMUSG00000025161	Slc16a3	-1.26985	0.0480294		ENSMUSG00000037541	Shank2	4.7342	0.00685505							ENSMUSG00000067586	S1pr3	6.88654	1.37835e-06		ENSMUSG00000024097	Srsf7	-0.94011	0.0257097
ENSMUSG00000021390	Ogn	3.41044	9.41167e-14		ENSMUSG00000031504	Rab20	1.00164	0.0138724		ENSMUSG00000085783	Gm9816	5.13904	1.76258e-10		ENSMUSG00000030218	Mgp	5.41785	1.6544e-25		ENSMUSG00000079105	C7	-1.79388	0.0034393		ENSMUSG00000028060	Khdc4	-1.28622	0.00505659		ENSMUSG00000034171	Faah	4.73405	0.0380475							ENSMUSG00000052727	Map1b	6.88581	3.84806e-13		ENSMUSG00000053907	Mat2a	-0.975917	0.00217631
ENSMUSG00000087594	#N/A	3.3893	0.0182914		ENSMUSG00000014303	Glis2	0.998728	0.026144		ENSMUSG00000035933	Cog5	5.13735	2.26927e-07		ENSMUSG00000106951	5930430L01Rik	5.41511	0.0264283		ENSMUSG00000096010	H4f16	-1.85033	0.0171526		ENSMUSG00000024542	Cep192	-1.31841	0.0443404		ENSMUSG00000000792	Slc5a5	4.72329	0.000570038							ENSMUSG00000039461	Tcta	6.88143	7.78944e-06		ENSMUSG00000040746	Rnf167	-0.976876	0.0265173
ENSMUSG00000024990	Rbp4	3.37376	0.00773456		ENSMUSG00000071659	Hnrnpul2	0.997451	0.00366298		ENSMUSG00000050796	B3galt6	5.137	0.000282623		ENSMUSG00000030089	Slc41a3	5.40844	0.00322112		ENSMUSG00000098318	Lockd	-1.85957	0.0048172		ENSMUSG00000021250	Fos	-1.32586	0.0178747		ENSMUSG00000106202	Gm43727	4.72196	6.29084e-05							ENSMUSG00000072941	Sod3	6.87978	4.44482e-21		ENSMUSG00000030254	Rad18	-0.978209	0.0308556
ENSMUSG00000020810	Cygb	3.36776	0.00527364		ENSMUSG00000055172	C1ra	0.995797	0.00154846		ENSMUSG00000060470	Adgrg3	5.13142	0.0353777		ENSMUSG00000030022	Adamts9	5.40384	0.00046605		ENSMUSG00000053398	Phgdh	-1.87597	0.000227321		ENSMUSG00000017548	Suz12	-1.34164	0.0268428		ENSMUSG00000030494	Rhpn2	4.71497	0.00252616							ENSMUSG00000106706	C530043K16Rik	6.8728	0.00528834		ENSMUSG00000063888	Rpl7l1	-0.982136	0.0306872
ENSMUSG00000000392	Fap	3.36682	2.44779e-09		ENSMUSG00000056427	Slit3	0.994377	0.00024216		ENSMUSG00000087557	#N/A	5.12881	0.0176572		ENSMUSG00000074743	Thbd	5.39698	2.07725e-07		ENSMUSG00000031262	Cenpi	-1.88813	0.0206955		ENSMUSG00000021432	Slc35b3	-1.36381	0.0441796		ENSMUSG00000034205	Loxl2	4.71352	5.5167e-14							ENSMUSG00000022144	Gdnf	6.86837	0.000669834		ENSMUSG00000035575	Utp6	-0.983864	0.0352883
ENSMUSG00000001270	Ckb	3.34677	5.29545e-49		ENSMUSG00000039308	Ndst2	0.993057	0.00963607		ENSMUSG00000048922	Cdca2	5.12683	0.000962195		ENSMUSG00000025272	Tro	5.37023	0.0146703		ENSMUSG00000038943	Prc1	-1.91288	0.000684568		ENSMUSG00000018821	Avpi1	-1.38376	0.0245847		ENSMUSG00000032691	Nlrp3	4.70495	4.11514e-10							ENSMUSG00000074925	Ptar1	6.86796	0.00486148		ENSMUSG00000028034	Fubp1	-0.991394	0.00560066
ENSMUSG00000041731	Pgm5	3.34662	2.12459e-11		ENSMUSG00000035202	Lars2	0.990022	2.17098e-05		ENSMUSG00000097057	Gm17638	5.12024	0.00457979		ENSMUSG00000057098	Ebf1	5.35115	0.000158313		ENSMUSG00000072774	Zfp951	-1.91493	0.0244405		ENSMUSG00000052331	Ankrd44	-1.38825	0.0436433		ENSMUSG00000098557	Kctd12	4.68074	6.69749e-12							ENSMUSG00000005973	Rcn1	6.86792	4.96352e-15		ENSMUSG00000000561	Wdr77	-0.993563	0.0339799
ENSMUSG00000046491	C1qtnf2	3.34624	0.0129964		ENSMUSG00000027602	Map1lc3a	0.988395	0.0126826		ENSMUSG00000031169	Porcn	5.11091	0.00330884		ENSMUSG00000056481	Cd248	5.34647	0.00145295		ENSMUSG00000025574	Tk1	-1.92087	0.0015303		ENSMUSG00000019970	Sgk1	-1.40514	1.67761e-05		ENSMUSG00000022440	C1qtnf6	4.67742	9.44228e-10							ENSMUSG00000044317	Gpr4	6.86116	0.00209423		ENSMUSG00000020075	Ddx21	-1.00283	0.0352883
ENSMUSG00000026043	Col3a1	3.34178	0.00060294		ENSMUSG00000041936	Agrn	0.984045	0.0465485		ENSMUSG00000046591	Ticrr	5.1095	0.0241689		ENSMUSG00000097876	Gm16892	5.34081	0.0361743		ENSMUSG00000031849	Comp	-1.92188	0.00494444		ENSMUSG00000003166	Dgcr2	-1.4115	0.0178419		ENSMUSG00000097820	E530011L22Rik	4.65452	3.16031e-05							ENSMUSG00000074207	Adh1	6.86076	1.06576e-13		ENSMUSG00000097769	#N/A	-1.06117	0.00448265
ENSMUSG00000028369	Svep1	3.33233	0.00750322		ENSMUSG00000019872	Smpdl3a	0.98346	1.09167e-05		ENSMUSG00000031871	Cdh5	5.10916	0.0231978		ENSMUSG00000073599	Ecscr	5.34013	0.0046837		ENSMUSG00000021975	Ints9	-1.92883	0.000911058		ENSMUSG00000047832	Cdca4	-1.43103	0.000128159		ENSMUSG00000086826	Gm11739	4.64782	0.00223792							ENSMUSG00000039065	Atpsckmt	6.86057	5.73985e-08		ENSMUSG00000022575	Gsdmd	-1.07278	0.0442767
ENSMUSG00000028348	Cavin4	3.31381	5.76922e-37		ENSMUSG00000069874	Irgm2	0.983381	0.000503749		ENSMUSG00000085732	Gm4279	5.1055	0.0306043		ENSMUSG00000073555	Gm4951	5.3372	0.0217401		ENSMUSG00000050914	Ankrd37	-1.94292	0.0435318		ENSMUSG00000031386	Hcfc1	-1.45642	0.0108126		ENSMUSG00000038239	Hrc	4.64191	0.0409683							ENSMUSG00000035936	Aldh5a1	6.85537	0.00589223		ENSMUSG00000022952	Runx1	-1.08003	0.014372
ENSMUSG00000031626	Sorbs2	3.31173	0.00774171		ENSMUSG00000067336	Bmpr2	0.981456	0.00164803		ENSMUSG00000107066	Gm4482	5.10105	0.0184628		ENSMUSG00000022754	Tmem45a	5.32767	0.000239685		ENSMUSG00000000058	Cav2	-1.96045	9.357e-05		ENSMUSG00000021870	Slmap	-1.47006	0.0440629		ENSMUSG00000035944	Ttc38	4.62543	0.0144505							ENSMUSG00000025932	Eya1	6.85493	0.00687765		ENSMUSG00000028645	Slc2a1	-1.08032	0.00144493
ENSMUSG00000031283	Chrdl1	3.30702	0.00199951		ENSMUSG00000037071	Scd1	0.981018	8.64672e-06		ENSMUSG00000037022	Mmaa	5.09408	0.0010783		ENSMUSG00000044017	Adgrd1	5.2986	1.65127e-05		ENSMUSG00000058258	Idi1	-1.96574	0.0207204		ENSMUSG00000030846	Tial1	-1.49325	0.0156413		ENSMUSG00000052949	Rnf157	4.62211	0.00613057							ENSMUSG00000026971	Itgb6	6.85455	0.00803924		ENSMUSG00000018209	Stk4	-1.08372	0.00395455
ENSMUSG00000020067	Mypn	3.30639	0.0125487		ENSMUSG00000032925	Itgbl1	0.978398	0.0240235		ENSMUSG00000097572	Gm26797	5.08973	0.0245406		ENSMUSG00000000958	Slc7a7	5.28606	0.00297578		ENSMUSG00000011306	Sugp1	-1.98251	0.0187354		ENSMUSG00000020592	Sdc1	-1.51505	0.0305011		ENSMUSG00000040254	Sema3d	4.61965	0.00275205							ENSMUSG00000030443	Zfp583	6.85075	0.0344859		ENSMUSG00000023988	Bysl	-1.08565	0.000459305
ENSMUSG00000038763	Alpk3	3.30561	9.12111e-05		ENSMUSG00000000392	Fap	0.97769	8.73547e-06		ENSMUSG00000048924	Ccdc125	5.07429	0.000518989		ENSMUSG00000022548	Apod	5.28551	7.44253e-08		ENSMUSG00000045730	Adrb2	-2.00614	1.35864e-05		ENSMUSG00000030214	Plbd1	-1.561	0.00564222		ENSMUSG00000050395	Tnfsf15	4.61173	0.0441997							ENSMUSG00000025272	Tro	6.84943	0.00261105		ENSMUSG00000026127	Imp4	-1.09026	0.00407044
ENSMUSG00000068196	Col8a1	3.28541	0.015344		ENSMUSG00000030284	Creld1	0.976872	0.0161079		ENSMUSG00000042870	Tom1	5.06361	1.35163e-10		ENSMUSG00000000693	Loxl3	5.28225	0.00595977		ENSMUSG00000037370	Enpp1	-2.02046	0.000945928		ENSMUSG00000060509	Xcr1	-1.57938	0.00128006		ENSMUSG00000036306	Lzts1	4.60376	0.0124668							ENSMUSG00000049687	Pheta2	6.84703	0.00652088		ENSMUSG00000022020	Naa16	-1.09359	0.00484285
ENSMUSG00000026399	Cd55	3.26659	0.0243079		ENSMUSG00000020961	Ston2	0.975171	0.0196615		ENSMUSG00000070336	Fbxo47	5.06147	0.024816		ENSMUSG00000051517	Arhgef39	5.24724	0.0122805		ENSMUSG00000036009	Mettl25	-2.0531	0.0355572		ENSMUSG00000047180	Neurl3	-1.58254	0.01431		ENSMUSG00000028931	Kcnab2	4.58959	6.78526e-05							ENSMUSG00000027520	Zdbf2	6.84658	0.0172877		ENSMUSG00000025264	Tsr2	-1.10319	0.0034379
ENSMUSG00000011148	Adssl1	3.25335	5.00583e-13		ENSMUSG00000024713	Pcsk5	0.974397	2.45076e-06		ENSMUSG00000102861	Gm37637	5.05657	0.021052		ENSMUSG00000075010	AW112010	5.24678	0.000575207		ENSMUSG00000055301	Adh7	-2.06736	0.0473029		ENSMUSG00000034021	Pds5b	-1.60092	0.0291786		ENSMUSG00000087626	Gm15050	4.57665	0.0131937							ENSMUSG00000031274	Col4a5	6.84637	2.80272e-06		ENSMUSG00000045251	Zfp688	-1.12533	0.0260603
ENSMUSG00000052572	Dlg2	3.25229	0.00436374		ENSMUSG00000004317	Clcn5	0.97435	2.75981e-05		ENSMUSG00000067150	Xpo5	5.05143	0.00328775		ENSMUSG00000034786	Gpsm3	5.23901	0.0285032		ENSMUSG00000019942	Cdk1	-2.10534	0.00225775		ENSMUSG00000029512	Ulk1	-1.64556	0.0054179		ENSMUSG00000044703	Phf11a	4.57366	0.00173866							ENSMUSG00000040562	Gstm2	6.84435	3.84519e-20		ENSMUSG00000042570	Mier2	-1.17132	0.0291196
ENSMUSG00000028328	Tmod1	3.2519	4.53753e-05		ENSMUSG00000035678	Tnfsf9	0.974159	1.69007e-05		ENSMUSG00000105748	Gm43088	5.04934	0.000849837		ENSMUSG00000042228	Lyn	5.23786	1.86402e-06		ENSMUSG00000026278	Bok	-2.10709	0.000466664		ENSMUSG00000029135	Fosl2	-1.65411	0.000897861		ENSMUSG00000005089	Slc1a2	4.55781	1.41091e-10							ENSMUSG00000029769	Ccdc136	6.83525	0.00675003		ENSMUSG00000028010	Gar1	-1.18596	0.0343663
ENSMUSG00000099364	5730419F03Rik	3.24353	0.0119452		ENSMUSG00000039501	Znfx1	0.973058	0.040583		ENSMUSG00000083477	Gm5555	5.04774	1.19588e-05		ENSMUSG00000031586	Rbpms	5.22815	2.4598e-06		ENSMUSG00000057778	Cyb5d2	-2.15017	0.00011161		ENSMUSG00000092558	Med20	-1.65491	0.0164203		ENSMUSG00000056427	Slit3	4.55728	0.000529546							ENSMUSG00000048387	Osr1	6.83278	0.00105241		ENSMUSG00000041360	Pum3	-1.23342	0.00175602
ENSMUSG00000048583	Igf2	3.24165	8.28212e-07		ENSMUSG00000001864	Aif1l	0.972006	0.00987835		ENSMUSG00000026096	Osgepl1	5.04217	0.00344566		ENSMUSG00000040690	Col16a1	5.21397	0.000170079		ENSMUSG00000027496	Aurka	-2.16401	0.0466038		ENSMUSG00000036155	Mgat5	-1.66088	0.0299819		ENSMUSG00000021994	Wnt5a	4.54919	0.00638353							ENSMUSG00000019997	Ccn2	6.83131	2.18574e-10		ENSMUSG00000026019	Wdr12	-1.23487	0.0380967
ENSMUSG00000050071	Bex1	3.22689	1.15674e-14		ENSMUSG00000020190	Mknk2	0.97154	0.0106271		ENSMUSG00000025602	Zfp202	5.04182	0.000415344		ENSMUSG00000022440	C1qtnf6	5.20712	1.86684e-13		ENSMUSG00000028832	Stmn1	-2.171	2.06621e-05		ENSMUSG00000006676	Usp19	-1.68047	3.99554e-05		ENSMUSG00000057596	Trim30d	4.54901	5.89705e-11							ENSMUSG00000051048	P4ha3	6.82967	2.53638e-08		ENSMUSG00000035877	Zhx3	-1.25321	0.00166207
ENSMUSG00000025213	Kazald1	3.22316	0.0279324		ENSMUSG00000042650	Alkbh5	0.969012	8.63161e-05		ENSMUSG00000059708	Akap17b	5.03852	0.00174807		ENSMUSG00000032268	Tmprss5	5.20019	0.0169225		ENSMUSG00000026134	Prim2	-2.17452	0.0186493		ENSMUSG00000056145	AI504432	-1.7051	0.0316253		ENSMUSG00000022816	Fstl1	4.54402	1.289e-08							ENSMUSG00000097075	Cdiptos	6.8238	0.00313979		ENSMUSG00000034437	Gm9761	-1.25328	0.0117658
ENSMUSG00000074001	Klhl40	3.21584	6.81215e-20		ENSMUSG00000022629	Kif21a	0.965797	0.0378841		ENSMUSG00000021884	Hacl1	5.03822	3.7374e-05		ENSMUSG00000001348	Acp5	5.18618	5.71218e-05		ENSMUSG00000032380	Dapk2	-2.21608	0.00219803		ENSMUSG00000025103	Btbd1	-1.73655	0.0110947		ENSMUSG00000032561	Acpp	4.54291	0.0240124							ENSMUSG00000042155	Klhl23	6.82164	0.0155221		ENSMUSG00000038550	Ciart	-1.26508	0.0196847
ENSMUSG00000030592	Ryr1	3.20552	8.13277e-15		ENSMUSG00000029673	Auts2	0.965295	0.00111078		ENSMUSG00000024430	Cabyr	5.03319	0.00069005		ENSMUSG00000052560	Cpne8	5.17704	3.12041e-53		ENSMUSG00000028066	Pmf1	-2.25006	0.011507		ENSMUSG00000026832	Cytip	-1.73863	0.0038343		ENSMUSG00000054871	Tmem158	4.53168	7.94275e-06							ENSMUSG00000030770	Parva	6.82017	1.51834e-14		ENSMUSG00000004100	Ppan	-1.27065	0.0388837
ENSMUSG00000047844	Bex4	3.20314	0.00917716		ENSMUSG00000039953	Clstn1	0.964879	0.0010422		ENSMUSG00000020381	Mrnip	5.03303	0.00673526		ENSMUSG00000033278	Ptprm	5.16709	6.88304e-05		ENSMUSG00000038732	Mboat1	-2.25523	0.000210075		ENSMUSG00000002221	Paxip1	-1.74251	0.0294423		ENSMUSG00000004609	Cd33	4.52034	0.000556002							ENSMUSG00000026837	Col5a1	6.81695	9.62953e-14		ENSMUSG00000032902	Slc16a1	-1.28229	2.69281e-05
ENSMUSG00000026564	Dusp27	3.20199	9.14124e-07		ENSMUSG00000037410	Tbc1d2b	0.963498	0.00125534		ENSMUSG00000064307	Lrrc51	5.03077	0.00807268		ENSMUSG00000034765	Dusp5	5.1614	4.45186e-12		ENSMUSG00000056947	Mab21l1	-2.26544	0.0222935		ENSMUSG00000057069	Ero1lb	-1.74822	8.46885e-06		ENSMUSG00000069515	Lyz1	4.51892	1.12279e-10							ENSMUSG00000035413	Tmem98	6.81309	0.00403984		ENSMUSG00000033628	Pik3c3	-1.28372	0.0441543
ENSMUSG00000026459	Myog	3.19991	1.00152e-11		ENSMUSG00000044749	Abca6	0.962142	0.0127115		ENSMUSG00000097174	Gm4890	5.02789	0.0229302		ENSMUSG00000040697	Dnajc16	5.15264	0.0167599		ENSMUSG00000035783	Acta2	-2.26742	1.71154e-05		ENSMUSG00000040152	Thbs1	-1.77266	0.00283847		ENSMUSG00000024730	Ms4a8a	4.51592	0.00472186							ENSMUSG00000042485	Mustn1	6.81232	3.32629e-07		ENSMUSG00000032501	Trib1	-1.30752	0.00408244
ENSMUSG00000057969	Sema3b	3.19865	0.0132032		ENSMUSG00000031441	Atp11a	0.960003	0.00278818		ENSMUSG00000086075	Gm15728	5.02612	0.000285897		ENSMUSG00000022371	Col14a1	5.15073	0.000111562		ENSMUSG00000087177	E130307A14Rik	-2.28376	0.0145453		ENSMUSG00000031148	Gpkow	-1.77622	0.0016919		ENSMUSG00000032011	Thy1	4.51385	8.53252e-05							ENSMUSG00000072949	Acot1	6.81005	0.00722402		ENSMUSG00000045411	2410002F23Rik	-1.33843	0.0318403
ENSMUSG00000031734	Irx3	3.1977	0.0147148		ENSMUSG00000032487	Ptgs2	0.959877	0.00060439		ENSMUSG00000039178	Tbc1d19	5.02471	0.00070776		ENSMUSG00000024164	C3	5.14297	0.000261291		ENSMUSG00000056973	Ces1d	-2.39753	2.04067e-06		ENSMUSG00000009772	Nuak2	-1.79061	6.33818e-06		ENSMUSG00000023349	Clec4n	4.50826	0.000510856							ENSMUSG00000018593	Sparc	6.80889	2.58369e-21		ENSMUSG00000004931	Apba3	-1.35091	0.0270138
ENSMUSG00000040998	Npnt	3.18683	1.66565e-18		ENSMUSG00000049502	Dtx3l	0.959575	0.0170491		ENSMUSG00000022722	Arl6	5.01959	0.000107972		ENSMUSG00000002910	Arrdc2	5.13805	4.0676e-06		ENSMUSG00000026208	Des	-2.42275	0.00160019		ENSMUSG00000040365	Trim41	-1.79924	0.047489		ENSMUSG00000061411	Nol4l	4.50704	0.000361652							ENSMUSG00000071856	Mcc	6.80851	1.50425e-07		ENSMUSG00000021595	Nsun2	-1.35812	0.0134537
ENSMUSG00000045659	Plekha7	3.18185	0.045195		ENSMUSG00000041828	Abca8a	0.956392	0.000267383		ENSMUSG00000082676	Gm11843	5.01904	0.0453001		ENSMUSG00000024827	Gldc	5.1265	2.46919e-08		ENSMUSG00000033031	Cip2a	-2.4244	0.0202844		ENSMUSG00000071713	Csf2rb	-1.81876	7.61468e-18		ENSMUSG00000039699	Batf2	4.50703	0.0237689							ENSMUSG00000027208	Fgf7	6.8078	7.94452e-09		ENSMUSG00000024843	Chka	-1.37102	0.00536831
ENSMUSG00000006435	Neurl1a	3.17775	2.19215e-11		ENSMUSG00000058756	Thra	0.955788	0.0120658		ENSMUSG00000026975	Dph7	5.0114	0.0019978		ENSMUSG00000040003	Magi2	5.11201	0.0323294		ENSMUSG00000024481	Lvrn	-2.43993	0.000156575		ENSMUSG00000038375	Trp53inp2	-1.82071	5.27129e-05		ENSMUSG00000102970	Gm37349	4.50532	0.0108698							ENSMUSG00000052423	B4galt3	6.80674	0.00295234		ENSMUSG00000078652	Psme3	-1.37577	0.0486049
ENSMUSG00000037846	Rtkn2	3.17418	2.85396e-08		ENSMUSG00000024691	Fam111a	0.952944	5.63266e-06		ENSMUSG00000021822	Plau	5.0082	4.94787e-11		ENSMUSG00000037366	Pafah2	5.10668	0.0483777		ENSMUSG00000034488	Edil3	-2.48588	0.014108		ENSMUSG00000063659	Zbtb18	-1.83494	0.00814694		ENSMUSG00000030657	Xylt1	4.50406	0.00415742							ENSMUSG00000001119	Col6a1	6.80451	1.00809e-10		ENSMUSG00000027962	Vcam1	-1.37975	0.00997713
ENSMUSG00000024544	Ldlrad4	3.17397	1.72903e-05		ENSMUSG00000025234	Arih1	0.951451	0.000792911		ENSMUSG00000031803	B3gnt3	5.00623	0.00171314		ENSMUSG00000067786	Nnat	5.10505	0.0262149		ENSMUSG00000045328	Cenpe	-2.49403	0.0047784		ENSMUSG00000079260	Tmppe	-1.8411	0.0303604		ENSMUSG00000021281	Tnfaip2	4.50087	4.82464e-09							ENSMUSG00000100625	1700016G22Rik	6.80033	0.0074764		ENSMUSG00000047407	Tgif1	-1.39054	0.00118025
ENSMUSG00000040287	Stac3	3.16527	2.87174e-09		ENSMUSG00000034810	Scn7a	0.950937	1.10281e-07		ENSMUSG00000068264	Ap5s1	4.99678	5.0596e-09		ENSMUSG00000055137	Sugct	5.10492	0.00207533		ENSMUSG00000102764	Gm37183	-2.65434	0.0124763		ENSMUSG00000020577	Tspan13	-1.84225	0.00286841		ENSMUSG00000026073	Il1r2	4.49282	0.000265146							ENSMUSG00000041684	Bivm	6.79929	0.0016538		ENSMUSG00000031565	Fgfr1	-1.42281	0.00142423
ENSMUSG00000028644	Ermap	3.16321	0.00640186		ENSMUSG00000021390	Ogn	0.950595	5.68144e-08		ENSMUSG00000083116	Gm13410	4.99663	0.00177979		ENSMUSG00000027737	Slc7a11	5.05872	0.00142386		ENSMUSG00000040204	Pclaf	-2.71363	0.00427524		ENSMUSG00000052656	Rnf103	-1.86808	0.0147991		ENSMUSG00000053030	Spink2	4.4876	0.0120363							ENSMUSG00000026211	Obsl1	6.79656	0.0154657		ENSMUSG00000038418	Egr1	-1.42538	0.0217635
ENSMUSG00000075330	A930003A15Rik	3.15937	3.57489e-12		ENSMUSG00000035279	Ssc5d	0.949679	0.000422396		ENSMUSG00000072964	Bhlhb9	4.99398	0.00185534		ENSMUSG00000034613	Ppm1h	5.05468	0.000990155		ENSMUSG00000037313	Tacc3	-2.72331	0.0178894		ENSMUSG00000055805	Fmnl1	-1.87125	3.42901e-05		ENSMUSG00000096385	Gm11168	4.4876	0.0258767							ENSMUSG00000028292	Rars2	6.79549	2.65101e-05		ENSMUSG00000027593	Raly	-1.4451	0.0498718
ENSMUSG00000030730	Atp2a1	3.15836	3.19397e-26		ENSMUSG00000003665	Has1	0.949411	0.00277625		ENSMUSG00000070960	Gm19680	4.99144	0.00193581		ENSMUSG00000031778	Cx3cl1	5.05337	0.00510793		ENSMUSG00000030534	Vps33b	-2.72745	0.00390074		ENSMUSG00000025795	Rassf3	-1.87269	0.000538158		ENSMUSG00000103183	Gm37090	4.48653	0.0296179							ENSMUSG00000046818	Ddit4l	6.79373	0.0049059		ENSMUSG00000024312	Wdr46	-1.4481	0.041235
ENSMUSG00000023982	Guca1a	3.15347	0.0357486		ENSMUSG00000047793	Sned1	0.94807	0.000644246		ENSMUSG00000021879	Dnah12	4.98879	0.000438725		ENSMUSG00000039942	Ptger4	5.0265	0.00498038		ENSMUSG00000025235	Bbs4	-2.78636	0.00151305		ENSMUSG00000102037	Bcl2a1a	-1.88832	0.00925831		ENSMUSG00000024935	Slc1a1	4.47695	0.000123406							ENSMUSG00000025350	Rdh5	6.79124	0.00304605		ENSMUSG00000026675	Hsd17b7	-1.45256	3.07875e-05
ENSMUSG00000022037	Clu	3.15135	0.0242168		ENSMUSG00000034602	Mon2	0.947963	0.0194066		ENSMUSG00000043618	Eif5al3-ps	4.98459	0.0297637		ENSMUSG00000033066	Gas7	5.02531	9.33424e-06		ENSMUSG00000019773	Fbxo5	-2.7902	0.0378564		ENSMUSG00000032264	Zw10	-1.93215	0.0201046		ENSMUSG00000056687	Gm11696	4.47631	0.0121686							ENSMUSG00000025008	Tctn3	6.79089	0.000239042		ENSMUSG00000029821	Gsdme	-1.49467	0.0306872
ENSMUSG00000065145	Vaultrc5	3.11364	0.0124344		ENSMUSG00000033014	Trim33	0.944935	0.039341		ENSMUSG00000083937	Cct3-ps1	4.98065	0.0346374		ENSMUSG00000039252	Lgi2	5.02333	0.0100215		ENSMUSG00000072980	Oip5	-2.79515	3.01901e-06		ENSMUSG00000020525	Ppm1d	-1.93238	0.00468753		ENSMUSG00000053820	Bcl2a1c	4.4752	0.00701465							ENSMUSG00000028698	Pik3r3	6.79075	0.00341899		ENSMUSG00000047649	Cd3eap	-1.51503	0.0482742
ENSMUSG00000042284	Itga1	3.11261	0.0431754		ENSMUSG00000026576	Atp1b1	0.94334	0.03198		ENSMUSG00000087052	Gm8093	4.98004	0.00325901		ENSMUSG00000041912	Tdrkh	5.02139	0.0297439		ENSMUSG00000006398	Cdc20	-2.87242	0.000628725		ENSMUSG00000045382	Cxcr4	-2.07787	1.27538e-06		ENSMUSG00000000869	Il4	4.47088	0.0383253							ENSMUSG00000001166	Oas1c	6.78775	0.0094069		ENSMUSG00000017009	Sdc4	-1.53346	0.00594516
ENSMUSG00000029661	Col1a2	3.09885	2.44203e-09		ENSMUSG00000003032	Klf4	0.94302	0.000313375		ENSMUSG00000106732	Gm43792	4.96896	0.0327753		ENSMUSG00000022577	Ly6h	5.01582	0.0285191		ENSMUSG00000042029	Ncapg2	-2.90971	0.0205927		ENSMUSG00000022270	Retreg1	-2.09185	0.0317459		ENSMUSG00000029915	Clec5a	4.46758	0.00935019							ENSMUSG00000021589	Rhobtb3	6.78743	4.42936e-05		ENSMUSG00000040021	Lats1	-1.54128	0.0475564
ENSMUSG00000012428	Steap4	3.08085	1.69214e-06		ENSMUSG00000042599	Kdm7a	0.942585	0.0259277		ENSMUSG00000045822	Zswim3	4.96602	0.00382644		ENSMUSG00000034459	Ifit1	5.00883	5.17451e-11		ENSMUSG00000020897	Aurkb	-2.90989	0.0429364		ENSMUSG00000031974	Abcb10	-2.12796	0.0107943		ENSMUSG00000030020	Prickle2	4.46353	1.01234e-06							ENSMUSG00000035314	Gdpd5	6.78677	0.00489072		ENSMUSG00000033706	Smyd5	-1.59668	0.0287341
ENSMUSG00000034205	Loxl2	3.07835	3.87411e-05		ENSMUSG00000052534	Pbx1	0.942546	0.00871938		ENSMUSG00000024253	Dync2li1	4.96601	0.00208371		ENSMUSG00000104917	Gm43289	5.00253	0.0295649		ENSMUSG00000025161	Slc16a3	-2.93956	0.000987546		ENSMUSG00000040829	Zmynd15	-2.15432	0.0434727		ENSMUSG00000048126	Col6a3	4.46345	0.000186925							ENSMUSG00000007122	Casq1	6.78659	0.0333071		ENSMUSG00000078768	Zfp566	-1.60338	0.000708775
ENSMUSG00000033065	Pfkm	3.07359	1.6239e-08		ENSMUSG00000028517	Plpp3	0.936275	5.5179e-06		ENSMUSG00000036777	Anln	4.96068	1.53765e-08		ENSMUSG00000054206	Gzmm	4.9548	0.00304924		ENSMUSG00000021485	Mxd3	-2.95133	0.0205412		ENSMUSG00000034667	Xpot	-2.24073	1.93243e-09		ENSMUSG00000033768	Nrxn2	4.4604	0.0454266							ENSMUSG00000074604	Mgst2	6.78637	0.000232967		ENSMUSG00000031365	Zfp275	-1.62178	0.00164688
ENSMUSG00000001508	Sgca	3.05204	1.58847e-14		ENSMUSG00000082100	Glns-ps1	0.932963	0.037313		ENSMUSG00000061533	Cep128	4.95888	2.41185e-06		ENSMUSG00000065037	Rn7sk	4.94832	1.39368e-07		ENSMUSG00000047534	Mis18bp1	-2.95641	0.00314617		ENSMUSG00000049313	Sorl1	-2.24194	0.00934589		ENSMUSG00000020121	Srgap1	4.42813	0.00397615							ENSMUSG00000030206	Gsg1	6.78328	0.0129122		ENSMUSG00000040842	Szrd1	-1.68742	0.0226696
ENSMUSG00000044548	Dact1	3.0505	0.0444372		ENSMUSG00000021281	Tnfaip2	0.93176	0.0087555		ENSMUSG00000031901	Dus2	4.95849	0.000748567		ENSMUSG00000046556	Zfp319	4.93826	0.0317749		ENSMUSG00000020914	Top2a	-3.00472	0.00951321		ENSMUSG00000015776	Med22	-2.30325	0.00877305		ENSMUSG00000021322	Aoah	4.41395	3.30183e-08							ENSMUSG00000036459	Wtip	6.78097	0.000152917		ENSMUSG00000058135	Gstm1	-1.69537	0.0413811
ENSMUSG00000026837	Col5a1	3.03918	2.00802e-07		ENSMUSG00000068267	Cenpb	0.930721	0.0171798		ENSMUSG00000021245	Mlh3	4.95787	7.82486e-05		ENSMUSG00000068205	Macrod2	4.93429	0.000630684		ENSMUSG00000040855	Reps2	-3.01699	0.00751592		ENSMUSG00000008496	Pou2f2	-2.3346	0.0434653		ENSMUSG00000001986	Gria3	4.4064	0.00516327							ENSMUSG00000040957	Cables1	6.78	0.00876041		ENSMUSG00000034610	Tut4	-1.70715	0.0117647
ENSMUSG00000032503	Arpp21	3.03704	5.80442e-30		ENSMUSG00000021806	Nid2	0.928573	2.52678e-05		ENSMUSG00000032565	Nudt16	4.95676	3.99132e-09		ENSMUSG00000020886	Dlg4	4.89953	0.0459176		ENSMUSG00000023015	Racgap1	-3.01706	0.00373723		ENSMUSG00000032840	2410131K14Rik	-2.34713	5.30197e-05		ENSMUSG00000065145	Vaultrc5	4.40003	4.48501e-08							ENSMUSG00000029386	Tctn2	6.77984	0.00403129		ENSMUSG00000040663	Clcf1	-1.73013	0.014372
ENSMUSG00000020053	Igf1	3.00279	3.81239e-06		ENSMUSG00000026473	Glul	0.928256	0.000391871		ENSMUSG00000086191	Zfp652os	4.94738	0.0348406		ENSMUSG00000027938	Creb3l4	4.89013	0.043719		ENSMUSG00000074476	Spc24	-3.06028	0.000160317		ENSMUSG00000052609	Plekhg3	-2.38037	0.00619967		ENSMUSG00000022408	Fam83f	4.39727	0.0181908							ENSMUSG00000035799	Twist1	6.77977	0.000225209		ENSMUSG00000061740	Cyp2d22	-1.73102	2.77684e-06
ENSMUSG00000032332	Col12a1	2.99211	2.56159e-08		ENSMUSG00000032350	Gclc	0.928065	0.00590058		ENSMUSG00000052783	Grk4	4.94575	0.00343893		ENSMUSG00000020227	Irak3	4.88953	0.00593978		ENSMUSG00000049313	Sorl1	-3.19538	0.0361409		ENSMUSG00000038990	Cables2	-2.38435	0.0156318		ENSMUSG00000003477	Inmt	4.39599	0.00098253							ENSMUSG00000026192	Atic	6.77624	2.38587e-07		ENSMUSG00000013275	Slc41a1	-1.75435	7.66258e-06
ENSMUSG00000026817	Ak1	2.98465	1.89159e-18		ENSMUSG00000019132	BC005537	0.925109	5.46694e-05		ENSMUSG00000095742	#N/A	4.94484	1.63607e-05		ENSMUSG00000022150	Dab2	4.88329	1.18143e-11		ENSMUSG00000038508	Gdf15	-3.37174	0.00123791		ENSMUSG00000038831	Ralgps1	-2.41506	4.6999e-05		ENSMUSG00000020374	Rasgef1c	4.39521	0.015938							ENSMUSG00000037211	Spry1	6.7744	0.00273658		ENSMUSG00000048376	F2r	-1.77198	0.00262484
ENSMUSG00000036002	Fam214b	2.98073	5.02828e-07		ENSMUSG00000031451	Gas6	0.924487	4.04948e-05		ENSMUSG00000050714	Zbtb26	4.94348	0.0313504		ENSMUSG00000062031	Pgghg	4.87157	0.00912661		ENSMUSG00000021569	Trip13	-3.38756	0.0190574		ENSMUSG00000020329	Polrmt	-2.41644	0.0232767		ENSMUSG00000079845	Xlr4a	4.39411	0.00570732							ENSMUSG00000033458	Fan1	6.76569	0.00446081		ENSMUSG00000021495	Fam193b	-1.78256	0.00383933
ENSMUSG00000056888	Glipr1	2.97468	3.75146e-13		ENSMUSG00000026116	Tmem131	0.92127	0.022952		ENSMUSG00000092202	Stk19-ps1	4.93567	0.0276455		ENSMUSG00000043631	Ecm2	4.87114	6.3263e-25		ENSMUSG00000022034	Esco2	-3.46414	0.0299533		ENSMUSG00000021298	Gpr132	-2.43515	0.000332965		ENSMUSG00000027737	Slc7a11	4.37794	3.95151e-05							ENSMUSG00000031548	Sfrp1	6.76528	2.32755e-08		ENSMUSG00000030036	Mogs	-1.79634	0.0124807
ENSMUSG00000024236	Svil	2.96405	1.83156e-31		ENSMUSG00000015568	Lpl	0.920577	1.59436e-05		ENSMUSG00000042476	Abcb4	4.9333	0.00140844		ENSMUSG00000037419	Endod1	4.86805	0.0060363		ENSMUSG00000032262	Elovl4	-3.54534	0.0419123		ENSMUSG00000070691	Runx3	-2.44266	0.00385271		ENSMUSG00000045763	Basp1	4.36779	3.12822e-12							ENSMUSG00000026187	Xrcc5	6.76427	0.00053706		ENSMUSG00000022346	Myc	-1.80422	0.000326488
ENSMUSG00000039891	Txlnb	2.96214	0.01086		ENSMUSG00000068250	Amn1	0.9204	0.0162241		ENSMUSG00000074166	AW146154	4.93026	0.00536576		ENSMUSG00000038370	Pcp4l1	4.86417	0.0206253		ENSMUSG00000027715	Ccna2	-3.54542	0.0022773		ENSMUSG00000042249	Grk3	-2.5687	0.00922515		ENSMUSG00000069792	Wfdc17	4.35992	3.33338e-16							ENSMUSG00000040187	Arntl2	6.76346	0.0296986		ENSMUSG00000008435	Rdh13	-1.81354	0.0283553
ENSMUSG00000028464	Tpm2	2.95956	1.98696e-42		ENSMUSG00000036446	Lum	0.919404	4.88542e-06		ENSMUSG00000049687	Pheta2	4.92744	0.0290623		ENSMUSG00000101389	Ms4a4a	4.83637	0.00266792		ENSMUSG00000068101	Cenpm	-3.56591	0.000343682		ENSMUSG00000002204	Napsa	-2.59346	0.00210533		ENSMUSG00000078616	Trim30c	4.33859	1.23901e-06							ENSMUSG00000022103	Gfra2	6.75268	0.00426421		ENSMUSG00000032288	Imp3	-1.825	0.0257145
ENSMUSG00000037855	Zfp365	2.95629	4.53753e-05		ENSMUSG00000001435	Col18a1	0.919337	0.0125116		ENSMUSG00000026640	Plxna2	4.92445	0.00150003		ENSMUSG00000020467	Efemp1	4.82552	0.000796053		ENSMUSG00000028850	Gpatch3	-3.58842	0.0379478		ENSMUSG00000032076	Cadm1	-2.61555	0.00140042		ENSMUSG00000002020	Ltbp2	4.33796	0.00141326							ENSMUSG00000026726	Cubn	6.75141	0.0283452		ENSMUSG00000001918	Slc1a5	-1.84535	0.00251314
ENSMUSG00000027368	Dusp2	2.93751	0.000907231		ENSMUSG00000017344	Vtn	0.919263	5.74728e-05		ENSMUSG00000032815	Fanca	4.92188	0.0009355		ENSMUSG00000097252	#N/A	4.82067	0.00139252		ENSMUSG00000027215	Cd82	-3.60266	0.00673865		ENSMUSG00000030789	Itgax	-2.63058	3.1358e-05		ENSMUSG00000070780	Rbm47	4.33106	7.18655e-11							ENSMUSG00000021390	Ogn	6.74894	2.46709e-12		ENSMUSG00000036916	Zfp280c	-1.8584	0.0308125
ENSMUSG00000032246	Calml4	2.9216	0.0015669		ENSMUSG00000023460	Rab12	0.912423	0.0220335		ENSMUSG00000077714	Snord17	4.91286	0.0357658		ENSMUSG00000079018	Ly6c1	4.81087	3.74006e-06		ENSMUSG00000032218	Ccnb2	-3.60865	1.69885e-11		ENSMUSG00000039157	Fam102a	-2.63401	1.64e-05		ENSMUSG00000037991	Rmi2	4.32863	0.0227631							ENSMUSG00000023826	Prkn	6.74728	0.00318461		ENSMUSG00000003731	Kpna6	-1.91773	2.77323e-08
ENSMUSG00000021182	Ccdc88c	2.91191	0.000104492		ENSMUSG00000043391	2510009E07Rik	0.91149	0.0484096		ENSMUSG00000008734	Gprc5b	4.90574	0.0377754		ENSMUSG00000028194	Ddah1	4.8073	7.18233e-11		ENSMUSG00000003779	Kif20a	-3.63166	1.83083e-05		ENSMUSG00000047454	Gphn	-2.64803	0.0122694		ENSMUSG00000027224	Duoxa1	4.32802	0.0129968							ENSMUSG00000034435	Tmem30b	6.74395	0.0195176		ENSMUSG00000024190	Dusp1	-1.92129	2.28282e-10
ENSMUSG00000026253	Chrng	2.908	7.51413e-19		ENSMUSG00000027639	Samhd1	0.911161	0.00534044		ENSMUSG00000042408	Zmym6	4.89709	1.08601e-05		ENSMUSG00000039109	F13a1	4.80525	0.0445676		ENSMUSG00000032425	Zfp949	-3.715	6.95483e-06		ENSMUSG00000030830	Itgal	-2.72513	0.0106602		ENSMUSG00000104211	Gm37985	4.32198	0.0498077							ENSMUSG00000033577	Myo6	6.74004	0.000723485		ENSMUSG00000027074	Slc43a3	-1.9422	0.00636791
ENSMUSG00000020646	Mboat2	2.90762	1.80747e-16		ENSMUSG00000048234	Rnf149	0.910496	0.01771		ENSMUSG00000020884	Asgr1	4.89337	0.0218005		ENSMUSG00000028755	Cda	4.79829	0.00625441		ENSMUSG00000041020	Map7d2	-3.78474	0.00375839		ENSMUSG00000042202	Slc35e2	-2.73801	0.00290089		ENSMUSG00000022240	Ctnnd2	4.3177	0.0224869							ENSMUSG00000044976	Wdr72	6.73938	0.0377926		ENSMUSG00000030583	Sipa1l3	-1.96344	0.0219796
ENSMUSG00000034463	Scara3	2.89257	0.039543		ENSMUSG00000034807	Colgalt1	0.909407	0.000181205		ENSMUSG00000037818	Abhd18	4.89313	0.0191259		ENSMUSG00000068245	Phf11d	4.79548	0.00181412		ENSMUSG00000013155	Enkd1	-3.86535	0.00853947		ENSMUSG00000003134	Tbc1d8	-2.7884	0.00790206		ENSMUSG00000020143	Dock2	4.31742	6.1009e-06							ENSMUSG00000039199	Zdhhc1	6.73819	0.000424007		ENSMUSG00000039308	Ndst2	-1.9904	0.000577545
ENSMUSG00000055148	Klf2	2.89091	0.00540188		ENSMUSG00000060227	Casc4	0.908962	0.0497568		ENSMUSG00000031530	Dusp4	4.89212	0.0153112		ENSMUSG00000036902	Neto2	4.78725	0.0123602		ENSMUSG00000031004	Mki67	-3.94028	0.000110061		ENSMUSG00000008305	Tle1	-2.91133	0.0368748		ENSMUSG00000020312	Shc2	4.31647	0.00292724							ENSMUSG00000102620	Gm37675	6.73284	0.0244366		ENSMUSG00000028214	Gem	-2.00332	0.00284071
ENSMUSG00000039529	Atp8b1	2.88949	0.000115101		ENSMUSG00000048368	Omd	0.908783	0.006107		ENSMUSG00000026388	3110009E18Rik	4.88696	0.0113861		ENSMUSG00000026656	Fcgr2b	4.78225	0.0340051		ENSMUSG00000033105	Lss	-4.02798	0.0345854		ENSMUSG00000095788	Sirpb1a	-2.91742	0.0104302		ENSMUSG00000101585	1600010M07Rik	4.31442	0.00106294							ENSMUSG00000055799	Tcf7l1	6.73271	0.0280655		ENSMUSG00000046096	Mosmo	-2.01102	0.00181881
ENSMUSG00000030108	Slc6a13	2.88949	0.0444372		ENSMUSG00000026896	Ifih1	0.907133	0.000276661		ENSMUSG00000045625	Pigz	4.87903	3.79426e-07		ENSMUSG00000031616	Ednra	4.76905	0.0470275		ENSMUSG00000037031	Tspan15	-4.18925	0.0464909		ENSMUSG00000003929	Zfp81	-3.05586	0.00509768		ENSMUSG00000048621	Gm6377	4.30353	1.52807e-08							ENSMUSG00000020268	Lyrm7	6.73257	0.00631259		ENSMUSG00000028967	Errfi1	-2.04536	0.000521356
ENSMUSG00000005397	Nid1	2.88669	4.60504e-07		ENSMUSG00000030189	Ybx3	0.906644	0.00250661		ENSMUSG00000055633	Zfp580	4.87546	0.0113659		ENSMUSG00000035275	Raver2	4.75873	0.00299223		ENSMUSG00000035683	Melk	-4.2612	0.00483535		ENSMUSG00000021451	Sema4d	-3.1051	2.01261e-10		ENSMUSG00000097312	#N/A	4.29265	0.0312797							ENSMUSG00000027316	Gfra4	6.73212	0.0109485		ENSMUSG00000037216	Lipt1	-2.0519	0.0441543
ENSMUSG00000047061	Gm9817	2.88534	0.00764118		ENSMUSG00000030201	Lrp6	0.906492	0.0173474		ENSMUSG00000069270	H2ac6	4.87186	0.0314539		ENSMUSG00000028664	Ephb2	4.74817	0.0143714		ENSMUSG00000029177	Cenpa	-4.34605	3.47511e-14		ENSMUSG00000027398	Il1b	-3.11933	7.91654e-08		ENSMUSG00000020264	Slc36a2	4.29053	0.00647822							ENSMUSG00000044581	4932415D10Rik	6.7306	0.0209979		ENSMUSG00000038888	Ctu1	-2.07167	0.00123151
ENSMUSG00000036611	Eepd1	2.88494	0.000233261		ENSMUSG00000029484	Anxa3	0.906457	7.08343e-07		ENSMUSG00000025538	Sumf2	4.87173	5.52424e-05		ENSMUSG00000035373	Ccl7	4.74792	2.60448e-10		ENSMUSG00000052675	Zfp112	-4.35933	0.0013653		ENSMUSG00000026640	Plxna2	-3.36763	0.00300772		ENSMUSG00000000244	Tspan32	4.28127	4.0502e-05							ENSMUSG00000026188	Tmem169	6.72693	0.022645		ENSMUSG00000028970	Abcb1b	-2.07755	3.13439e-05
ENSMUSG00000024803	Ankrd1	2.88267	7.34281e-12		ENSMUSG00000053475	Tnfaip6	0.906267	2.40059e-05		ENSMUSG00000073418	C4b	4.86814	6.70946e-05		ENSMUSG00000011008	Mcoln2	4.74721	0.00286429		ENSMUSG00000051034	Zfp11	-4.41361	0.0479898		ENSMUSG00000106717	Gm42798	-3.45633	0.02024		ENSMUSG00000042453	Reln	4.26489	0.010942							ENSMUSG00000066705	Fxyd6	6.72637	3.03862e-08		ENSMUSG00000022860	Chodl	-2.11284	0.014261
ENSMUSG00000000184	Ccnd2	2.88168	0.00892088		ENSMUSG00000031380	Vegfd	0.905016	0.000425533		ENSMUSG00000031730	Dhodh	4.86562	0.00121586		ENSMUSG00000020888	Dvl2	4.7464	0.0013343		ENSMUSG00000037628	Cdkn3	-4.45862	0.000936045		ENSMUSG00000015112	Slc25a13	-3.74397	0.000332171		ENSMUSG00000104369	Gm38082	4.24974	0.0446931							ENSMUSG00000087277	2010013B24Rik	6.70942	0.00366714		ENSMUSG00000041577	Prelp	-2.12928	0.0352883
ENSMUSG00000027848	Olfml3	2.87839	1.89597e-06		ENSMUSG00000026626	Ppp2r5a	0.904536	0.017481		ENSMUSG00000071226	Cecr2	4.86267	2.239e-09		ENSMUSG00000005397	Nid1	4.74146	0.011718		ENSMUSG00000001508	Sgca	-4.48504	0.0429364		ENSMUSG00000062991	Nrg1	-3.78685	0.0123136		ENSMUSG00000015314	Slamf6	4.24118	0.0155727							ENSMUSG00000015653	Steap2	6.7091	1.27981e-05		ENSMUSG00000006641	Slc5a6	-2.14847	0.0355314
ENSMUSG00000051910	Sox6	2.87363	9.95674e-09		ENSMUSG00000030602	Pak4	0.904375	0.00995967		ENSMUSG00000056758	Hmga2	4.84897	0.0423923		ENSMUSG00000004371	Il11	4.73901	0.000389445		ENSMUSG00000022833	Ccdc14	-4.72898	0.0375445		ENSMUSG00000016984	Etaa1	-3.93058	0.000538158		ENSMUSG00000019326	Aoc3	4.24086	0.000483872							ENSMUSG00000020099	Unc5b	6.70723	0.0112018		ENSMUSG00000007872	Id3	-2.16794	0.00365732
ENSMUSG00000027111	Itga6	2.87026	8.98199e-06		ENSMUSG00000024778	Fas	0.903659	0.00338592		ENSMUSG00000040133	Gpr176	4.84664	0.00256402		ENSMUSG00000035678	Tnfsf9	4.73896	7.59524e-101		ENSMUSG00000030867	Plk1	-4.81417	0.00165461		ENSMUSG00000097779	4833407H14Rik	-4.05025	0.035414		ENSMUSG00000037944	Ccr7	4.23691	0.000688625							ENSMUSG00000023033	Scn8a	6.69857	0.0290776		ENSMUSG00000024912	Fosl1	-2.17683	0.000629013
ENSMUSG00000061576	Dpp6	2.86198	0.0184828		ENSMUSG00000021477	Ctsl	0.902654	1.66774e-07		ENSMUSG00000007030	Vwa7	4.84424	0.0440476		ENSMUSG00000028369	Svep1	4.72801	0.00182634		ENSMUSG00000002012	Pnck	-4.85794	0.0374704		ENSMUSG00000014245	Pigl	-4.15604	0.0219448		ENSMUSG00000028047	Thbs3	4.23586	2.08556e-11							ENSMUSG00000035878	Hykk	6.69831	0.000284151		ENSMUSG00000060950	Trmt61a	-2.31981	0.0318403
ENSMUSG00000030513	Pcsk6	2.85331	0.00709992		ENSMUSG00000019590	Cyb561	0.901616	0.0355138		ENSMUSG00000028454	Pigo	4.83467	0.0116564		ENSMUSG00000031342	Gpm6b	4.72521	3.07554e-08		ENSMUSG00000063234	Gpr84	-4.91835	0.00454527		ENSMUSG00000001763	Tspan33	-4.19194	0.0403518		ENSMUSG00000030218	Mgp	4.23509	0.0262018							ENSMUSG00000079173	Zan	6.69495	0.00622772		ENSMUSG00000048138	Dmrt2	-2.32368	0.0197038
ENSMUSG00000024678	Ms4a4d	2.85221	3.45761e-05		ENSMUSG00000044221	Grsf1	0.899073	0.0107397		ENSMUSG00000103105	Gm18752	4.83153	0.000942458		ENSMUSG00000103726	Gm30074	4.71365	0.0202041		ENSMUSG00000020061	Mybpc1	-4.96911	0.0120439		ENSMUSG00000085399	Foxd2os	-4.57554	0.0263988		ENSMUSG00000015852	Fcrls	4.23116	0.00176138							ENSMUSG00000070732	Rbm44	6.68805	0.011178		ENSMUSG00000039660	Spout1	-2.3385	0.0169187
ENSMUSG00000024810	Il33	2.85198	6.70507e-06		ENSMUSG00000035305	Ror1	0.895563	0.0115902		ENSMUSG00000045316	Fahd1	4.8269	0.00549712		ENSMUSG00000001942	Siae	4.70435	0.00023548		ENSMUSG00000030905	Crym	-5.05269	0.0132815		ENSMUSG00000105691	Gm42876	-5.42533	0.0233497		ENSMUSG00000027339	Rassf2	4.22886	4.84497e-06							ENSMUSG00000022203	Efs	6.6869	0.0181946		ENSMUSG00000018339	Gpx3	-2.348	7.15472e-13
ENSMUSG00000071984	Fndc1	2.85078	3.72424e-09		ENSMUSG00000005371	Fbxo11	0.89485	0.000276498		ENSMUSG00000020092	Pald1	4.8265	0.00479459		ENSMUSG00000046101	Mcmdc2	4.70395	0.00346699		ENSMUSG00000054517	Trim65	-5.17233	0.0160786		ENSMUSG00000022586	Ly6i	-5.47126	0.000258696		ENSMUSG00000038855	Itpkb	4.22873	1.15093e-15							ENSMUSG00000022033	Pbk	6.6846	5.91846e-11		ENSMUSG00000069808	Fam57a	-2.35589	0.0220547
ENSMUSG00000096956	Snhg18	2.844	0.000199898		ENSMUSG00000042364	Snx18	0.894398	0.0135041		ENSMUSG00000066807	Gm10179	4.82622	0.0429838		ENSMUSG00000023191	P3h3	4.6982	7.4513e-06		ENSMUSG00000032291	Crabp1	-5.23212	0.0446976		ENSMUSG00000074232	Gm10647	-5.596	0.0326421		ENSMUSG00000024084	Qpct	4.22723	3.04232e-09							ENSMUSG00000105478	Gm43285	6.68399	0.0347986		ENSMUSG00000028525	Pde4b	-2.3836	0.00137119
ENSMUSG00000039405	Prss23	2.83357	2.32031e-09		ENSMUSG00000027177	Hipk3	0.894225	0.00190085		ENSMUSG00000073968	Trim68	4.82241	0.0355294		ENSMUSG00000029675	Eln	4.69554	0.0028428		ENSMUSG00000068270	Shroom4	-5.28564	0.000868533		ENSMUSG00000047583	Tyw3	-5.8603	0.00355919		ENSMUSG00000051343	Rab11fip5	4.22023	2.45075e-14							ENSMUSG00000004105	Angptl2	6.68213	7.71933e-12		ENSMUSG00000032262	Elovl4	-2.43307	0.0398533
ENSMUSG00000022951	Rcan1	2.82738	1.94277e-14		ENSMUSG00000029061	Mmp23	0.894052	1.40393e-05		ENSMUSG00000059897	Zfp930	4.82097	0.001972		ENSMUSG00000066442	Mthfs	4.69266	0.000781979		ENSMUSG00000027699	Ect2	-5.29014	1.09876e-05		ENSMUSG00000068206	Pick1	-5.94943	0.040094		ENSMUSG00000074766	Ism1	4.21059	0.0266531							ENSMUSG00000022332	Khdrbs3	6.68084	0.00334737		ENSMUSG00000057440	Mpp7	-2.4352	0.0106432
ENSMUSG00000034664	Itga2b	2.82437	0.0202133		ENSMUSG00000037111	Setd7	0.893732	0.029963		ENSMUSG00000025037	Maoa	4.81913	0.000105623		ENSMUSG00000027832	Ptx3	4.68706	0.00188618		ENSMUSG00000027331	Knstrn	-5.35309	0.000627286		ENSMUSG00000025507	Pidd1	-6.10204	0.0245847		ENSMUSG00000060441	Trim5	4.20938	0.000830008							ENSMUSG00000047261	Gap43	6.67835	0.0268962		ENSMUSG00000099478	Gm28370	-2.51665	0.0178918
ENSMUSG00000020363	Gfpt2	2.80749	0.0287273		ENSMUSG00000035357	Pdzrn3	0.89297	0.00839574		ENSMUSG00000037846	Rtkn2	4.81655	0.0135806		ENSMUSG00000022221	Ripk3	4.68416	0.0268674		ENSMUSG00000039748	Exo1	-5.72254	0.0416752		ENSMUSG00000028175	Depdc1a	-6.26422	0.0147978		ENSMUSG00000026656	Fcgr2b	4.20467	6.11807e-14							ENSMUSG00000105896	Gm43311	6.67287	0.00161624		ENSMUSG00000034936	Arl4d	-2.51778	1.25136e-05
ENSMUSG00000004951	Hspb1	2.80743	1.7479e-10		ENSMUSG00000107369	Gstm2-ps1	0.892563	0.0186664		ENSMUSG00000083458	Gm5510	4.81138	1.01675e-05		ENSMUSG00000052974	Cyp2f2	4.68265	0.0478808		ENSMUSG00000041431	Ccnb1	-5.87025	0.000426661		ENSMUSG00000023940	Sgo1	-6.89887	0.023721		ENSMUSG00000027546	Atp9a	4.20304	0.0114572							ENSMUSG00000021464	Ror2	6.67057	0.0435559		ENSMUSG00000036381	P2ry14	-2.54927	0.0398017
ENSMUSG00000041836	Ptpre	2.80727	0.0311925		ENSMUSG00000056268	Dennd1b	0.890844	0.015444		ENSMUSG00000019942	Cdk1	4.79263	1.01801e-06		ENSMUSG00000070034	Sp110	4.66616	0.0496514		ENSMUSG00000012443	Kif11	-6.00864	1.83083e-05		ENSMUSG00000020798	Spns3	-6.99739	0.00214171		ENSMUSG00000020774	Aspa	4.20196	0.00760603							ENSMUSG00000030782	Tgfb1i1	6.66918	0.00033141		ENSMUSG00000009471	Myod1	-2.56056	4.05107e-10
ENSMUSG00000032265	Tent5a	2.80487	0.00503141		ENSMUSG00000021051	Ppp2r5e	0.890805	0.012849		ENSMUSG00000094786	Gm14403	4.78727	0.0235411		ENSMUSG00000031574	Star	4.65485	0.000862827		ENSMUSG00000048078	Tenm4	-6.68585	0.00328494		ENSMUSG00000061577	Adgrg5	-7.00052	0.0308648		ENSMUSG00000031709	Tbc1d9	4.20078	2.44014e-06							ENSMUSG00000025170	Rab40b	6.66697	0.00569143		ENSMUSG00000066415	Msl2	-2.65226	0.00739047
ENSMUSG00000032648	Pygm	2.80205	7.70694e-08		ENSMUSG00000028763	Hspg2	0.885919	0.00434623		ENSMUSG00000103899	Gm37940	4.77485	0.00612891		ENSMUSG00000026271	Gpr35	4.65481	0.0322321		ENSMUSG00000047003	Zfp41	-6.82259	0.0489428		ENSMUSG00000097428	AW047730	-7.12322	0.0476964		ENSMUSG00000032688	Malt1	4.20062	4.38735e-15							ENSMUSG00000084381	AA413626	6.66654	0.0164426		ENSMUSG00000019906	Lin7a	-2.69979	0.000716458
ENSMUSG00000028977	Casz1	2.79818	2.83395e-11		ENSMUSG00000044080	S100a1	0.885917	0.000100369		ENSMUSG00000094942	Gm3604	4.76417	0.0216688		ENSMUSG00000049538	Adamts16	4.6542	0.0188965		ENSMUSG00000059187	Tafa1	-6.87299	0.0265189		ENSMUSG00000106290	Gm43429	-7.18124	0.00975816		ENSMUSG00000045659	Plekha7	4.1931	0.000656323							ENSMUSG00000069633	Pex11g	6.66651	0.021236		ENSMUSG00000032834	Pwp2	-2.70121	0.014964
ENSMUSG00000105302	Gm19817	2.78535	0.0221945		ENSMUSG00000022817	Itgb5	0.883994	0.000133734		ENSMUSG00000022439	Parvg	4.76381	0.000140799		ENSMUSG00000029380	Cxcl1	4.6431	2.04367e-33		ENSMUSG00000099569	Gm18301	-6.898	0.0355572		ENSMUSG00000107254	Gm43769	-7.18909	0.0477499		ENSMUSG00000074342	I830077J02Rik	4.18826	0.00150481							ENSMUSG00000032185	Carm1	6.666	0.0301144		ENSMUSG00000055632	Hmcn2	-2.99563	1.06101e-07
ENSMUSG00000026489	Coq8a	2.78402	3.2468e-06		ENSMUSG00000027833	Shox2	0.88315	0.0436494		ENSMUSG00000023094	Msrb2	4.75958	0.00176074		ENSMUSG00000021567	Nkd2	4.63119	0.0362072		ENSMUSG00000004961	Syt5	-6.92912	0.0255182		ENSMUSG00000013974	Mcemp1	-7.22164	0.000162543		ENSMUSG00000002489	Tiam1	4.16681	3.98227e-05							ENSMUSG00000027412	Lpin3	6.6645	0.00842491		ENSMUSG00000016239	Lonrf3	-3.05532	0.0025306
ENSMUSG00000060429	Sntb1	2.77991	3.6797e-09		ENSMUSG00000060802	B2m	0.883066	5.51172e-07		ENSMUSG00000020623	Map2k6	4.75353	0.0018785		ENSMUSG00000079017	Ifi27l2a	4.62623	1.08402e-24		ENSMUSG00000042734	Ttc9	-7.0579	0.0359808		ENSMUSG00000041754	Trem3	-7.35637	0.0260221		ENSMUSG00000048482	Bdnf	4.16048	0.00187449							ENSMUSG00000016128	Stard13	6.6628	1.78662e-05		ENSMUSG00000020902	Ntn1	-3.19142	0.0487229
ENSMUSG00000051747	Ttn	2.77596	2.74077e-38		ENSMUSG00000036591	Arhgap21	0.881976	0.00620645		ENSMUSG00000029299	Abcg3	4.74743	8.04227e-06		ENSMUSG00000062488	Ifit3b	4.62346	0.019064		ENSMUSG00000039391	Ccdc81	-7.08267	0.00518732		ENSMUSG00000030165	Klrd1	-7.35655	0.0393095		ENSMUSG00000018893	Mb	4.16016	0.0297609							ENSMUSG00000028532	Cachd1	6.6575	6.82014e-05		ENSMUSG00000032344	Cgas	-3.19485	0.000124319
ENSMUSG00000038807	Rap1gap2	2.75354	0.02289		ENSMUSG00000021794	Glud1	0.880859	0.00030839		ENSMUSG00000003348	Mob3a	4.74595	0.000397703		ENSMUSG00000038179	Slamf7	4.62298	0.031662		ENSMUSG00000097343	9030407P20Rik	-7.14752	0.00846954		ENSMUSG00000022075	Rhobtb2	-7.64609	0.00517585		ENSMUSG00000003418	St8sia6	4.15856	0.000274926							ENSMUSG00000039004	Bmp6	6.65687	0.00555444		ENSMUSG00000020953	Coch	-3.26827	7.18304e-07
ENSMUSG00000050270	Tmem220	2.73379	0.0239492		ENSMUSG00000001847	Rac1	0.878804	0.0155588		ENSMUSG00000032126	Hmbs	4.74324	1.65216e-16		ENSMUSG00000019832	Rab32	4.61823	0.0345493		ENSMUSG00000093465	Gm20682	-7.15745	0.01619		ENSMUSG00000047473	Zfp30	-7.81391	0.00884411		ENSMUSG00000024897	Apba1	4.15058	0.0211954							ENSMUSG00000036617	Etl4	6.65591	0.00454925		ENSMUSG00000021835	Bmp4	-3.31157	0.00448265
ENSMUSG00000055027	Smyd1	2.72317	1.26033e-06		ENSMUSG00000074207	Adh1	0.877348	1.70254e-07		ENSMUSG00000054708	Ankrd24	4.73782	0.0492585		ENSMUSG00000016024	Lbp	4.61663	1.87722e-12		ENSMUSG00000026822	Lcn2	-7.22436	1.29111e-09		ENSMUSG00000104068	Gm37199	-7.97061	0.0372673		ENSMUSG00000039405	Prss23	4.14812	3.67586e-22							ENSMUSG00000022032	Scara5	6.65512	3.66683e-06		ENSMUSG00000053604	Rpia	-3.31299	0.0125007
ENSMUSG00000038451	Spsb2	2.72146	1.7114e-07		ENSMUSG00000001870	Ltbp1	0.876335	1.8632e-05		ENSMUSG00000035919	Bbs9	4.73293	9.69688e-05		ENSMUSG00000030498	Gas2	4.57796	0.0372936		ENSMUSG00000044551	9930012K11Rik	-7.5131	0.0473513		ENSMUSG00000053101	Gpr141	-7.98934	0.000802367		ENSMUSG00000060509	Xcr1	4.13769	0.000975131							ENSMUSG00000086728	Man2c1os	6.65462	0.0108125		ENSMUSG00000021536	Adcy2	-3.3446	0.039753
ENSMUSG00000023046	Igfbp6	2.7211	4.46213e-07		ENSMUSG00000020053	Igf1	0.876026	9.54725e-05		ENSMUSG00000085457	1110046J04Rik	4.73266	0.00525289		ENSMUSG00000098235	Gm7497	4.57791	0.00893068		ENSMUSG00000068349	Gml	-7.53195	0.000945928		ENSMUSG00000030470	Csrp3	-8.04699	0.000128159		ENSMUSG00000090946	Ccdc71l	4.13173	1.80577e-07							ENSMUSG00000056753	C330011M18Rik	6.65078	0.00441138		ENSMUSG00000037326	Capn15	-3.38707	6.57735e-05
ENSMUSG00000024617	Camk2a	2.71337	0.00501741		ENSMUSG00000037119	Fam91a1	0.874645	0.00175906		ENSMUSG00000028096	Gpr89	4.73223	0.000308288		ENSMUSG00000015083	C8g	4.57195	0.00265338		ENSMUSG00000051000	Fam160a1	-7.71558	0.00111926		ENSMUSG00000023882	Zfp54	-8.0616	1.63154e-07		ENSMUSG00000026158	Ogfrl1	4.125	1.63898e-11							ENSMUSG00000022935	Grik1	6.65018	0.0010267		ENSMUSG00000034292	Traf3ip1	-3.48464	0.00282735
ENSMUSG00000046603	Tcaim	2.71332	0.000182877		ENSMUSG00000028497	Hacd4	0.871327	0.0248909		ENSMUSG00000030802	Bckdk	4.73028	2.28421e-05		ENSMUSG00000059498	Fcgr3	4.56955	0.00309057		ENSMUSG00000037577	Ephx3	-7.76237	0.0419123		ENSMUSG00000085531	Slc36a3os	-8.09825	0.0434727		ENSMUSG00000030306	Tmtc1	4.11148	0.0233144							ENSMUSG00000104503	Gm37738	6.64973	0.0101079		ENSMUSG00000023964	Calcr	-3.60266	0.0175759
ENSMUSG00000026879	Gsn	2.70923	3.19363e-15		ENSMUSG00000021876	Rnase4	0.870985	3.95456e-07		ENSMUSG00000019987	Arg1	4.71861	1.94491e-10		ENSMUSG00000036545	Adamts2	4.56709	3.35702e-10		ENSMUSG00000029054	Gabrd	-7.77372	0.034426		ENSMUSG00000014543	Klra17	-8.28027	0.0191417		ENSMUSG00000030587	2200002D01Rik	4.10744	0.00140961							ENSMUSG00000051065	Mb21d2	6.64794	0.0065767		ENSMUSG00000028833	Ncdn	-4.18538	0.000177195
ENSMUSG00000031169	Porcn	2.6979	2.85705e-11		ENSMUSG00000041570	Camsap2	0.870577	0.0237848		ENSMUSG00000049723	Mmp12	4.71547	1.53517e-05		ENSMUSG00000055172	C1ra	4.55454	0.000393857		ENSMUSG00000034639	Setmar	-7.77712	0.0276443		ENSMUSG00000040809	Chil3	-8.76337	4.3256e-06		ENSMUSG00000060791	Gmfg	4.089	1.51169e-06							ENSMUSG00000097912	#N/A	6.64213	0.026394		ENSMUSG00000035954	Dock4	-4.27127	0.0395097
ENSMUSG00000041779	Tram2	2.69648	1.31467e-06		ENSMUSG00000024012	Mtch1	0.869225	0.000335678		ENSMUSG00000024579	Pcyox1l	4.71418	0.0217256		ENSMUSG00000026483	Fam129a	4.542	2.77484e-23		ENSMUSG00000021697	Depdc1b	-7.80477	0.0273949		ENSMUSG00000096916	Zfp850	-8.94633	0.00066177		ENSMUSG00000075014	Gm10800	4.08783	0.000222094							ENSMUSG00000107338	#N/A	6.63976	0.00722402		ENSMUSG00000104925	Gm43061	-4.60177	0.00848506
ENSMUSG00000031503	Col4a2	2.69627	3.39142e-05		ENSMUSG00000029287	Tgfbr3	0.862617	0.000915798		ENSMUSG00000030780	BC017158	4.71194	3.9714e-05		ENSMUSG00000027800	Tm4sf1	4.53433	1.13615e-15		ENSMUSG00000019848	Popdc3	-7.81598	0.000295822		ENSMUSG00000038618	Rassf7	-9.00335	2.50925e-07		ENSMUSG00000030921	Trim30a	4.08708	1.51169e-06							ENSMUSG00000037161	Mgarp	6.63892	0.000509196		ENSMUSG00000002346	Slc25a42	-5.4292	0.0109162
ENSMUSG00000037418	Best1	2.69342	0.00238537		ENSMUSG00000006403	Adamts4	0.862049	0.0065227		ENSMUSG00000059040	Eno1b	4.70397	0.00015259		ENSMUSG00000039062	Anpep	4.51472	0.000155037		ENSMUSG00000104546	Gm43858	-7.87205	0.00390074		ENSMUSG00000034783	Cd207	-12.0985	1.27366e-17		ENSMUSG00000043999	Gpr75	4.08442	0.0464887							ENSMUSG00000038593	Tctn1	6.63777	0.00973175		ENSMUSG00000052125	F730043M19Rik	-5.5453	0.0219358
ENSMUSG00000090877	Hspa1b	2.69232	1.56059e-10		ENSMUSG00000017493	Igfbp4	0.859535	0.00211897		ENSMUSG00000031451	Gas6	4.70235	0.0136873		ENSMUSG00000018474	Chd3	4.49879	0.000330892		ENSMUSG00000034311	Kif4	-7.88137	0.0050158							ENSMUSG00000043263	Ifi209	4.08239	2.41255e-06							ENSMUSG00000014776	Nol3	6.63699	0.0170785		ENSMUSG00000071005	Ccl19	-5.8115	0.0152272
ENSMUSG00000032060	Cryab	2.68628	1.67444e-19		ENSMUSG00000026825	Dnm1	0.858559	0.0130356		ENSMUSG00000042616	Oscp1	4.69198	0.00064568		ENSMUSG00000021066	Atl1	4.4894	0.0398667		ENSMUSG00000019891	Dcbld1	-7.95518	0.000210471							ENSMUSG00000069171	Nr2f1	4.07534	0.0345996							ENSMUSG00000081058	H3c15	6.63669	0.0116521		ENSMUSG00000024987	Cyp26a1	-6.19875	0.0407815
ENSMUSG00000031963	Bmper	2.67972	0.0071521		ENSMUSG00000021096	Ppm1a	0.857677	0.0244456		ENSMUSG00000058542	Gm15590	4.68485	4.97545e-06		ENSMUSG00000027750	Postn	4.48872	1.6024e-17		ENSMUSG00000020407	Upp1	-8.0169	2.88495e-06							ENSMUSG00000104814	Gm42979	4.0752	0.0284854							ENSMUSG00000097122	#N/A	6.63129	0.0121915		ENSMUSG00000024039	Cbs	-6.24222	0.00218929
ENSMUSG00000030793	Pycard	2.67632	3.95089e-06		ENSMUSG00000024843	Chka	0.857655	0.000580664		ENSMUSG00000043157	Arl11	4.68229	8.43452e-14		ENSMUSG00000003541	Ier3	4.48862	4.36814e-21		ENSMUSG00000036198	Arhgap36	-8.06535	0.016861							ENSMUSG00000103596	Gm37354	4.07297	0.0373002							ENSMUSG00000085615	A330035P11Rik	6.62748	0.00476298		ENSMUSG00000049313	Sorl1	-6.3838	0.0214391
ENSMUSG00000002076	Hsf2bp	2.67193	3.65777e-07		ENSMUSG00000095687	Rnaset2a	0.857645	0.0369202		ENSMUSG00000027978	Prss12	4.67219	0.0477628		ENSMUSG00000020669	Sh3yl1	4.46877	0.00234418		ENSMUSG00000039760	Il22ra2	-8.0685	0.0165401							ENSMUSG00000002007	Srpk3	4.07096	0.0274079							ENSMUSG00000013921	Clip3	6.62225	0.000500024		ENSMUSG00000044788	Fads6	-6.45742	0.00536064
ENSMUSG00000068417	Pnp2	2.67166	0.0331641		ENSMUSG00000022114	Spry2	0.857481	0.0191465		ENSMUSG00000089669	Tnfsf13	4.67126	4.90964e-06		ENSMUSG00000024899	Papss2	4.45567	0.016914		ENSMUSG00000006777	Krt23	-8.09442	0.0214431							ENSMUSG00000068606	Gm4841	4.06992	0.0354							ENSMUSG00000045573	Penk	6.62212	1.14478e-06		ENSMUSG00000047443	Erfe	-6.82546	2.9791e-16
ENSMUSG00000026574	Dpt	2.65256	8.86728e-06		ENSMUSG00000015501	Hivep2	0.856702	0.000335678		ENSMUSG00000040749	Siah1b	4.6618	0.00300091		ENSMUSG00000019590	Cyb561	4.44907	2.55322e-05		ENSMUSG00000067001	Serpinb7	-8.19041	0.0154911							ENSMUSG00000075015	Gm10801	4.06978	0.000242704							ENSMUSG00000030683	Sez6l2	6.61994	0.00998471		ENSMUSG00000029075	Tnfrsf4	-7.3333	0.00974032
ENSMUSG00000032085	Tagln	2.64939	6.2172e-05		ENSMUSG00000063889	Crem	0.856605	0.000166758		ENSMUSG00000030677	Kif22	4.66026	0.00193264		ENSMUSG00000033788	Dysf	4.41453	0.0363605		ENSMUSG00000074384	AI429214	-8.21566	0.000120045							ENSMUSG00000031380	Vegfd	4.06676	0.00998854							ENSMUSG00000039396	Neil3	6.61962	0.00158291		ENSMUSG00000089998	Phtf1os	-7.75639	0.00629666
ENSMUSG00000038587	Akap12	2.6467	0.000115101		ENSMUSG00000028514	Usp24	0.856245	0.0191083		ENSMUSG00000033985	Tesk2	4.656	1.71917e-05		ENSMUSG00000039529	Atp8b1	4.37822	0.00650293		ENSMUSG00000034648	Lrrn1	-8.31597	0.00198661							ENSMUSG00000035296	Sgcg	4.0531	0.0271879							ENSMUSG00000043153	Crppa	6.61711	0.0389998		ENSMUSG00000053461	Hhipl2	-7.80821	0.0220348
ENSMUSG00000033460	Armcx1	2.64514	0.000513731		ENSMUSG00000028167	Bdh2	0.854225	0.033507		ENSMUSG00000031618	Nr3c2	4.64158	0.0059497		ENSMUSG00000000392	Fap	4.36096	0.000557031		ENSMUSG00000097101	1810034E14Rik	-8.37016	5.40744e-05							ENSMUSG00000037849	Ifi206	4.05141	0.000553042							ENSMUSG00000001946	Esam	6.61087	0.0074764		ENSMUSG00000085033	Gm11646	-7.81839	0.0271242
ENSMUSG00000037405	Icam1	2.64039	7.02214e-09		ENSMUSG00000028820	Sfpq	0.85328	3.8672e-05		ENSMUSG00000000127	Fer	4.63833	0.000301851		ENSMUSG00000023885	Thbs2	4.31352	0.0316631		ENSMUSG00000042379	Esm1	-8.92349	4.57038e-07							ENSMUSG00000024529	Lox	4.04766	3.41094e-07							ENSMUSG00000104475	#N/A	6.61041	0.020687		ENSMUSG00000023828	Slc22a3	-7.9319	0.043301
ENSMUSG00000039450	Dcxr	2.62479	0.00128924		ENSMUSG00000032243	Itga11	0.849593	0.00441893		ENSMUSG00000092056	Gm7289	4.63722	0.0101956		ENSMUSG00000064080	Fbln2	4.31125	2.94279e-05		ENSMUSG00000072944	Nup62cl	-9.19923	5.09974e-08							ENSMUSG00000090439	Gm17455	4.04644	0.0263519							ENSMUSG00000106121	Gm42679	6.61038	0.0282709		ENSMUSG00000106364	Gm42994	-7.96836	0.000355171
ENSMUSG00000065208	Gm24616	2.62181	0.00412515		ENSMUSG00000069763	Tmem100	0.846575	0.0112304		ENSMUSG00000028532	Cachd1	4.63581	0.0332649		ENSMUSG00000029379	Cxcl3	4.29573	0.0363065		ENSMUSG00000050066	A130023I24Rik	-9.26163	3.56329e-06							ENSMUSG00000047604	Frat2	4.0453	0.000306586							ENSMUSG00000003279	Dlgap1	6.61007	0.00497842		ENSMUSG00000050147	F2rl3	-8.03533	0.0166826
ENSMUSG00000041828	Abca8a	2.61778	0.00233328		ENSMUSG00000034795	Ccdc122	0.842683	0.0343345		ENSMUSG00000036086	Zranb3	4.63546	2.5083e-05		ENSMUSG00000060063	Alox5ap	4.29401	0.00929212												ENSMUSG00000055148	Klf2	4.04075	5.64829e-12							ENSMUSG00000026921	Egfl7	6.61004	0.00749639		ENSMUSG00000022949	Clic6	-8.38181	0.0118887
ENSMUSG00000031740	Mmp2	2.61307	2.12709e-15		ENSMUSG00000025584	Pde8a	0.840386	0.03198		ENSMUSG00000057551	Zfp317	4.63081	0.0107171		ENSMUSG00000026536	Ifi211	4.28359	2.61067e-08												ENSMUSG00000085042	Abhd11os	4.03833	0.0191169							ENSMUSG00000036867	Smad6	6.60933	0.00987688		ENSMUSG00000028150	Rorc	-8.43281	0.000159911
ENSMUSG00000061353	Cxcl12	2.61021	1.3471e-09		ENSMUSG00000020432	Tcn2	0.837763	0.000208172		ENSMUSG00000033222	Ttf2	4.62516	0.004326		ENSMUSG00000009185	Ccl8	4.27388	1.97797e-05												ENSMUSG00000075420	Smim6	4.032	0.00395538							ENSMUSG00000096606	Tpbgl	6.607	0.00205627		ENSMUSG00000033170	Card10	-8.46538	0.0166937
ENSMUSG00000039652	Cpeb3	2.60258	0.0263313		ENSMUSG00000026536	Ifi211	0.837387	9.03177e-05		ENSMUSG00000016524	Il19	4.6251	0.0118196		ENSMUSG00000034762	Glis1	4.26802	0.0064102												ENSMUSG00000023031	Cela1	4.01555	0.000789699							ENSMUSG00000056752	Dnah9	6.60414	0.0366284		ENSMUSG00000038754	Elovl3	-8.82552	0.0018291
ENSMUSG00000015085	Entpd2	2.59876	2.84584e-08		ENSMUSG00000052681	Rap1b	0.83555	0.0331428		ENSMUSG00000003779	Kif20a	4.62316	0.00272647		ENSMUSG00000028047	Thbs3	4.26192	2.03781e-28												ENSMUSG00000030041	M1ap	4.0038	0.0338945							ENSMUSG00000025930	Msc	6.60366	0.00803358		ENSMUSG00000104140	Gm37140	-9.07226	0.0441543
ENSMUSG00000022803	Popdc2	2.59721	0.000117618		ENSMUSG00000054823	Nsd3	0.83482	0.0299191		ENSMUSG00000037904	Ankrd9	4.62235	3.66109e-05		ENSMUSG00000058427	Cxcl2	4.25618	0.00549517												ENSMUSG00000021559	Dapk1	4.00205	4.80828e-09							ENSMUSG00000038967	Pdk2	6.60232	0.0168422		ENSMUSG00000009772	Nuak2	-9.18858	0.0346954
ENSMUSG00000045377	Tmem88	2.59563	0.00796072		ENSMUSG00000028163	Nfkb1	0.833975	3.96723e-06		ENSMUSG00000025157	Zdhhc16	4.61568	9.10553e-05		ENSMUSG00000069516	Lyz2	4.25346	1.25108e-05												ENSMUSG00000089929	Bcl2a1b	3.9998	5.74581e-06							ENSMUSG00000006931	P3h4	6.59797	3.09156e-06		ENSMUSG00000021903	Galnt15	-9.41676	0.0283306
ENSMUSG00000006576	Slc4a3	2.59129	0.0178604		ENSMUSG00000027806	Tsc22d2	0.833644	0.00839574		ENSMUSG00000026602	Nphs2	4.60918	0.0266069		ENSMUSG00000022148	Fyb	4.23951	0.0174784												ENSMUSG00000022817	Itgb5	3.98396	9.14615e-09							ENSMUSG00000029790	Cep41	6.59548	0.0107778		ENSMUSG00000107168	Gm42507	-9.47141	8.61863e-07
ENSMUSG00000054484	Tmem62	2.57894	1.1869e-09		ENSMUSG00000060002	Chpt1	0.831491	0.0165829		ENSMUSG00000040220	Gas8	4.59905	7.75356e-07		ENSMUSG00000061353	Cxcl12	4.23217	2.40277e-06												ENSMUSG00000096956	Snhg18	3.97675	0.000297923							ENSMUSG00000000881	Dlg3	6.59239	0.0477171		ENSMUSG00000051444	Bbs12	-9.57665	3.4258e-09
ENSMUSG00000050288	Fzd2	2.57784	0.000117905		ENSMUSG00000007836	Hnrnpa0	0.831485	0.0409731		ENSMUSG00000031200	Mtcp1	4.59546	1.00346e-05		ENSMUSG00000029661	Col1a2	4.22991	3.1691e-58												ENSMUSG00000018334	Ksr1	3.97198	1.38498e-07							ENSMUSG00000081769	Gm12216	6.58833	0.00994738		ENSMUSG00000067279	Ppp1r3c	-9.64925	0.00231511
ENSMUSG00000030319	Cand2	2.56687	0.0226679		ENSMUSG00000039062	Anpep	0.830686	0.0166014		ENSMUSG00000024327	Slc39a7	4.59495	0.00574399		ENSMUSG00000041329	Atp1b2	4.20325	0.0400226												ENSMUSG00000030399	Ckm	3.9675	0.00141642							ENSMUSG00000022244	Amacr	6.58832	8.98486e-06		ENSMUSG00000097307	Gm26834	-9.72068	7.18304e-07
ENSMUSG00000034845	Plvap	2.56334	0.0426631		ENSMUSG00000029178	Klf3	0.826631	0.0355973		ENSMUSG00000036887	C1qa	4.59099	4.73455e-19		ENSMUSG00000049811	Fam161a	4.18899	0.00956289												ENSMUSG00000024397	Aif1	3.96569	1.8066e-05							ENSMUSG00000019966	Kitl	6.58476	1.17909e-05		ENSMUSG00000030507	Dbx1	-9.89894	2.65056e-09
ENSMUSG00000028420	Tmem38b	2.55316	1.16236e-17		ENSMUSG00000020132	Rab21	0.825053	0.0103654		ENSMUSG00000021120	Pigh	4.58822	0.00329529		ENSMUSG00000039908	Slc26a11	4.18693	0.00333121												ENSMUSG00000085604	Dhx58os	3.95633	0.00605897							ENSMUSG00000067297	Ifit1bl2	6.58265	0.0183639		ENSMUSG00000030745	Il21r	-21.5686	3.71758e-06
ENSMUSG00000035692	Isg15	2.54797	0.000465322		ENSMUSG00000069255	Dusp22	0.825048	0.0355138		ENSMUSG00000079168	Cd209g	4.57917	0.049991		ENSMUSG00000021390	Ogn	4.17404	7.1752e-36												ENSMUSG00000039960	Rhou	3.95276	0.000543545							ENSMUSG00000079012	Serpina3m	6.57835	0.0118325		ENSMUSG00000025905	Oprk1	-21.5888	3.63499e-06
ENSMUSG00000044734	Serpinb1a	2.54232	0.000404143		ENSMUSG00000019843	Fyn	0.823565	0.0239322		ENSMUSG00000030798	Cd37	4.57783	2.96294e-14		ENSMUSG00000020105	Lrig3	4.17249	4.87448e-05												ENSMUSG00000035493	Tgfbi	3.94968	1.6417e-10							ENSMUSG00000021884	Hacl1	6.57577	0.00105376		ENSMUSG00000093559	Gm20705	-21.5888	3.63499e-06
ENSMUSG00000028364	Tnc	2.53546	6.82321e-06		ENSMUSG00000040782	Cop1	0.823399	0.00311649		ENSMUSG00000005233	Spc25	4.57548	5.82789e-11		ENSMUSG00000034591	Slc41a2	4.1668	0.00908248												ENSMUSG00000102151	Gm37472	3.94197	0.00176185							ENSMUSG00000022220	Adcy4	6.57305	0.0129145		ENSMUSG00000047237	Fbxw21	-21.609	3.60866e-06
ENSMUSG00000055653	Gpc3	2.53493	0.0183418		ENSMUSG00000023224	Serping1	0.820238	0.000697651		ENSMUSG00000060260	Pwwp2b	4.56442	0.000202373		ENSMUSG00000034422	Parp14	4.14742	0.00689588												ENSMUSG00000037683	Armc3	3.94131	0.0358631							ENSMUSG00000099470	Gm29340	6.57232	0.000868669		ENSMUSG00000021239	Vsx2	-21.6178	3.58776e-06
ENSMUSG00000020241	Col6a2	2.53299	2.08905e-06		ENSMUSG00000032011	Thy1	0.819777	0.00887642		ENSMUSG00000050786	Ccdc126	4.55978	0.00349998		ENSMUSG00000006205	Htra1	4.14424	3.61714e-06												ENSMUSG00000024986	Hhex	3.93762	1.53512e-05							ENSMUSG00000062257	Opcml	6.57085	0.032798		ENSMUSG00000001622	Csn3	-21.6178	3.58776e-06
ENSMUSG00000020473	Aebp1	2.52419	8.86728e-06		ENSMUSG00000058135	Gstm1	0.817924	0.00902472		ENSMUSG00000009894	Snap47	4.55655	5.80554e-05		ENSMUSG00000030701	Plekhb1	4.13831	8.78919e-10												ENSMUSG00000079481	Nhsl2	3.93519	0.000138948							ENSMUSG00000020121	Srgap1	6.56772	0.000511878		ENSMUSG00000093537	Gm7584	-21.6288	3.58669e-06
ENSMUSG00000032186	Tmod2	2.52375	0.000311391		ENSMUSG00000022533	Atp13a3	0.817853	0.00346269		ENSMUSG00000032185	Carm1	4.55625	0.0285504		ENSMUSG00000028780	Sema3c	4.12846	0.000348052												ENSMUSG00000104200	Gm37399	3.93398	0.026757							ENSMUSG00000103572	Gm37115	6.5661	0.034196		ENSMUSG00000085171	D830026I12Rik	-21.6881	3.3118e-06
ENSMUSG00000028047	Thbs3	2.51635	0.000212476		ENSMUSG00000013846	St3gal1	0.817368	0.000745472		ENSMUSG00000019039	Dalrd3	4.54561	7.03672e-05		ENSMUSG00000044952	Kctd21	4.11996	0.0438517												ENSMUSG00000039410	Prdm16	3.93344	0.032777							ENSMUSG00000105460	Gm42671	6.56555	0.0400847		ENSMUSG00000033427	Upb1	-21.7428	3.07834e-06
ENSMUSG00000027859	Ngf	2.50573	5.83252e-05		ENSMUSG00000032440	Tgfbr2	0.816666	0.000247109		ENSMUSG00000034427	Myo15b	4.53285	0.041395		ENSMUSG00000023046	Igfbp6	4.11862	3.80885e-06												ENSMUSG00000026548	Slamf9	3.92828	0.00142569							ENSMUSG00000032348	Gsta4	6.56285	0.0106842		ENSMUSG00000000903	Vpreb3	-21.7428	3.07834e-06
ENSMUSG00000023885	Thbs2	2.50057	0.00198533		ENSMUSG00000020349	Ppp2ca	0.811437	2.69398e-06		ENSMUSG00000027306	Nusap1	4.52331	2.5083e-05		ENSMUSG00000022037	Clu	4.11184	0.00126517												ENSMUSG00000020377	Ltc4s	3.92733	0.000830008							ENSMUSG00000026204	Ptprn	6.56195	0.0112297
ENSMUSG00000053062	Jam2	2.50032	0.00217998		ENSMUSG00000005417	Mprip	0.810522	0.00017915		ENSMUSG00000049811	Fam161a	4.51836	0.0398		ENSMUSG00000034205	Loxl2	4.10668	3.5923e-12												ENSMUSG00000033066	Gas7	3.92543	3.12252e-05							ENSMUSG00000057176	Ccdc189	6.55949	0.0345858
ENSMUSG00000039914	Coq10a	2.49609	0.0264851		ENSMUSG00000101111	Gm28437	0.810493	0.0137301		ENSMUSG00000085890	Tnfsf13os	4.50882	0.00421955		ENSMUSG00000028128	F3	4.10402	7.59045e-08												ENSMUSG00000066058	Cldn19	3.92337	0.0419897							ENSMUSG00000078247	Airn	6.55899	1.05762e-05
ENSMUSG00000029718	Pcolce	2.49473	9.29429e-10		ENSMUSG00000034297	Med13	0.809775	0.0067207		ENSMUSG00000021720	Rnf180	4.48197	0.00860226		ENSMUSG00000021947	Cryl1	4.09759	0.00705719												ENSMUSG00000027978	Prss12	3.91987	0.00527522							ENSMUSG00000103427	Gm37534	6.55741	0.0102705
ENSMUSG00000029490	Mfsd7a	2.48671	0.0232619		ENSMUSG00000038521	C1s1	0.809692	0.000276862		ENSMUSG00000052369	Tmem106c	4.4775	2.95747e-17		ENSMUSG00000051343	Rab11fip5	4.09639	0.00865972												ENSMUSG00000022876	Samsn1	3.91657	5.3416e-07							ENSMUSG00000106443	Gm42702	6.55424	0.0270862
ENSMUSG00000034245	Hdac11	2.47337	0.0331434		ENSMUSG00000045414	Dipk2a	0.808206	0.00458935		ENSMUSG00000007891	Ctsd	4.47696	6.25744e-35		ENSMUSG00000029201	Ugdh	4.09625	3.98591e-83												ENSMUSG00000021388	Aspn	3.91472	7.19642e-06							ENSMUSG00000075012	Fjx1	6.55183	0.0170755
ENSMUSG00000021876	Rnase4	2.47136	4.15387e-05		ENSMUSG00000022564	Grina	0.806856	0.00823537		ENSMUSG00000095432	Zfp748	4.47609	0.00134033		ENSMUSG00000034353	Ramp1	4.09415	0.0190185												ENSMUSG00000026837	Col5a1	3.91439	4.05528e-10							ENSMUSG00000016024	Lbp	6.55117	2.19793e-10
ENSMUSG00000033377	Palmd	2.46959	0.00731893		ENSMUSG00000024053	Emilin2	0.806572	0.000745472		ENSMUSG00000038011	Dnah10	4.47353	0.0146227		ENSMUSG00000026249	Serpine2	4.0888	1.56809e-27												ENSMUSG00000027204	Fbn1	3.90864	4.41445e-06							ENSMUSG00000013997	Nit1	6.55104	2.52439e-05
ENSMUSG00000022440	C1qtnf6	2.46881	0.00702153		ENSMUSG00000032334	Loxl1	0.803601	1.69007e-05		ENSMUSG00000041801	Phlda3	4.47261	0.0196153		ENSMUSG00000026193	Fn1	4.08547	4.45186e-12												ENSMUSG00000096974	Gm26881	3.9029	0.0246337							ENSMUSG00000048368	Omd	6.54963	0.0287636
ENSMUSG00000017969	Ptgis	2.46794	2.53395e-06		ENSMUSG00000061589	Dot1l	0.802034	0.000967566		ENSMUSG00000042073	Abhd14b	4.47161	0.00927119		ENSMUSG00000020363	Gfpt2	4.07517	7.9739e-25												ENSMUSG00000107304	Gm43775	3.8986	0.000777169							ENSMUSG00000026715	Serpinc1	6.54958	0.011175
ENSMUSG00000022817	Itgb5	2.46768	0.0357486		ENSMUSG00000041734	Kirrel	0.801671	0.011394		ENSMUSG00000040219	Ttc12	4.44996	0.00113737		ENSMUSG00000020473	Aebp1	4.07177	1.8891e-12												ENSMUSG00000026773	Pfkfb3	3.89684	6.35035e-07							ENSMUSG00000098202	B830012L14Rik	6.54859	0.00354311
ENSMUSG00000079037	Prnp	2.46017	2.48911e-20		ENSMUSG00000031309	Rps6ka3	0.801352	7.99001e-05		ENSMUSG00000060098	Prmt7	4.44876	4.16247e-23		ENSMUSG00000024084	Qpct	4.07047	0.0160714												ENSMUSG00000025150	Cbr2	3.89337	8.6085e-09							ENSMUSG00000063727	Tnfrsf11b	6.54847	0.0263753
ENSMUSG00000024302	Dtna	2.45832	1.64647e-05		ENSMUSG00000022906	Parp9	0.797905	0.0086646		ENSMUSG00000030399	Ckm	4.44131	0.00989796		ENSMUSG00000027820	Mme	4.06738	0.00655674												ENSMUSG00000091649	Phf11b	3.88992	0.000585236							ENSMUSG00000096035	Odaph	6.54342	0.0120053
ENSMUSG00000054434	Tmem120b	2.45689	6.93413e-07		ENSMUSG00000040565	Btaf1	0.797519	0.00316402		ENSMUSG00000004018	Fancl	4.43939	3.39905e-09		ENSMUSG00000070462	Tlnrd1	4.06336	0.00233803												ENSMUSG00000049804	Armcx4	3.88558	0.00347624							ENSMUSG00000025537	Phkg1	6.54253	0.0104775
ENSMUSG00000029167	Ppargc1a	2.45629	0.035443		ENSMUSG00000044147	Arf6	0.796447	0.00508227		ENSMUSG00000001435	Col18a1	4.43614	0.0153351		ENSMUSG00000034810	Scn7a	4.04653	0.000110425												ENSMUSG00000026255	Efhd1	3.88432	0.00638168							ENSMUSG00000068854	H2bc21	6.53566	0.000435945
ENSMUSG00000097183	Gm17501	2.4543	0.00138932		ENSMUSG00000028031	Dkk2	0.796341	0.00469086		ENSMUSG00000037347	Chst7	4.42542	0.0422961		ENSMUSG00000025880	Smad7	4.03986	0.00041339												ENSMUSG00000049103	Ccr2	3.87877	1.4961e-15							ENSMUSG00000047238	Mageh1	6.53394	0.000625183
ENSMUSG00000028496	Mllt3	2.43877	8.61773e-05		ENSMUSG00000027386	Fbln7	0.790962	0.0154965		ENSMUSG00000039396	Neil3	4.42441	0.0168267		ENSMUSG00000025321	Itgb8	4.02286	0.00212253												ENSMUSG00000040722	Scamp5	3.8737	9.8929e-05							ENSMUSG00000003452	Bicd1	6.53175	0.0233722
ENSMUSG00000003541	Ier3	2.4292	9.45001e-05		ENSMUSG00000024294	Mib1	0.790636	0.0275103		ENSMUSG00000016756	Cmah	4.42192	0.00334142		ENSMUSG00000026043	Col3a1	4.01891	4.58504e-74												ENSMUSG00000074743	Thbd	3.86435	4.06479e-05							ENSMUSG00000033900	Map9	6.53067	0.0166666
ENSMUSG00000022012	Enox1	2.42405	0.039986		ENSMUSG00000044337	Ackr3	0.789809	3.4386e-06		ENSMUSG00000043153	Crppa	4.41827	0.0016264		ENSMUSG00000036334	Igsf10	4.01801	0.00616088												ENSMUSG00000026321	Tnfrsf11a	3.85501	0.00192071							ENSMUSG00000030281	Il17rc	6.52895	6.63681e-05
ENSMUSG00000021815	Mss51	2.42334	0.00940613		ENSMUSG00000035642	Aamdc	0.789029	0.0406505		ENSMUSG00000047419	Cmya5	4.41445	0.0205185		ENSMUSG00000037972	Snn	4.00656	0.00224141												ENSMUSG00000059108	Ifitm6	3.85291	1.1719e-09							ENSMUSG00000041912	Tdrkh	6.52522	0.00360549
ENSMUSG00000048388	Fam171b	2.41925	0.0412969		ENSMUSG00000033429	Mcee	0.788818	0.00553696		ENSMUSG00000000958	Slc7a7	4.41183	3.09538e-46		ENSMUSG00000036053	Fmnl2	3.99389	0.015062												ENSMUSG00000052760	A630001G21Rik	3.8504	0.00355892							ENSMUSG00000039103	Nexn	6.52334	0.000157094
ENSMUSG00000037921	Ddx60	2.40438	0.0030299		ENSMUSG00000039007	Cpq	0.787443	3.71589e-05		ENSMUSG00000033697	Arhgap39	4.40372	0.000989417		ENSMUSG00000021013	Ttc8	3.99285	0.0439567												ENSMUSG00000050954	Zfp169	3.84924	0.0406121							ENSMUSG00000071604	Fam189a2	6.52272	0.0168938
ENSMUSG00000047242	Taf9b	2.40303	1.60668e-05		ENSMUSG00000073987	Ggh	0.78658	3.7715e-05		ENSMUSG00000053693	Mast1	4.39378	0.0281304		ENSMUSG00000013523	Bcas1	3.99046	0.0311181												ENSMUSG00000032911	Cspg4	3.84794	0.000873478							ENSMUSG00000042213	Zfand4	6.52229	0.0215543
ENSMUSG00000048368	Omd	2.39898	0.0178669		ENSMUSG00000000420	Galnt1	0.785723	0.000487118		ENSMUSG00000024160	Spsb3	4.37456	0.0127409		ENSMUSG00000025092	Hspa12a	3.98462	0.0220538												ENSMUSG00000019876	Pkib	3.84783	3.66821e-07							ENSMUSG00000022594	Lynx1	6.51846	0.00961135
ENSMUSG00000035783	Acta2	2.3973	2.91998e-09		ENSMUSG00000051041	Olfml1	0.780637	0.0182739		ENSMUSG00000049091	Sephs2	4.37042	7.4174e-09		ENSMUSG00000022018	Rgcc	3.98119	2.01449e-08												ENSMUSG00000044017	Adgrd1	3.83689	0.000714281							ENSMUSG00000051890	Klhdc1	6.51704	0.011159
ENSMUSG00000067219	Nipal1	2.39366	4.33175e-05		ENSMUSG00000029659	Medag	0.779066	0.000247783		ENSMUSG00000028587	Orc1	4.3652	0.00416064		ENSMUSG00000029718	Pcolce	3.97776	8.9636e-27												ENSMUSG00000042363	Lgalsl	3.83481	0.00140961							ENSMUSG00000104140	Gm37140	6.51551	0.0459317
ENSMUSG00000043518	Rai2	2.387	1.18008e-10		ENSMUSG00000029223	Uchl1	0.778711	0.000738873		ENSMUSG00000005580	Adcy9	4.35703	0.00983719		ENSMUSG00000041797	Abca9	3.9764	0.0329719												ENSMUSG00000095280	Gm21738	3.82924	0.000331306							ENSMUSG00000055725	Paqr3	6.51502	0.0099834
ENSMUSG00000040666	Sh3bgr	2.37394	0.00355967		ENSMUSG00000059495	Arhgef12	0.778376	0.0173838		ENSMUSG00000027230	Creb3l1	4.35251	0.000565039		ENSMUSG00000035493	Tgfbi	3.97173	9.22352e-07												ENSMUSG00000053063	Clec12a	3.824	5.04708e-05							ENSMUSG00000030268	Bcat1	6.51467	6.17394e-09
ENSMUSG00000026971	Itgb6	2.3704	3.97447e-11		ENSMUSG00000075284	Wipf1	0.778231	0.0336385		ENSMUSG00000020377	Ltc4s	4.35034	1.73444e-11		ENSMUSG00000047497	Adamts12	3.96806	0.0419015												ENSMUSG00000033268	Duox1	3.82366	0.00321032							ENSMUSG00000086914	Gm16124	6.50932	0.0116689
ENSMUSG00000073002	Vamp5	2.35718	8.07382e-09		ENSMUSG00000040339	Fam102b	0.777057	0.00052971		ENSMUSG00000063445	Nmral1	4.3469	5.87626e-06		ENSMUSG00000024620	Pdgfrb	3.96105	0.0364808												ENSMUSG00000034898	Filip1	3.81788	3.8754e-06							ENSMUSG00000036634	Mag	6.5072	0.00891367
ENSMUSG00000047419	Cmya5	2.35333	0.000551275		ENSMUSG00000054555	Adam12	0.776148	0.0144317		ENSMUSG00000028678	Kif2c	4.34631	0.00035419		ENSMUSG00000031825	Crispld2	3.93727	0.0307234												ENSMUSG00000104654	Gm43814	3.81276	0.00431567							ENSMUSG00000031562	Dctd	6.50687	0.0129852
ENSMUSG00000020121	Srgap1	2.35235	0.0202133		ENSMUSG00000019929	Dcn	0.775547	2.74996e-06		ENSMUSG00000082389	Mkrn1-ps1	4.3434	0.0357658		ENSMUSG00000026697	Myoc	3.93539	0.00568625												ENSMUSG00000105677	Gm43328	3.80844	0.0346253							ENSMUSG00000097751	#N/A	6.50608	0.00742441
ENSMUSG00000024210	Ip6k3	2.34733	0.0248508		ENSMUSG00000038612	Mcl1	0.774449	6.36286e-05		ENSMUSG00000040385	Ppp1ca	4.33473	1.42593e-11		ENSMUSG00000031838	Ifi30	3.93165	4.12384e-15												ENSMUSG00000023959	Clic5	3.80751	0.00170003							ENSMUSG00000002032	Tmem25	6.50367	0.0101596
ENSMUSG00000051435	Fhad1	2.34578	0.0345524		ENSMUSG00000027893	Ahcyl1	0.773562	0.0106779		ENSMUSG00000045464	2810002D19Rik	4.32962	4.33114e-06		ENSMUSG00000045827	Serpinb9	3.92129	0.020485												ENSMUSG00000024887	Asah2	3.80186	0.00910736							ENSMUSG00000022385	Gtse1	6.50307	0.00976842
ENSMUSG00000026814	Eng	2.33364	0.00126124		ENSMUSG00000021264	Yy1	0.773535	0.0445646		ENSMUSG00000060594	Layn	4.32418	0.0124768		ENSMUSG00000032068	Plet1	3.91436	0.020936												ENSMUSG00000068079	Tcf15	3.79812	3.74637e-05							ENSMUSG00000033278	Ptprm	6.50133	0.000187295
ENSMUSG00000031953	Tmem170	2.33107	0.0104655		ENSMUSG00000029364	Wsb2	0.77228	0.0469638		ENSMUSG00000056498	Tmem154	4.31776	2.45706e-05		ENSMUSG00000031925	Maml2	3.89772	1.87867e-05												ENSMUSG00000050796	B3galt6	3.79581	0.00642915							ENSMUSG00000038042	Ptpdc1	6.50128	0.0321191
ENSMUSG00000038930	Rccd1	2.32777	2.68835e-05		ENSMUSG00000007617	Homer1	0.770551	0.00382826		ENSMUSG00000035683	Melk	4.30466	0.000643117		ENSMUSG00000041343	Ankrd42	3.89079	0.0281968												ENSMUSG00000031574	Star	3.79027	0.0140838							ENSMUSG00000045875	Adra1a	6.49967	0.00225698
ENSMUSG00000026479	Lamc2	2.32673	0.000211487		ENSMUSG00000014846	Tppp3	0.770267	0.0329189		ENSMUSG00000027255	Arfgap2	4.29964	6.48404e-06		ENSMUSG00000037003	Tns2	3.88704	0.00387079												ENSMUSG00000095891	Gm10717	3.7842	0.00087689							ENSMUSG00000026556	Vangl2	6.49239	0.0306094
ENSMUSG00000031451	Gas6	2.32349	0.010334		ENSMUSG00000024423	Impact	0.770166	0.00443368		ENSMUSG00000032400	Zwilch	4.28671	0.000515977		ENSMUSG00000047261	Gap43	3.88658	5.02254e-07												ENSMUSG00000039252	Lgi2	3.78064	0.00689137							ENSMUSG00000041540	Sox5	6.48665	0.0042482
ENSMUSG00000018672	Copz2	2.31354	0.00100359		ENSMUSG00000037306	Man1c1	0.769796	0.0357256		ENSMUSG00000106181	Gm9523	4.2837	0.00223535		ENSMUSG00000035357	Pdzrn3	3.88435	0.0325176												ENSMUSG00000021684	Pde8b	3.77939	0.00863983							ENSMUSG00000050994	Adgb	6.48073	0.0118403
ENSMUSG00000026211	Obsl1	2.30992	0.01462		ENSMUSG00000024678	Ms4a4d	0.769669	1.62088e-05		ENSMUSG00000054894	Dmac2l	4.27754	0.000100582		ENSMUSG00000096956	Snhg18	3.87604	4.9496e-17												ENSMUSG00000050957	Insl6	3.77573	0.00747877							ENSMUSG00000026042	Col5a2	6.47968	1.51694e-08
ENSMUSG00000024084	Qpct	2.3057	0.0117375		ENSMUSG00000021589	Rhobtb3	0.769465	0.0176942		ENSMUSG00000027955	Gask1b	4.27356	0.000135077		ENSMUSG00000053716	Dusp7	3.86937	0.00513143												ENSMUSG00000047747	Rnf150	3.77434	5.40129e-08							ENSMUSG00000022505	Emp2	6.4757	2.21617e-07
ENSMUSG00000051323	Pcdh19	2.30463	0.0260384		ENSMUSG00000022816	Fstl1	0.766768	1.99821e-07		ENSMUSG00000022386	Trmu	4.27053	0.0114797		ENSMUSG00000072844	G530011O06Rik	3.86933	1.74496e-07												ENSMUSG00000076617	Ighm	3.76577	0.00242406							ENSMUSG00000029669	Tspan12	6.47465	0.00879656
ENSMUSG00000050777	Tmem37	2.30167	8.78384e-05		ENSMUSG00000022867	Usp25	0.765839	0.00361863		ENSMUSG00000039206	Daglb	4.26995	0.000193344		ENSMUSG00000018920	Cxcl16	3.8571	0.0251514												ENSMUSG00000049577	Zfpm1	3.76456	0.0275337							ENSMUSG00000055612	Cdca7	6.47368	0.019304
ENSMUSG00000046442	Ppm1e	2.29111	0.019778		ENSMUSG00000073889	Il11ra1	0.765323	4.11934e-06		ENSMUSG00000044434	Gm9791	4.26968	0.00235035		ENSMUSG00000051586	Mical3	3.85291	0.00922612												ENSMUSG00000022831	Hcls1	3.75732	2.078e-07							ENSMUSG00000006369	Fbln1	6.47165	1.05762e-05
ENSMUSG00000018604	Tbx3	2.2809	0.0262038		ENSMUSG00000028557	Rnf11	0.764685	0.0385807		ENSMUSG00000003549	Ercc1	4.26611	7.44856e-06		ENSMUSG00000039899	Fgl2	3.83422	2.39879e-06												ENSMUSG00000071714	Csf2rb2	3.75604	1.50282e-05							ENSMUSG00000011658	Fuz	6.46657	0.0317235
ENSMUSG00000032271	Nnmt	2.27343	0.00819615		ENSMUSG00000045962	Wnk1	0.763314	0.00458544		ENSMUSG00000048439	Nupl2	4.26528	0.00142302		ENSMUSG00000040253	Gbp7	3.83264	0.0227654												ENSMUSG00000025902	Sox17	3.74951	0.00425149							ENSMUSG00000001656	Hoxc11	6.466	0.0362956
ENSMUSG00000007097	Atp1a2	2.26205	0.00406683		ENSMUSG00000035329	Fbxo33	0.762753	0.0146654		ENSMUSG00000022724	Riox2	4.26521	9.20275e-05		ENSMUSG00000040605	Bace2	3.82923	0.0211645												ENSMUSG00000021298	Gpr132	3.74462	0.00222544							ENSMUSG00000039200	Atf7ip2	6.46476	0.0253028
ENSMUSG00000058056	Palld	2.25853	0.00010907		ENSMUSG00000022855	Senp2	0.76187	0.00327579		ENSMUSG00000020642	Rnf144a	4.26487	0.00120781		ENSMUSG00000033880	Lgals3bp	3.82582	7.95286e-13												ENSMUSG00000096967	Gm26621	3.73896	0.0170159							ENSMUSG00000021340	Gpld1	6.46267	0.0139669
ENSMUSG00000013523	Bcas1	2.25444	5.00283e-05		ENSMUSG00000020841	Cpd	0.761444	0.0023823		ENSMUSG00000021033	Gstz1	4.2601	1.2844e-05		ENSMUSG00000069874	Irgm2	3.82308	0.0128851												ENSMUSG00000070469	Adamtsl3	3.73668	0.0162547							ENSMUSG00000045930	Clec14a	6.45819	0.0194973
ENSMUSG00000038515	Grtp1	2.25431	1.26841e-07		ENSMUSG00000096145	Vkorc1	0.760763	5.91102e-06		ENSMUSG00000073242	Dnmt3aos	4.24996	0.0133329		ENSMUSG00000034842	Art3	3.82241	4.36674e-07												ENSMUSG00000030162	Olr1	3.7353	0.000139246							ENSMUSG00000057895	Zfp105	6.45646	0.0146557
ENSMUSG00000020216	Jsrp1	2.25392	7.21714e-08		ENSMUSG00000004032	Gstm5	0.758522	0.00149683		ENSMUSG00000103206	Gm8515	4.2488	0.0484407		ENSMUSG00000013033	Adgrl1	3.82228	0.049297												ENSMUSG00000024990	Rbp4	3.73317	0.0245232							ENSMUSG00000037010	Apln	6.45314	0.00869524
ENSMUSG00000048772	Tmem53	2.24021	0.00201757		ENSMUSG00000041797	Abca9	0.755129	0.0290651		ENSMUSG00000021646	Mccc2	4.24428	0.0155717		ENSMUSG00000032011	Thy1	3.80284	2.41026e-06												ENSMUSG00000042436	Mfap4	3.72343	0.000225738							ENSMUSG00000053693	Mast1	6.44967	0.00332921
ENSMUSG00000032679	Cd59a	2.23858	0.0291375		ENSMUSG00000026103	Gls	0.754336	5.42546e-05		ENSMUSG00000025371	Chmp6	4.24291	2.57812e-06		ENSMUSG00000033355	Rtp4	3.78787	1.07361e-22												ENSMUSG00000030351	Tspan11	3.70693	0.00477505							ENSMUSG00000024340	Btnl2	6.44715	0.0176614
ENSMUSG00000038074	Fkbp14	2.23486	0.00107346		ENSMUSG00000020311	Erlec1	0.753677	0.00348142		ENSMUSG00000030271	Ogg1	4.22995	0.0176571		ENSMUSG00000070469	Adamtsl3	3.77887	0.0356319												ENSMUSG00000103076	Gm37902	3.69915	0.00592852							ENSMUSG00000092284	Gm8801	6.44548	0.0157601
ENSMUSG00000022217	Emc9	2.2327	0.00834833		ENSMUSG00000064337	mt-Rnr1	0.753636	0.00443719		ENSMUSG00000027715	Ccna2	4.22139	0.000185284		ENSMUSG00000050965	Prkca	3.76687	1.29413e-07												ENSMUSG00000042349	Ikbke	3.69644	0.000865708							ENSMUSG00000029765	Plxna4	6.44083	0.0383347
ENSMUSG00000027800	Tm4sf1	2.22884	1.14072e-05		ENSMUSG00000047446	Arl4a	0.753174	0.000155992		ENSMUSG00000027378	Nphp1	4.21716	2.99291e-05		ENSMUSG00000024754	Cemip2	3.73097	2.65286e-08												ENSMUSG00000030144	Clec4d	3.6907	2.04958e-09							ENSMUSG00000025812	Pard3	6.43925	0.00097938
ENSMUSG00000018906	P4ha2	2.22846	3.63858e-06		ENSMUSG00000040605	Bace2	0.752961	0.013057		ENSMUSG00000036905	C1qb	4.21404	1.73568e-43		ENSMUSG00000031963	Bmper	3.72961	0.0187222												ENSMUSG00000024014	Pim1	3.68034	1.93018e-08							ENSMUSG00000078190	Dnm3os	6.43711	0.0337924
ENSMUSG00000026628	Atf3	2.22289	8.57479e-06		ENSMUSG00000039286	Fndc3b	0.752627	0.00602424		ENSMUSG00000049526	Tmem202	4.1983	0.0199548		ENSMUSG00000104713	Gbp6	3.72716	0.0422997												ENSMUSG00000041362	Shtn1	3.68021	0.000157834							ENSMUSG00000035455	Fignl1	6.4352	0.00287262
ENSMUSG00000027199	Gatm	2.2227	1.19056e-11		ENSMUSG00000051323	Pcdh19	0.752437	0.00101017		ENSMUSG00000004929	Thop1	4.19809	7.56963e-05		ENSMUSG00000067219	Nipal1	3.72147	0.0318117												ENSMUSG00000061751	Kalrn	3.67561	0.000233246							ENSMUSG00000085762	Lrrc75aos2	6.43092	0.0102633
ENSMUSG00000025272	Tro	2.22201	0.00353176		ENSMUSG00000043943	Naalad2	0.748995	0.0428123		ENSMUSG00000107369	Gstm2-ps1	4.18938	4.85533e-09		ENSMUSG00000040428	Plekha4	3.71863	0.0185974												ENSMUSG00000036565	Ttyh3	3.66903	2.70987e-05							ENSMUSG00000070469	Adamtsl3	6.43022	3.96773e-07
ENSMUSG00000001604	Tcea3	2.22118	0.000727006		ENSMUSG00000028402	Mpdz	0.748321	0.00193197		ENSMUSG00000026036	Nif3l1	4.1829	0.000272372		ENSMUSG00000035692	Isg15	3.69805	0.0152951												ENSMUSG00000061882	Ccdc62	3.66747	0.0137833							ENSMUSG00000021388	Aspn	6.41763	3.19655e-11
ENSMUSG00000029664	Tfpi2	2.2177	0.000453604		ENSMUSG00000025060	Slk	0.747762	0.00674449		ENSMUSG00000033486	Catsper2	4.1824	0.0103276		ENSMUSG00000012017	Scarf2	3.69397	0.0295649												ENSMUSG00000027611	Procr	3.66631	4.69282e-11							ENSMUSG00000030410	Dmwd	6.41543	0.0133767
ENSMUSG00000027797	Dclk1	2.20673	3.04415e-09		ENSMUSG00000011008	Mcoln2	0.74577	0.0279892		ENSMUSG00000062937	Mtap	4.17795	6.85082e-24		ENSMUSG00000003746	Man1a	3.69019	6.91717e-08												ENSMUSG00000030513	Pcsk6	3.66365	0.00336475							ENSMUSG00000042807	Hecw2	6.41257	0.0094282
ENSMUSG00000025498	Irf7	2.20551	0.00975546		ENSMUSG00000039782	Cpeb2	0.744349	0.00372796		ENSMUSG00000032192	Gnb5	4.17727	0.00544898		ENSMUSG00000031673	Cdh11	3.65592	0.00341834												ENSMUSG00000032334	Loxl1	3.66198	4.19562e-06							ENSMUSG00000048772	Tmem53	6.4106	3.63938e-05
ENSMUSG00000049382	Krt8	2.18012	0.00205226		ENSMUSG00000021871	Gm49342	0.743025	0.000401304		ENSMUSG00000042066	Tmcc2	4.17598	0.0407872		ENSMUSG00000020681	Ace	3.63836	3.3821e-08												ENSMUSG00000015134	Aldh1a3	3.66168	0.00464632							ENSMUSG00000007035	Msh5	6.40995	0.00250208
ENSMUSG00000022894	Adamts5	2.17044	0.0206553		ENSMUSG00000020859	Spag9	0.741695	0.000356564		ENSMUSG00000030605	Mfge8	4.17189	1.34655e-12		ENSMUSG00000029309	Sparcl1	3.62418	3.62388e-11												ENSMUSG00000000031	H19	3.66077	0.00035275							ENSMUSG00000022574	Naprt	6.40835	0.000806608
ENSMUSG00000075702	Selenom	2.16659	0.000575252		ENSMUSG00000035107	Dcbld2	0.740977	0.00706401		ENSMUSG00000106755	Tpi-rs11	4.16499	0.00011137		ENSMUSG00000041020	Map7d2	3.61091	0.0462425												ENSMUSG00000085337	Gm15964	3.65333	0.0297289							ENSMUSG00000027254	Map1a	6.40725	0.00090394
ENSMUSG00000023965	Fbxl17	2.16344	0.000517384		ENSMUSG00000001891	Ugp2	0.740193	0.00520727		ENSMUSG00000020629	Adi1	4.16066	3.83894e-23		ENSMUSG00000047330	Kcne4	3.6073	0.0372103												ENSMUSG00000028341	Nr4a3	3.6448	3.41094e-07							ENSMUSG00000034758	Tle6	6.40667	0.0482058
ENSMUSG00000052713	Zfp608	2.15086	0.000300592		ENSMUSG00000031627	Irf2	0.738663	0.0221623		ENSMUSG00000027710	Acad9	4.15154	0.0150937		ENSMUSG00000073889	Il11ra1	3.60152	3.79054e-18												ENSMUSG00000042821	Snai1	3.6392	0.000202127							ENSMUSG00000046152	Fut10	6.40375	0.0186355
ENSMUSG00000026854	Usp20	2.14687	1.67276e-07		ENSMUSG00000053641	Dennd4a	0.735065	0.0159114		ENSMUSG00000042359	Osbpl6	4.15015	0.0171052		ENSMUSG00000020053	Igf1	3.5981	8.41821e-22												ENSMUSG00000041773	Enc1	3.63838	0.000160747							ENSMUSG00000079343	C1s2	6.40313	0.010811
ENSMUSG00000020181	Nav3	2.14474	7.53604e-06		ENSMUSG00000068245	Phf11d	0.734431	0.0299208		ENSMUSG00000020471	Pold2	4.14937	0.00197669		ENSMUSG00000026051	Ecrg4	3.59436	0.000118858												ENSMUSG00000006576	Slc4a3	3.63293	0.0101891							ENSMUSG00000033208	S100b	6.40271	0.0171247
ENSMUSG00000031342	Gpm6b	2.14004	0.00125246		ENSMUSG00000025921	Rdh10	0.734386	0.00705525		ENSMUSG00000024401	Tnf	4.14817	0.000135421		ENSMUSG00000021876	Rnase4	3.58616	1.30053e-27												ENSMUSG00000040936	Ulk4	3.62736	0.013533							ENSMUSG00000015085	Entpd2	6.40243	7.78048e-11
ENSMUSG00000028517	Plpp3	2.13918	8.71169e-06		ENSMUSG00000024646	Cyb5a	0.732716	2.80836e-06		ENSMUSG00000027469	Tpx2	4.14714	8.94801e-05		ENSMUSG00000033585	Ndn	3.58218	2.83381e-22												ENSMUSG00000074677	Sirpb1c	3.62394	0.00670474							ENSMUSG00000073791	Efcab7	6.39577	0.0382318
ENSMUSG00000078853	Igtp	2.13778	0.0412969		ENSMUSG00000030265	Kras	0.731409	0.0272876		ENSMUSG00000059412	Fxyd2	4.14336	0.000520089		ENSMUSG00000038855	Itpkb	3.58063	0.000223903												ENSMUSG00000030793	Pycard	3.61461	1.97834e-07							ENSMUSG00000033486	Catsper2	6.3941	0.0122394
ENSMUSG00000033060	Lmo7	2.13718	5.94756e-08		ENSMUSG00000034462	Pkd2	0.730846	0.0133256		ENSMUSG00000025511	Tspan4	4.13698	0.000492447		ENSMUSG00000043456	Zfp536	3.5763	0.0284715												ENSMUSG00000095134	Mid1-ps1	3.61299	0.043538							ENSMUSG00000067818	Myl9	6.39334	5.64708e-05
ENSMUSG00000052928	Ctif	2.13695	0.00326811		ENSMUSG00000022108	Itm2b	0.730558	1.37745e-05		ENSMUSG00000069515	Lyz1	4.13144	0.000170276		ENSMUSG00000024678	Ms4a4d	3.57621	2.28712e-06												ENSMUSG00000104524	Gm37333	3.61072	1.73442e-05							ENSMUSG00000005360	Slc1a3	6.39123	2.1361e-05
ENSMUSG00000028158	Mttp	2.13689	7.2482e-08		ENSMUSG00000025283	Sat1	0.730327	0.00299986		ENSMUSG00000049916	2610318N02Rik	4.12482	0.031817		ENSMUSG00000070576	Mn1	3.55944	0.00118409												ENSMUSG00000027219	Slc28a2	3.60889	0.00212192							ENSMUSG00000048232	Fbxo10	6.39005	0.0408057
ENSMUSG00000097487	Ptges3l	2.1364	0.00404245		ENSMUSG00000029108	Pcdh7	0.726899	0.0015417		ENSMUSG00000032316	Clk3	4.12309	3.44178e-10		ENSMUSG00000081704	Gm14603	3.53761	0.0441539												ENSMUSG00000009185	Ccl8	3.60273	0.000183977							ENSMUSG00000042515	Pwwp3b	6.37748	2.49899e-06
ENSMUSG00000031137	Fgf13	2.11776	8.04489e-06		ENSMUSG00000028600	Podn	0.726779	0.0433795		ENSMUSG00000022828	Gtf2e1	4.12056	0.000168884		ENSMUSG00000060166	Zdhhc8	3.52265	0.0298632												ENSMUSG00000106427	Gm42820	3.60024	0.0188729							ENSMUSG00000022579	Gpihbp1	6.37159	0.0042079
ENSMUSG00000050737	Ptges	2.11324	0.000129225		ENSMUSG00000040711	Sh3pxd2b	0.725952	0.00185127		ENSMUSG00000034842	Art3	4.12015	0.0255188		ENSMUSG00000017493	Igfbp4	3.51567	3.2816e-27												ENSMUSG00000097262	4933416M07Rik	3.59251	0.0486659							ENSMUSG00000027167	Elp4	6.36881	0.0044925
ENSMUSG00000030107	Usp18	2.1105	2.32592e-06		ENSMUSG00000037499	Nenf	0.725357	0.0104308		ENSMUSG00000028555	Ttc39a	4.11112	0.0123502		ENSMUSG00000092837	Rpph1	3.4849	0.0286168												ENSMUSG00000046805	Mpeg1	3.58948	2.31532e-08							ENSMUSG00000106353	Gm43726	6.3653	0.0326587
ENSMUSG00000051851	Rtl8c	2.10394	0.0182914		ENSMUSG00000052560	Cpne8	0.72488	0.0196643		ENSMUSG00000030672	Mylpf	4.09867	0.00023846		ENSMUSG00000048040	Arxes2	3.47868	0.0465273												ENSMUSG00000036256	Igfbp7	3.58933	0.00305183							ENSMUSG00000054951	9130008F23Rik	6.36489	0.0042482
ENSMUSG00000035642	Aamdc	2.10335	2.3837e-12		ENSMUSG00000052557	Gan	0.724796	0.0394802		ENSMUSG00000107006	Gm43105	4.08939	0.00671685		ENSMUSG00000079037	Prnp	3.46794	1.20502e-25												ENSMUSG00000006800	Sulf2	3.58686	1.50012e-10							ENSMUSG00000105550	Gm35585	6.36341	0.0371965
ENSMUSG00000036356	Csgalnact1	2.10236	0.000388032		ENSMUSG00000079557	March2	0.722329	0.0116397		ENSMUSG00000047592	Nxpe5	4.0883	0.00409118		ENSMUSG00000029484	Anxa3	3.46345	0.000408178												ENSMUSG00000031548	Sfrp1	3.58575	0.00480598							ENSMUSG00000047786	Lix1	6.35655	0.0207453
ENSMUSG00000056900	Usp13	2.10061	0.0407078		ENSMUSG00000036180	Gatad2a	0.722226	0.0225016		ENSMUSG00000032258	Lca5	4.08535	0.0288409		ENSMUSG00000019810	Fuca2	3.45844	2.97935e-10												ENSMUSG00000020261	Slc36a1	3.5822	0.00031987							ENSMUSG00000028194	Ddah1	6.34627	0.000393285
ENSMUSG00000015090	Ptgds	2.09874	0.00121328		ENSMUSG00000015085	Entpd2	0.722087	0.0010852		ENSMUSG00000018238	Gdf9	4.08175	0.0275407		ENSMUSG00000003355	Fkbp11	3.44275	2.35284e-20												ENSMUSG00000027995	Tlr2	3.57881	1.11181e-05							ENSMUSG00000024664	Fads3	6.34264	6.19822e-08
ENSMUSG00000036617	Etl4	2.09503	0.0345176		ENSMUSG00000026222	Sp100	0.720941	0.0253156		ENSMUSG00000045467	Ttll13	4.07524	0.0314539		ENSMUSG00000020241	Col6a2	3.44075	4.5055e-57												ENSMUSG00000074802	Gas2l3	3.57838	8.88685e-05							ENSMUSG00000057969	Sema3b	6.34083	0.0454341
ENSMUSG00000066026	Dhrs3	2.09028	0.00673361		ENSMUSG00000021643	Serf1	0.718733	0.0289867		ENSMUSG00000047649	Cd3eap	4.05802	0.0199053		ENSMUSG00000022665	Ccdc80	3.43935	6.18222e-18												ENSMUSG00000026712	Mrc1	3.57339	1.16769e-10							ENSMUSG00000096975	#N/A	6.33849	0.0133445
ENSMUSG00000033355	Rtp4	2.08775	0.0120647		ENSMUSG00000022708	Zbtb20	0.718607	0.00291574		ENSMUSG00000061816	Myl1	4.0571	0.000938239		ENSMUSG00000037847	Nmrk1	3.43377	0.0073318												ENSMUSG00000064899	Snord118	3.56678	0.00206511							ENSMUSG00000000296	Tpd52l1	6.33461	0.0489917
ENSMUSG00000073889	Il11ra1	2.08069	7.31111e-06		ENSMUSG00000042901	Aida	0.718365	0.00495223		ENSMUSG00000029304	Spp1	4.05164	1.40056e-11		ENSMUSG00000032265	Tent5a	3.43034	0.000982173												ENSMUSG00000021091	Serpina3n	3.56085	0.00472186							ENSMUSG00000029761	Cald1	6.33415	5.61332e-07
ENSMUSG00000020182	Ddc	2.06792	4.07037e-10		ENSMUSG00000042613	Pbxip1	0.717921	0.0169797		ENSMUSG00000018752	Tnfsfm13	4.04879	0.0255188		ENSMUSG00000079138	Gm8818	3.42721	0.0233514												ENSMUSG00000037362	Ccn3	3.55583	0.00658652							ENSMUSG00000074480	Mex3a	6.33214	0.0201477
ENSMUSG00000036334	Igsf10	2.0659	0.0171624		ENSMUSG00000090084	Srpx	0.716584	1.49937e-06		ENSMUSG00000040907	Atp1a3	4.04391	5.89718e-14		ENSMUSG00000025140	Pycr1	3.40355	2.30908e-08												ENSMUSG00000030589	Rasgrp4	3.55517	0.0034266							ENSMUSG00000018604	Tbx3	6.33169	0.0481463
ENSMUSG00000100680	1810044D09Rik	2.06216	0.0352156		ENSMUSG00000024085	Man2a1	0.716003	0.0043532		ENSMUSG00000097569	Gm26640	4.04006	0.0472693		ENSMUSG00000047749	Zc3hav1l	3.40043	0.00449492												ENSMUSG00000000682	Cd52	3.54729	7.02638e-05							ENSMUSG00000022816	Fstl1	6.32884	8.65171e-12
ENSMUSG00000037318	Traf3ip3	2.05308	3.75819e-07		ENSMUSG00000039195	1110008P14Rik	0.715993	0.0314466		ENSMUSG00000027699	Ect2	4.03804	0.000786732		ENSMUSG00000031740	Mmp2	3.39529	3.31754e-34												ENSMUSG00000040270	Bach2	3.54054	2.08526e-05							ENSMUSG00000039063	Echdc3	6.32843	0.016749
ENSMUSG00000018593	Sparc	2.04906	2.02379e-07		ENSMUSG00000040562	Gstm2	0.714252	1.36309e-06		ENSMUSG00000105189	Gm7774	4.03565	0.039403		ENSMUSG00000020810	Cygb	3.39217	0.0282744												ENSMUSG00000035385	Ccl2	3.53666	1.71178e-08							ENSMUSG00000098055	Gm26947	6.32766	0.0228741
ENSMUSG00000023092	Fhl1	2.04343	1.55819e-08		ENSMUSG00000029064	Gnb1	0.711417	0.00217222		ENSMUSG00000029387	Gtf2h3	4.03512	0.0199729		ENSMUSG00000027204	Fbn1	3.38096	1.97869e-17												ENSMUSG00000037759	Ptger2	3.53502	0.0199031							ENSMUSG00000104263	9430062P05Rik	6.3225	0.0248963
ENSMUSG00000037613	Tnfrsf23	2.04197	4.32231e-15		ENSMUSG00000042312	S100a13	0.70943	0.000123141		ENSMUSG00000054115	Skp2	4.03364	0.00262798		ENSMUSG00000041444	Arhgap32	3.37558	0.0363245												ENSMUSG00000099470	Gm29340	3.53151	0.030335							ENSMUSG00000085448	Gm13963	6.31746	0.0393251
ENSMUSG00000041540	Sox5	2.04141	0.0345524		ENSMUSG00000040128	Pnrc1	0.709386	0.00980152		ENSMUSG00000024875	Yif1a	4.03215	0.000119684		ENSMUSG00000105019	Gm43547	3.37152	0.041071												ENSMUSG00000078920	Ifi47	3.52896	0.000314707							ENSMUSG00000038068	Rnf144b	6.31488	0.00773959
ENSMUSG00000025813	Homer2	2.04137	0.0101876		ENSMUSG00000026042	Col5a2	0.708845	4.2527e-07		ENSMUSG00000097379	Gm26873	4.03207	0.0377798		ENSMUSG00000042436	Mfap4	3.33741	1.55586e-11												ENSMUSG00000017929	B4galt5	3.52828	3.82325e-05							ENSMUSG00000024909	Efemp2	6.31431	6.72145e-13
ENSMUSG00000009281	Rarres2	2.03847	0.010219		ENSMUSG00000030035	Wbp1	0.70783	0.0234175		ENSMUSG00000055676	Gm5069	4.02934	0.0492222		ENSMUSG00000029403	Cdkl2	3.31697	0.0209173												ENSMUSG00000049037	Clec4a1	3.5219	0.00229999							ENSMUSG00000046668	Cxxc5	6.31248	0.00360549
ENSMUSG00000020439	Smtn	2.0344	1.35875e-06		ENSMUSG00000038014	Fam120a	0.707163	0.00112494		ENSMUSG00000025193	Cutc	4.02824	0.0232109		ENSMUSG00000026826	Nr4a2	3.3066	1.8597e-15												ENSMUSG00000024675	Ms4a4c	3.51985	0.00122655							ENSMUSG00000048332	Lhfp	6.30826	2.2835e-06
ENSMUSG00000036564	Ndrg4	2.03205	0.000242458		ENSMUSG00000029561	Oasl2	0.705629	0.0161425		ENSMUSG00000003849	Nqo1	4.02654	0.00767312		ENSMUSG00000022330	Osr2	3.30266	1.35259e-08												ENSMUSG00000059412	Fxyd2	3.51974	0.0333352							ENSMUSG00000030630	Fah	6.30628	0.00105404
ENSMUSG00000021879	Dnah12	2.02325	0.0147148		ENSMUSG00000029050	Ski	0.704554	0.0259814		ENSMUSG00000037833	Sh2d4b	4.02513	0.0499752		ENSMUSG00000000031	H19	3.30058	0.000229816												ENSMUSG00000105896	Gm43311	3.51735	0.00172712							ENSMUSG00000030433	Sbk2	6.30621	0.0170785
ENSMUSG00000051041	Olfml1	2.02146	0.00822381		ENSMUSG00000023191	P3h3	0.704515	0.0379088		ENSMUSG00000063801	Ap3s2	4.02498	7.25919e-05		ENSMUSG00000037405	Icam1	3.29305	5.07211e-07												ENSMUSG00000024737	Slc15a3	3.51043	2.04698e-05							ENSMUSG00000036106	Prr5	6.30606	0.0278734
ENSMUSG00000023022	Lima1	2.0212	3.84247e-05		ENSMUSG00000021268	Meg3	0.704324	0.0381253		ENSMUSG00000104913	Gm6560	4.01625	5.27655e-15		ENSMUSG00000074971	Fibin	3.27831	2.02985e-07												ENSMUSG00000075254	Heg1	3.51007	4.44415e-07							ENSMUSG00000094786	Gm14403	6.30511	0.0221557
ENSMUSG00000027254	Map1a	2.01959	5.20389e-10		ENSMUSG00000022263	Trio	0.703944	0.0340415		ENSMUSG00000032491	Nradd	4.00688	0.000262513		ENSMUSG00000010663	Fads1	3.24447	0.0324047												ENSMUSG00000024053	Emilin2	3.50747	3.82442e-07							ENSMUSG00000070495	Ctcfl	6.2968	0.0191911
ENSMUSG00000028643	Svbp	2.01918	2.55094e-18		ENSMUSG00000018920	Cxcl16	0.703512	0.0421953		ENSMUSG00000052102	Gnpda1	4.00584	8.48338e-06		ENSMUSG00000031375	Bgn	3.24352	6.83058e-17												ENSMUSG00000062694	Cav3	3.50627	0.0321244							ENSMUSG00000033316	Galnt9	6.29441	0.0247937
ENSMUSG00000038072	Galnt11	2.01437	0.00864445		ENSMUSG00000031715	Smarca5	0.703161	0.00407784		ENSMUSG00000103928	Gm37893	4.00576	0.00638113		ENSMUSG00000029223	Uchl1	3.23893	3.48487e-05												ENSMUSG00000021130	Galnt16	3.50557	6.55917e-12							ENSMUSG00000020389	Cdkl3	6.29374	0.00208895
ENSMUSG00000044550	Tceal3	2.00967	0.00551845		ENSMUSG00000032014	Oaf	0.700264	0.0323103		ENSMUSG00000045322	Tlr9	3.99906	0.0222055		ENSMUSG00000020287	Mpg	3.22786	1.72717e-05												ENSMUSG00000079017	Ifi27l2a	3.50253	2.46362e-06							ENSMUSG00000097156	Gm3764	6.29026	0.0281692
ENSMUSG00000047789	Slc38a9	2.00918	0.00789286		ENSMUSG00000047712	Ust	0.70007	0.0209781		ENSMUSG00000018217	Pmp22	3.99727	4.19835e-38		ENSMUSG00000029664	Tfpi2	3.22028	1.48953e-11												ENSMUSG00000035373	Ccl7	3.49298	0.00041284							ENSMUSG00000022840	Adcy5	6.28862	0.0187045
ENSMUSG00000056602	Fry	2.00341	0.000303909		ENSMUSG00000004631	Sgce	0.697898	2.12571e-05		ENSMUSG00000032251	Irak1bp1	3.99673	0.0384223		ENSMUSG00000054720	Lrrc8c	3.20591	1.17984e-12												ENSMUSG00000056145	AI504432	3.49105	0.00632168							ENSMUSG00000030737	Slco2b1	6.28643	3.82585e-12
ENSMUSG00000028108	Ecm1	1.9956	0.000746516		ENSMUSG00000026670	Uap1	0.697418	0.00275102		ENSMUSG00000097099	Gm9917	3.99138	0.0434284		ENSMUSG00000040152	Thbs1	3.20523	0.00010458												ENSMUSG00000028364	Tnc	3.48808	1.29692e-06							ENSMUSG00000000901	Mmp11	6.28557	0.00981055
ENSMUSG00000028649	Macf1	1.98659	3.62173e-15		ENSMUSG00000047547	Cltb	0.695982	0.0120658		ENSMUSG00000060224	Pyroxd2	3.9874	0.028528		ENSMUSG00000003665	Has1	3.20196	1.31565e-05												ENSMUSG00000072844	G530011O06Rik	3.48482	2.23543e-06							ENSMUSG00000030672	Mylpf	6.28393	0.0453008
ENSMUSG00000026896	Ifih1	1.98223	0.0326545		ENSMUSG00000063760	Rnf217	0.695416	0.0150059		ENSMUSG00000035062	Zc4h2	3.98717	0.0384662		ENSMUSG00000028108	Ecm1	3.17952	3.07493e-15												ENSMUSG00000073491	Ifi213	3.48123	0.0137427							ENSMUSG00000010538	Tsacc	6.28214	0.0282823
ENSMUSG00000010721	Lmbr1	1.98202	0.0188912		ENSMUSG00000035877	Zhx3	0.694135	0.0331428		ENSMUSG00000027207	Galk2	3.9799	7.87329e-10		ENSMUSG00000022816	Fstl1	3.1736	3.15893e-35												ENSMUSG00000073412	Lst1	3.47884	2.09563e-05							ENSMUSG00000031849	Comp	6.28114	0.000731126
ENSMUSG00000070427	Il18bp	1.98008	0.0225505		ENSMUSG00000021133	Susd6	0.691942	0.0289867		ENSMUSG00000024191	Bnip1	3.97929	0.00842079		ENSMUSG00000000184	Ccnd2	3.17089	9.13073e-06												ENSMUSG00000026042	Col5a2	3.47867	3.54761e-14							ENSMUSG00000036377	C530008M17Rik	6.28066	0.0286292
ENSMUSG00000054364	Rhob	1.98004	1.77308e-05		ENSMUSG00000020257	Wdr82	0.690352	0.0297764		ENSMUSG00000041231	Ublcp1	3.97352	0.00689296		ENSMUSG00000070031	Sp140	3.15998	0.0199326												ENSMUSG00000030148	Clec4a2	3.47826	5.82671e-13							ENSMUSG00000097974	Gm10605	6.27571	0.0316936
ENSMUSG00000054150	Syne3	1.97903	0.0267819		ENSMUSG00000001123	Lgals9	0.689489	0.0073872		ENSMUSG00000010048	Ifrd2	3.95598	0.000159918		ENSMUSG00000019055	Plod1	3.1524	1.30729e-09												ENSMUSG00000034957	Cebpa	3.47695	0.00733176							ENSMUSG00000052133	Sema5b	6.27393	0.0197469
ENSMUSG00000045827	Serpinb9	1.97794	0.016724		ENSMUSG00000001687	Ubl3	0.68925	0.0182183		ENSMUSG00000026582	Sele	3.94591	0.0200873		ENSMUSG00000036256	Igfbp7	3.09722	0.0265673												ENSMUSG00000015305	Sash1	3.47576	2.19493e-11							ENSMUSG00000093688	Gm8488	6.27234	0.0182595
ENSMUSG00000030284	Creld1	1.97734	5.81236e-09		ENSMUSG00000025779	Ly96	0.682635	0.0472854		ENSMUSG00000030730	Atp2a1	3.93967	0.0184052		ENSMUSG00000073489	Ifi204	3.09544	1.38645e-10												ENSMUSG00000070691	Runx3	3.47378	0.00556613							ENSMUSG00000021044	Adck1	6.27225	6.43571e-05
ENSMUSG00000037032	Apbb1	1.97343	0.000190952		ENSMUSG00000040713	Creg1	0.680477	0.000426752		ENSMUSG00000032182	Yipf2	3.93715	0.000296985		ENSMUSG00000048388	Fam171b	3.09119	0.0266849												ENSMUSG00000096433	Zfp994	3.47056	0.00892035							ENSMUSG00000070436	Serpinh1	6.27057	5.98754e-13
ENSMUSG00000046337	Fam178b	1.96865	0.0226679		ENSMUSG00000071379	Hpcal1	0.680221	0.00320257		ENSMUSG00000020413	Hus1	3.92944	0.000797515		ENSMUSG00000097113	Gm19705	3.08902	0.0308914												ENSMUSG00000026832	Cytip	3.46875	1.22115e-05							ENSMUSG00000056313	Tcim	6.26947	1.07593e-06
ENSMUSG00000054003	Tdrd9	1.96498	0.0190389		ENSMUSG00000074457	S100a16	0.677922	3.52569e-06		ENSMUSG00000034487	Poglut3	3.92641	0.00195138		ENSMUSG00000020186	Csrp2	3.08451	1.68065e-35												ENSMUSG00000038587	Akap12	3.46045	2.03821e-05							ENSMUSG00000073002	Vamp5	6.26935	2.26179e-05
ENSMUSG00000027868	Tbx15	1.96255	1.53717e-06		ENSMUSG00000027447	Cst3	0.675912	0.000691609		ENSMUSG00000046753	Ccdc66	3.91833	0.000803756		ENSMUSG00000032679	Cd59a	3.08353	8.91068e-13												ENSMUSG00000034855	Cxcl10	3.44992	0.000315438							ENSMUSG00000033470	Cysltr2	6.26822	0.0260601
ENSMUSG00000005148	Klf5	1.95421	0.00634184		ENSMUSG00000106106	#N/A	0.674671	0.00181911		ENSMUSG00000085091	Egfros	3.91555	0.0341602		ENSMUSG00000025190	Got1	3.07801	7.85227e-38												ENSMUSG00000071068	Treml2	3.44684	0.0476474							ENSMUSG00000028402	Mpdz	6.26714	8.65475e-07
ENSMUSG00000049536	Tceal1	1.95088	0.000202872		ENSMUSG00000037822	Smim14	0.674218	0.000198082		ENSMUSG00000062743	Zfp677	3.90756	0.00156676		ENSMUSG00000061878	Sphk1	3.07508	3.80882e-06												ENSMUSG00000097162	2310010J17Rik	3.44562	0.00499702							ENSMUSG00000001435	Col18a1	6.26578	3.89413e-06
ENSMUSG00000055489	Ano5	1.949	0.000449359		ENSMUSG00000020362	Cnot6	0.673223	0.00152798		ENSMUSG00000040446	Rprd1a	3.90623	0.000143825		ENSMUSG00000098557	Kctd12	3.07278	4.05848e-05												ENSMUSG00000029379	Cxcl3	3.44332	0.00201561							ENSMUSG00000056106	#N/A	6.26445	0.0354879
ENSMUSG00000027499	Pkia	1.94867	3.72133e-18		ENSMUSG00000055653	Gpc3	0.673147	0.0054195		ENSMUSG00000026792	Lrsam1	3.90503	0.0361596		ENSMUSG00000024424	Ttc39c	3.07044	9.16036e-06												ENSMUSG00000032332	Col12a1	3.4415	9.38416e-09							ENSMUSG00000043903	Zfp469	6.26331	0.0313625
ENSMUSG00000061758	Akr1b10	1.94822	6.41085e-08		ENSMUSG00000028164	Manba	0.670711	0.0137838		ENSMUSG00000011382	Dhdh	3.90268	0.000312374		ENSMUSG00000038059	Smim3	3.06995	3.59835e-32												ENSMUSG00000070858	Gm1673	3.43649	0.000358107							ENSMUSG00000020413	Hus1	6.2627	0.00153933
ENSMUSG00000047617	Paxx	1.94387	4.02597e-07		ENSMUSG00000094483	Purb	0.668962	0.0180631		ENSMUSG00000067219	Nipal1	3.89886	0.00630136		ENSMUSG00000016494	Cd34	3.05185	1.87414e-14												ENSMUSG00000052889	Prkcb	3.43132	0.00174273							ENSMUSG00000061353	Cxcl12	6.2625	9.60828e-07
ENSMUSG00000037852	Cpe	1.93758	0.0287514		ENSMUSG00000042675	Ypel3	0.666846	0.00513314		ENSMUSG00000062526	Mppe1	3.88991	0.0109429		ENSMUSG00000028041	Adam15	3.03741	0.000143207												ENSMUSG00000058715	Fcer1g	3.43013	3.32145e-09							ENSMUSG00000000938	Hoxa10	6.25764	0.0474394
ENSMUSG00000054072	Iigp1	1.93678	0.00635377		ENSMUSG00000032020	Ubash3b	0.666227	0.0213552		ENSMUSG00000081370	Gm9105	3.87908	0.0114915		ENSMUSG00000023048	Prr13	3.0322	1.42582e-22												ENSMUSG00000004707	Ly9	3.4301	0.00556492							ENSMUSG00000025608	Podxl	6.25387	0.0096842
ENSMUSG00000026458	Ppfia4	1.93647	0.00726742		ENSMUSG00000041408	Wapl	0.660179	0.00187419		ENSMUSG00000001054	Rmnd5b	3.87493	4.58244e-05		ENSMUSG00000018774	Cd68	3.02347	0.00599052												ENSMUSG00000043099	Hic1	3.42585	0.000146706							ENSMUSG00000048636	A730049H05Rik	6.25352	0.0216973
ENSMUSG00000053279	Aldh1a1	1.9266	0.00332611		ENSMUSG00000034707	Gns	0.658497	0.0213552		ENSMUSG00000026404	Ddx59	3.8738	0.000800908		ENSMUSG00000022246	Rai14	3.00495	0.0039428												ENSMUSG00000017652	Cd40	3.42332	0.000745395							ENSMUSG00000039835	Nhsl1	6.25312	0.0212906
ENSMUSG00000026042	Col5a2	1.9243	0.000140433		ENSMUSG00000032359	Ctsh	0.658258	0.00620645		ENSMUSG00000025993	Slc40a1	3.87321	0.00710918		ENSMUSG00000026042	Col5a2	3.00365	1.045e-105												ENSMUSG00000029373	Pf4	3.42327	1.17379e-08							ENSMUSG00000056458	Mok	6.24513	0.00262212
ENSMUSG00000067818	Myl9	1.92011	2.27775e-06		ENSMUSG00000091561	Gm6665	0.657644	0.019677		ENSMUSG00000037661	Gpr160	3.86995	0.00112792		ENSMUSG00000036534	Slc38a7	2.99484	0.0377473												ENSMUSG00000102762	4930403P22Rik	3.42191	0.0136537							ENSMUSG00000066842	Hmcn1	6.24417	0.00122916
ENSMUSG00000060519	Tor3a	1.91842	2.57565e-08		ENSMUSG00000028035	Dnajb4	0.655739	0.00153258		ENSMUSG00000014361	Mertk	3.86476	0.0171052		ENSMUSG00000029378	Areg	2.99297	0.00822185												ENSMUSG00000025083	Afap1l2	3.41985	0.00587294							ENSMUSG00000104525	Gm37334	6.24319	0.0317921
ENSMUSG00000000253	Gmpr	1.91644	0.00469686		ENSMUSG00000018363	Smurf2	0.654387	0.016107		ENSMUSG00000040040	Ift88	3.86246	0.000229566		ENSMUSG00000032076	Cadm1	2.98662	4.554e-05												ENSMUSG00000005836	Gata6	3.41962	0.0366031							ENSMUSG00000092528	Nlrp1c-ps	6.24142	0.0303433
ENSMUSG00000003746	Man1a	1.91332	0.00284165		ENSMUSG00000031565	Fgfr1	0.653148	0.032759		ENSMUSG00000029524	Sirt4	3.86235	0.0323951		ENSMUSG00000000753	Serpinf1	2.9851	1.69827e-16												ENSMUSG00000055435	Maf	3.41846	2.03435e-10							ENSMUSG00000022871	Fetub	6.23935	0.0474763
ENSMUSG00000097574	C920006O11Rik	1.90583	0.0211674		ENSMUSG00000020611	Gna13	0.65022	0.00339935		ENSMUSG00000032946	Rasgrp2	3.86217	3.87715e-06		ENSMUSG00000032000	Birc3	2.97952	1.20889e-05												ENSMUSG00000033213	AA467197	3.41823	3.68095e-15							ENSMUSG00000071632	2510002D24Rik	6.23823	5.26386e-05
ENSMUSG00000052852	Reep1	1.90335	1.95369e-13		ENSMUSG00000006014	Prg4	0.648785	0.0313177		ENSMUSG00000078485	Plekhn1	3.86015	0.00988956		ENSMUSG00000047907	Tshz2	2.97728	0.0193821												ENSMUSG00000070476	Fam217b	3.41239	0.00565939							ENSMUSG00000033033	Calhm2	6.23604	0.0194558
ENSMUSG00000039782	Cpeb2	1.89718	0.00698044		ENSMUSG00000029202	Pds5a	0.647147	0.0191262		ENSMUSG00000002835	Chaf1a	3.85552	0.0291202		ENSMUSG00000032332	Col12a1	2.95724	1.58383e-05												ENSMUSG00000039116	Adgrg6	3.38867	6.54742e-05							ENSMUSG00000085779	Atcayos	6.23434	0.0369934
ENSMUSG00000031543	Ank1	1.89676	0.000755098		ENSMUSG00000012428	Steap4	0.644971	0.00193669		ENSMUSG00000039834	Zfp335	3.8547	0.0408921		ENSMUSG00000062980	Cped1	2.95024	0.0481701												ENSMUSG00000056492	Adgrf5	3.38049	0.000507203							ENSMUSG00000034041	Lyl1	6.233	0.0190211
ENSMUSG00000028195	Ccn1	1.8932	0.000223071		ENSMUSG00000046138	9930021J03Rik	0.642609	0.042442		ENSMUSG00000054309	Cpsf3	3.85467	0.00036638		ENSMUSG00000040560	Wdr7	2.94503	0.00669755												ENSMUSG00000079419	Ms4a6c	3.37938	9.80338e-05							ENSMUSG00000049791	Fzd4	6.23077	0.0269414
ENSMUSG00000019843	Fyn	1.88945	0.0462064		ENSMUSG00000020580	Rock2	0.639927	0.00823537		ENSMUSG00000097290	1300002E11Rik	3.85084	0.0310939		ENSMUSG00000024044	Epb41l3	2.94454	0.0350953												ENSMUSG00000021213	Akr1c13	3.37567	0.00724704							ENSMUSG00000055301	Adh7	6.22603	0.0314662
ENSMUSG00000020173	Cobl	1.88702	2.5115e-19		ENSMUSG00000033184	Tmed7	0.639012	0.0271042		ENSMUSG00000095690	Rab11b-ps2	3.85072	1.12639e-05		ENSMUSG00000031451	Gas6	2.94317	0.00248364												ENSMUSG00000100394	Gm28791	3.37408	0.010844							ENSMUSG00000034445	Cyb561a3	6.22597	0.00166256
ENSMUSG00000031538	Plat	1.88372	0.00710472		ENSMUSG00000028111	Ctsk	0.638151	4.11934e-06		ENSMUSG00000106219	5830416I19Rik	3.84869	0.00175277		ENSMUSG00000024781	Lipa	2.9411	3.35129e-07												ENSMUSG00000060572	Mfap2	3.37349	0.00722647							ENSMUSG00000029923	Rab19	6.22175	0.0315695
ENSMUSG00000022540	Rogdi	1.88252	1.86321e-05		ENSMUSG00000040466	Blvrb	0.63279	0.0303423		ENSMUSG00000037217	Syn1	3.84416	0.0435669		ENSMUSG00000070327	Rnf213	2.93997	1.88247e-06												ENSMUSG00000020901	Pik3r5	3.37238	1.07217e-07							ENSMUSG00000034362	Csta1	6.21986	0.0250203
ENSMUSG00000035258	Abi3bp	1.87892	0.00121358		ENSMUSG00000049470	Aff4	0.632087	0.0067846		ENSMUSG00000021876	Rnase4	3.84197	1.6922e-10		ENSMUSG00000075702	Selenom	2.9374	8.73128e-34												ENSMUSG00000039476	Prrx2	3.37154	0.000251759							ENSMUSG00000104621	Gm43185	6.21908	0.0224787
ENSMUSG00000010830	Kdelr3	1.87842	7.16549e-06		ENSMUSG00000013622	Atraid	0.631998	2.94729e-05		ENSMUSG00000025920	Stau2	3.82638	0.0079911		ENSMUSG00000047557	Lxn	2.92845	0.000339832												ENSMUSG00000020641	Rsad2	3.36407	7.29606e-07							ENSMUSG00000096910	Zfp955b	6.2154	0.0197367
ENSMUSG00000031523	Dlc1	1.87636	9.12111e-05		ENSMUSG00000030275	Etnk1	0.628552	0.00631462		ENSMUSG00000028683	Eif2b3	3.82401	6.88593e-07		ENSMUSG00000024909	Efemp2	2.92762	2.61529e-14												ENSMUSG00000029126	Nsg1	3.36325	5.48992e-06							ENSMUSG00000040852	Plekhh2	6.21538	0.00342926
ENSMUSG00000040852	Plekhh2	1.86486	0.000659551		ENSMUSG00000034252	Senp6	0.62759	0.00394557		ENSMUSG00000020102	Slc16a7	3.82302	5.77709e-09		ENSMUSG00000040249	Lrp1	2.92165	0.000452067												ENSMUSG00000035208	Slfn8	3.36248	3.21518e-10							ENSMUSG00000022679	Mpv17l	6.20704	0.00160959
ENSMUSG00000033578	Tmem35a	1.85464	0.000399073		ENSMUSG00000008540	Mgst1	0.627473	4.02401e-05		ENSMUSG00000021846	Peli2	3.81829	0.0139916		ENSMUSG00000021281	Tnfaip2	2.92134	0.000269687												ENSMUSG00000020473	Aebp1	3.35813	6.11807e-14							ENSMUSG00000023960	Enpp5	6.20478	0.000142471
ENSMUSG00000019539	Rcn3	1.85393	0.000298495		ENSMUSG00000064368	mt-Nd6	0.62464	0.0019559		ENSMUSG00000021013	Ttc8	3.81817	0.011448		ENSMUSG00000026574	Dpt	2.91834	1.93122e-20												ENSMUSG00000020638	Cmpk2	3.34873	7.87192e-08							ENSMUSG00000032374	Plod2	6.20437	6.00574e-05
ENSMUSG00000001768	Rin2	1.85202	0.0222836		ENSMUSG00000033004	Mycbp2	0.622361	0.0221436		ENSMUSG00000004609	Cd33	3.81091	0.000821751		ENSMUSG00000048482	Bdnf	2.91818	0.00133567												ENSMUSG00000070031	Sp140	3.34551	3.68946e-07							ENSMUSG00000063838	Cdc42ep5	6.19912	0.000225197
ENSMUSG00000052684	Jun	1.84854	5.72541e-06		ENSMUSG00000040249	Lrp1	0.622106	0.000807334		ENSMUSG00000005447	Pafah1b3	3.80982	4.13609e-06		ENSMUSG00000097328	Tnfsf12	2.91513	0.00125891												ENSMUSG00000026430	Rassf5	3.34011	0.00110161							ENSMUSG00000061603	Akap6	6.19833	0.0301989
ENSMUSG00000070385	Ampd1	1.84701	0.00861223		ENSMUSG00000022283	Pabpc1	0.62175	0.000972599		ENSMUSG00000071253	Slc25a16	3.80451	1.74756e-07		ENSMUSG00000043391	2510009E07Rik	2.9148	0.00738142												ENSMUSG00000102764	Gm37183	3.33984	0.0293775							ENSMUSG00000057604	Lmcd1	6.19613	1.21104e-05
ENSMUSG00000040181	Fmo1	1.84503	1.19997e-06		ENSMUSG00000038400	Pmepa1	0.62039	0.000826187		ENSMUSG00000033488	Cryzl2	3.80245	2.67772e-12		ENSMUSG00000032271	Nnmt	2.9136	6.31246e-10												ENSMUSG00000035352	Ccl12	3.33523	0.0076749							ENSMUSG00000085687	Gm16153	6.19441	0.0496356
ENSMUSG00000038351	Sgsm2	1.84322	0.0446956		ENSMUSG00000057531	Dtnbp1	0.617624	0.0458634		ENSMUSG00000028700	Pomgnt1	3.79887	6.18987e-05		ENSMUSG00000030055	Rab43	2.91273	0.0427339												ENSMUSG00000070605	Zfp992	3.33523	0.0368516							ENSMUSG00000047669	Msl3l2	6.19174	0.0304061
ENSMUSG00000032388	Spg21	1.84312	4.14114e-17		ENSMUSG00000056481	Cd248	0.617587	1.47455e-05		ENSMUSG00000040532	Abhd11	3.79858	1.87848e-06		ENSMUSG00000002900	Lamb1	2.90062	3.27815e-08												ENSMUSG00000058298	Mcm9	3.32688	0.00205141							ENSMUSG00000097559	D430018E03Rik	6.1876	0.0418785
ENSMUSG00000023074	Mospd1	1.84302	8.19398e-09		ENSMUSG00000002900	Lamb1	0.616889	0.0173474		ENSMUSG00000025227	Mfsd13a	3.79377	0.00049612		ENSMUSG00000054555	Adam12	2.89839	0.0195011												ENSMUSG00000024049	Myom1	3.3239	0.0229597							ENSMUSG00000063765	Chadl	6.18708	0.0435559
ENSMUSG00000030353	Tead4	1.84206	0.0360516		ENSMUSG00000062078	Qk	0.615022	0.00213615		ENSMUSG00000021665	Hexb	3.79368	2.13279e-29		ENSMUSG00000030220	Arhgdib	2.88339	4.03456e-08												ENSMUSG00000097113	Gm19705	3.32181	0.00127365							ENSMUSG00000067928	Zfp760	6.18707	0.0241293
ENSMUSG00000020695	Mrc2	1.83293	0.0118852		ENSMUSG00000029135	Fosl2	0.61428	0.0347246		ENSMUSG00000064193	Gm4735	3.79004	0.00022718		ENSMUSG00000039145	Camk1d	2.8693	2.63344e-09												ENSMUSG00000022623	Shank3	3.3209	0.0245232							ENSMUSG00000052305	Hbb-bs	6.18619	0.00602827
ENSMUSG00000039646	Vasn	1.82979	0.00371002		ENSMUSG00000023852	Chd1	0.613953	0.0217639		ENSMUSG00000032456	Nmnat3	3.78754	0.00470061		ENSMUSG00000036905	C1qb	2.86908	0.00911023												ENSMUSG00000043939	A530064D06Rik	3.31949	0.0134788							ENSMUSG00000104554	Gm4610	6.18573	0.00492479
ENSMUSG00000026109	Tmeff2	1.82861	0.0269236		ENSMUSG00000026483	Fam129a	0.607139	0.0138356		ENSMUSG00000084230	Gm14388	3.78662	0.0174488		ENSMUSG00000041936	Agrn	2.86399	1.50867e-09												ENSMUSG00000025880	Smad7	3.31717	9.60027e-06							ENSMUSG00000037251	Pomk	6.18541	0.000647742
ENSMUSG00000028557	Rnf11	1.82676	0.0179875		ENSMUSG00000092341	Malat1	0.605895	0.000563877		ENSMUSG00000072115	Ang	3.78468	2.08505e-11		ENSMUSG00000032353	Tmed3	2.86222	4.32652e-18												ENSMUSG00000001768	Rin2	3.3148	3.33478e-10							ENSMUSG00000041261	Car8	6.17774	2.10216e-06
ENSMUSG00000060678	H4c3	1.82618	0.0208708		ENSMUSG00000035048	Anapc13	0.604559	0.023292		ENSMUSG00000013155	Enkd1	3.78132	0.00227524		ENSMUSG00000029007	Agtrap	2.86144	1.38645e-10												ENSMUSG00000042286	Stab1	3.31375	4.79054e-05							ENSMUSG00000050288	Fzd2	6.1775	0.0266419
ENSMUSG00000030256	Bhlhe41	1.82034	0.00837052		ENSMUSG00000046718	Bst2	0.603786	0.00706401		ENSMUSG00000049411	Tmem241	3.7753	0.000482381		ENSMUSG00000031217	Efnb1	2.8507	0.0182653												ENSMUSG00000022636	Alcam	3.313	2.19903e-14							ENSMUSG00000101778	Gm29488	6.16744	0.00249272
ENSMUSG00000020836	Coro6	1.81372	0.00441692		ENSMUSG00000026074	Map4k4	0.603098	0.0349349		ENSMUSG00000030541	Idh2	3.77349	1.03754e-06		ENSMUSG00000072941	Sod3	2.84792	0.000424417												ENSMUSG00000030110	Ret	3.31127	0.00735783							ENSMUSG00000026023	Cdk15	6.16481	0.0297605
ENSMUSG00000001123	Lgals9	1.81238	0.0377767		ENSMUSG00000021614	Vcan	0.601745	0.00196435		ENSMUSG00000025933	Tmem14a	3.76212	0.0145615		ENSMUSG00000054675	Tmem119	2.83309	0.0326003												ENSMUSG00000060131	Atp8b4	3.29967	5.19008e-08							ENSMUSG00000085395	Gm13056	6.15807	0.0288154
ENSMUSG00000030443	Zfp583	1.80548	0.0189933		ENSMUSG00000026568	Mpc2	0.596556	0.00429279		ENSMUSG00000059343	Aldoart1	3.76149	2.01121e-08		ENSMUSG00000027955	Gask1b	2.83259	8.84002e-10												ENSMUSG00000039217	Il18	3.2946	0.000913893							ENSMUSG00000019846	Lama4	6.15774	2.7736e-07
ENSMUSG00000076258	Gm23935	1.80044	0.000349756		ENSMUSG00000029661	Col1a2	0.595572	0.00428565		ENSMUSG00000066637	Ttc32	3.75292	0.0429224		ENSMUSG00000071984	Fndc1	2.8267	1.55623e-13												ENSMUSG00000000693	Loxl3	3.29453	0.00996773							ENSMUSG00000015980	Lrrc27	6.15383	0.00158757
ENSMUSG00000049804	Armcx4	1.80012	0.0282668		ENSMUSG00000064363	mt-Nd4	0.591238	0.000796533		ENSMUSG00000045636	Mtus1	3.75235	0.000208754		ENSMUSG00000026687	Aldh9a1	2.819	0.0271956												ENSMUSG00000036353	P2ry12	3.29423	0.0153156							ENSMUSG00000029778	Adcyap1r1	6.1507	0.043193
ENSMUSG00000001211	Agpat3	1.79949	5.3583e-13		ENSMUSG00000034744	Nagk	0.589885	0.0131402		ENSMUSG00000039246	Lyplal1	3.7305	0.0211647		ENSMUSG00000039646	Vasn	2.81811	4.24977e-12												ENSMUSG00000027398	Il1b	3.29354	0.000603547							ENSMUSG00000082610	Gm13829	6.14946	0.0251764
ENSMUSG00000026748	Plxdc2	1.79937	0.000445462		ENSMUSG00000064339	mt-Rnr2	0.588144	0.00631462		ENSMUSG00000032180	Tmed1	3.72682	0.00215194		ENSMUSG00000037071	Scd1	2.80669	0.00193076												ENSMUSG00000022848	Slc49a4	3.29327	8.45145e-08							ENSMUSG00000033871	Ppargc1b	6.14193	0.0248963
ENSMUSG00000031502	Col4a1	1.78921	0.021565		ENSMUSG00000022507	1810013L24Rik	0.587683	0.0389236		ENSMUSG00000031146	Plp2	3.71752	1.3102e-15		ENSMUSG00000052605	Isoc2b	2.80305	7.00019e-09												ENSMUSG00000026126	Ptpn18	3.2921	1.13355e-05							ENSMUSG00000100014	Gm29290	6.14146	0.0262167
ENSMUSG00000026249	Serpine2	1.78428	2.36046e-06		ENSMUSG00000037722	Gnpnat1	0.585576	0.00277465		ENSMUSG00000083282	Ctsf	3.71528	0.00506819		ENSMUSG00000022265	Ank	2.80185	0.00897182												ENSMUSG00000036225	Kctd1	3.29082	0.0150917							ENSMUSG00000001739	Cldn15	6.13879	0.00231649
ENSMUSG00000008540	Mgst1	1.77001	0.00091016		ENSMUSG00000020315	Sptbn1	0.58493	0.00469309		ENSMUSG00000097242	#N/A	3.71171	0.00134033		ENSMUSG00000096145	Vkorc1	2.7941	3.41186e-25												ENSMUSG00000015243	Abca1	3.28117	5.09221e-12							ENSMUSG00000036949	Slc39a12	6.13872	0.0336368
ENSMUSG00000019872	Smpdl3a	1.76926	0.0220089		ENSMUSG00000029007	Agtrap	0.582764	0.0323963		ENSMUSG00000045410	Akr1e1	3.7062	0.002113		ENSMUSG00000054263	Lifr	2.7933	3.98416e-10												ENSMUSG00000071076	Jund	3.27801	3.15482e-08							ENSMUSG00000040605	Bace2	6.13613	0.000109333
ENSMUSG00000017466	Timp2	1.7658	0.0114209		ENSMUSG00000042289	Hsd3b7	0.580695	0.044658		ENSMUSG00000039616	Mocos	3.69628	0.000103709		ENSMUSG00000094114	#N/A	2.78885	0.0244893												ENSMUSG00000036192	Rorb	3.27361	0.0137489							ENSMUSG00000020829	Slc46a1	6.13553	0.00171805
ENSMUSG00000001119	Col6a1	1.76456	0.000335139		ENSMUSG00000066568	Lsm14a	0.580253	0.0310142		ENSMUSG00000037827	Gm5884	3.6947	0.00041787		ENSMUSG00000020546	Stxbp4	2.78864	0.000763159												ENSMUSG00000029819	Npy	3.27302	0.0153955							ENSMUSG00000034762	Glis1	6.13033	0.0285513
ENSMUSG00000023224	Serping1	1.76198	7.93678e-12		ENSMUSG00000002602	Axl	0.579382	0.0175967		ENSMUSG00000075312	Gm13597	3.69431	0.000193344		ENSMUSG00000058571	Gpc6	2.78773	0.0228131												ENSMUSG00000014361	Mertk	3.26547	0.0179374							ENSMUSG00000033268	Duox1	6.12265	0.033847
ENSMUSG00000040152	Thbs1	1.7576	2.32506e-05		ENSMUSG00000054091	1810037I17Rik	0.57848	0.0142836		ENSMUSG00000025277	Abhd6	3.692	0.0240661		ENSMUSG00000028517	Plpp3	2.78111	1.21438e-08												ENSMUSG00000054555	Adam12	3.26289	0.0194241							ENSMUSG00000024033	Rsph1	6.11551	0.03741
ENSMUSG00000033174	Mgll	1.75442	1.51005e-05		ENSMUSG00000020954	Strn3	0.578032	0.0135842		ENSMUSG00000020895	Tmem107	3.69075	0.00760974		ENSMUSG00000035279	Ssc5d	2.77823	1.57047e-06												ENSMUSG00000003665	Has1	3.25653	0.00016627							ENSMUSG00000068744	Psrc1	6.11403	0.00772412
ENSMUSG00000026483	Fam129a	1.75302	0.0102862		ENSMUSG00000025261	Huwe1	0.575502	0.00455148		ENSMUSG00000000884	Gnb1l	3.69073	0.00109622		ENSMUSG00000030268	Bcat1	2.76782	0.0047396												ENSMUSG00000107205	Gm42576	3.25569	0.000751894							ENSMUSG00000032216	Nedd4	6.10877	4.72008e-12
ENSMUSG00000026688	Mgst3	1.75149	0.000106592		ENSMUSG00000021928	Ebpl	0.574484	0.0320794		ENSMUSG00000025701	Alox5	3.68165	0.00739794		ENSMUSG00000062591	Tubb4a	2.76736	0.00175759												ENSMUSG00000056413	Adap1	3.25264	0.0148362							ENSMUSG00000103505	Gm38374	6.10664	0.0291239
ENSMUSG00000096054	Syne1	1.74996	4.10076e-08		ENSMUSG00000016427	Ndufa1	0.57172	0.00222373		ENSMUSG00000032498	Mlh1	3.67601	9.78552e-07		ENSMUSG00000051851	Rtl8c	2.76447	2.29781e-07												ENSMUSG00000020865	Abcc3	3.25196	0.0293941							ENSMUSG00000053219	Raet1e	6.10633	0.0209821
ENSMUSG00000063160	Numbl	1.74842	0.0137944		ENSMUSG00000036334	Igsf10	0.571639	0.00534044		ENSMUSG00000032855	Pkd1	3.67236	0.00704939		ENSMUSG00000026880	Stom	2.75996	2.35511e-05												ENSMUSG00000020077	Srgn	3.25163	1.12347e-11							ENSMUSG00000042254	Cilp	6.10381	9.51411e-06
ENSMUSG00000028466	Creb3	1.74631	9.51977e-11		ENSMUSG00000033499	Larp4b	0.569129	0.0412171		ENSMUSG00000067161	Gm5560	3.67221	0.0127125		ENSMUSG00000001700	Gramd3	2.75885	5.40731e-23												ENSMUSG00000020627	Klhl29	3.2497	0.00129733							ENSMUSG00000050965	Prkca	6.09992	1.67057e-05
ENSMUSG00000003355	Fkbp11	1.74187	0.000329778		ENSMUSG00000038467	Chmp4b	0.566893	0.0497284		ENSMUSG00000067547	Gm7666	3.66977	0.0255188		ENSMUSG00000098202	B830012L14Rik	2.74878	0.00354243												ENSMUSG00000024754	Cemip2	3.24928	5.07446e-08							ENSMUSG00000085912	Trp53cor1	6.09182	0.00757757
ENSMUSG00000021009	Ptpn21	1.74038	0.00122637		ENSMUSG00000049775	Tmsb4x	0.565283	0.000782114		ENSMUSG00000006736	Tspan31	3.66573	5.49026e-16		ENSMUSG00000024524	Gnal	2.74315	0.000171952												ENSMUSG00000047261	Gap43	3.24884	0.000237116							ENSMUSG00000105852	Gm42890	6.08895	0.00845668
ENSMUSG00000068747	Sort1	1.73685	0.0113147		ENSMUSG00000062054	Iah1	0.564365	0.0493064		ENSMUSG00000022476	Polr3h	3.66545	0.000347539		ENSMUSG00000034551	Hdx	2.74219	1.69301e-09												ENSMUSG00000032014	Oaf	3.24362	1.38604e-09							ENSMUSG00000049100	Pcdh10	6.08531	0.0182354
ENSMUSG00000031970	Dbndd1	1.73681	0.00980192		ENSMUSG00000011884	Gltp	0.563513	0.00479507		ENSMUSG00000004446	Bid	3.66263	7.48361e-05		ENSMUSG00000018672	Copz2	2.74175	1.31583e-12												ENSMUSG00000045658	Pid1	3.24303	5.7809e-06							ENSMUSG00000009292	Trpm2	6.0839	0.0046428
ENSMUSG00000043154	Ppp2r3a	1.73657	3.85359e-05		ENSMUSG00000028583	Pdpn	0.561673	0.00500062		ENSMUSG00000034194	R3hcc1	3.66132	0.000877972		ENSMUSG00000052942	Glis3	2.73951	0.000648341												ENSMUSG00000042265	Trem1	3.24053	0.0316955							ENSMUSG00000021702	Thbs4	6.08015	5.93483e-06
ENSMUSG00000002803	Btbd6	1.73589	0.0170489		ENSMUSG00000021242	Npc2	0.558582	0.00189443		ENSMUSG00000035078	Mtmr9	3.66029	0.00420048		ENSMUSG00000021728	Emb	2.73643	3.16784e-11												ENSMUSG00000100975	Gm28875	3.2404	2.025e-07							ENSMUSG00000030674	Qprt	6.07995	0.038575
ENSMUSG00000034744	Nagk	1.73123	0.015314		ENSMUSG00000014329	Bicc1	0.556706	0.0244007		ENSMUSG00000094441	Zfp955a	3.65931	0.0468066		ENSMUSG00000008540	Mgst1	2.73578	1.10708e-14												ENSMUSG00000020241	Col6a2	3.23961	0.00156782							ENSMUSG00000097583	6430590A07Rik	6.07784	0.0301989
ENSMUSG00000004098	Col5a3	1.73007	0.0198333		ENSMUSG00000038776	Ephx1	0.555954	0.00244674		ENSMUSG00000024121	Atp6v0c	3.65849	8.72111e-20		ENSMUSG00000039745	Htatip2	2.73157	2.91763e-09												ENSMUSG00000056529	Ptafr	3.2393	3.68946e-07							ENSMUSG00000028128	F3	6.07352	1.18942e-06
ENSMUSG00000018599	Mief2	1.72424	0.0171244		ENSMUSG00000022124	Fbxl3	0.555874	0.0425296		ENSMUSG00000073792	Alg6	3.65353	2.28747e-05		ENSMUSG00000019872	Smpdl3a	2.7282	0.000668405												ENSMUSG00000037239	Spred3	3.23755	0.0417417							ENSMUSG00000005982	Naa60	6.06859	0.000490979
ENSMUSG00000030557	Mef2a	1.72219	1.35316e-22		ENSMUSG00000027002	Nckap1	0.545544	0.0237722		ENSMUSG00000038776	Ephx1	3.65041	0.00300166		ENSMUSG00000054364	Rhob	2.71306	4.31629e-06												ENSMUSG00000046314	Stxbp6	3.23483	0.0174549							ENSMUSG00000040118	Cacna2d1	6.06809	2.26611e-11
ENSMUSG00000031901	Dus2	1.72193	0.00453655		ENSMUSG00000040511	Pvr	0.538021	0.00971823		ENSMUSG00000011752	Pgam1	3.64654	7.09711e-18		ENSMUSG00000041836	Ptpre	2.70936	0.00718666												ENSMUSG00000052085	Dock8	3.23205	0.0333424							ENSMUSG00000027805	Pfn2	6.06572	1.54589e-10
ENSMUSG00000031570	Plpp5	1.72147	9.98254e-05		ENSMUSG00000020075	Ddx21	0.53707	0.0314711		ENSMUSG00000085295	4930430E12Rik	3.64642	9.08932e-05		ENSMUSG00000038074	Fkbp14	2.69465	0.0014118												ENSMUSG00000068758	Il3ra	3.23092	0.00414457							ENSMUSG00000009739	Pou6f1	6.06396	0.0413341
ENSMUSG00000038235	F11r	1.72007	0.0318604		ENSMUSG00000020363	Gfpt2	0.531927	0.00373642		ENSMUSG00000081723	Gm15931	3.6357	0.000888633		ENSMUSG00000038608	Dock10	2.68744	0.0251917												ENSMUSG00000105326	6030400A10Rik	3.22623	0.00691336							ENSMUSG00000049580	Tsku	6.06211	0.0344859
ENSMUSG00000020513	Tubd1	1.71966	0.0134493		ENSMUSG00000005803	Sqor	0.528481	0.0383934		ENSMUSG00000026809	Spaca9	3.63262	0.00905642		ENSMUSG00000031875	Cmtm3	2.67409	4.35985e-09												ENSMUSG00000087445	Gm14286	3.22359	0.0374488							ENSMUSG00000097280	AI849053	6.06024	0.0330712
ENSMUSG00000044033	Ccdc141	1.71925	1.36992e-16		ENSMUSG00000024661	Fth1	0.525699	0.0153738		ENSMUSG00000021474	Sfxn1	3.62895	0.0126059		ENSMUSG00000022951	Rcan1	2.66804	0.000648331												ENSMUSG00000019122	Ccl9	3.2207	0.000194887							ENSMUSG00000052273	Dnah3	6.05989	0.0433774
ENSMUSG00000052485	Tmem171	1.71728	0.0265966		ENSMUSG00000024909	Efemp2	0.524839	0.000106039		ENSMUSG00000002944	Cd36	3.62694	9.68739e-23		ENSMUSG00000024486	Hbegf	2.65385	1.07484e-07												ENSMUSG00000018845	Unc45b	3.21856	2.39912e-05							ENSMUSG00000078607	1810010H24Rik	6.05564	0.0281393
ENSMUSG00000017747	Ghdc	1.71426	0.0234778		ENSMUSG00000085148	Mir22hg	0.520578	0.0351711		ENSMUSG00000095159	Tubb4b-ps1	3.62655	0.00104976		ENSMUSG00000021806	Nid2	2.6432	3.6896e-06												ENSMUSG00000021367	Edn1	3.21682	0.0161552							ENSMUSG00000046618	Olfml2a	6.05532	0.0373548
ENSMUSG00000060675	Plaat3	1.71059	0.000108149		ENSMUSG00000034118	Tpst1	0.516953	0.0123747		ENSMUSG00000028251	Tstd3	3.62378	0.0273407		ENSMUSG00000025921	Rdh10	2.64298	8.43966e-09												ENSMUSG00000002250	Ppard	3.21601	1.42843e-05							ENSMUSG00000008136	Fhl2	6.05192	8.3288e-05
ENSMUSG00000039542	Ncam1	1.70551	5.33857e-14		ENSMUSG00000024290	Rock1	0.514321	0.0215138		ENSMUSG00000028318	Polr1e	3.62303	0.000745978		ENSMUSG00000024379	Tslp	2.63828	0.000726117												ENSMUSG00000028599	Tnfrsf1b	3.21354	1.46689e-05							ENSMUSG00000097797	Gm26901	6.04805	0.0413272
ENSMUSG00000037827	Gm5884	1.70485	0.00392136		ENSMUSG00000016252	Atp5e	0.513325	0.0117607		ENSMUSG00000021548	Ccnh	3.62239	1.14993e-19		ENSMUSG00000024529	Lox	2.63051	1.41191e-08												ENSMUSG00000031165	Was	3.21272	0.0021551							ENSMUSG00000086605	#N/A	6.04662	0.0383278
ENSMUSG00000032334	Loxl1	1.70221	0.0207867		ENSMUSG00000047714	Ppp1r2	0.512235	0.00878725		ENSMUSG00000057666	Gapdh	3.61885	3.55536e-09		ENSMUSG00000050721	Plekho2	2.6275	1.52674e-08												ENSMUSG00000052310	Slc39a1	3.21271	1.63617e-07							ENSMUSG00000020286	1700093K21Rik	6.04296	0.0372674
ENSMUSG00000038967	Pdk2	1.70209	0.0254594		ENSMUSG00000010277	2610507B11Rik	0.508421	0.0485337		ENSMUSG00000021477	Ctsl	3.61371	1.33435e-15		ENSMUSG00000078853	Igtp	2.62432	1.248e-05												ENSMUSG00000060063	Alox5ap	3.21043	2.19493e-11							ENSMUSG00000038860	Garnl3	6.04217	0.0306124
ENSMUSG00000031938	4931406C07Rik	1.70195	0.00287567		ENSMUSG00000013076	Amotl1	0.50559	0.0498894		ENSMUSG00000033065	Pfkm	3.6076	0.00394023		ENSMUSG00000054072	Iigp1	2.61794	9.39644e-11												ENSMUSG00000031712	Il15	3.20863	0.00299166							ENSMUSG00000044770	Scml4	6.03946	0.0042482
ENSMUSG00000021373	Cap2	1.69898	6.58828e-13		ENSMUSG00000024208	Uqcc2	0.504723	0.0110556		ENSMUSG00000032046	Abhd12	3.60559	2.87084e-42		ENSMUSG00000056708	Ier5	2.61251	0.0018354												ENSMUSG00000075595	Zfp652	3.20715	0.0456386							ENSMUSG00000061100	Retnla	6.03884	0.0426051
ENSMUSG00000032812	Arap1	1.68914	0.00794128		ENSMUSG00000003420	Fcgrt	0.504212	0.00444138		ENSMUSG00000062345	Serpinb2	3.60516	0.00910647		ENSMUSG00000025006	Sorbs1	2.61114	0.000122706												ENSMUSG00000034765	Dusp5	3.202	2.05267e-13							ENSMUSG00000022075	Rhobtb2	6.03652	0.00687348
ENSMUSG00000025978	Rftn2	1.6785	0.00395427		ENSMUSG00000018217	Pmp22	0.501531	0.00173671		ENSMUSG00000025505	Tmem80	3.60344	0.00180848		ENSMUSG00000040483	Xaf1	2.60411	4.30513e-07												ENSMUSG00000046402	Rbp1	3.2013	8.06702e-09							ENSMUSG00000087366	Junos	6.03644	0.00711876
ENSMUSG00000019055	Plod1	1.67565	0.00440958		ENSMUSG00000026970	Rbms1	0.500852	0.0384061		ENSMUSG00000040751	Lat2	3.60146	1.95039e-42		ENSMUSG00000006782	Cnp	2.59748	0.00662614												ENSMUSG00000058755	Osm	3.19983	0.0242979							ENSMUSG00000084901	Gm13266	6.03194	0.0447636
ENSMUSG00000097971	Gm26917	1.67487	5.96934e-08		ENSMUSG00000107176	Gm9794	0.495043	0.0146952		ENSMUSG00000015968	Cacna1d	3.59517	4.10592e-07		ENSMUSG00000085457	1110046J04Rik	2.59214	2.41026e-06												ENSMUSG00000079652	Fam71f2	3.19885	0.000309522							ENSMUSG00000074415	Mir100hg	6.02933	0.0167624
ENSMUSG00000022018	Rgcc	1.67234	0.000446473		ENSMUSG00000073616	Cops9	0.49259	0.002677		ENSMUSG00000032309	Fbxo22	3.59485	0.000565039		ENSMUSG00000070003	Ssbp4	2.5899	0.0382232												ENSMUSG00000057191	AB124611	3.19825	0.000136681							ENSMUSG00000032826	Ank2	6.02927	2.96707e-06
ENSMUSG00000017817	Jph2	1.67128	0.00317676		ENSMUSG00000073411	H2-D1	0.489633	0.0211219		ENSMUSG00000062980	Cped1	3.5947	0.0184928		ENSMUSG00000019539	Rcn3	2.57885	1.68065e-35												ENSMUSG00000004885	Crabp2	3.19809	0.0026402							ENSMUSG00000046567	4930430F08Rik	6.02752	0.00422305
ENSMUSG00000021822	Plau	1.66461	0.0048548		ENSMUSG00000034006	Pqlc1	0.489152	0.0477947		ENSMUSG00000042439	Zfp532	3.5943	0.0319734		ENSMUSG00000060594	Layn	2.57706	0.000192165												ENSMUSG00000026395	Ptprc	3.19589	1.87799e-14							ENSMUSG00000008734	Gprc5b	6.02527	0.00752191
ENSMUSG00000003865	Gys1	1.65653	0.00104094		ENSMUSG00000026466	Tor1aip1	0.488138	0.0195614		ENSMUSG00000019761	Krt10	3.59163	0.0331377		ENSMUSG00000026204	Ptprn	2.57636	0.00548788												ENSMUSG00000032846	Zswim6	3.18931	6.29369e-09							ENSMUSG00000033389	Arhgap44	6.02477	0.0190199
ENSMUSG00000025555	Farp1	1.65645	0.0322657		ENSMUSG00000034868	Myl12b	0.486082	0.00977623		ENSMUSG00000024799	Tm7sf2	3.59022	0.00752266		ENSMUSG00000015085	Entpd2	2.5746	0.000158767												ENSMUSG00000071713	Csf2rb	3.18898	0.000340532							ENSMUSG00000050345	4930486L24Rik	6.02314	0.0360868
ENSMUSG00000025790	Slco3a1	1.65255	3.10534e-06		ENSMUSG00000036478	Btg1	0.485737	0.013803		ENSMUSG00000079884	Gm10698	3.58349	4.34764e-07		ENSMUSG00000031093	Dock11	2.57417	0.00954991												ENSMUSG00000030256	Bhlhe41	3.18662	0.000173335							ENSMUSG00000040987	Mill2	6.02185	0.0336953
ENSMUSG00000029185	Fam114a1	1.6525	0.000306248		ENSMUSG00000018585	Atox1	0.479245	0.0241419		ENSMUSG00000101188	Eif4a-ps4	3.57565	7.31804e-21		ENSMUSG00000041488	Stx3	2.57267	1.76778e-17												ENSMUSG00000074622	Mafb	3.18637	5.94138e-07							ENSMUSG00000004098	Col5a3	6.02007	5.61332e-07
ENSMUSG00000027656	Ccn5	1.64686	0.018378		ENSMUSG00000032265	Tent5a	0.478684	0.0421163		ENSMUSG00000029759	Pon3	3.5727	7.24878e-05		ENSMUSG00000019817	Plagl1	2.56921	5.40471e-49												ENSMUSG00000022488	Nckap1l	3.18404	8.53112e-05							ENSMUSG00000020044	Timp3	6.01617	8.43083e-05
ENSMUSG00000032020	Ubash3b	1.64666	0.00747806		ENSMUSG00000021939	Ctsb	0.477787	0.00794352		ENSMUSG00000037568	Vash2	3.57132	0.0349315		ENSMUSG00000090394	4930523C07Rik	2.55917	0.000391435												ENSMUSG00000063953	Amd2	3.18202	0.0384069							ENSMUSG00000029070	Mxra8	6.01615	3.20293e-12
ENSMUSG00000004891	Nes	1.63647	8.3657e-05		ENSMUSG00000063358	Mapk1	0.477685	0.0346706		ENSMUSG00000001018	Snapin	3.55675	8.73208e-10		ENSMUSG00000078190	Dnm3os	2.55294	0.00195938												ENSMUSG00000027221	Chst1	3.17783	0.0421253							ENSMUSG00000024395	Lims2	6.01601	0.00360549
ENSMUSG00000019933	Mrln	1.63601	0.000421382		ENSMUSG00000020572	Nampt	0.477444	0.0173838		ENSMUSG00000018774	Cd68	3.54914	9.489e-41		ENSMUSG00000033538	Casp4	2.55056	0.00194536												ENSMUSG00000040152	Thbs1	3.1754	9.52416e-05							ENSMUSG00000032725	Folr2	6.01563	0.000161743
ENSMUSG00000042807	Hecw2	1.63552	0.0326311		ENSMUSG00000026674	Ddr2	0.476423	0.0421625		ENSMUSG00000030979	Uros	3.54627	0.000453048		ENSMUSG00000006651	Aplp1	2.54659	0.0011001												ENSMUSG00000031216	Stard8	3.17533	0.00401068							ENSMUSG00000029166	Mapre3	6.01036	0.0333613
ENSMUSG00000033039	Micall1	1.6327	0.047008		ENSMUSG00000004285	Atp6v1f	0.475785	0.0388233		ENSMUSG00000029207	Apbb2	3.53884	1.82897e-06		ENSMUSG00000031149	Praf2	2.54485	3.13225e-45												ENSMUSG00000002992	Apoc2	3.17373	0.000789699							ENSMUSG00000000266	Mid2	6.00518	0.00353913
ENSMUSG00000061689	Dlgap4	1.6226	1.03385e-06		ENSMUSG00000030779	Rbbp6	0.475397	0.0336502		ENSMUSG00000029373	Pf4	3.5372	0.000296985		ENSMUSG00000097971	Gm26917	2.51383	0.00274946												ENSMUSG00000035697	Arhgap45	3.17357	0.0226368							ENSMUSG00000005986	Ankrd13d	6.00242	0.0133767
ENSMUSG00000022508	Bcl6	1.61589	0.0061085		ENSMUSG00000002732	Fkbp7	0.473298	0.00373668		ENSMUSG00000024069	Slc30a6	3.53407	4.44037e-06		ENSMUSG00000032359	Ctsh	2.51079	6.18386e-07												ENSMUSG00000030047	Arhgap25	3.1707	0.000272973							ENSMUSG00000030516	Tjp1	6.00211	1.06668e-06
ENSMUSG00000029223	Uchl1	1.61257	0.00368256		ENSMUSG00000028673	Fuca1	0.469913	0.0243758		ENSMUSG00000020287	Mpg	3.53388	0.0115023		ENSMUSG00000028364	Tnc	2.50826	4.71745e-07												ENSMUSG00000075705	Msrb1	3.17038	3.96143e-09							ENSMUSG00000048617	Rtbdn	6.00065	0.0325047
ENSMUSG00000064373	Selenop	1.61222	0.0215463		ENSMUSG00000029718	Pcolce	0.468179	0.00349119		ENSMUSG00000007035	Msh5	3.52926	0.00462761		ENSMUSG00000079593	Gm14597	2.50362	0.00297669												ENSMUSG00000075585	6330403L08Rik	3.16963	0.00718863							ENSMUSG00000104476	Gm38211	5.99996	0.000165091
ENSMUSG00000050064	Zfp697	1.61136	0.00339963		ENSMUSG00000033880	Lgals3bp	0.466395	0.0283569		ENSMUSG00000006728	Cdk4	3.52552	2.32777e-23		ENSMUSG00000018217	Pmp22	2.49815	1.03566e-15												ENSMUSG00000058427	Cxcl2	3.16178	0.00153122							ENSMUSG00000002771	Grin2d	5.99632	0.0399368
ENSMUSG00000038271	Iffo1	1.61132	9.05566e-05		ENSMUSG00000026748	Plxdc2	0.465642	0.0134622		ENSMUSG00000021643	Serf1	3.52186	0.00915533		ENSMUSG00000071657	Bscl2	2.49011	1.75432e-17												ENSMUSG00000090084	Srpx	3.16045	0.0147237							ENSMUSG00000026622	Nek2	5.99427	0.00024898
ENSMUSG00000030659	Nucb2	1.60382	0.0358169		ENSMUSG00000041959	S100a10	0.465265	0.011782		ENSMUSG00000030815	Phkg2	3.52034	7.08837e-08		ENSMUSG00000025579	Gaa	2.48815	0.0022426												ENSMUSG00000032698	Lmo2	3.1582	1.08626e-09							ENSMUSG00000049119	Fam110b	5.99213	0.00589223
ENSMUSG00000061859	Patj	1.59175	0.00066002		ENSMUSG00000053119	Chmp3	0.464651	0.00904346		ENSMUSG00000027848	Olfml3	3.51596	0.00188877		ENSMUSG00000026482	Rgl1	2.48689	0.0234401												ENSMUSG00000046410	Kcnk6	3.15365	0.00319304							ENSMUSG00000037455	Slc18b1	5.98751	0.00437417
ENSMUSG00000028641	P3h1	1.58762	0.0477844		ENSMUSG00000092274	Neat1	0.463215	0.0379134		ENSMUSG00000048264	Dip2c	3.50797	0.0101246		ENSMUSG00000001123	Lgals9	2.47994	0.0021949												ENSMUSG00000087107	AI662270	3.14989	1.36836e-05							ENSMUSG00000099681	1700052K11Rik	5.98717	0.035099
ENSMUSG00000028698	Pik3r3	1.58717	0.00892434		ENSMUSG00000027706	Sec62	0.461946	0.0157543		ENSMUSG00000050973	Gdpgp1	3.49424	0.000174993		ENSMUSG00000000957	Mmp14	2.47681	2.34394e-08												ENSMUSG00000023046	Igfbp6	3.14668	0.000186614							ENSMUSG00000034371	Tkfc	5.98411	0.0485468
ENSMUSG00000020150	Gamt	1.58338	0.000223071		ENSMUSG00000031521	Aga	0.460709	0.0286798		ENSMUSG00000067369	Trmt2b	3.4935	0.00444352		ENSMUSG00000032340	Neo1	2.47028	0.0414536												ENSMUSG00000067916	Zfp991	3.14081	0.00257021							ENSMUSG00000104378	Gm37510	5.97998	0.00581206
ENSMUSG00000038175	Mylip	1.58016	0.00152727		ENSMUSG00000027937	Jtb	0.456093	0.0229794		ENSMUSG00000034165	Ccnd3	3.48902	0.00031836		ENSMUSG00000052684	Jun	2.46399	3.54004e-06												ENSMUSG00000054364	Rhob	3.14076	1.64122e-10							ENSMUSG00000041329	Atp1b2	5.97822	0.0447636
ENSMUSG00000031609	Sap30	1.5639	0.0208484		ENSMUSG00000016918	Sulf1	0.455751	0.0157576		ENSMUSG00000021951	Eef1akmt1	3.48437	0.0114797		ENSMUSG00000056116	H2-T22	2.45742	2.16541e-09												ENSMUSG00000021451	Sema4d	3.1401	0.000254496							ENSMUSG00000067370	B3galt4	5.97585	0.0232902
ENSMUSG00000000753	Serpinf1	1.56095	8.15597e-07		ENSMUSG00000015013	Trappc2l	0.454604	0.044658		ENSMUSG00000081111	Gm5913	3.47665	0.0212403		ENSMUSG00000001119	Col6a1	2.45611	8.00452e-09												ENSMUSG00000020695	Mrc2	3.13302	2.58789e-07							ENSMUSG00000015354	Pcolce2	5.97039	4.34198e-06
ENSMUSG00000015354	Pcolce2	1.55712	0.000303097		ENSMUSG00000018593	Sparc	0.445815	0.0067207		ENSMUSG00000031562	Dctd	3.47397	0.0462446		ENSMUSG00000028843	Sh3bgrl3	2.45334	1.54846e-16												ENSMUSG00000032246	Calml4	3.13194	0.0131834							ENSMUSG00000054072	Iigp1	5.96673	7.48843e-10
ENSMUSG00000039005	Tlr4	1.55704	0.0018516		ENSMUSG00000001018	Snapin	0.445552	0.0107984		ENSMUSG00000036896	C1qc	3.4733	8.95796e-12		ENSMUSG00000024789	Jak2	2.448	0.0475782												ENSMUSG00000030208	Emp1	3.13172	4.08449e-08							ENSMUSG00000103822	6030460B20Rik	5.96601	0.0407127
ENSMUSG00000048895	Cdk5r1	1.55571	0.0194616		ENSMUSG00000001119	Col6a1	0.444779	0.0330311		ENSMUSG00000027956	Tmem144	3.46969	0.00516095		ENSMUSG00000006611	Hfe	2.44499	0.0137356												ENSMUSG00000032812	Arap1	3.13079	2.47862e-05							ENSMUSG00000029452	Tmem116	5.96233	0.0352347
ENSMUSG00000028007	Snx7	1.55539	1.24326e-10		ENSMUSG00000016494	Cd34	0.436885	0.0394802		ENSMUSG00000046993	Gm5637	3.4661	1.42021e-06		ENSMUSG00000050212	Eva1b	2.44013	0.000504898												ENSMUSG00000028019	Pdgfc	3.12982	0.000223926							ENSMUSG00000037406	Htra4	5.96121	0.0396879
ENSMUSG00000017493	Igfbp4	1.55384	0.0032346		ENSMUSG00000022205	Sub1	0.432805	0.0135041		ENSMUSG00000095478	Gm9824	3.46465	0.00158482		ENSMUSG00000027087	Itgav	2.43139	2.34471e-09												ENSMUSG00000021379	Id4	3.12795	0.0117443							ENSMUSG00000096795	Zfp433	5.95847	0.0459317
ENSMUSG00000024521	Pmaip1	1.55338	1.83989e-08		ENSMUSG00000066324	Impad1	0.431913	0.0489015		ENSMUSG00000039615	Stub1	3.46139	0.000764276		ENSMUSG00000028339	Col15a1	2.43083	0.0299616												ENSMUSG00000039376	Synpo2l	3.12239	0.0297312							ENSMUSG00000074121	Ntf5	5.95403	0.0477171
ENSMUSG00000029816	Gpnmb	1.5512	0.048682		ENSMUSG00000031538	Plat	0.428069	0.0494927		ENSMUSG00000022031	Elp3	3.45665	0.0208999		ENSMUSG00000022844	Pdia5	2.43057	1.27529e-08												ENSMUSG00000018008	Cyth4	3.11975	1.19887e-05							ENSMUSG00000068196	Col8a1	5.95215	3.53097e-08
ENSMUSG00000047656	Trpt1	1.54201	0.0486652		ENSMUSG00000031556	Tm2d2	0.423232	0.0270045		ENSMUSG00000007867	Ift43	3.45278	0.0224212		ENSMUSG00000056870	Gulp1	2.42084	1.86848e-07												ENSMUSG00000021846	Peli2	3.11619	0.0290597							ENSMUSG00000086644	Gm13470	5.94851	0.0446916
ENSMUSG00000003559	As3mt	1.54129	6.40592e-06		ENSMUSG00000026385	Dbi	0.421545	0.040861		ENSMUSG00000078861	Zfp931	3.45038	0.00646339		ENSMUSG00000050953	Gja1	2.4117	1.46372e-09												ENSMUSG00000072620	Slfn2	3.11479	0.00291982							ENSMUSG00000043259	Fam13c	5.9438	7.76965e-06
ENSMUSG00000022330	Osr2	1.53647	0.0191315		ENSMUSG00000028945	Rheb	0.412986	0.00765006		ENSMUSG00000002985	Apoe	3.44236	1.52852e-23		ENSMUSG00000027994	Mcub	2.39797	0.0155585												ENSMUSG00000105950	Gm43679	3.114	0.0205353							ENSMUSG00000046280	She	5.94372	0.010207
ENSMUSG00000026594	Ralgps2	1.53126	2.18725e-06		ENSMUSG00000027907	S100a11	0.412807	0.00923483		ENSMUSG00000028068	Iqgap3	3.44198	0.0118196		ENSMUSG00000021094	Dhrs7	2.3975	8.57275e-12												ENSMUSG00000008496	Pou2f2	3.11344	0.001615							ENSMUSG00000003378	Grik5	5.93933	0.0447636
ENSMUSG00000046179	E2f8	1.53103	0.000551275		ENSMUSG00000031839	Hsbp1	0.399634	0.0312685		ENSMUSG00000035373	Ccl7	3.43957	0.000983649		ENSMUSG00000021614	Vcan	2.39415	5.68754e-16												ENSMUSG00000074896	Ifit3	3.11131	0.000853128							ENSMUSG00000019889	Ptprk	5.93559	0.0100935
ENSMUSG00000018995	Nars2	1.52971	0.044807		ENSMUSG00000018567	Gabarap	0.397567	0.0067207		ENSMUSG00000022814	Umps	3.43678	0.000213158		ENSMUSG00000020695	Mrc2	2.39253	1.04315e-05												ENSMUSG00000085295	4930430E12Rik	3.10701	0.00102241							ENSMUSG00000057722	Lepr	5.93447	0.0221346
ENSMUSG00000041845	Rhod	1.5254	0.000274951		ENSMUSG00000071415	Rpl23	0.393179	0.0354377		ENSMUSG00000035352	Ccl12	3.43464	0.0159985		ENSMUSG00000003032	Klf4	2.39094	1.93915e-06												ENSMUSG00000000957	Mmp14	3.10568	8.11098e-07							ENSMUSG00000041729	Coro2b	5.93187	0.0407127
ENSMUSG00000040562	Gstm2	1.52176	0.000885352		ENSMUSG00000040212	Emp3	0.391354	0.0111201		ENSMUSG00000035385	Ccl2	3.42994	1.05115e-10		ENSMUSG00000026837	Col5a1	2.39083	1.30212e-29												ENSMUSG00000026426	Arl8a	3.10548	2.96352e-10							ENSMUSG00000022098	Bmp1	5.92979	4.3206e-05
ENSMUSG00000025140	Pycr1	1.51803	0.000777321		ENSMUSG00000024538	Ppic	0.38249	0.0101633		ENSMUSG00000028066	Pmf1	3.4287	1.43623e-10		ENSMUSG00000018906	P4ha2	2.38493	1.52031e-13												ENSMUSG00000064109	Hcst	3.10297	0.00750187							ENSMUSG00000038253	Hoxa5	5.92836	0.0484642
ENSMUSG00000021759	Plpp1	1.51664	4.28151e-11		ENSMUSG00000064351	mt-Co1	0.359028	0.0218714		ENSMUSG00000066440	Zfyve26	3.42642	3.19744e-09		ENSMUSG00000006403	Adamts4	2.38222	0.00323862												ENSMUSG00000019832	Rab32	3.09912	1.31641e-07							ENSMUSG00000006014	Prg4	5.92835	6.58835e-17
ENSMUSG00000032737	Inppl1	1.51565	0.000642901		ENSMUSG00000060126	Tpt1	0.352365	0.0281473		ENSMUSG00000066861	Oas1g	3.42345	6.96495e-07		ENSMUSG00000031266	Gla	2.37991	0.0115216												ENSMUSG00000034040	Galnt17	3.09496	0.0315172							ENSMUSG00000026576	Atp1b1	5.92597	0.00444893
ENSMUSG00000023087	Noct	1.5154	6.82835e-05		ENSMUSG00000041355	Ssr2	-0.345427	0.0374928		ENSMUSG00000062082	Cd200r4	3.42122	0.00897162		ENSMUSG00000028082	Sh3d19	2.37935	0.000607105												ENSMUSG00000090125	Pou3f1	3.09475	2.47048e-05							ENSMUSG00000070699	Sars2	5.92322	0.00276868
ENSMUSG00000022844	Pdia5	1.51524	0.000403044		ENSMUSG00000030286	Emc3	-0.370711	0.0414764		ENSMUSG00000020142	Slc1a4	3.41834	0.0496207		ENSMUSG00000030844	Rgs10	2.3701	4.41294e-05												ENSMUSG00000085894	Gm15832	3.09121	1.41673e-05							ENSMUSG00000042476	Abcb4	5.92185	0.0324829
ENSMUSG00000024854	Pold4	1.50909	9.12111e-05		ENSMUSG00000010830	Kdelr3	-0.370816	0.0145854		ENSMUSG00000029919	Hpgds	3.41728	1.07661e-29		ENSMUSG00000031570	Plpp5	2.36772	2.74022e-07												ENSMUSG00000101389	Ms4a4a	3.09009	0.00687427							ENSMUSG00000035228	Ccdc106	5.91806	0.0450208
ENSMUSG00000027520	Zdbf2	1.50464	0.00010901		ENSMUSG00000027940	Tpm3	-0.372439	0.0244007		ENSMUSG00000041975	Mettl8	3.41714	0.03701		ENSMUSG00000021303	Gng4	2.36706	0.0486059												ENSMUSG00000078942	Naip6	3.0892	0.00962331							ENSMUSG00000020354	Sgcd	5.91789	0.000239042
ENSMUSG00000096145	Vkorc1	1.49735	0.0097871		ENSMUSG00000024583	Txnl1	-0.377268	0.0299208		ENSMUSG00000004849	Ap1s1	3.41125	2.26167e-08		ENSMUSG00000053617	Sh3pxd2a	2.3664	0.00188618												ENSMUSG00000024247	Pkdcc	3.08751	0.0481674							ENSMUSG00000045348	Nyap1	5.9173	0.0489917
ENSMUSG00000064337	mt-Rnr1	1.49634	1.10668e-12		ENSMUSG00000024238	Zeb1	-0.387354	0.0461267		ENSMUSG00000079834	Tmlhe	3.40849	0.0138808		ENSMUSG00000022010	Tsc22d1	2.36597	1.51733e-10												ENSMUSG00000029082	Bst1	3.08374	0.000182743							ENSMUSG00000040658	Dnph1	5.91072	0.00098517
ENSMUSG00000026308	Klhl30	1.49079	0.0149961		ENSMUSG00000031328	Flna	-0.388992	0.0427044		ENSMUSG00000071266	Zfp946	3.40808	0.0263186		ENSMUSG00000044749	Abca6	2.36479	0.00181432												ENSMUSG00000034854	Mfsd12	3.07868	1.11617e-05							ENSMUSG00000102419	Gm36940	5.90286	0.0427887
ENSMUSG00000032010	Usp2	1.4866	0.00326179		ENSMUSG00000031532	Saraf	-0.391762	0.0443312		ENSMUSG00000022607	Ptk2	3.4027	0.00199794		ENSMUSG00000024063	Lbh	2.35297	0.0018237												ENSMUSG00000036887	C1qa	3.07674	4.32578e-09							ENSMUSG00000097113	Gm19705	5.89416	0.00231649
ENSMUSG00000042870	Tom1	1.48623	0.00892434		ENSMUSG00000076432	Ywhaq	-0.395652	0.0302605		ENSMUSG00000022415	Syngr1	3.40078	8.40744e-15		ENSMUSG00000030203	Dusp16	2.34648	0.0136825												ENSMUSG00000027800	Tm4sf1	3.07472	0.00120259							ENSMUSG00000031616	Ednra	5.88912	0.0216973
ENSMUSG00000030598	Fbxo17	1.48467	0.00333172		ENSMUSG00000031948	Kars	-0.396609	0.0485337		ENSMUSG00000074358	Ccdc61	3.39959	0.0239885		ENSMUSG00000030780	BC017158	2.33887	0.0159552												ENSMUSG00000030465	Psd3	3.072	2.56708e-05							ENSMUSG00000043943	Naalad2	5.88851	2.8189e-05
ENSMUSG00000015027	Galns	1.481	0.00972111		ENSMUSG00000079111	Kdelr2	-0.397761	0.026144		ENSMUSG00000002108	Nr1h3	3.39639	4.32618e-07		ENSMUSG00000038372	Gmds	2.3386	0.00384792												ENSMUSG00000034613	Ppm1h	3.07051	2.10553e-09							ENSMUSG00000060147	Serpinb6a	5.88577	5.68992e-12
ENSMUSG00000028597	Gpx7	1.47788	9.12111e-05		ENSMUSG00000019471	Cdc37	-0.399823	0.0269734		ENSMUSG00000026798	Coq4	3.39416	0.0146996		ENSMUSG00000028270	Gbp2	2.33619	2.56578e-05												ENSMUSG00000026012	Cd28	3.06271	0.0374273							ENSMUSG00000036678	Aaas	5.88381	9.24133e-06
ENSMUSG00000040883	Tmem205	1.47474	0.00209289		ENSMUSG00000004980	Hnrnpa2b1	-0.399895	0.00296211		ENSMUSG00000030272	Camk1	3.39208	4.89075e-34		ENSMUSG00000082361	Btc	2.33316	0.0169413												ENSMUSG00000027009	Itga4	3.06246	0.000430162							ENSMUSG00000073599	Ecscr	5.88272	6.26215e-05
ENSMUSG00000025350	Rdh5	1.47359	0.00347696		ENSMUSG00000025982	Sf3b1	-0.400236	0.0477038		ENSMUSG00000002326	Gmpr2	3.39054	5.66546e-15		ENSMUSG00000009681	Bcr	2.33055	0.0351769												ENSMUSG00000028111	Ctsk	3.05851	5.93483e-06							ENSMUSG00000016327	Atp1b4	5.88201	0.0489917
ENSMUSG00000020432	Tcn2	1.47223	0.00767425		ENSMUSG00000026341	Actr3	-0.404289	0.0074476		ENSMUSG00000029276	Glmn	3.39005	0.0333802		ENSMUSG00000006519	Cyba	2.32795	1.41665e-18												ENSMUSG00000060586	H2-Eb1	3.05696	0.0133109							ENSMUSG00000025666	Tmem47	5.87739	0.00102015
ENSMUSG00000067212	H2-T23	1.47104	0.0102657		ENSMUSG00000078812	Eif5a	-0.406467	0.00547864		ENSMUSG00000026926	Pmpca	3.3888	1.94967e-06		ENSMUSG00000035356	Nfkbiz	2.3259	5.11387e-07												ENSMUSG00000052135	Foxo6	3.05589	0.0260244							ENSMUSG00000085152	Gm11496	5.87477	0.0441582
ENSMUSG00000029201	Ugdh	1.4703	0.000296834		ENSMUSG00000020484	Xbp1	-0.407457	0.0270808		ENSMUSG00000022420	Dnal4	3.38798	5.46713e-06		ENSMUSG00000029723	Tsc22d4	2.32063	2.82603e-10												ENSMUSG00000021067	Sav1	3.05182	2.06013e-05							ENSMUSG00000052783	Grk4	5.872	0.00722402
ENSMUSG00000029561	Oasl2	1.464	0.0168786		ENSMUSG00000025410	Dctn2	-0.407814	0.0477038		ENSMUSG00000057762	Gm6169	3.38573	1.81028e-05		ENSMUSG00000040990	Sh3kbp1	2.31973	9.02131e-06												ENSMUSG00000024672	Ms4a7	3.04965	0.00204732							ENSMUSG00000026249	Serpine2	5.86994	1.02764e-05
ENSMUSG00000048520	Fbxl13	1.4525	0.00231222		ENSMUSG00000079426	Arpc4	-0.409739	0.0352188		ENSMUSG00000059195	Gm12715	3.38363	2.40833e-09		ENSMUSG00000025268	Maged2	2.31009	3.94625e-12												ENSMUSG00000028497	Hacd4	3.04765	6.24559e-08							ENSMUSG00000028713	Cyp4b1	5.86943	0.00105205
ENSMUSG00000024937	Ehbp1l1	1.44762	0.00522316		ENSMUSG00000000346	Dazap2	-0.410869	0.0114825		ENSMUSG00000020053	Igf1	3.38353	1.39385e-18		ENSMUSG00000038156	Spon1	2.30842	0.0404256												ENSMUSG00000030579	Tyrobp	3.04569	2.11318e-05							ENSMUSG00000031150	Ccdc120	5.8647	0.0458978
ENSMUSG00000045664	Cdc42ep2	1.44732	0.00813536		ENSMUSG00000030120	Mlf2	-0.411841	0.0144317		ENSMUSG00000024791	Cdca5	3.38193	0.0482064		ENSMUSG00000037370	Enpp1	2.29714	0.0019603												ENSMUSG00000033192	Lpcat2	3.04456	0.000534429							ENSMUSG00000044881	Coa4	5.86071	6.61402e-06
[truncated: 3,939 more rows]
[truncated: 8 more columns]

## Sheet: Ext.Fig.5e (left)
Venn diagram showing overlap between upregulated genes in senescent SCs, FAPs and MCs from Young muscle at 3 DPI (low input RNA-seq data, Sen vs NSen)
[SCs]:			[FAPs]:			[SCs] and [FAPs]:			[MCs]:			[SCs] and [MCs]:			[FAPs] and [MCs]:			[SCs] and [FAPs] and [MCs]:
[truncated: 2,339 more rows]

## Sheet: Ext.Fig.5e (right)
Venn diagram showing overlap between downregulated genes in senescent SCs, FAPs and MCs from Young muscle at 3 DPI (low input RNA-seq data, Sen vs NSen)
[truncated: 2,136 more rows]

[truncated: 1 more sheets: Ext.Fig.5f]
