# Supplementary material for: Senescence atlas reveals an aged-like inflamed niche that blunts muscle regeneration
Source: Nature. 2022 Dec 21;613(7942):169–78. doi: 10.1038/s41586-022-05535-x (PMC9812788; doi:10.1038/s41586-022-05535-x)
Supplement: Supplementary file 14 — Source Data Extended Data Fig. 6 [file 41586_2022_5535_MOESM14_ESM.xlsx]

## Sheet: Ext.Fig.6a
Analysis of specifically regulated genes in Geriatric Sen FAPs (traits gained with ageing)
Heatmap of UP and DOWN regulated genes in Sen FAPs from young and geriatric animals (Sen vs Nsen):								Pathways enrichment in specifically upregulated genes in Geriatric Sen FAPs:
Genes (log2FC)	Young	Geriatric						source	term_name	term_id	adjusted_p_value	negative_log10_of_adjusted_p_value	term_size	query_size	intersection_size	effective_domain_size
ENSMUSG00000043613	3.31637	0.0899406	Specifically Upregulated in Young Sen FAPs					WP	Macrophage markers	WP:WP2271	7.80484e-05	4.10764	8	54	4	4091	ENSMUSG00000051439,ENSMUSG00000024610,ENSMUSG00000018774,ENSMUSG00000028128
ENSMUSG00000075254	1.38951	0.926717						REAC	Dectin-2 family	REAC:R-MMU-5621480	0.000206208	3.68569	8	88	4	8671	ENSMUSG00000058715,ENSMUSG00000023349,ENSMUSG00000030144,ENSMUSG00000030142
ENSMUSG00000026399	1.9458	0.811424						WP	Microglia Pathogen Phagocytosis Pathway	WP:WP3626	0.000244608	3.61153	36	54	6	4091	ENSMUSG00000058715,ENSMUSG00000036896,ENSMUSG00000036905,ENSMUSG00000036887,ENSMUSG00000030579,ENSMUSG00000000290
ENSMUSG00000045573	2.26896	0.81325						KEGG	Complement and coagulation cascades	KEGG:04610	0.000253072	3.59676	85	75	8	6926	ENSMUSG00000036896,ENSMUSG00000049130,ENSMUSG00000036905,ENSMUSG00000036887,ENSMUSG00000062345,ENSMUSG00000000290,ENSMUSG00000039109,ENSMUSG00000028128
ENSMUSG00000022098	1.34075	0.942137						WP	Circulating monocytes and cardiac macrophages in diastolic dysfunction	WP:WP4474	0.000368353	3.43374	4	54	3	4091	ENSMUSG00000029304,ENSMUSG00000049103,ENSMUSG00000016529
ENSMUSG00000040026	6.73416	3.90034						KEGG	Staphylococcus aureus infection	KEGG:05150	7.88655e-05	4.10311	99	75	9	6926	ENSMUSG00000036896,ENSMUSG00000049130,ENSMUSG00000036905,ENSMUSG00000036887,ENSMUSG00000016529,ENSMUSG00000026656,ENSMUSG00000059498,ENSMUSG00000000290,ENSMUSG00000048163
ENSMUSG00000040152	1.38935	0.793594						WP	TYROBP Causal Network	WP:WP3625	0.000193359	3.71364	53	54	7	4091	ENSMUSG00000020120,ENSMUSG00000036896,ENSMUSG00000029304,ENSMUSG00000035004,ENSMUSG00000030579,ENSMUSG00000000290,ENSMUSG00000038147
ENSMUSG00000069662	1.29165	0.759512						KEGG	Natural killer cell mediated cytotoxicity	KEGG:04650	0.000685013	3.1643	97	75	8	6926	ENSMUSG00000058715,ENSMUSG00000018916,ENSMUSG00000030579,ENSMUSG00000000290,ENSMUSG00000015355,ENSMUSG00000002699,ENSMUSG00000001029,ENSMUSG00000059456
ENSMUSG00000028381	1.48733	0.499851						KEGG	Tuberculosis	KEGG:05152	0.000696895	3.15683	163	75	10	6926	ENSMUSG00000038642,ENSMUSG00000058715,ENSMUSG00000051439,ENSMUSG00000016529,ENSMUSG00000024610,ENSMUSG00000026656,ENSMUSG00000059498,ENSMUSG00000027398,ENSMUSG00000000290,ENSMUSG00000030142
ENSMUSG00000029201	1.05139	0.429729						KEGG	Pertussis	KEGG:05133	0.00072488	3.13973	70	75	7	6926	ENSMUSG00000036896,ENSMUSG00000036905,ENSMUSG00000051439,ENSMUSG00000036887,ENSMUSG00000016529,ENSMUSG00000027398,ENSMUSG00000000290
ENSMUSG00000049659	1.45175	0.293128						WP	Peptide GPCRs	WP:WP234	0.00104441	2.98113	68	54	7	4091	ENSMUSG00000049130,ENSMUSG00000025804,ENSMUSG00000049103,ENSMUSG00000022122,ENSMUSG00000052336,ENSMUSG00000045569,ENSMUSG00000068122
ENSMUSG00000027188	1.08311	-0.300657						KEGG	Prion diseases	KEGG:05020	0.00165565	2.78103	32	75	5	6926	ENSMUSG00000036896,ENSMUSG00000036905,ENSMUSG00000036887,ENSMUSG00000027398,ENSMUSG00000035042
ENSMUSG00000039997	1.664	0.997144						REAC	Innate Immune System	REAC:R-MMU-168249	0.00220891	2.65582	971	88	25	8671	ENSMUSG00000069516,ENSMUSG00000038642,ENSMUSG00000058715,ENSMUSG00000062593,ENSMUSG00000036896,ENSMUSG00000049130,ENSMUSG00000036905,ENSMUSG00000051439,ENSMUSG00000036887,ENSMUSG00000027435,ENSMUSG00000021423,ENSMUSG00000018774,ENSMUSG00000030579,ENSMUSG00000026395,ENSMUSG00000027398,ENSMUSG00000052160,ENSMUSG00000020717,ENSMUSG00000002699,ENSMUSG00000023349,ENSMUSG00000030144,ENSMUSG00000020154,…
ENSMUSG00000070327	1.72569	0.59825						WP	GPCRs, Class A Rhodopsin-like	WP:WP189	0.00347635	2.45888	177	54	10	4091	ENSMUSG00000049130,ENSMUSG00000025804,ENSMUSG00000049103,ENSMUSG00000022122,ENSMUSG00000027765,ENSMUSG00000052336,ENSMUSG00000045569,ENSMUSG00000068122,ENSMUSG00000037759,ENSMUSG00000046908
ENSMUSG00000022548	2.11192	3.35946						WP	Oxidative Damage	WP:WP1496	0.00511475	2.29118	38	54	5	4091	ENSMUSG00000036896,ENSMUSG00000049130,ENSMUSG00000036905,ENSMUSG00000036887,ENSMUSG00000037316
ENSMUSG00000028341	1.45944	0.920924						WP	Non-odorant GPCRs	WP:WP1396	0.0124856	1.90359	247	54	11	4091	ENSMUSG00000049130,ENSMUSG00000025804,ENSMUSG00000004730,ENSMUSG00000049103,ENSMUSG00000022122,ENSMUSG00000027765,ENSMUSG00000052336,ENSMUSG00000045569,ENSMUSG00000068122,ENSMUSG00000037759,ENSMUSG00000046908
ENSMUSG00000026043	1.18372	0.640587						WP	Lung fibrosis	WP:WP3632	0.0352814	1.45245	57	54	5	4091	ENSMUSG00000029304,ENSMUSG00000049103,ENSMUSG00000018916,ENSMUSG00000027398,ENSMUSG00000035042
ENSMUSG00000029096	1.53491	0.669567						WP	Complement Activation, Classical Pathway	WP:WP200	0.0377943	1.42257	15	54	3	4091	ENSMUSG00000036896,ENSMUSG00000036905,ENSMUSG00000036887
ENSMUSG00000021091	2.16296	2.11127						KEGG	Viral protein interaction with cytokine and cytokine receptor	KEGG:04061	0.0378152	1.42233	93	75	6	6926	ENSMUSG00000018927,ENSMUSG00000025804,ENSMUSG00000049103,ENSMUSG00000016529,ENSMUSG00000035042,ENSMUSG00000052336
ENSMUSG00000041577	1.19048	0.862917						KEGG	Chagas disease (American trypanosomiasis)	KEGG:05142	0.0400504	1.39739	94	75	6	6926	ENSMUSG00000036896,ENSMUSG00000036905,ENSMUSG00000036887,ENSMUSG00000016529,ENSMUSG00000027398,ENSMUSG00000035042
ENSMUSG00000035373	1.74166	1.75676						WP	Complement and Coagulation Cascades	WP:WP449	0.0413503	1.38352	59	54	5	4091	ENSMUSG00000036896,ENSMUSG00000049130,ENSMUSG00000036905,ENSMUSG00000036887,ENSMUSG00000028128
ENSMUSG00000021186	1.02622	0.615764
ENSMUSG00000039361	1.03186	0.292877
ENSMUSG00000026064	1.33248	0.17611
ENSMUSG00000030116	1.17112	0.537632
ENSMUSG00000026193	1.6274	0.731457
ENSMUSG00000030921	1.52145	0.715798
ENSMUSG00000060703	1.17224	0.709836
ENSMUSG00000019278	1.20842	0.922028
ENSMUSG00000039252	2.60555	1.48376
ENSMUSG00000042485	2.14657	0.866928
ENSMUSG00000026249	1.09387	0.715447
ENSMUSG00000037872	2.61448	0.595508
ENSMUSG00000035692	1.38542	0.425498
ENSMUSG00000031447	1.33875	0.799982
ENSMUSG00000002847	1.41285	0.950504
ENSMUSG00000013584	1.21965	1.39214
ENSMUSG00000003617	1.6755	1.8681
ENSMUSG00000028780	1.7922	0.548698
ENSMUSG00000016024	1.34725	1.09178
ENSMUSG00000040612	3.4184	1.36098
ENSMUSG00000041261	2.22916	1.05477
ENSMUSG00000098557	1.54479	0.861267
ENSMUSG00000039405	1.09232	0.406941
ENSMUSG00000057691	2.44338	0.264706
ENSMUSG00000079018	1.59966	1.10471
ENSMUSG00000086324	1.33721	1.01116
ENSMUSG00000039683	2.29951	0.917834
ENSMUSG00000079017	1.70816	1.02063
ENSMUSG00000036461	1.08034	0.445196
ENSMUSG00000073489	1.00307	0.374895
ENSMUSG00000035000	1.92707	0.860386
ENSMUSG00000049538	2.71794	-0.829399
ENSMUSG00000067780	2.32542	1.57965
ENSMUSG00000037206	1.14468	0.80051
ENSMUSG00000021390	0.950595	0.379734
ENSMUSG00000071714	8.92563	6.10858
ENSMUSG00000024940	1.33948	0.937044
ENSMUSG00000038587	1.00338	0.843113
ENSMUSG00000021477	0.902654	0.539357
ENSMUSG00000034394	1.9271	-0.0579883
ENSMUSG00000033538	1.25713	0.408885
ENSMUSG00000075602	1.02171	0.574529
ENSMUSG00000030208	1.07597	0.740669
ENSMUSG00000022816	0.766768	0.158101
ENSMUSG00000022665	1.15152	0.307111
ENSMUSG00000074743	1.42816	1.01452
ENSMUSG00000028270	1.52971	0.444293
ENSMUSG00000029413	1.17646	0.515924
ENSMUSG00000046879	1.31646	0.684431
ENSMUSG00000034353	1.58807	1.56353
ENSMUSG00000046491	1.0746	0.830333
ENSMUSG00000017929	1.6052	0.775859
ENSMUSG00000022893	1.02502	0.412504
ENSMUSG00000054203	1.08748	0.741919
ENSMUSG00000036596	2.28814	1.076
ENSMUSG00000021876	0.870985	0.551235
ENSMUSG00000071984	1.3276	0.641726
ENSMUSG00000032006	1.4226	0.796604
ENSMUSG00000024066	1.32564	0.345483
ENSMUSG00000026042	0.708845	0.407525
ENSMUSG00000033863	1.06773	0.787759
ENSMUSG00000022848	1.38702	1.2992
ENSMUSG00000026478	1.13652	0.783905
ENSMUSG00000020676	1.33462	0.970436
ENSMUSG00000029484	0.906457	0.0464439
ENSMUSG00000022032	1.56728	0.600782
ENSMUSG00000042436	1.41902	0.714673
ENSMUSG00000009185	3.60282	3.05726
ENSMUSG00000006777	8.19856	2.41182
ENSMUSG00000018339	1.0401	0.32025
ENSMUSG00000028011	4.31833	-1.32623
ENSMUSG00000024011	1.46085	-0.252071
ENSMUSG00000030218	1.12023	0.543328
ENSMUSG00000006386	1.55957	0.0130882
ENSMUSG00000027580	1.6076	0.83654
ENSMUSG00000058624	2.31069	1.49417
ENSMUSG00000040562	0.714252	0.655557
ENSMUSG00000090084	0.716584	0.888738
ENSMUSG00000026255	1.38284	1.28184
ENSMUSG00000023046	1.16122	0.836199
ENSMUSG00000072844	1.18607	1.09101
ENSMUSG00000037253	1.08886	0.243746
ENSMUSG00000030616	1.27857	0.0946623
ENSMUSG00000025784	1.65804	0.578609
ENSMUSG00000024713	0.974397	0.125631
ENSMUSG00000058427	1.0369	1.72119
ENSMUSG00000020349	0.811437	-0.0653309
ENSMUSG00000019929	0.775547	0.699292
ENSMUSG00000024646	0.732716	0.443909
ENSMUSG00000033066	1.73583	1.03853
ENSMUSG00000001794	1.07435	0.671859
ENSMUSG00000028412	1.25278	0.551818
ENSMUSG00000044337	0.789809	0.431553
ENSMUSG00000074457	0.677922	0.442094
ENSMUSG00000037362	1.23596	0.958576
ENSMUSG00000028163	0.833975	0.753122
ENSMUSG00000073490	1.04633	0.46553
ENSMUSG00000073889	0.765323	0.497237
ENSMUSG00000024750	1.05642	0.290271
ENSMUSG00000043629	1.60085	0.994434
ENSMUSG00000044017	1.11303	0.74091
ENSMUSG00000028517	0.936275	0.674364
ENSMUSG00000024691	0.952944	0.247573
ENSMUSG00000034855	2.73143	0.801138
ENSMUSG00000096145	0.760763	0.512501
ENSMUSG00000032246	1.90301	0.362333
ENSMUSG00000033420	1.2862	0.901564
ENSMUSG00000051391	1.01145	0.183012
ENSMUSG00000026580	20.8535	1.63863
ENSMUSG00000071656	1.05728	0.294892
ENSMUSG00000021054	1.35007	0.41267
ENSMUSG00000010797	1.63846	0.883122
ENSMUSG00000027864	1.05876	0.682564
ENSMUSG00000037071	0.981018	0.418436
ENSMUSG00000000392	0.97769	0.761878
ENSMUSG00000021130	1.53701	0.836088
ENSMUSG00000064373	1.14321	1.0206
ENSMUSG00000070462	1.7306	0.719027
ENSMUSG00000040428	2.16018	0.682299
ENSMUSG00000024084	1.46339	0.722586
ENSMUSG00000046618	2.88619	2.07425
ENSMUSG00000019872	0.98346	0.708326
ENSMUSG00000026574	1.19485	0.683726
ENSMUSG00000028476	1.35888	0.114837
ENSMUSG00000055723	1.54465	0.514143
ENSMUSG00000022108	0.730558	0.675296
ENSMUSG00000026159	1.10676	0.788898
ENSMUSG00000029061	0.894052	0.323402
ENSMUSG00000027074	1.05494	0.530755
ENSMUSG00000056481	0.617587	0.0696069
ENSMUSG00000039960	1.90675	0.42536
ENSMUSG00000046688	2.70468	1.43395
ENSMUSG00000024678	0.769669	0.453891
ENSMUSG00000024143	1.09631	0.0722851
ENSMUSG00000035678	0.974159	0.44614
ENSMUSG00000032334	0.803601	0.32414
ENSMUSG00000061731	1.03381	0.450638
ENSMUSG00000001870	0.876335	0.276087
ENSMUSG00000047749	2.3804	1.07159
ENSMUSG00000050530	1.53172	0.0730679
ENSMUSG00000004631	0.697898	0.580547
ENSMUSG00000055148	1.41523	0.610224
ENSMUSG00000035202	0.990022	0.881551
ENSMUSG00000053475	0.906267	0.608878
ENSMUSG00000020681	1.60246	1.26154
ENSMUSG00000031877	1.71414	1.43841
ENSMUSG00000021806	0.928573	1.04827
ENSMUSG00000023959	7.11906	2.55619
ENSMUSG00000066113	1.03552	0.973107
ENSMUSG00000004317	0.97435	0.315824
ENSMUSG00000013622	0.631998	0.429878
ENSMUSG00000003746	1.18376	0.449487
ENSMUSG00000047261	1.6667	1.79632
ENSMUSG00000026335	1.11332	0.19008
ENSMUSG00000039007	0.787443	0.674992
ENSMUSG00000073987	0.78658	0.562118
ENSMUSG00000051111	1.94335	2.62812
ENSMUSG00000028820	0.85328	0.558597
ENSMUSG00000042622	1.56699	0.741006
ENSMUSG00000008540	0.627473	0.238173
ENSMUSG00000031451	0.924487	0.934022
ENSMUSG00000039208	1.21391	0.37571
ENSMUSG00000101249	2.68926	1.20322
ENSMUSG00000020689	1.41149	0.983254
ENSMUSG00000050989	1.06848	0.946956
ENSMUSG00000026103	0.754336	0.330803
ENSMUSG00000019132	0.925109	0.69423
ENSMUSG00000058571	1.03048	0.460855
ENSMUSG00000059022	1.76702	1.82612
ENSMUSG00000053199	2.13203	0.756045
ENSMUSG00000017344	0.919263	0.961013
ENSMUSG00000048482	3.36538	5.92337
ENSMUSG00000038612	0.774449	0.361017
ENSMUSG00000056708	1.20239	0.506739
ENSMUSG00000054072	1.33604	0.72556
ENSMUSG00000026109	1.07065	0.594748
ENSMUSG00000085247	7.47581	NA
ENSMUSG00000051242	7.85436	3.99131
ENSMUSG00000031309	0.801352	0.606182
ENSMUSG00000041308	1.24393	0.894275
ENSMUSG00000078920	1.41287	0.0846409
ENSMUSG00000042650	0.969012	0.293461
ENSMUSG00000026536	0.837387	0.405767
ENSMUSG00000034116	7.23786	1.91874
ENSMUSG00000020053	0.876026	0.55024
ENSMUSG00000044080	0.885917	0.848475
ENSMUSG00000097767	7.13164	2.03044
ENSMUSG00000027351	1.00712	0.484637
ENSMUSG00000024909	0.524839	0.354361
ENSMUSG00000095385	1.88208	1.10435
ENSMUSG00000047368	1.29778	-0.357577
ENSMUSG00000035258	1.15773	0.63505
ENSMUSG00000042312	0.70943	0.588937
ENSMUSG00000079012	2.70051	1.98873
ENSMUSG00000020695	1.02662	0.718711
ENSMUSG00000022817	0.883994	0.881931
ENSMUSG00000067158	2.00539	0.98496
ENSMUSG00000024513	1.09876	0.41154
ENSMUSG00000054404	1.32559	0.379959
ENSMUSG00000026088	1.05909	0.564948
ENSMUSG00000047446	0.753174	-0.0698368
ENSMUSG00000063889	0.856605	0.714308
ENSMUSG00000033854	7.3949	-7.31794
ENSMUSG00000060923	1.20269	0.63392
ENSMUSG00000005417	0.810522	0.476771
ENSMUSG00000034807	0.909407	0.824151
ENSMUSG00000037822	0.674218	0.12841
ENSMUSG00000091243	1.30171	0.51502
ENSMUSG00000030107	1.10263	0.66742
ENSMUSG00000030110	1.55727	1.20794
ENSMUSG00000028849	1.00437	0.501403
ENSMUSG00000000275	1.06109	1.17014
ENSMUSG00000056427	0.994377	0.563453
ENSMUSG00000036053	1.02357	0.106234
ENSMUSG00000032440	0.816666	0.515256
ENSMUSG00000029659	0.779066	0.905281
ENSMUSG00000048915	1.95361	-0.525514
ENSMUSG00000071856	1.123	0.334382
ENSMUSG00000029380	1.10816	0.563256
ENSMUSG00000039115	1.79926	1.2597
ENSMUSG00000102306	7.31962	-5.61195
ENSMUSG00000021303	1.86027	0.292337
ENSMUSG00000078350	1.41413	1.98116
ENSMUSG00000030259	1.03636	0.13975
ENSMUSG00000005371	0.89485	0.121627
ENSMUSG00000026896	0.907133	0.441284
ENSMUSG00000038521	0.809692	0.831904
ENSMUSG00000090272	1.05491	0.425471
ENSMUSG00000032066	4.88698	2.13652
ENSMUSG00000018476	1.10974	0.913478
ENSMUSG00000021794	0.880859	0.398338
ENSMUSG00000003032	0.94302	0.725903
ENSMUSG00000055538	1.20432	0.746797
ENSMUSG00000024012	0.869225	0.484281
ENSMUSG00000015501	0.856702	0.462553
ENSMUSG00000039217	1.31112	0.423496
ENSMUSG00000037580	1.14954	0.866157
ENSMUSG00000008305	1.07412	0.076753
ENSMUSG00000020859	0.741695	0.195023
ENSMUSG00000033721	1.90961	0.169503
ENSMUSG00000101304	4.87702	1.67947
ENSMUSG00000026473	0.928256	0.182921
ENSMUSG00000021871	0.743025	0.629484
ENSMUSG00000035279	0.949679	1.24499
ENSMUSG00000031380	0.905016	0.808627
ENSMUSG00000040713	0.680477	0.508153
ENSMUSG00000029189	3.86888	-1.62434
ENSMUSG00000015850	1.35232	0.880099
ENSMUSG00000038530	2.82822	-0.614081
ENSMUSG00000021457	1.9947	1.80829
ENSMUSG00000000420	0.785723	0.0288646
ENSMUSG00000085125	7.38324	0.8493
ENSMUSG00000060961	2.00086	0.639975
ENSMUSG00000069874	0.983381	0.766728
ENSMUSG00000046314	1.23061	0.714226
ENSMUSG00000049115	1.44477	0.952417
ENSMUSG00000027189	1.16286	0.268887
ENSMUSG00000050567	1.56829	0.437112
ENSMUSG00000074896	1.50854	0.458737
ENSMUSG00000040339	0.777057	0.370388
ENSMUSG00000056501	1.76657	0.576638
ENSMUSG00000092341	0.605895	0.620686
ENSMUSG00000104917	1.52674	0.535078
ENSMUSG00000024843	0.857655	0.651327
ENSMUSG00000032487	0.959877	-0.246546
ENSMUSG00000103317	6.17316	0.118963
ENSMUSG00000072591	5.98987	-6.34878
ENSMUSG00000047793	0.94807	0.989458
ENSMUSG00000036395	7.16309	-3.69118
ENSMUSG00000037225	1.87515	0.494599
ENSMUSG00000076258	1.07915	1.06269
ENSMUSG00000027447	0.675912	0.619108
ENSMUSG00000036553	7.22178	5.42504
ENSMUSG00000023224	0.820238	0.59979
ENSMUSG00000008999	3.1131	2.50444
ENSMUSG00000029223	0.778711	0.457439
ENSMUSG00000013846	0.817368	0.122119
ENSMUSG00000024053	0.806572	0.628571
ENSMUSG00000019899	1.04821	1.05058
ENSMUSG00000042444	1.17262	0.537339
ENSMUSG00000049775	0.565283	0.344099
ENSMUSG00000025234	0.951451	0.603543
ENSMUSG00000020376	1.24813	0.926761
ENSMUSG00000064363	0.591238	0.376126
ENSMUSG00000105864	7.49694	0.127855
ENSMUSG00000000708	1.24823	0.217369
ENSMUSG00000040249	0.622106	0.343553
ENSMUSG00000038400	0.62039	0.482325
ENSMUSG00000019558	1.35873	0.658003
ENSMUSG00000000560	2.6413	7.02017
ENSMUSG00000024887	2.23912	0.524803
ENSMUSG00000026443	4.71922	0.266359
ENSMUSG00000013858	1.63397	-0.0988572
ENSMUSG00000029287	0.862617	-0.0101824
ENSMUSG00000001663	1.06607	0.833855
ENSMUSG00000104906	6.41147	2.29983
ENSMUSG00000053279	1.02185	0.529603
ENSMUSG00000061589	0.802034	0.151861
ENSMUSG00000022283	0.62175	0.414677
ENSMUSG00000024806	5.14962	4.08789
ENSMUSG00000051323	0.752437	0.429895
ENSMUSG00000039953	0.964879	0.313709
ENSMUSG00000032060	1.27842	0.00331333
ENSMUSG00000052062	1.19265	0.377611
ENSMUSG00000033327	1.30085	0.939421
ENSMUSG00000015085	0.722087	0.969443
ENSMUSG00000086915	1.8705	0.295177
ENSMUSG00000029673	0.965295	0.019787
ENSMUSG00000070639	1.66755	1.27946
ENSMUSG00000038014	0.707163	0.00830745
ENSMUSG00000068747	3.01945	4.55085
ENSMUSG00000001240	1.19839	0.646895
ENSMUSG00000086541	1.05841	0.699613
ENSMUSG00000037410	0.963498	0.0125688
ENSMUSG00000044548	1.2508	0.707417
ENSMUSG00000074199	1.63935	1.36651
ENSMUSG00000020916	6.92601	6.23998
ENSMUSG00000002108	1.53735	0.847919
ENSMUSG00000057818	6.88903	-2.99397
ENSMUSG00000040351	1.06665	0.670116
ENSMUSG00000001504	7.05691	1.23257
ENSMUSG00000004032	0.758522	0.731009
ENSMUSG00000020362	0.673223	0.18499
ENSMUSG00000028035	0.655739	0.153654
ENSMUSG00000029108	0.726899	-0.0320125
ENSMUSG00000055172	0.995797	0.763307
ENSMUSG00000046532	1.27924	0.950627
ENSMUSG00000033268	1.15521	0.381432
ENSMUSG00000067336	0.981456	0.400707
ENSMUSG00000005580	2.97062	1.81696
ENSMUSG00000052957	1.23406	0.938952
ENSMUSG00000018217	0.501531	0.229469
ENSMUSG00000106815	7.45751	5.42299
ENSMUSG00000037119	0.874645	0.255513
ENSMUSG00000046312	1.8339	0.037994
ENSMUSG00000044674	1.12922	0.326122
ENSMUSG00000040711	0.725952	0.249153
ENSMUSG00000041408	0.660179	0.136196
ENSMUSG00000021681	1.28913	0.413773
ENSMUSG00000039579	6.90671	-1.36485
ENSMUSG00000021242	0.558582	0.483173
ENSMUSG00000027177	0.894225	0.218744
ENSMUSG00000040606	2.10949	0.61982
ENSMUSG00000036192	1.5307	-0.155947
ENSMUSG00000028402	0.748321	-0.0521037
ENSMUSG00000012428	0.644971	0.884413
ENSMUSG00000064368	0.62464	0.331849
ENSMUSG00000021614	0.601745	0.459166
ENSMUSG00000036019	1.0842	1.13581
ENSMUSG00000042804	1.18397	0.363096
ENSMUSG00000027574	6.95344	2.01458
ENSMUSG00000026442	3.82855	-0.455888
ENSMUSG00000100215	1.25563	0.405292
ENSMUSG00000017493	0.859535	0.799902
ENSMUSG00000055435	1.42943	0.539323
ENSMUSG00000015709	4.0743	0.46581
ENSMUSG00000062078	0.615022	0.0855621
ENSMUSG00000001300	1.0645	0.336627
ENSMUSG00000107109	7.21672	4.03876
ENSMUSG00000062373	1.00457	-0.0337956
ENSMUSG00000029064	0.711417	0.0881638
ENSMUSG00000018750	1.62501	0.641207
ENSMUSG00000016427	0.57172	0.38973
ENSMUSG00000044703	4.20333	4.81785
ENSMUSG00000050010	6.89809	1.75038
ENSMUSG00000104279	6.15041	1.68793
ENSMUSG00000085311	6.79664	-0.930714
ENSMUSG00000039914	2.01575	1.28839
ENSMUSG00000015354	1.02589	-0.0707988
ENSMUSG00000028917	1.5759	0.520481
ENSMUSG00000020841	0.761444	0.675742
ENSMUSG00000015243	1.13366	1.01901
ENSMUSG00000038776	0.555954	0.253522
ENSMUSG00000036862	2.09057	-0.667569
ENSMUSG00000031574	1.04886	0.117342
ENSMUSG00000030189	0.906644	0.18919
ENSMUSG00000034842	1.07233	0.832914
ENSMUSG00000073616	0.49259	0.137102
ENSMUSG00000016756	1.39547	-0.139293
ENSMUSG00000015134	1.04382	0.773737
ENSMUSG00000026670	0.697418	-0.0322227
ENSMUSG00000032827	1.93647	1.00939
ENSMUSG00000037722	0.585576	0.174379
ENSMUSG00000003665	0.949411	0.341202
ENSMUSG00000031441	0.960003	0.363162
ENSMUSG00000105896	2.193	1.32276
ENSMUSG00000022708	0.718607	0.366779
ENSMUSG00000027514	1.03136	0.161447
ENSMUSG00000085584	6.80405	-5.6347
ENSMUSG00000024013	6.80328	4.03876
ENSMUSG00000047250	1.11927	1.02665
ENSMUSG00000025283	0.730327	0.4022
ENSMUSG00000033174	1.43789	1.75491
ENSMUSG00000048027	1.12996	1.02469
ENSMUSG00000040782	0.823399	-0.253675
ENSMUSG00000040565	0.797519	0.169247
ENSMUSG00000071379	0.680221	-0.137486
ENSMUSG00000068600	2.55135	-0.283938
ENSMUSG00000020639	6.70572	-6.67886
ENSMUSG00000085721	2.58337	3.54585
ENSMUSG00000037736	1.57705	0.557284
ENSMUSG00000055254	1.00598	1.57096
ENSMUSG00000022855	0.76187	0.083077
ENSMUSG00000015852	5.17328	6.40848
ENSMUSG00000103233	5.23212	6.04662
ENSMUSG00000024778	0.903659	0.589903
ENSMUSG00000020611	0.65022	0.508093
ENSMUSG00000022533	0.817853	-0.125286
ENSMUSG00000020311	0.753677	0.172088
ENSMUSG00000029718	0.468179	0.268526
ENSMUSG00000022867	0.765839	0.621687
ENSMUSG00000089682	1.86923	0.591523
ENSMUSG00000040118	1.0566	0.0642513
ENSMUSG00000071659	0.997451	0.0480461
ENSMUSG00000030109	2.10142	0.421561
ENSMUSG00000039782	0.744349	-0.0816713
ENSMUSG00000020363	0.531927	0.366349
ENSMUSG00000097572	6.02485	2.78413
ENSMUSG00000002732	0.473298	0.207545
ENSMUSG00000030064	1.89907	-0.134653
ENSMUSG00000072974	6.74685	0.50993
ENSMUSG00000036006	6.11232	3.91902
ENSMUSG00000007617	0.770551	0.367169
ENSMUSG00000034252	0.62759	0.034345
ENSMUSG00000029322	1.28562	-0.232543
ENSMUSG00000020121	1.15263	0.475163
ENSMUSG00000031715	0.703161	-0.0679037
ENSMUSG00000030084	1.10735	1.18036
ENSMUSG00000022132	1.57385	-0.0528172
ENSMUSG00000029335	1.58786	0.170048
ENSMUSG00000029661	0.595572	0.19255
ENSMUSG00000026568	0.596556	0.152772
ENSMUSG00000029417	1.3714	1.5025
ENSMUSG00000028763	0.885919	0.711703
ENSMUSG00000024085	0.716003	0.930151
ENSMUSG00000021559	1.19986	0.328045
ENSMUSG00000055632	1.30502	0.32713
ENSMUSG00000032243	0.849593	0.681641
ENSMUSG00000024423	0.770166	0.295376
ENSMUSG00000003420	0.504212	0.495969
ENSMUSG00000021765	1.06859	0.691116
ENSMUSG00000033209	1.10652	0.7312
ENSMUSG00000025261	0.575502	0.353139
ENSMUSG00000045962	0.763314	0.556119
ENSMUSG00000045414	0.808206	0.312223
ENSMUSG00000038879	1.31964	-0.227502
ENSMUSG00000028031	0.796341	1.24883
ENSMUSG00000020315	0.58493	0.476715
ENSMUSG00000072066	1.53988	0.636385
ENSMUSG00000011884	0.563513	0.54857
ENSMUSG00000032816	1.23547	0.153801
ENSMUSG00000103818	2.82722	1.56123
ENSMUSG00000027849	6.62226	6.45607
ENSMUSG00000042901	0.718365	0.100171
ENSMUSG00000028583	0.561673	0.222192
ENSMUSG00000044147	0.796447	0.381587
ENSMUSG00000090122	3.17178	3.09975
ENSMUSG00000069769	1.17344	0.511521
ENSMUSG00000042675	0.666846	0.696971
ENSMUSG00000022883	1.27629	0.568666
ENSMUSG00000001891	0.740193	0.034511
ENSMUSG00000032625	1.24445	1.17699
ENSMUSG00000102562	4.10045	2.40002
ENSMUSG00000036298	1.38176	1.22307
ENSMUSG00000026158	1.73617	0.167252
ENSMUSG00000027639	0.911161	0.447338
ENSMUSG00000036334	0.571639	0.52853
ENSMUSG00000055653	0.673147	2.58105
ENSMUSG00000033429	0.788818	0.444829
ENSMUSG00000032350	0.928065	0.335654
ENSMUSG00000039286	0.752627	0.460847
ENSMUSG00000048368	0.908783	-1.06951
ENSMUSG00000022661	1.00578	0.763429
ENSMUSG00000036591	0.881976	0.545675
ENSMUSG00000032359	0.658258	0.408863
ENSMUSG00000030275	0.628552	0.718173
ENSMUSG00000064339	0.588144	0.638728
ENSMUSG00000043822	1.18959	0.649752
ENSMUSG00000046707	1.0567	-0.662485
ENSMUSG00000027357	1.9074	-0.043234
ENSMUSG00000052105	1.71331	1.34304
ENSMUSG00000030235	6.5643	0.793987
ENSMUSG00000034993	1.38566	0.782655
ENSMUSG00000044811	4.44948	2.35789
ENSMUSG00000034297	0.809775	0.326382
ENSMUSG00000018593	0.445815	0.12231
ENSMUSG00000018567	0.397567	0.040553
ENSMUSG00000025060	0.747762	-0.336066
ENSMUSG00000031722	3.12267	2.13755
ENSMUSG00000049470	0.632087	0.114715
ENSMUSG00000035936	2.25849	1.13437
ENSMUSG00000086311	1.90547	0.416449
ENSMUSG00000025921	0.734386	0.847764
ENSMUSG00000035107	0.740977	0.152867
ENSMUSG00000046718	0.603786	-0.0047206
ENSMUSG00000101206	6.56958	2.43069
ENSMUSG00000001123	0.689489	0.142007
ENSMUSG00000050035	2.52692	1.15952
ENSMUSG00000028945	0.412986	-0.0532421
ENSMUSG00000038065	1.41784	1.63763
ENSMUSG00000021939	0.477787	0.749115
ENSMUSG00000022564	0.806856	1.01895
ENSMUSG00000020580	0.639927	0.19897
ENSMUSG00000031548	1.29663	0.715295
ENSMUSG00000035357	0.89297	0.387277
ENSMUSG00000027806	0.833644	0.563179
ENSMUSG00000057751	4.85401	0.662835
ENSMUSG00000034312	1.6468	2.06666
ENSMUSG00000022906	0.797905	0.273594
ENSMUSG00000052534	0.942546	0.261018
ENSMUSG00000094114	1.28653	-1.31254
ENSMUSG00000021281	0.93176	0.964249
ENSMUSG00000038375	1.1844	0.635451
ENSMUSG00000047714	0.512235	0.418934
ENSMUSG00000051022	1.79681	0.118786
ENSMUSG00000032011	0.819777	0.657686
ENSMUSG00000058135	0.817924	0.717336
ENSMUSG00000053119	0.464651	0.303135
ENSMUSG00000050663	2.32314	5.88895
ENSMUSG00000027907	0.412807	0.139227
ENSMUSG00000102553	6.6625	-6.38942
ENSMUSG00000026712	2.53871	2.50697
ENSMUSG00000035095	1.96645	0.874483
ENSMUSG00000039308	0.993057	0.834689
ENSMUSG00000022584	4.9656	1.64523
ENSMUSG00000040511	0.538021	-0.458583
ENSMUSG00000038580	3.10817	1.59331
ENSMUSG00000034868	0.486082	0.333689
ENSMUSG00000005338	1.36101	0.00228429
ENSMUSG00000040128	0.709386	0.387728
ENSMUSG00000020627	1.56842	-0.206434
ENSMUSG00000001864	0.972006	0.767224
ENSMUSG00000030602	0.904375	0.328071
ENSMUSG00000024538	0.38249	0.0972968
ENSMUSG00000024164	1.70725	0.845868
ENSMUSG00000071342	1.43038	0.888703
ENSMUSG00000068349	4.14634	0.869885
ENSMUSG00000032217	1.0322	0.00721652
ENSMUSG00000020132	0.825053	0.388188
ENSMUSG00000037499	0.725357	0.290416
ENSMUSG00000038248	1.31084	1.23301
ENSMUSG00000020190	0.97154	0.857359
ENSMUSG00000090451	6.47119	4.96779
ENSMUSG00000027893	0.773562	0.127431
ENSMUSG00000044221	0.899073	-0.107321
ENSMUSG00000019876	4.00403	5.82547
ENSMUSG00000001018	0.445552	-0.0279087
ENSMUSG00000105868	6.40066	1.57747
ENSMUSG00000024208	0.504723	0.175112
ENSMUSG00000052133	6.54303	1.1034
ENSMUSG00000073418	2.653	0.892234
ENSMUSG00000040212	0.391354	0.259989
ENSMUSG00000069763	0.846575	0.461896
ENSMUSG00000041734	0.801671	0.597414
ENSMUSG00000035305	0.895563	0.951479
ENSMUSG00000079557	0.722329	0.183475
ENSMUSG00000016252	0.513325	0.32682
ENSMUSG00000040111	5.03831	2.12646
ENSMUSG00000040836	1.96724	0.625196
ENSMUSG00000030711	1.21462	1.17601
ENSMUSG00000041959	0.465265	0.110986
ENSMUSG00000028194	1.03804	0.690444
ENSMUSG00000058756	0.955788	0.847056
ENSMUSG00000047547	0.695982	0.620777
ENSMUSG00000017390	5.69149	-0.591285
ENSMUSG00000073700	1.1066	1.04837
ENSMUSG00000034118	0.516953	0.0833309
ENSMUSG00000045284	6.73096	-2.49356
ENSMUSG00000023868	1.10247	0.460135
ENSMUSG00000027602	0.988395	0.694605
ENSMUSG00000004383	1.02214	1.07751
ENSMUSG00000041164	2.85884	-0.209925
ENSMUSG00000046191	6.31266	1.65608
ENSMUSG00000021051	0.890805	0.143157
ENSMUSG00000026825	0.858559	0.303155
ENSMUSG00000040605	0.752961	0.498609
ENSMUSG00000034744	0.589885	0.0238033
ENSMUSG00000034462	0.730846	0.377544
ENSMUSG00000035275	1.04618	0.8629
ENSMUSG00000020253	1.1261	0.053435
ENSMUSG00000026748	0.465642	0.126705
ENSMUSG00000020658	3.90664	0.255744
ENSMUSG00000042364	0.894398	0.443906
ENSMUSG00000022205	0.432805	-0.0184097
ENSMUSG00000038115	6.45681	4.45179
ENSMUSG00000017754	1.84505	1.54445
ENSMUSG00000020954	0.578032	0.255496
ENSMUSG00000057596	1.29106	0.876345
ENSMUSG00000029727	2.13951	1.14742
ENSMUSG00000101111	0.810493	0.852954
ENSMUSG00000028164	0.670711	0.691138
ENSMUSG00000036478	0.485737	-0.276312
ENSMUSG00000026483	0.607139	0.334231
ENSMUSG00000057969	1.46924	1.28959
ENSMUSG00000018845	3.03645	7.12852
ENSMUSG00000054091	0.57848	0.400396
ENSMUSG00000033208	1.82135	0.784983
ENSMUSG00000054555	0.776148	0.132226
ENSMUSG00000035329	0.762753	0.32854
ENSMUSG00000107176	0.495043	0.00783077
ENSMUSG00000025880	1.12858	0.836742
ENSMUSG00000054027	1.05151	1.3232
ENSMUSG00000055862	1.06732	0.596672
ENSMUSG00000063760	0.695416	0.596096
ENSMUSG00000038456	1.04765	0.568954
ENSMUSG00000063317	1.21156	0.226758
ENSMUSG00000024661	0.525699	0.471473
ENSMUSG00000056268	0.890844	-0.29921
ENSMUSG00000027386	0.790962	0.799575
ENSMUSG00000001847	0.878804	-0.0469526
ENSMUSG00000070031	1.45851	0.917888
ENSMUSG00000027706	0.461946	0.0609487
ENSMUSG00000016918	0.455751	0.35624
ENSMUSG00000053641	0.735065	-0.135385
ENSMUSG00000018363	0.654387	0.0865748
ENSMUSG00000030284	0.976872	0.244179
ENSMUSG00000029561	0.705629	-0.173816
ENSMUSG00000032443	5.70761	-0.450057
ENSMUSG00000068250	0.9204	0.432238
ENSMUSG00000054843	1.18896	0.356677
ENSMUSG00000050505	1.20397	-0.326392
ENSMUSG00000060002	0.831491	0.131517
ENSMUSG00000039062	0.830686	-0.449729
ENSMUSG00000090100	1.20958	0.814271
ENSMUSG00000005370	1.21882	-0.535031
ENSMUSG00000073555	1.31385	0.446383
ENSMUSG00000042613	0.717921	0.354812
ENSMUSG00000049502	0.959575	0.490846
ENSMUSG00000039699	6.25624	6.11433
ENSMUSG00000068267	0.930721	0.400379
ENSMUSG00000030201	0.906492	0.588261
ENSMUSG00000002900	0.616889	0.808608
ENSMUSG00000059495	0.778376	-0.0484117
ENSMUSG00000020572	0.477444	0.379358
ENSMUSG00000026626	0.904536	0.463689
ENSMUSG00000002602	0.579382	-0.0278162
ENSMUSG00000025185	1.60266	1.74021
ENSMUSG00000021589	0.769465	0.223734
ENSMUSG00000047678	4.14374	6.88535
ENSMUSG00000048234	0.910496	0.64146
ENSMUSG00000020437	4.01722	4.23802
ENSMUSG00000094483	0.668962	0.123011
ENSMUSG00000062866	1.03502	0.560433
ENSMUSG00000026833	1.28409	0.902528
ENSMUSG00000001687	0.68925	0.361527
ENSMUSG00000051041	0.780637	0.52129
ENSMUSG00000050315	5.19933	1.0698
ENSMUSG00000107369	0.892563	0.73136
ENSMUSG00000029272	4.36371	1.20763
ENSMUSG00000037664	1.15805	0.794455
ENSMUSG00000028514	0.856245	0.349625
ENSMUSG00000029202	0.647147	-0.151958
ENSMUSG00000022114	0.857481	0.276074
ENSMUSG00000030317	6.28614	0.810933
ENSMUSG00000098973	1.79192	1.09467
ENSMUSG00000075590	1.49636	1.92502
ENSMUSG00000103672	1.17298	-0.0359526
ENSMUSG00000034602	0.947963	0.209779
ENSMUSG00000026466	0.488138	-0.04996
ENSMUSG00000020961	0.975171	0.652069
ENSMUSG00000052560	0.72488	0.232837
ENSMUSG00000091561	0.657644	0.625316
ENSMUSG00000022534	4.96287	-0.674631
ENSMUSG00000032661	6.27727	1.7842
ENSMUSG00000015950	5.09626	6.79913
ENSMUSG00000050541	3.78781	3.80869
ENSMUSG00000021675	5.66695	2.02361
ENSMUSG00000038859	1.30674	-0.02928
ENSMUSG00000105940	1.53732	-0.331308
ENSMUSG00000025386	5.64662	2.4346
ENSMUSG00000033715	6.95772	-0.0106202
ENSMUSG00000045216	1.06144	0.259749
ENSMUSG00000025746	1.52157	1.17722
ENSMUSG00000047712	0.70007	-0.828725
ENSMUSG00000073411	0.489633	0.475314
ENSMUSG00000097357	3.78825	1.38736
ENSMUSG00000032020	0.666227	0.5205
ENSMUSG00000034707	0.658497	0.637045
ENSMUSG00000059742	6.52609	1.96885
ENSMUSG00000102326	5.17471	0.18511
ENSMUSG00000054364	1.12005	0.82348
ENSMUSG00000024290	0.514321	0.352022
ENSMUSG00000063564	1.88613	0.941633
ENSMUSG00000035891	1.51784	0.221135
ENSMUSG00000023852	0.613953	-0.106301
ENSMUSG00000064351	0.359028	0.271335
ENSMUSG00000022197	1.00695	0.176294
ENSMUSG00000023460	0.912423	0.160541
ENSMUSG00000033004	0.622361	0.401883
ENSMUSG00000031627	0.738663	0.0628223
ENSMUSG00000053646	4.54528	-0.664819
ENSMUSG00000036180	0.722226	-0.0790793
ENSMUSG00000031609	1.07575	1.1203
ENSMUSG00000074505	6.85192	0.520672
ENSMUSG00000026116	0.92127	0.795226
ENSMUSG00000027937	0.456093	0.0754083
ENSMUSG00000035048	0.604559	0.37952
ENSMUSG00000030035	0.70783	0.0749455
ENSMUSG00000064357	1.52977	0.613835
ENSMUSG00000029130	3.80175	-0.466641
ENSMUSG00000097899	5.52656	2.28666
ENSMUSG00000027002	0.545544	0.351724
ENSMUSG00000041570	0.870577	-0.18148
ENSMUSG00000039167	6.83636	5.87636
ENSMUSG00000026357	6.88576	3.49525
ENSMUSG00000019843	0.823565	0.553565
ENSMUSG00000032925	0.978398	0.141629
ENSMUSG00000018585	0.479245	0.17221
ENSMUSG00000028673	0.469913	0.392895
ENSMUSG00000014329	0.556706	0.359552
ENSMUSG00000021096	0.857677	-0.19705
ENSMUSG00000028497	0.871327	0.793028
ENSMUSG00000064358	1.50773	0.962164
ENSMUSG00000026222	0.720941	-0.114925
ENSMUSG00000037685	1.76518	0.728288
ENSMUSG00000042599	0.942585	0.106178
ENSMUSG00000029050	0.704554	0.396254
ENSMUSG00000052656	1.11348	0.287458
ENSMUSG00000025314	1.42922	0.464828
ENSMUSG00000014303	0.998728	0.210155
ENSMUSG00000030930	2.37314	1.15393
ENSMUSG00000031556	0.423232	0.294798
ENSMUSG00000087006	3.01777	1.529
ENSMUSG00000022594	1.20389	0.519671
ENSMUSG00000033184	0.639012	0.576875
ENSMUSG00000030265	0.731409	0.407437
ENSMUSG00000029553	6.77643	4.12608
ENSMUSG00000073062	1.5569	0.212574
ENSMUSG00000020605	2.57501	2.37367
ENSMUSG00000024294	0.790636	0.298827
ENSMUSG00000043036	6.23195	0.783261
ENSMUSG00000022456	5.52919	1.53793
ENSMUSG00000011008	0.74577	1.04656
ENSMUSG00000060126	0.352365	0.0475369
ENSMUSG00000048429	1.21698	0.496372
ENSMUSG00000001995	1.14697	1.7989
ENSMUSG00000033880	0.466395	0.591432
ENSMUSG00000031521	0.460709	0.27218
ENSMUSG00000041052	6.765	4.29407
ENSMUSG00000097445	3.08153	-1.0744
ENSMUSG00000021643	0.718733	0.281818
ENSMUSG00000021133	0.691942	0.585244
ENSMUSG00000030771	4.12722	-0.401687
ENSMUSG00000020788	6.77155	5.03183
ENSMUSG00000041797	0.755129	1.22752
ENSMUSG00000041827	1.4835	0.643317
ENSMUSG00000025790	1.0259	0.0281315
ENSMUSG00000020257	0.690352	0.373771
ENSMUSG00000054823	0.83482	0.551709
ENSMUSG00000068245	0.734431	0.476031
ENSMUSG00000037111	0.893732	-0.270882
ENSMUSG00000020641	2.07266	1.21597
ENSMUSG00000040466	0.63279	0.405017
ENSMUSG00000035852	4.94263	2.23966
ENSMUSG00000041130	1.70365	0.536908
ENSMUSG00000066568	0.580253	0.25644
ENSMUSG00000026579	3.83958	3.8956
ENSMUSG00000106121	1.53233	2.29673
ENSMUSG00000031839	0.399634	0.0684753
ENSMUSG00000006014	0.648785	-0.114404
ENSMUSG00000039195	0.715993	0.577502
ENSMUSG00000063683	4.13762	1.52728
ENSMUSG00000020075	0.53707	-0.412761
ENSMUSG00000026576	0.94334	-0.891042
ENSMUSG00000025584	0.840386	0.2885
ENSMUSG00000021928	0.574484	0.486708
ENSMUSG00000032014	0.700264	0.62625
ENSMUSG00000029007	0.582764	0.307847
ENSMUSG00000031565	0.653148	0.0686877
ENSMUSG00000014846	0.770267	0.452922
ENSMUSG00000001119	0.444779	0.307979
ENSMUSG00000052681	0.83555	-0.17884
ENSMUSG00000035877	0.694135	0.408791
ENSMUSG00000028167	0.854225	0.670564
ENSMUSG00000097857	1.46941	1.05428
ENSMUSG00000085795	1.13316	0.537944
ENSMUSG00000075284	0.778231	0.598208
ENSMUSG00000030779	0.475397	0.177104
ENSMUSG00000025762	1.07025	0.414035
ENSMUSG00000022263	0.703944	0.407403
ENSMUSG00000017652	2.19505	1.90685
ENSMUSG00000003068	1.3467	0.452913
ENSMUSG00000025776	1.39838	1.70257
ENSMUSG00000034795	0.842683	-0.137958
ENSMUSG00000028152	1.00631	0.752201
ENSMUSG00000063358	0.477685	0.620641
ENSMUSG00000021285	2.08944	-0.0902202
ENSMUSG00000054580	1.17713	1.8611
ENSMUSG00000029135	0.61428	0.504138
ENSMUSG00000106426	5.46258	-0.538964
ENSMUSG00000026074	0.603098	0.169312
ENSMUSG00000085148	0.520578	-0.063103
ENSMUSG00000029798	1.14887	0.60909
ENSMUSG00000032698	1.48567	0.0942237
ENSMUSG00000017897	1.15047	1.0117
ENSMUSG00000052854	1.64355	0.0020322
ENSMUSG00000071415	0.393179	0.0284732
ENSMUSG00000019590	0.901616	0.958915
ENSMUSG00000069255	0.825048	-0.456612
ENSMUSG00000029178	0.826631	0.713428
ENSMUSG00000037306	0.769796	0.456355
ENSMUSG00000025743	1.18763	1.31309
ENSMUSG00000030515	2.18761	-0.240879
ENSMUSG00000087231	1.31328	0.376724
ENSMUSG00000022875	5.61332	-0.0257687
ENSMUSG00000095687	0.857645	0.398762
ENSMUSG00000049148	1.61789	-1.22799
ENSMUSG00000082100	0.932963	-0.175613
ENSMUSG00000024680	6.73896	2.1037
ENSMUSG00000102856	2.84229	0.293735
ENSMUSG00000106547	4.33066	-0.290145
ENSMUSG00000046764	6.23905	6.2212
ENSMUSG00000022629	0.965797	0.767791
ENSMUSG00000023191	0.704515	0.726334
ENSMUSG00000092274	0.463215	0.00222347
ENSMUSG00000021268	0.704324	1.04045
ENSMUSG00000005803	0.528481	0.752886
ENSMUSG00000026970	0.500852	0.352766
ENSMUSG00000028557	0.764685	0.41202
ENSMUSG00000029134	2.70717	-0.110697
ENSMUSG00000059991	1.66776	1.79833
ENSMUSG00000004285	0.475785	0.400988
ENSMUSG00000022507	0.587683	0.117252
ENSMUSG00000048655	5.25666	0.785989
ENSMUSG00000106166	1.87528	0.737836
ENSMUSG00000033014	0.944935	0.120389
ENSMUSG00000052557	0.724796	-0.0705594
ENSMUSG00000016494	0.436885	0.062554
ENSMUSG00000025150	2.69694	3.62276
ENSMUSG00000005057	1.67551	1.29504
ENSMUSG00000060131	2.80087	-1.17612
ENSMUSG00000039501	0.973058	-0.0463784
ENSMUSG00000035642	0.789029	0.0889754
ENSMUSG00000026385	0.421545	0.0768134
ENSMUSG00000074607	4.31692	1.42095
ENSMUSG00000007836	0.831485	0.55498
ENSMUSG00000033499	0.569129	-0.301668
ENSMUSG00000106858	6.53359	-6.54772
ENSMUSG00000046856	1.21275	0.715772
ENSMUSG00000032265	0.478684	0.158209
ENSMUSG00000026674	0.476423	0.00825243
ENSMUSG00000045005	1.07944	1.48063
ENSMUSG00000032649	1.0546	0.0205245
ENSMUSG00000018920	0.703512	0.463474
ENSMUSG00000024517	6.69355	NA
ENSMUSG00000046138	0.642609	0.379301
ENSMUSG00000022124	0.555874	-0.228149
ENSMUSG00000041617	2.45206	0.269178
ENSMUSG00000043943	0.748995	-0.0645604
ENSMUSG00000050199	1.06261	0.25693
ENSMUSG00000039908	1.00798	0.238023
ENSMUSG00000084792	1.59321	0.491158
ENSMUSG00000028600	0.726779	1.05057
ENSMUSG00000003283	4.84692	2.55743
ENSMUSG00000105179	5.56909	5.42379
ENSMUSG00000024059	1.45287	0.470472
ENSMUSG00000027833	0.88315	0.681861
ENSMUSG00000044390	6.54777	NA
ENSMUSG00000022840	2.54064	2.00512
ENSMUSG00000046826	6.59274	NA
ENSMUSG00000021264	0.773535	0.269694
ENSMUSG00000042289	0.580695	0.104379
ENSMUSG00000015013	0.454604	0.43418
ENSMUSG00000104583	2.36755	2.3969
ENSMUSG00000066258	1.04632	0.568944
ENSMUSG00000049307	1.98834	-0.212215
ENSMUSG00000105212	3.5048	1.12195
ENSMUSG00000056174	1.91608	1.77608
ENSMUSG00000057531	0.617624	-0.0516251
ENSMUSG00000034391	6.48459	3.1075
ENSMUSG00000071398	1.35401	-0.482611
ENSMUSG00000041936	0.984045	1.0302
ENSMUSG00000029364	0.77228	-0.0707122
ENSMUSG00000028713	1.55326	1.29042
ENSMUSG00000097658	5.24244	-0.690583
ENSMUSG00000007682	1.1396	1.23991
ENSMUSG00000028944	1.11184	-0.437321
ENSMUSG00000025779	0.682635	0.123764
ENSMUSG00000033323	1.07777	-0.0539466
ENSMUSG00000034006	0.489152	0.548402
ENSMUSG00000043391	0.91149	0.368074
ENSMUSG00000010277	0.508421	0.11148
ENSMUSG00000012017	1.21741	0.870721
ENSMUSG00000102971	6.49774	5.49083
ENSMUSG00000070691	3.37789	1.37832
ENSMUSG00000066324	0.431913	-0.335518
ENSMUSG00000101089	2.76856	1.12288
ENSMUSG00000062054	0.564365	0.0985359
ENSMUSG00000001313	1.03156	0.371741
ENSMUSG00000031538	0.428069	0.47742
ENSMUSG00000064354	1.45189	1.11105
ENSMUSG00000038467	0.566893	0.538822
ENSMUSG00000060227	0.908962	0.253338
ENSMUSG00000013076	0.50559	0.435367
ENSMUSG00000042961	2.89605	3.36035
ENSMUSG00000027204	1.78246	0.967196	Commonly upregulated in Young and Geriatric Sen FAPs
ENSMUSG00000031502	1.80749	2.07575
ENSMUSG00000027832	2.93297	1.92395
ENSMUSG00000031503	1.62668	2.33
ENSMUSG00000028369	1.87495	1.79255
ENSMUSG00000016194	1.55684	1.68332
ENSMUSG00000030513	2.21879	1.02653
ENSMUSG00000005397	1.55967	0.97528
ENSMUSG00000036545	1.53298	1.18011
ENSMUSG00000022894	1.82071	1.01727
ENSMUSG00000048126	1.07262	0.930222
ENSMUSG00000000628	1.69783	1.16654
ENSMUSG00000031274	2.40204	2.67723
ENSMUSG00000029675	2.93294	1.78155
ENSMUSG00000027408	1.13202	1.91304
ENSMUSG00000022371	1.69747	1.38705
ENSMUSG00000060572	1.21395	1.64651
ENSMUSG00000031762	1.33654	1.04567
ENSMUSG00000046056	1.9628	2.46453
ENSMUSG00000038811	1.91892	2.44434
ENSMUSG00000009281	1.5511	1.44085
ENSMUSG00000000739	1.9192	1.37023
ENSMUSG00000017466	1.64746	1.14653
ENSMUSG00000034810	0.950937	1.10322
ENSMUSG00000020467	1.41675	1.16528
ENSMUSG00000020019	1.31595	2.07986
ENSMUSG00000074207	0.877348	1.66352
ENSMUSG00000066361	2.5896	2.36162
ENSMUSG00000027611	1.90382	1.90837
ENSMUSG00000039899	1.31608	1.44293
ENSMUSG00000060802	0.883066	0.745111
ENSMUSG00000076617	4.51239	4.82792
ENSMUSG00000029321	1.46637	1.13882
ENSMUSG00000075010	1.5144	1.36352
ENSMUSG00000025780	1.39457	1.19441
ENSMUSG00000031765	1.20352	1.19224
ENSMUSG00000028111	0.638151	0.850002
ENSMUSG00000036446	0.919404	1.26609
ENSMUSG00000060962	2.0442	3.03875
ENSMUSG00000036570	1.34244	1.10962
ENSMUSG00000015568	0.920577	1.33794
ENSMUSG00000033355	1.37507	0.918062
ENSMUSG00000020902	1.66886	1.6107
ENSMUSG00000044258	5.18695	5.07523
ENSMUSG00000021508	1.34819	1.51736
ENSMUSG00000024621	3.48494	3.41197
ENSMUSG00000036256	1.31037	1.02825
ENSMUSG00000040552	3.64285	4.0212
ENSMUSG00000020432	0.837763	1.4067
ENSMUSG00000041828	0.956392	1.04953
ENSMUSG00000043415	1.92644	2.62182
ENSMUSG00000034422	1.773	1.34916
ENSMUSG00000000682	4.1231	4.86066
ENSMUSG00000105199	5.59473	3.92108
ENSMUSG00000106106	0.674671	0.898084
ENSMUSG00000038156	1.19173	1.50702
ENSMUSG00000053063	4.50725	6.32919
ENSMUSG00000034459	2.61731	1.34996
ENSMUSG00000064337	0.753636	0.907581
ENSMUSG00000054204	2.01007	3.38862
ENSMUSG00000030022	1.43071	2.57558
ENSMUSG00000011179	1.43355	1.24157
ENSMUSG00000105842	2.45453	2.63822
ENSMUSG00000006403	0.862049	1.29089
ENSMUSG00000065145	1.77922	3.24425
ENSMUSG00000043719	1.60567	2.27548
ENSMUSG00000069792	2.59836	3.81782
ENSMUSG00000037426	1.92088	1.67461
ENSMUSG00000028339	1.10123	2.10355
ENSMUSG00000001435	0.919337	2.07589
ENSMUSG00000044749	0.962142	1.60479
ENSMUSG00000002985	3.20186	2.3399
ENSMUSG00000029373	2.51127	3.42959
ENSMUSG00000031504	1.00164	1.71402
ENSMUSG00000079419	4.01896	3.85679
ENSMUSG00000030249	5.56331	8.17823
ENSMUSG00000016496	1.90233	1.86724
ENSMUSG00000043953	2.31364	2.20809
ENSMUSG00000027399	4.08238	11.6484
ENSMUSG00000040747	4.47172	6.77805
ENSMUSG00000075408	2.1086	3.72501
ENSMUSG00000063415	1.92273	2.9123
ENSMUSG00000069516	3.32547	5.39596	Specifically Upregulated in Geriatric Sen FAPs
ENSMUSG00000020120	2.2564	4.34489
ENSMUSG00000038642	2.64418	4.23466
ENSMUSG00000018927	2.57515	5.05732
ENSMUSG00000058715	2.85772	4.63255
ENSMUSG00000062593	4.03347	4.97732
ENSMUSG00000036896	3.65493	5.68547
ENSMUSG00000049130	2.49088	4.70831
ENSMUSG00000089672	2.91123	6.2539
ENSMUSG00000036905	3.81695	4.3905
ENSMUSG00000020077	2.73556	3.53346
ENSMUSG00000051439	2.8166	3.07587
ENSMUSG00000025804	3.26601	7.33594
ENSMUSG00000004730	2.90462	5.46486
ENSMUSG00000101389	3.13258	6.72849
ENSMUSG00000043832	5.34978	7.09713
ENSMUSG00000029304	-0.884992	1.42623
ENSMUSG00000036887	4.36525	4.42247
ENSMUSG00000049103	7.75717	7.51693
ENSMUSG00000016529	1.95107	5.02386
ENSMUSG00000001946	0.860292	3.71701
ENSMUSG00000029084	1.56039	4.74446
ENSMUSG00000047180	0.173996	9.47943
ENSMUSG00000035004	3.25108	6.15626
ENSMUSG00000024610	4.0446	3.44294
ENSMUSG00000040809	2.32764	6.59937
ENSMUSG00000054690	5.11432	9.43215
ENSMUSG00000056492	1.09803	9.54843
ENSMUSG00000027435	1.70089	8.66872
ENSMUSG00000024675	5.94609	7.42817
ENSMUSG00000031465	0.201121	5.94744
ENSMUSG00000032554	1.61527	2.3764
ENSMUSG00000018916	0.200156	6.69754
ENSMUSG00000025044	2.10844	5.97653
ENSMUSG00000021423	3.46154	8.53711
ENSMUSG00000022122	-0.614402	9.27708
ENSMUSG00000018774	1.63112	2.74585
ENSMUSG00000026656	3.48009	4.85739
ENSMUSG00000030579	2.9337	3.04015
ENSMUSG00000026395	2.2692	4.61005
ENSMUSG00000028581	3.75897	3.93979
ENSMUSG00000059498	2.15623	4.56357
ENSMUSG00000042834	0.0112036	1.69533
ENSMUSG00000044162	6.15391	5.91194
ENSMUSG00000029648	0.599884	4.41392
ENSMUSG00000024677	5.42236	5.98642
ENSMUSG00000056966	#N/A	9.02583
ENSMUSG00000025911	1.75581	4.13451
ENSMUSG00000027765	-0.49491	2.72291
ENSMUSG00000027398	5.39469	3.59973
ENSMUSG00000035042	2.84436	4.56661
ENSMUSG00000062345	2.0305	5.63894
ENSMUSG00000021998	2.75022	5.04438
ENSMUSG00000028766	0.791069	2.78221
ENSMUSG00000052160	2.49384	4.00468
ENSMUSG00000020717	0.0794332	2.00937
ENSMUSG00000000290	1.6992	5.06213
ENSMUSG00000062151	2.50341	8.62566
ENSMUSG00000023913	1.5597	3.09392
ENSMUSG00000022871	1.01149	1.88859
ENSMUSG00000052336	0.657072	7.79164
ENSMUSG00000045569	1.42952	8.22413
ENSMUSG00000003282	3.31241	8.1884
ENSMUSG00000015355	2.575	5.70917
ENSMUSG00000026185	1.52308	1.36608
ENSMUSG00000002699	3.63315	6.1995
ENSMUSG00000091345	2.86354	8.36172
ENSMUSG00000042453	1.66556	10.7216
ENSMUSG00000041741	1.23342	3.88829
ENSMUSG00000039109	2.11517	3.2619
ENSMUSG00000060063	1.53282	4.10836
ENSMUSG00000050014	0.740871	8.04419
ENSMUSG00000000805	3.24255	3.18882
ENSMUSG00000102692	-1.02197	7.95749
ENSMUSG00000032172	-0.740949	3.71683
ENSMUSG00000031342	0.317996	1.14639
ENSMUSG00000030148	2.67222	7.20892
ENSMUSG00000021364	-0.277574	8.0262
ENSMUSG00000048163	0.858382	3.32744
ENSMUSG00000023349	2.65222	7.92436
ENSMUSG00000040856	0.917268	2.71489
ENSMUSG00000034641	3.16021	7.84281
ENSMUSG00000030144	3.32967	4.98446
ENSMUSG00000005968	-0.0987409	7.82812
ENSMUSG00000068122	-0.333911	10.436
ENSMUSG00000074785	0.957507	2.91042
ENSMUSG00000024593	-1.04146	7.95092
ENSMUSG00000068794	1.76605	4.38614
ENSMUSG00000020914	0.0453165	1.71863
ENSMUSG00000065037	0.525636	1.87875
ENSMUSG00000052713	0.435156	2.61447
ENSMUSG00000028776	-1.43438	3.29694
ENSMUSG00000037759	-6.24403	7.71255
ENSMUSG00000020154	1.39355	7.72548
ENSMUSG00000032719	0.372189	7.14609
ENSMUSG00000026921	-0.218819	2.72426
ENSMUSG00000049336	4.11583	3.03414
ENSMUSG00000021680	8.80346	7.82484
ENSMUSG00000038147	2.18276	6.93274
ENSMUSG00000030142	3.88957	6.13791
ENSMUSG00000026678	2.33974	4.65693
ENSMUSG00000026039	-0.686311	3.06002
ENSMUSG00000062382	1.3768	3.26969
ENSMUSG00000034413	0.0378227	3.19027
ENSMUSG00000047298	-0.314631	4.02001
ENSMUSG00000024672	3.36052	3.48288
ENSMUSG00000023341	-0.658139	1.83883
ENSMUSG00000018983	-0.870481	7.58279
ENSMUSG00000020774	0.654763	2.7714
ENSMUSG00000067235	0.264124	2.16348
ENSMUSG00000057457	1.0708	2.18835
ENSMUSG00000064225	3.40388	7.579
ENSMUSG00000030401	0.74279	2.35064
ENSMUSG00000037053	#N/A	7.48716
ENSMUSG00000061080	0.366239	2.30061
ENSMUSG00000040522	4.04355	7.5321
ENSMUSG00000001029	1.45263	3.39676
ENSMUSG00000103313	1.13785	5.55172
ENSMUSG00000038775	0.960964	4.90706
ENSMUSG00000062515	1.76879	5.53613
ENSMUSG00000073599	0.63125	1.42439
ENSMUSG00000020486	0.326758	1.58025
ENSMUSG00000043939	1.81596	7.44471
ENSMUSG00000059456	-0.622125	5.11585
ENSMUSG00000047534	-0.73408	2.03436
ENSMUSG00000036469	0.758549	7.45229
ENSMUSG00000053687	3.15618	4.84679
ENSMUSG00000051444	-0.79541	7.40231
ENSMUSG00000026640	0.580226	2.1479
ENSMUSG00000048120	1.04362	1.80325
ENSMUSG00000046916	#N/A	7.39289
ENSMUSG00000024935	5.49205	4.33923
ENSMUSG00000023367	0.449523	0.99489
ENSMUSG00000022469	2.12406	7.45267
ENSMUSG00000043257	-1.28487	3.88923
ENSMUSG00000046908	-2.30359	7.38567
ENSMUSG00000052485	-0.815933	7.38864
ENSMUSG00000028128	0.319669	0.939889
ENSMUSG00000004791	0.130412	1.48667
ENSMUSG00000037316	0.641019	1.64575
ENSMUSG00000037849	0.99824	4.06032
ENSMUSG00000020601	-0.235588	2.4788
ENSMUSG00000031075	1.05563	7.60584
ENSMUSG00000018102	-0.00250412	0.808047
ENSMUSG00000029752	-1.53529	-0.464013	Specifically Downregulated in Young Sen FAPs
ENSMUSG00000032294	-1.53592	-0.729928
ENSMUSG00000032366	-1.47435	-0.722752
ENSMUSG00000007655	-1.14376	-0.707436
ENSMUSG00000028063	-1.17948	-0.737121
ENSMUSG00000005103	-1.03955	-0.794374
ENSMUSG00000022272	-1.88472	-0.353956
ENSMUSG00000023456	-1.09039	-0.531135
ENSMUSG00000037868	-1.57625	0.295756
ENSMUSG00000030268	-0.927985	-0.502248
ENSMUSG00000005667	-1.06736	-0.612931
ENSMUSG00000020869	-1.05834	-0.659691
ENSMUSG00000063524	-1.43986	-0.687976
ENSMUSG00000021273	-1.69793	-0.815585
ENSMUSG00000030082	-1.04767	-0.755344
ENSMUSG00000053398	-1.53379	-0.853903
ENSMUSG00000060098	-1.14272	-0.822855
ENSMUSG00000004530	-1.23046	-0.620636
ENSMUSG00000104913	-1.47802	-0.826633
ENSMUSG00000020238	-1.16395	-1.14798
ENSMUSG00000027075	-1.16715	0.0663753
ENSMUSG00000008136	-1.1613	-0.152391
ENSMUSG00000029552	-1.24844	-0.779394
ENSMUSG00000025161	-2.07784	-0.203517
ENSMUSG00000001424	-0.920737	-0.676641
ENSMUSG00000020007	-8.14862	1.44242
ENSMUSG00000028464	-1.20528	-0.439544
ENSMUSG00000030062	-0.923197	-0.645616
ENSMUSG00000001555	-0.974528	-0.500516
ENSMUSG00000033105	-2.47239	-0.557629
ENSMUSG00000078566	-1.19489	-0.855802
ENSMUSG00000002289	-1.46812	-0.49216
ENSMUSG00000024594	-0.874395	-0.394231
ENSMUSG00000022614	-0.978861	-0.471873
ENSMUSG00000000693	-0.965499	-0.445815
ENSMUSG00000007564	-0.77085	-0.642691
ENSMUSG00000025151	-0.732182	-0.497285
ENSMUSG00000019977	-0.811778	-0.395722
ENSMUSG00000019970	-0.924761	-0.364232
ENSMUSG00000056076	-0.741826	-0.492178
ENSMUSG00000020277	-1.32781	-0.505157
ENSMUSG00000057666	-1.01796	-0.498047
ENSMUSG00000023066	-5.08246	0.111745
ENSMUSG00000036427	-1.02521	-0.206749
ENSMUSG00000028614	-1.16538	-0.529116
ENSMUSG00000006998	-0.724393	-0.771469
ENSMUSG00000004937	-0.865317	-0.50455
ENSMUSG00000030536	-0.917781	-0.77291
ENSMUSG00000062070	-1.18971	-0.716508
ENSMUSG00000017221	-0.785007	-0.593381
ENSMUSG00000068739	-0.743273	-0.494875
ENSMUSG00000029148	-0.782711	-0.51326
ENSMUSG00000029111	-1.06814	-1.0496
ENSMUSG00000032116	-0.731767	-0.33158
ENSMUSG00000006398	-1.62504	-0.391432
ENSMUSG00000027889	-1.23402	-0.627969
ENSMUSG00000002981	-0.961324	-0.516288
ENSMUSG00000010755	-1.1715	-0.333507
ENSMUSG00000063229	-1.05426	-0.522537
ENSMUSG00000026305	-0.986363	-0.819724
ENSMUSG00000038418	-0.991384	-0.2954
ENSMUSG00000025856	-1.49035	-0.82013
ENSMUSG00000040084	-1.72162	0.0858841
ENSMUSG00000042215	-1.19875	-0.364094
ENSMUSG00000017615	-0.736149	-0.584671
ENSMUSG00000001467	-1.23202	-0.900144
ENSMUSG00000002524	-0.715551	-0.483355
ENSMUSG00000040133	-1.36452	-0.24741
ENSMUSG00000006673	-0.761922	-0.506308
ENSMUSG00000005823	-0.917219	-0.815972
ENSMUSG00000030695	-0.807987	-0.394127
ENSMUSG00000035325	-0.72876	-0.680842
ENSMUSG00000062825	-0.721488	-0.491551
ENSMUSG00000023272	-0.867538	-0.217792
ENSMUSG00000028678	-3.01128	0.419711
ENSMUSG00000026926	-1.14222	-1.08963
ENSMUSG00000007029	-1.24121	-0.507653
ENSMUSG00000022561	-0.906618	0.148863
ENSMUSG00000063506	-1.9111	-1.31108
ENSMUSG00000004665	-0.840444	-0.349916
ENSMUSG00000025666	-1.06844	-0.325487
ENSMUSG00000021650	-1.30708	-0.0709812
ENSMUSG00000028248	-0.834907	-0.631317
ENSMUSG00000025132	-0.611294	-0.31927
ENSMUSG00000025393	-0.602192	-0.517555
ENSMUSG00000014959	-0.644162	-0.360841
ENSMUSG00000026209	-0.703773	-0.0924354
ENSMUSG00000079562	-0.736894	-0.504396
ENSMUSG00000030982	-0.796795	-0.463717
ENSMUSG00000025133	-1.23842	-0.823958
ENSMUSG00000009079	-0.79436	-0.364995
ENSMUSG00000022757	-0.569173	-0.361032
ENSMUSG00000018340	-0.61985	-0.422663
ENSMUSG00000018906	-0.738808	-0.584821
ENSMUSG00000070867	-1.44152	-0.503812
ENSMUSG00000050310	-0.939758	-0.90072
ENSMUSG00000021193	-0.920903	-0.68682
ENSMUSG00000038520	-1.24625	-0.53356
ENSMUSG00000025651	-0.606384	-0.326408
ENSMUSG00000022477	-0.878195	-0.580769
ENSMUSG00000019055	-0.655366	-0.207908
ENSMUSG00000029580	-0.706868	-0.387796
ENSMUSG00000034551	-1.23715	-0.331595
ENSMUSG00000022841	-0.66595	-0.527004
ENSMUSG00000057541	-0.973741	-0.334768
ENSMUSG00000022434	-1.19885	-1.1477
ENSMUSG00000005683	-0.670156	-0.58149
ENSMUSG00000023118	-1.78546	-0.454906
ENSMUSG00000024493	-0.942344	-0.280971
ENSMUSG00000002455	-1.25113	-0.27586
ENSMUSG00000037012	-1.15815	-0.434546
ENSMUSG00000005447	-0.96155	-0.00438836
ENSMUSG00000022962	-1.17916	-0.393586
ENSMUSG00000037313	-1.25955	-0.469347
ENSMUSG00000025793	-0.89313	-0.791993
ENSMUSG00000016018	-1.10189	-0.507916
ENSMUSG00000031004	-1.28432	-0.169212
ENSMUSG00000014867	-0.639316	-0.524068
ENSMUSG00000027195	-0.779376	-0.379511
ENSMUSG00000037370	-1.10781	-1.15754
ENSMUSG00000035493	-0.975245	-0.135093
ENSMUSG00000024870	-0.684876	-0.29303
ENSMUSG00000027313	-4.43002	0.0770463
ENSMUSG00000019577	-3.89928	2.09775
ENSMUSG00000029513	-1.07648	-0.418138
ENSMUSG00000030095	-0.601431	-0.62791
ENSMUSG00000105987	-0.805382	-0.686823
ENSMUSG00000040940	-0.971126	-0.26718
ENSMUSG00000020946	-0.870576	-0.386703
ENSMUSG00000033031	-0.959482	-0.998745
ENSMUSG00000032127	-1.06056	-0.0848914
ENSMUSG00000026553	-0.750523	-0.673216
ENSMUSG00000000902	-0.779456	-0.120617
ENSMUSG00000027247	-0.79669	-0.565684
ENSMUSG00000030058	-0.922661	-0.831804
ENSMUSG00000013465	-1.26691	0.233944
ENSMUSG00000020476	-0.735507	-0.461468
ENSMUSG00000030738	-0.630718	-0.439374
ENSMUSG00000032180	-0.620886	-0.225281
ENSMUSG00000025130	-0.624792	-0.365052
ENSMUSG00000024941	-0.915466	-0.754749
ENSMUSG00000029777	-0.644792	-0.612856
ENSMUSG00000022565	-0.853096	-0.0841194
ENSMUSG00000031078	-0.697615	-0.464789
ENSMUSG00000035783	-1.36514	-0.215423
ENSMUSG00000005481	-0.722332	-0.739932
ENSMUSG00000025823	-0.802685	-0.480565
ENSMUSG00000021546	-0.527936	-0.597039
ENSMUSG00000021577	-0.676292	-0.407245
ENSMUSG00000029177	-0.983122	-0.842178
ENSMUSG00000045411	-0.933984	-0.0127721
ENSMUSG00000035597	-0.77635	-0.661802
ENSMUSG00000021759	-0.568902	-0.135809
ENSMUSG00000031508	-0.813089	-0.258937
ENSMUSG00000020780	-0.838264	0.263824
ENSMUSG00000093930	-0.791324	-0.931483
ENSMUSG00000040250	-0.76377	-0.283987
ENSMUSG00000029145	-1.10229	-0.241462
ENSMUSG00000022437	-0.651029	-0.484907
ENSMUSG00000030826	-0.910212	-0.613766
ENSMUSG00000040322	-0.78064	-0.350196
ENSMUSG00000025217	-1.12559	-0.333158
ENSMUSG00000031311	-0.651141	-0.443192
ENSMUSG00000025428	-0.545218	-0.3044
ENSMUSG00000003500	-0.999454	-0.515133
ENSMUSG00000037965	-0.717432	-0.441667
ENSMUSG00000001829	-0.79109	-0.289552
ENSMUSG00000026456	-1.08507	-0.356769
ENSMUSG00000061082	-5.33797	-1.42468
ENSMUSG00000032258	-1.56142	-1.94987
ENSMUSG00000071172	-0.562062	-0.499124
ENSMUSG00000028405	-0.862065	-0.27841
ENSMUSG00000024197	-0.866609	0.0637745
ENSMUSG00000020260	-0.57176	-0.216095
ENSMUSG00000047909	-0.884234	-0.463114
ENSMUSG00000030682	-0.800974	-0.624752
ENSMUSG00000042229	-0.741032	-0.667527
ENSMUSG00000032458	-0.644447	-0.479358
ENSMUSG00000068921	-0.693239	-0.360513
ENSMUSG00000031930	-1.37388	-0.418118
ENSMUSG00000030541	-0.60745	-0.0492868
ENSMUSG00000032316	-0.79807	-0.930811
ENSMUSG00000041264	-0.929266	0.123198
ENSMUSG00000028409	-0.563125	-0.341624
ENSMUSG00000035704	-0.797823	-0.13853
ENSMUSG00000034032	-1.93435	-0.565344
ENSMUSG00000022754	-0.804712	-0.389261
ENSMUSG00000004849	-0.563075	-0.432288
ENSMUSG00000000555	-0.81113	-0.506839
ENSMUSG00000026869	-0.731675	-0.351965
ENSMUSG00000039234	-0.640498	-0.633024
ENSMUSG00000025899	-1.38885	0.442797
ENSMUSG00000031730	-1.61631	-0.297675
ENSMUSG00000002102	-0.609456	-0.415216
ENSMUSG00000072623	-1.03675	-0.730756
ENSMUSG00000003814	-0.680994	-0.382161
ENSMUSG00000005981	-0.757896	-0.398982
ENSMUSG00000022443	-0.776178	-0.103604
ENSMUSG00000025403	-1.15925	-0.549317
ENSMUSG00000031161	-1.78753	0.219873
ENSMUSG00000000743	-0.779034	-0.438942
ENSMUSG00000006378	-0.992922	-0.298466
ENSMUSG00000039834	-2.58763	0.393546
ENSMUSG00000059409	-0.979785	-0.632733
ENSMUSG00000026229	-0.697625	-0.44024
ENSMUSG00000037759	-6.24403	7.71255
ENSMUSG00000086725	-5.74918	-1.11988
ENSMUSG00000029599	-1.14943	-0.407851
ENSMUSG00000027774	-0.902492	-0.412761
ENSMUSG00000030782	-0.767056	-0.09037
ENSMUSG00000027193	-0.737713	-0.609476
ENSMUSG00000031207	-0.715882	-0.70634
ENSMUSG00000028937	-0.843412	-0.9982
ENSMUSG00000083327	-0.8149	-0.607691
ENSMUSG00000038252	-1.76945	-0.00317265
ENSMUSG00000042367	-2.21808	-0.663581
ENSMUSG00000014763	-0.982648	0.0709207
ENSMUSG00000004105	-0.612637	-0.476425
ENSMUSG00000066979	-0.605809	-0.0426228
ENSMUSG00000104515	-6.29658	0.78241
ENSMUSG00000020280	-1.60795	-0.574145
ENSMUSG00000015291	-0.612971	-0.812186
ENSMUSG00000032519	-1.14729	-0.337407
ENSMUSG00000024359	-0.698109	-0.363676
ENSMUSG00000030447	-0.758153	-0.548636
ENSMUSG00000022536	-0.771773	-0.718071
ENSMUSG00000010047	-1.12717	-0.717683
ENSMUSG00000005483	-0.707157	0.00933921
ENSMUSG00000022463	-0.772005	-0.899625
ENSMUSG00000030357	-0.65619	-0.34794
ENSMUSG00000026864	-0.590256	-0.358035
ENSMUSG00000055150	-2.62939	-0.836774
ENSMUSG00000041303	-1.61161	0.552011
ENSMUSG00000006134	-0.941911	-0.939202
ENSMUSG00000028480	-0.642115	-0.456881
ENSMUSG00000026526	-0.576044	-0.487024
ENSMUSG00000021250	-1.17859	0.275858
ENSMUSG00000032096	-0.560731	-0.481558
ENSMUSG00000027406	-0.558184	-0.165991
ENSMUSG00000026188	-4.07966	-0.148934
ENSMUSG00000011114	-0.491739	-0.414467
ENSMUSG00000027575	-0.877403	0.198492
ENSMUSG00000028452	-0.617195	-0.490236
ENSMUSG00000069808	-0.971018	-0.254286
ENSMUSG00000022221	-1.01254	-0.737887
ENSMUSG00000023495	-1.05345	-1.07288
ENSMUSG00000008690	-0.608761	-0.223755
ENSMUSG00000033307	-0.910005	-0.20275
ENSMUSG00000036613	-1.21542	-0.544566
ENSMUSG00000020766	-0.696859	-0.314661
ENSMUSG00000034457	-1.29885	-0.177314
ENSMUSG00000021975	-1.3282	-1.53324
ENSMUSG00000032562	-0.460984	-0.267302
ENSMUSG00000007458	-0.617924	-0.419868
ENSMUSG00000026566	-0.6415	-0.162262
ENSMUSG00000037295	-1.11482	0.707621
ENSMUSG00000046861	-1.6995	-1.08731
ENSMUSG00000029004	-0.629201	-0.00957558
ENSMUSG00000020048	-0.676539	-0.545095
ENSMUSG00000022680	-0.602982	-0.505505
ENSMUSG00000026123	-1.20531	-0.282288
ENSMUSG00000058594	-0.774368	-0.551396
ENSMUSG00000004980	-0.399895	-0.349496
ENSMUSG00000000441	-0.604844	-0.496949
ENSMUSG00000052430	-1.32032	-0.356024
ENSMUSG00000022241	-0.715867	-0.580584
ENSMUSG00000016921	-0.516066	-0.56389
ENSMUSG00000024007	-1.10524	0.106087
ENSMUSG00000020571	-0.643665	-0.300017
ENSMUSG00000027122	-1.02578	-0.67329
ENSMUSG00000031371	-0.742458	-0.245761
ENSMUSG00000025027	-0.680188	-0.562772
ENSMUSG00000021486	-0.554507	-0.415324
ENSMUSG00000052684	-1.1689	0.048319
ENSMUSG00000035683	-1.64845	-0.360397
ENSMUSG00000041684	-1.67977	-0.0215669
ENSMUSG00000026687	-1.01207	-0.441695
ENSMUSG00000040354	-0.917565	-0.843582
ENSMUSG00000002320	-0.510496	0.0191012
ENSMUSG00000003438	-0.689537	-0.253115
ENSMUSG00000045427	-0.58428	-0.295797
ENSMUSG00000031299	-0.637727	-0.605686
ENSMUSG00000026575	-1.05978	0.143225
ENSMUSG00000027883	-0.960667	-0.531576
ENSMUSG00000010663	-0.817892	-0.452443
ENSMUSG00000074063	-1.90182	0.0876866
ENSMUSG00000057335	-0.923604	-0.301792
ENSMUSG00000016831	-0.88396	0.0593742
ENSMUSG00000028059	-0.905	-0.508071
ENSMUSG00000024370	-0.921867	-0.290343
ENSMUSG00000039740	-0.983595	0.0434637
ENSMUSG00000033335	-0.869723	-0.648031
ENSMUSG00000027500	-5.49827	-1.2971
ENSMUSG00000028718	-1.76776	-0.350758
ENSMUSG00000028896	-0.69828	-0.640581
ENSMUSG00000039233	-0.898854	-0.639276
ENSMUSG00000032254	-1.31061	-0.0991387
ENSMUSG00000060427	-1.08487	-0.191852
ENSMUSG00000003348	-1.72036	-1.30197
ENSMUSG00000072235	-0.639158	-0.0995065
ENSMUSG00000054931	-6.72223	-6.6234
ENSMUSG00000019179	-0.536542	-0.449089
ENSMUSG00000027469	-1.22474	0.312884
ENSMUSG00000026421	-1.02462	-0.171812
ENSMUSG00000020235	-1.13978	-0.285497
ENSMUSG00000020537	-0.670584	-0.595652
ENSMUSG00000010110	-0.653415	-0.361415
ENSMUSG00000024327	-0.998572	-0.609293
ENSMUSG00000027751	-0.884104	-0.633776
ENSMUSG00000001100	-0.681418	-0.376562
ENSMUSG00000025532	-0.745525	-0.745845
ENSMUSG00000022761	-0.953124	-0.0904673
ENSMUSG00000029147	-0.635137	-0.451072
ENSMUSG00000056167	-1.10722	-0.963887
ENSMUSG00000039682	-0.510067	-0.214509
ENSMUSG00000053460	-0.723553	-0.139949
ENSMUSG00000023022	-0.538433	-0.0424974
ENSMUSG00000040280	-1.1453	-0.511266
ENSMUSG00000040385	-0.504206	-0.454442
ENSMUSG00000037278	-0.61169	-0.450381
ENSMUSG00000011752	-0.701951	-0.578022
ENSMUSG00000028932	-0.506371	-0.095141
ENSMUSG00000068039	-0.441751	-0.408303
ENSMUSG00000052727	-0.491189	-0.765381
ENSMUSG00000041879	-0.769023	-0.597141
ENSMUSG00000020739	-0.91284	-0.255355
ENSMUSG00000019261	-1.13014	-0.545094
ENSMUSG00000042642	-1.12851	-0.187156
ENSMUSG00000020074	-0.466866	-0.290311
ENSMUSG00000034403	-0.596866	0.0499062
ENSMUSG00000032504	-0.649078	-0.618733
ENSMUSG00000038909	-1.00547	-0.574399
ENSMUSG00000023505	-1.00643	-0.734342
ENSMUSG00000016664	-0.737885	0.229303
ENSMUSG00000031880	-0.6885	-0.644753
ENSMUSG00000090124	-0.859314	-0.753535
ENSMUSG00000007041	-0.475931	-0.369628
ENSMUSG00000006215	-0.970085	-0.232845
ENSMUSG00000042606	-1.60584	-0.462015
ENSMUSG00000019433	-0.657298	0.0609862
ENSMUSG00000018417	-0.86835	-0.211515
ENSMUSG00000021666	-1.28291	-0.370566
ENSMUSG00000026806	-1.44104	-1.13522
ENSMUSG00000020166	-0.603557	-0.356294
ENSMUSG00000021823	-0.849984	-0.0101953
ENSMUSG00000078812	-0.406467	-0.461956
ENSMUSG00000025225	-0.882837	-0.183518
ENSMUSG00000022285	-0.459896	-0.4762
ENSMUSG00000029782	-0.986924	-0.478769
ENSMUSG00000017428	-0.594229	-0.325494
ENSMUSG00000035227	-0.441626	-0.334537
ENSMUSG00000025228	-0.781963	-0.808452
ENSMUSG00000040667	-0.594374	-0.401054
ENSMUSG00000038563	-1.35189	0.224378
ENSMUSG00000036676	-0.693679	-0.836892
ENSMUSG00000078816	-1.04799	-0.592474
ENSMUSG00000040990	-0.49716	-0.513283
ENSMUSG00000023944	-0.421711	-0.388145
ENSMUSG00000025757	-1.00048	-0.574846
ENSMUSG00000057101	-0.950678	-0.448285
ENSMUSG00000031490	-0.584428	-0.307866
ENSMUSG00000024889	-0.597845	-0.476261
ENSMUSG00000032123	-0.660156	-0.194329
ENSMUSG00000042626	-0.771301	-0.0373728
ENSMUSG00000038416	-0.545678	-0.433336
ENSMUSG00000026749	-1.03831	0.024772
ENSMUSG00000031916	-0.93924	-0.504852
ENSMUSG00000019295	-0.696083	-0.239936
ENSMUSG00000027067	-0.797433	-0.546892
ENSMUSG00000037851	-0.849544	-0.814575
ENSMUSG00000022887	-4.17077	-3.22693
ENSMUSG00000058569	-0.483706	-0.461973
ENSMUSG00000026260	-0.512801	-0.359374
ENSMUSG00000031799	-0.52582	-0.423568
ENSMUSG00000029447	-0.440952	-0.536519
ENSMUSG00000055319	-0.805717	-0.568724
ENSMUSG00000032078	-0.662714	-0.435164
ENSMUSG00000006221	-4.27665	1.1463
ENSMUSG00000052316	-0.795496	-0.716629
ENSMUSG00000024429	-0.681297	-0.913371
ENSMUSG00000040618	-0.763029	0.0779051
ENSMUSG00000054675	-0.773343	0.0874056
ENSMUSG00000052833	-0.676208	-0.390267
ENSMUSG00000021569	-1.55237	-0.780062
ENSMUSG00000001082	-0.677059	-0.26413
ENSMUSG00000026341	-0.404289	-0.296802
ENSMUSG00000006356	-0.477681	-0.105453
ENSMUSG00000003458	-0.598529	-0.437473
ENSMUSG00000078970	-0.973576	0.338464
ENSMUSG00000049488	-1.10851	-0.236466
ENSMUSG00000053560	-0.833355	-0.0313928
ENSMUSG00000015222	-2.41168	0.680654
ENSMUSG00000021458	-0.678964	-0.00668275
ENSMUSG00000043090	-1.02679	-0.0673375
ENSMUSG00000025041	-0.866987	-0.143329
ENSMUSG00000043535	-1.04369	-0.231334
ENSMUSG00000024664	-0.736094	-0.0364315
ENSMUSG00000024792	-0.776974	0.0989272
ENSMUSG00000024640	-0.859393	-0.548337
ENSMUSG00000031979	-1.13919	-0.73694
ENSMUSG00000034639	-6.79763	-0.478767
ENSMUSG00000031848	-0.520327	-0.334579
ENSMUSG00000045294	-0.681248	-0.606796
ENSMUSG00000015961	-0.593944	-0.373045
ENSMUSG00000021178	-0.518371	-0.463886
ENSMUSG00000035545	-1.00652	-0.648164
ENSMUSG00000004451	-0.561881	-0.459846
ENSMUSG00000049717	-1.45181	0.502551
ENSMUSG00000027184	-0.563903	-0.371574
ENSMUSG00000032604	-0.62283	-0.161531
ENSMUSG00000038095	-0.497659	-0.284937
ENSMUSG00000001785	-0.633081	-0.507913
ENSMUSG00000022505	-0.875695	-0.418154
ENSMUSG00000020840	-0.540801	-0.243722
ENSMUSG00000002280	-1.40474	-0.892581
ENSMUSG00000046731	-0.949736	-0.163116
ENSMUSG00000021196	-0.497553	-0.624421
ENSMUSG00000003868	-0.667404	-0.100866
ENSMUSG00000028811	-0.678725	-0.547278
ENSMUSG00000031604	-0.786922	-0.908902
ENSMUSG00000032577	-0.932323	-0.667733
ENSMUSG00000021427	-0.441071	-0.452058
ENSMUSG00000037993	-1.3745	-0.73401
ENSMUSG00000023110	-0.873858	-0.845556
ENSMUSG00000038508	-2.00654	1.45485
ENSMUSG00000037916	-0.725365	-0.0739912
ENSMUSG00000028622	-0.800401	-0.263821
ENSMUSG00000024404	-0.498414	-0.409411
ENSMUSG00000031432	-0.517726	-0.088664
ENSMUSG00000024381	-0.577456	-0.0611701
ENSMUSG00000022052	-0.536301	-0.444518
ENSMUSG00000055371	-0.529081	-0.547053
ENSMUSG00000003421	-0.817846	0.0983983
ENSMUSG00000040124	-0.891422	-1.37003
ENSMUSG00000036678	-1.0985	0.0372896
ENSMUSG00000032491	-0.887042	0.194841
ENSMUSG00000021957	-0.584354	-0.5361
ENSMUSG00000025218	-2.47272	0.481072
ENSMUSG00000045140	-3.14383	0.628626
ENSMUSG00000003200	-0.443237	-0.282323
ENSMUSG00000030007	-0.50135	-0.683021
ENSMUSG00000021843	-0.528562	-0.436829
ENSMUSG00000019916	-0.47538	-0.476806
ENSMUSG00000099104	-0.77641	-0.357786
ENSMUSG00000000346	-0.410869	-0.349333
ENSMUSG00000022234	-0.427524	-0.423145
ENSMUSG00000020463	-0.639932	-0.500053
ENSMUSG00000057421	-0.795192	0.0114275
ENSMUSG00000056310	-1.24554	0.395341
ENSMUSG00000029063	-0.492089	-0.21903
ENSMUSG00000031969	-1.12987	-0.448986
ENSMUSG00000028020	-6.00444	-0.319464
ENSMUSG00000000957	-0.427874	-0.261866
ENSMUSG00000001098	-0.819522	-0.46962
ENSMUSG00000054342	-2.5073	-0.476691
ENSMUSG00000025007	-0.779101	-0.490233
ENSMUSG00000027263	-0.959813	-0.264095
ENSMUSG00000004393	-0.751339	-0.193178
ENSMUSG00000032512	-0.816574	-1.02152
ENSMUSG00000038290	-0.941751	-0.155021
ENSMUSG00000024519	-6.54428	-0.4672
ENSMUSG00000049439	-0.485383	-0.693922
ENSMUSG00000009090	-1.00486	-0.861596
ENSMUSG00000018882	-0.857689	-0.39583
ENSMUSG00000007739	-0.452949	-0.477474
ENSMUSG00000060510	-0.627051	-0.318461
ENSMUSG00000003865	-1.48792	0.334123
ENSMUSG00000051910	-5.01974	5.62428
ENSMUSG00000032182	-1.44678	-0.155164
ENSMUSG00000021608	-0.777889	0.161535
ENSMUSG00000027860	-0.937236	0.0624652
ENSMUSG00000071646	-0.709062	-0.2901
ENSMUSG00000030067	-0.497908	-0.239914
ENSMUSG00000029106	-0.496282	-0.496884
ENSMUSG00000030403	-0.816919	-1.00946
ENSMUSG00000026270	-1.69653	-0.450839
ENSMUSG00000059810	-1.49719	-1.01911
ENSMUSG00000031634	-0.546184	-0.0496878
ENSMUSG00000024816	-1.1258	-0.0189074
ENSMUSG00000026509	-0.540874	-0.462927
ENSMUSG00000020755	-0.785725	0.192292
ENSMUSG00000037149	-0.51019	-0.496515
ENSMUSG00000030120	-0.411841	-0.308873
ENSMUSG00000033706	-0.937579	-0.0660941
ENSMUSG00000054309	-1.04761	-0.530526
ENSMUSG00000025962	-1.06553	-0.572928
ENSMUSG00000032231	-0.414093	-0.392426
ENSMUSG00000034445	-1.13331	-0.217843
ENSMUSG00000027605	-1.67876	-0.164735
ENSMUSG00000028670	-0.831093	0.0499252
ENSMUSG00000027710	-0.949472	-0.254337
ENSMUSG00000010830	-0.370816	-0.289895
ENSMUSG00000047719	-1.61824	-0.277912
ENSMUSG00000056919	-1.13119	-0.521564
ENSMUSG00000020612	-0.44382	-0.355096
ENSMUSG00000048076	-0.471891	-0.46858
ENSMUSG00000038299	-0.676327	-0.0967155
ENSMUSG00000034621	-0.601706	-0.25642
ENSMUSG00000002996	-0.459352	-0.313818
ENSMUSG00000042472	-0.674418	-0.470853
ENSMUSG00000028790	-0.79196	-0.260597
ENSMUSG00000031754	-0.569931	-0.5137
ENSMUSG00000031787	-1.17408	-0.987103
ENSMUSG00000029304	-0.884992	1.42623
ENSMUSG00000052337	-0.463545	-0.283892
ENSMUSG00000097180	-0.933535	-0.567245
ENSMUSG00000037544	-1.59048	0.537885
ENSMUSG00000024165	-0.750274	-0.50853
ENSMUSG00000023150	-0.449451	-0.482984
ENSMUSG00000022570	-0.770426	-0.317618
ENSMUSG00000032387	-1.98268	-0.604662
ENSMUSG00000059263	-0.530799	-0.692649
ENSMUSG00000034022	-1.42392	-0.864332
ENSMUSG00000002342	-0.871126	0.280393
ENSMUSG00000019470	-0.96468	-0.129747
ENSMUSG00000031562	-1.05733	0.156809
ENSMUSG00000059040	-1.44563	-0.644133
ENSMUSG00000033082	-1.97786	0.675941
ENSMUSG00000031402	-0.751699	-0.118401
ENSMUSG00000006498	-0.747396	-0.539472
ENSMUSG00000006390	-0.457295	-0.337354
ENSMUSG00000034263	-0.727024	-0.587383
ENSMUSG00000063931	-0.896627	-0.562813
ENSMUSG00000053870	-0.699623	-0.394664
ENSMUSG00000044098	-0.928972	-0.978542
ENSMUSG00000066042	-1.46275	2.17905
ENSMUSG00000038828	-0.713218	-0.671445
ENSMUSG00000001034	-0.853083	-0.941161
ENSMUSG00000030681	-0.600961	-0.618386
ENSMUSG00000027463	-3.37016	NA
ENSMUSG00000026641	-1.04417	-0.200899
ENSMUSG00000008604	-1.09406	-0.827693
ENSMUSG00000000916	-1.01346	0.0120646
ENSMUSG00000030880	-1.10948	0.309293
ENSMUSG00000012114	-0.72971	-0.068387
ENSMUSG00000025503	-0.49799	-0.210689
ENSMUSG00000026880	-0.738652	-0.151912
ENSMUSG00000053931	-0.504973	-0.169242
ENSMUSG00000048832	-1.0545	-1.25204
ENSMUSG00000027248	-0.421883	-0.376205
ENSMUSG00000028334	-0.556373	-0.3118
ENSMUSG00000021240	-0.912778	-1.1779
ENSMUSG00000004319	-1.03517	-1.39206
ENSMUSG00000030061	-0.45314	-0.276883
ENSMUSG00000035401	-0.932634	-0.321518
ENSMUSG00000002326	-0.761353	-0.558032
ENSMUSG00000044948	-0.961359	-0.824156
ENSMUSG00000038379	-1.7093	-0.438035
ENSMUSG00000036932	-0.77155	-0.638921
ENSMUSG00000034848	-1.10937	-0.482432
ENSMUSG00000030888	-0.743913	-0.477659
ENSMUSG00000012535	-0.586779	-0.40727
ENSMUSG00000029363	-1.17349	-0.00238235
ENSMUSG00000022008	-0.77383	-0.592797
ENSMUSG00000017264	-0.695421	-0.463534
ENSMUSG00000019826	-1.00762	-0.00197622
ENSMUSG00000001472	-0.571782	-0.143621
ENSMUSG00000081272	-0.637463	-0.596999
ENSMUSG00000024797	-1.23881	-0.0121979
ENSMUSG00000032557	-0.474847	-0.278173
ENSMUSG00000023015	-1.29031	-0.421565
ENSMUSG00000035105	-1.77216	-0.305985
ENSMUSG00000025190	-0.683776	-0.593061
ENSMUSG00000075703	-0.751759	-0.417629
ENSMUSG00000004931	-0.619549	-0.344291
ENSMUSG00000020708	-0.429807	-0.503743
ENSMUSG00000052752	-0.551565	-0.402252
ENSMUSG00000027808	-0.457377	-0.370977
ENSMUSG00000027865	-0.784823	-0.412062
ENSMUSG00000026365	-0.712781	-0.226493
ENSMUSG00000067713	-0.718256	-0.0754843
ENSMUSG00000059897	-1.01443	0.233571
ENSMUSG00000061032	-0.43649	-0.0566073
ENSMUSG00000017421	-0.500088	-0.32373
ENSMUSG00000027487	-1.53437	-0.725907
ENSMUSG00000030872	-0.641313	-0.431852
ENSMUSG00000028455	-0.477297	-0.288067
ENSMUSG00000028843	-0.432356	-0.134027
ENSMUSG00000103793	-2.81611	2.37074
ENSMUSG00000000168	-0.700223	-0.57327
ENSMUSG00000047036	-0.924648	-0.576617
ENSMUSG00000022678	-0.743371	-0.305302
ENSMUSG00000032257	-5.80091	-1.93181
ENSMUSG00000029472	-0.412461	-0.21899
ENSMUSG00000027940	-0.372439	-0.2299
ENSMUSG00000023170	-0.76239	0.0801183
ENSMUSG00000070436	-0.649707	-0.529625
ENSMUSG00000026617	-0.725698	-0.03504
ENSMUSG00000020420	-2.40307	1.34247
ENSMUSG00000107096	-3.36104	2.56679
ENSMUSG00000073838	-0.642441	0.0490401
ENSMUSG00000020282	-0.673562	-0.478987
ENSMUSG00000025809	-0.452599	-0.386634
ENSMUSG00000022898	-0.618769	-0.904153
ENSMUSG00000029922	-0.640995	-0.0444167
ENSMUSG00000030032	-1.43054	0.438143
ENSMUSG00000027215	-1.13919	-0.48914
ENSMUSG00000106643	-4.20835	-0.142692
ENSMUSG00000027834	-1.7228	0.726211
ENSMUSG00000030867	-1.60305	-0.660736
ENSMUSG00000079111	-0.397761	-0.379997
ENSMUSG00000039684	-0.669535	-0.815002
ENSMUSG00000019471	-0.399823	-0.244438
ENSMUSG00000020484	-0.407457	0.0435618
ENSMUSG00000052151	-1.35975	-0.816418
ENSMUSG00000022833	-3.78528	-0.406153
ENSMUSG00000022617	-0.671946	0.0207703
ENSMUSG00000039483	-0.729431	0.207078
ENSMUSG00000046818	-1.50484	-0.667307
ENSMUSG00000028970	-1.04863	-0.626946
ENSMUSG00000033373	-1.27781	-0.636305
ENSMUSG00000029581	-0.787591	-0.614854
ENSMUSG00000034659	-0.704848	-0.39421
ENSMUSG00000000567	-0.640721	0.144135
ENSMUSG00000027429	-0.636757	-0.143925
ENSMUSG00000020911	-2.22321	1.48351
ENSMUSG00000001415	-0.913424	-0.467223
ENSMUSG00000050914	-1.23915	-0.239384
ENSMUSG00000051344	-0.971274	0.364275
ENSMUSG00000039041	-0.509535	-0.303264
ENSMUSG00000039542	-0.856507	-1.74418
ENSMUSG00000024583	-0.377268	-0.494392
ENSMUSG00000079038	-3.29674	2.46126
ENSMUSG00000024044	-0.545011	-0.418846
ENSMUSG00000076432	-0.395652	-0.302219
ENSMUSG00000039069	-1.1573	-1.33471
ENSMUSG00000026775	-0.507872	-0.683531
ENSMUSG00000019849	-0.549051	-0.71169
ENSMUSG00000006589	-0.509256	-0.202962
ENSMUSG00000020402	-0.528787	-0.429622
ENSMUSG00000086429	-0.481587	-0.0515755
ENSMUSG00000032897	-0.618113	-0.348392
ENSMUSG00000047417	-0.794447	-0.175117
ENSMUSG00000030172	-0.527809	-0.274765
ENSMUSG00000022999	-0.969864	-0.634237
ENSMUSG00000063576	-0.634513	-0.255109
ENSMUSG00000038429	-0.678546	-0.556073
ENSMUSG00000024587	-0.437857	-0.527165
ENSMUSG00000059552	-0.575741	-0.470164
ENSMUSG00000002105	-0.692481	-0.198136
ENSMUSG00000016554	-0.420354	-0.393603
ENSMUSG00000058454	-1.1684	-0.49711
ENSMUSG00000026024	-1.67472	0.753201
ENSMUSG00000012519	-0.540846	-0.267454
ENSMUSG00000101431	-1.61481	-0.543503
ENSMUSG00000015335	-1.42445	-0.70562
ENSMUSG00000030279	-1.44318	-1.39965
ENSMUSG00000032959	-0.464321	-0.230682
ENSMUSG00000028999	-0.771346	-0.211854
ENSMUSG00000031167	-0.437422	-0.38051
ENSMUSG00000005299	-0.799897	-0.461029
ENSMUSG00000029034	-0.602899	-0.298156
ENSMUSG00000030881	-0.719979	-0.386274
ENSMUSG00000037266	-0.553055	-0.484851
ENSMUSG00000028191	-0.452301	-0.516441
ENSMUSG00000020354	-0.749483	-0.229739
ENSMUSG00000020592	-0.830531	-0.0510694
ENSMUSG00000034168	-1.05876	0.376063
ENSMUSG00000029993	-0.531968	0.0574406
ENSMUSG00000023931	-1.45065	-1.1448
ENSMUSG00000052397	-0.78689	-0.449981
ENSMUSG00000063800	-0.646002	-0.102525
ENSMUSG00000028224	-0.70132	-0.103535
ENSMUSG00000036822	-0.532608	-0.17657
ENSMUSG00000042305	-0.54763	-0.667163
ENSMUSG00000029176	-0.657876	-0.552747
ENSMUSG00000020184	-0.62799	-0.276693
ENSMUSG00000026827	-0.893047	-0.311077
ENSMUSG00000028629	-0.966733	-0.297038
ENSMUSG00000079426	-0.409739	-0.386681
ENSMUSG00000010067	-0.882919	-0.409018
ENSMUSG00000004071	-0.711547	-0.265192
ENSMUSG00000031949	-1.67226	1.3932
ENSMUSG00000030468	-6.27052	1.78199
ENSMUSG00000039242	-0.573367	-0.677058
ENSMUSG00000020303	-4.0769	-0.571957
ENSMUSG00000050721	-0.807162	0.0839832
ENSMUSG00000097750	-3.60841	3.05676
ENSMUSG00000044783	-0.723995	0.415292
ENSMUSG00000004462	-1.20549	-0.0561404
ENSMUSG00000028645	-0.665564	-0.381624
ENSMUSG00000063052	-0.903935	-0.331845
ENSMUSG00000001248	-0.545886	-0.279256
ENSMUSG00000025420	-4.42815	-1.97983
ENSMUSG00000057788	-0.774283	-0.943111
ENSMUSG00000024777	-1.11159	-0.487802
ENSMUSG00000104935	-6.56305	-1.34585
ENSMUSG00000041355	-0.345427	-0.223451
ENSMUSG00000035069	-1.27836	0.266306
ENSMUSG00000105818	-3.67286	1.2006
ENSMUSG00000033047	-0.474347	-0.482288
ENSMUSG00000052798	-0.806565	-0.410788
ENSMUSG00000096225	-4.01328	1.98225
ENSMUSG00000050144	-0.898384	-0.757133
ENSMUSG00000016128	-0.715962	-0.396598
ENSMUSG00000040688	-0.851002	-0.793174
ENSMUSG00000024477	-0.936577	-0.367568
ENSMUSG00000020677	-0.559018	-0.279978
ENSMUSG00000041225	-0.70424	-0.137585
ENSMUSG00000032044	-1.04281	0.0266339
ENSMUSG00000068335	-1.47673	0.214834
ENSMUSG00000034601	-0.889216	0.0305611
ENSMUSG00000048807	-0.760803	-0.0890686
ENSMUSG00000073427	-2.93616	-0.953049
ENSMUSG00000020898	-1.3587	-0.366433
ENSMUSG00000037351	-0.529122	-0.415686
ENSMUSG00000024319	-0.825421	-0.0791547
ENSMUSG00000005625	-0.428002	-0.309243
ENSMUSG00000031918	-0.564693	-0.563348
ENSMUSG00000007833	-1.2181	-0.565595
ENSMUSG00000021587	-6.52079	-2.22612
ENSMUSG00000061479	-0.661731	-0.672169
ENSMUSG00000028085	-1.95864	1.82912
ENSMUSG00000034201	-0.737057	-0.869297
ENSMUSG00000026818	-6.51396	-0.235762
ENSMUSG00000030286	-0.370711	-0.0682934
ENSMUSG00000063902	-0.466803	-0.599494
ENSMUSG00000030822	-0.702635	-0.905732
ENSMUSG00000029860	-0.531525	-0.5385
ENSMUSG00000019188	-0.473705	-0.233031
ENSMUSG00000008373	-0.656874	-0.267766
ENSMUSG00000029469	-0.965356	-0.469675
ENSMUSG00000020889	-0.709557	-0.730018
ENSMUSG00000000934	-1.45763	0.528701
ENSMUSG00000036980	-0.771001	0.150351
ENSMUSG00000020873	-0.489411	-0.426237
ENSMUSG00000011589	-6.13076	-2.13894
ENSMUSG00000020142	-0.672215	-0.747786
ENSMUSG00000042508	-0.48476	0.0116495
ENSMUSG00000023262	-0.917822	-0.475103
ENSMUSG00000059669	-1.01447	0.23597
ENSMUSG00000046961	-3.06443	-5.55788
ENSMUSG00000021556	-0.514946	-0.693448
ENSMUSG00000025791	-0.785319	-0.578779
ENSMUSG00000029012	-0.986484	0.714165
ENSMUSG00000031328	-0.388992	-0.354476
ENSMUSG00000015363	-0.807066	-0.521124
ENSMUSG00000026577	-0.533688	-0.570201
ENSMUSG00000020086	-0.990085	-0.023254
ENSMUSG00000066880	-1.58152	-0.763075
ENSMUSG00000040389	-1.24396	-0.51198
ENSMUSG00000029634	-0.630317	-0.518227
ENSMUSG00000016253	-0.960042	-0.230721
ENSMUSG00000020471	-0.874565	0.122044
ENSMUSG00000079109	-1.00334	-0.690231
ENSMUSG00000024299	-0.97134	-0.410796
ENSMUSG00000024037	-0.997957	-0.558084
ENSMUSG00000031532	-0.391762	-0.308683
ENSMUSG00000038506	-0.915078	-0.650926
ENSMUSG00000028483	-0.638374	-0.482343
ENSMUSG00000032300	-0.676495	0.00868427
ENSMUSG00000006585	-1.02514	-0.0593307
ENSMUSG00000039201	-1.34847	-0.67741
ENSMUSG00000004789	-0.506227	-0.593929
ENSMUSG00000029125	-0.714854	-0.17548
ENSMUSG00000032715	-1.80325	0.421678
ENSMUSG00000034275	-3.54244	-2.83868
ENSMUSG00000054414	-0.414321	-0.107761
ENSMUSG00000029563	-1.8808	0.510345
ENSMUSG00000013833	-0.924438	-0.917539
ENSMUSG00000097769	-0.770612	-0.635516
ENSMUSG00000024238	-0.387354	-0.0787302
ENSMUSG00000027550	-0.729935	-0.293375
ENSMUSG00000021385	-0.787135	-0.79245
ENSMUSG00000003402	-0.506575	-0.272376
ENSMUSG00000079737	-1.09796	-0.635269
ENSMUSG00000070808	-2.21406	0.77409
ENSMUSG00000006456	-1.01552	0.351837
ENSMUSG00000028454	-1.60501	-1.92891
ENSMUSG00000003779	-1.01729	-0.817588
ENSMUSG00000019256	-2.00302	-0.353426
ENSMUSG00000073405	-2.04428	-0.710032
ENSMUSG00000002147	-0.643574	0.0304307
ENSMUSG00000054408	-0.656775	-0.415879
ENSMUSG00000015143	-0.734973	-0.663029
ENSMUSG00000025982	-0.400236	-0.273592
ENSMUSG00000025410	-0.407814	-0.260035
ENSMUSG00000058291	-0.629915	-0.757067
ENSMUSG00000026278	-0.565599	-0.583297
ENSMUSG00000031696	-0.413474	-0.597955
ENSMUSG00000036323	-0.432148	-0.205453
ENSMUSG00000031948	-0.396609	-0.43313
ENSMUSG00000022771	-0.577886	-0.178996
ENSMUSG00000028479	-1.18498	0.113919
ENSMUSG00000023348	-0.496877	-0.384098
ENSMUSG00000020439	-0.773502	-0.556036
ENSMUSG00000006932	-0.445676	-0.318601
ENSMUSG00000056498	-1.48457	1.45051
ENSMUSG00000016946	-0.533683	-0.152926
ENSMUSG00000000058	-0.534753	-0.0728368
ENSMUSG00000036501	-0.604991	-0.523396
ENSMUSG00000036529	-0.925722	-0.362213
ENSMUSG00000032396	-1.1939	0.427151
ENSMUSG00000051341	-1.72855	-1.73008	Commonly Downregulated in Young and Geriatric FAPs
ENSMUSG00000032218	-0.996719	-1.30703
ENSMUSG00000054808	-0.858357	-0.883147
ENSMUSG00000017737	-2.09996	-2.13004
ENSMUSG00000029838	-1.42811	-1.24891
ENSMUSG00000031960	-1.1013	-1.04879
ENSMUSG00000020929	-1.06018	-1.09187
ENSMUSG00000022037	-1.56209	-3.00272
ENSMUSG00000073176	-1.30946	-1.87261
ENSMUSG00000022351	-0.896198	-0.985696
ENSMUSG00000022043	-0.815141	-1.19905
ENSMUSG00000028914	-1.94365	-2.24566
ENSMUSG00000067931	-0.661884	-0.858894
ENSMUSG00000024740	-0.648583	-1.10103
ENSMUSG00000039084	-1.48924	-24.6423	Specifically Downregulated in Geriatric Sen FAPs
ENSMUSG00000019851	4.04069	-8.2039
ENSMUSG00000054146	1.09918	-23.6681
ENSMUSG00000021670	-0.384458	-1.0357
ENSMUSG00000057894	-0.985077	-2.73459
ENSMUSG00000105801	-1.09942	-7.7007
ENSMUSG00000022350	-0.547305	-1.32719
ENSMUSG00000031174	-0.0518125	-2.68712
ENSMUSG00000082062	1.11453	-5.7423
ENSMUSG00000052446	1.65177	-2.48275
ENSMUSG00000006599	-0.334828	-1.0226
ENSMUSG00000031210	-0.320131	-7.3779
ENSMUSG00000037750	-0.398895	-2.07132
ENSMUSG00000008976	-0.706562	-1.16895
ENSMUSG00000045689	1.76986	-7.25447
ENSMUSG00000028060	-0.34213	-1.01143

## Sheet: Ext.Fig.6b
Analysis of specifically regulated genes in Geriatric Sen MCs (traits gained with ageing)
Heatmap of UP and DOWN regulated genes in Sen MCs from young and geriatric animals (Sen vs Nsen):								Pathways enrichment in specifically upregulated genes in Geriatric Sen MCs:
Genes (log2FC)	Young	Geriatric						source	term_name	term_id	adjusted_p_value	negative_log10_of_adjusted_p_value	term_size	query_size	intersection_size	effective_domain_size
ENSMUSG00000000958	4.41183	1.98345	Specifically upregulated in Young Sen MCs				Upregulated pathways	REAC	Extracellular matrix organization	REAC:R-MMU-1474244	3.39309e-20	19.4694	253	585	66	8671	ENSMUSG00000024529,ENSMUSG00000027204,ENSMUSG00000028364,ENSMUSG00000026043,ENSMUSG00000018593,ENSMUSG00000039239,ENSMUSG00000001131,ENSMUSG00000026837,ENSMUSG00000001506,ENSMUSG00000070436,ENSMUSG00000024909,ENSMUSG00000022894,ENSMUSG00000021806,ENSMUSG00000001119,ENSMUSG00000040690,ENSMUSG00000054555,ENSMUSG00000031375,ENSMUSG00000026042,ENSMUSG00000068196,ENSMUSG00000032431,ENSMUSG00000019846,…
ENSMUSG00000040751	3.60146	1.48107						REAC	Collagen formation	REAC:R-MMU-1474290	3.54002e-15	14.451	79	585	32	8671	ENSMUSG00000024529,ENSMUSG00000026043,ENSMUSG00000026837,ENSMUSG00000001506,ENSMUSG00000070436,ENSMUSG00000001119,ENSMUSG00000040690,ENSMUSG00000026042,ENSMUSG00000068196,ENSMUSG00000032431,ENSMUSG00000004098,ENSMUSG00000031274,ENSMUSG00000015354,ENSMUSG00000031503,ENSMUSG00000036545,ENSMUSG00000022098,ENSMUSG00000032374,ENSMUSG00000029661,ENSMUSG00000059901,ENSMUSG00000018906,ENSMUSG00000032332,…
ENSMUSG00000069516	3.23383	0.985214						REAC	Collagen biosynthesis and modifying enzymes	REAC:R-MMU-1650814	3.0817e-14	13.5112	59	585	27	8671	ENSMUSG00000026043,ENSMUSG00000026837,ENSMUSG00000001506,ENSMUSG00000070436,ENSMUSG00000001119,ENSMUSG00000040690,ENSMUSG00000026042,ENSMUSG00000068196,ENSMUSG00000032431,ENSMUSG00000004098,ENSMUSG00000031274,ENSMUSG00000015354,ENSMUSG00000031503,ENSMUSG00000036545,ENSMUSG00000022098,ENSMUSG00000032374,ENSMUSG00000029661,ENSMUSG00000059901,ENSMUSG00000018906,ENSMUSG00000032332,ENSMUSG00000029718,…
ENSMUSG00000018927	2.59974	0.783626						REAC	Assembly of collagen fibrils and other multimeric structures	REAC:R-MMU-2022090	4.17572e-11	10.3793	54	585	23	8671	ENSMUSG00000024529,ENSMUSG00000026043,ENSMUSG00000026837,ENSMUSG00000001506,ENSMUSG00000001119,ENSMUSG00000026042,ENSMUSG00000068196,ENSMUSG00000004098,ENSMUSG00000031274,ENSMUSG00000031503,ENSMUSG00000022098,ENSMUSG00000029661,ENSMUSG00000032332,ENSMUSG00000029718,ENSMUSG00000045672,ENSMUSG00000022371,ENSMUSG00000026131,ENSMUSG00000020241,ENSMUSG00000048126,ENSMUSG00000034205,ENSMUSG00000000693,…
ENSMUSG00000099104	5.46235	2.48172						REAC	Collagen chain trimerization	REAC:R-MMU-8948216	2.71999e-08	7.56543	38	585	17	8671	ENSMUSG00000026043,ENSMUSG00000026837,ENSMUSG00000001506,ENSMUSG00000001119,ENSMUSG00000040690,ENSMUSG00000026042,ENSMUSG00000068196,ENSMUSG00000004098,ENSMUSG00000031274,ENSMUSG00000031503,ENSMUSG00000029661,ENSMUSG00000032332,ENSMUSG00000045672,ENSMUSG00000022371,ENSMUSG00000020241,ENSMUSG00000048126,ENSMUSG00000031502
ENSMUSG00000030894	2.51483	1.04793						REAC	Axon guidance	REAC:R-MMU-422475	1.84506e-07	6.73399	255	585	46	8671	ENSMUSG00000026043,ENSMUSG00000024501,ENSMUSG00000026837,ENSMUSG00000001119,ENSMUSG00000027805,ENSMUSG00000026042,ENSMUSG00000004098,ENSMUSG00000061353,ENSMUSG00000056427,ENSMUSG00000031565,ENSMUSG00000020019,ENSMUSG00000031274,ENSMUSG00000031503,ENSMUSG00000020122,ENSMUSG00000026825,ENSMUSG00000014932,ENSMUSG00000058230,ENSMUSG00000059495,ENSMUSG00000022144,ENSMUSG00000020315,ENSMUSG00000040265,…
ENSMUSG00000033685	2.71137	1.20992						KEGG	Focal adhesion	KEGG:04510	2.66889e-07	6.57367	186	476	37	6926	ENSMUSG00000028364,ENSMUSG00000023885,ENSMUSG00000030770,ENSMUSG00000001506,ENSMUSG00000001119,ENSMUSG00000052698,ENSMUSG00000068699,ENSMUSG00000024620,ENSMUSG00000007655,ENSMUSG00000031380,ENSMUSG00000019846,ENSMUSG00000031274,ENSMUSG00000021702,ENSMUSG00000032006,ENSMUSG00000031503,ENSMUSG00000020122,ENSMUSG00000050965,ENSMUSG00000067818,ENSMUSG00000029661,ENSMUSG00000058230,ENSMUSG00000052911,…
ENSMUSG00000056737	3.20043	1.55511						REAC	Crosslinking of collagen fibrils	REAC:R-MMU-2243919	3.71634e-07	6.42988	17	585	11	8671	ENSMUSG00000024529,ENSMUSG00000001506,ENSMUSG00000031274,ENSMUSG00000031503,ENSMUSG00000022098,ENSMUSG00000029661,ENSMUSG00000029718,ENSMUSG00000034205,ENSMUSG00000000693,ENSMUSG00000025185,ENSMUSG00000031502
ENSMUSG00000019872	2.06963	1.07623						REAC	Integrin cell surface interactions	REAC:R-MMU-216083	4.49939e-07	6.34685	67	585	21	8671	ENSMUSG00000027204,ENSMUSG00000028364,ENSMUSG00000026043,ENSMUSG00000026837,ENSMUSG00000001506,ENSMUSG00000001119,ENSMUSG00000040690,ENSMUSG00000026042,ENSMUSG00000068196,ENSMUSG00000004098,ENSMUSG00000031274,ENSMUSG00000031503,ENSMUSG00000029661,ENSMUSG00000036446,ENSMUSG00000031849,ENSMUSG00000034664,ENSMUSG00000020241,ENSMUSG00000048126,ENSMUSG00000020689,ENSMUSG00000027962,ENSMUSG00000031502
ENSMUSG00000030220	2.17377	0.595459						KEGG	PI3K-Akt signaling pathway	KEGG:04151	5.78936e-06	5.23737	319	476	49	6926	ENSMUSG00000028364,ENSMUSG00000023885,ENSMUSG00000001506,ENSMUSG00000027859,ENSMUSG00000001119,ENSMUSG00000027208,ENSMUSG00000024620,ENSMUSG00000048376,ENSMUSG00000031380,ENSMUSG00000019846,ENSMUSG00000031565,ENSMUSG00000031274,ENSMUSG00000055254,ENSMUSG00000021702,ENSMUSG00000032006,ENSMUSG00000019966,ENSMUSG00000031503,ENSMUSG00000020122,ENSMUSG00000050965,ENSMUSG00000014599,ENSMUSG00000048583,…
ENSMUSG00000020629	4.16066	1.24845						REAC	ECM proteoglycans	REAC:R-MMU-3000178	6.85658e-06	5.16389	40	585	15	8671	ENSMUSG00000028364,ENSMUSG00000026043,ENSMUSG00000018593,ENSMUSG00000026837,ENSMUSG00000001506,ENSMUSG00000001119,ENSMUSG00000031375,ENSMUSG00000026042,ENSMUSG00000004098,ENSMUSG00000029661,ENSMUSG00000031849,ENSMUSG00000034664,ENSMUSG00000020241,ENSMUSG00000048126,ENSMUSG00000020689
ENSMUSG00000004070	3.19974	1.69744						REAC	Signaling by PDGF	REAC:R-MMU-186797	8.49186e-06	5.071	52	585	17	8671	ENSMUSG00000026043,ENSMUSG00000023885,ENSMUSG00000026837,ENSMUSG00000001119,ENSMUSG00000026042,ENSMUSG00000024620,ENSMUSG00000004098,ENSMUSG00000031274,ENSMUSG00000021702,ENSMUSG00000032006,ENSMUSG00000031503,ENSMUSG00000031538,ENSMUSG00000029231,ENSMUSG00000020241,ENSMUSG00000048126,ENSMUSG00000028047,ENSMUSG00000031502
ENSMUSG00000101188	3.57565	1.21401						REAC	Collagen degradation	REAC:R-MMU-1442490	1.17302e-05	4.93069	53	585	17	8671	ENSMUSG00000026043,ENSMUSG00000026837,ENSMUSG00000001506,ENSMUSG00000001119,ENSMUSG00000026042,ENSMUSG00000068196,ENSMUSG00000004098,ENSMUSG00000031274,ENSMUSG00000031503,ENSMUSG00000029661,ENSMUSG00000032332,ENSMUSG00000028111,ENSMUSG00000020241,ENSMUSG00000048126,ENSMUSG00000000901,ENSMUSG00000031740,ENSMUSG00000031502
ENSMUSG00000031402	2.64046	0.892472						REAC	NCAM1 interactions	REAC:R-MMU-419037	1.75282e-05	4.75626	18	585	10	8671	ENSMUSG00000026043,ENSMUSG00000026837,ENSMUSG00000001119,ENSMUSG00000026042,ENSMUSG00000004098,ENSMUSG00000031274,ENSMUSG00000031503,ENSMUSG00000020241,ENSMUSG00000048126,ENSMUSG00000031502
ENSMUSG00000030695	2.35316	1.10013						REAC	Elastic fibre formation	REAC:R-MMU-1566948	1.80056e-05	4.74459	37	585	14	8671	ENSMUSG00000024529,ENSMUSG00000027204,ENSMUSG00000039239,ENSMUSG00000024909,ENSMUSG00000024940,ENSMUSG00000021835,ENSMUSG00000042436,ENSMUSG00000030116,ENSMUSG00000034205,ENSMUSG00000020689,ENSMUSG00000000693,ENSMUSG00000024598,ENSMUSG00000025185,ENSMUSG00000064080
ENSMUSG00000024121	3.65849	0.795045						REAC	Degradation of the extracellular matrix	REAC:R-MMU-1474228	3.32856e-05	4.47774	121	585	26	8671	ENSMUSG00000027204,ENSMUSG00000026043,ENSMUSG00000001131,ENSMUSG00000026837,ENSMUSG00000001506,ENSMUSG00000022894,ENSMUSG00000001119,ENSMUSG00000026042,ENSMUSG00000068196,ENSMUSG00000004098,ENSMUSG00000031274,ENSMUSG00000067276,ENSMUSG00000031503,ENSMUSG00000022098,ENSMUSG00000029661,ENSMUSG00000032332,ENSMUSG00000028111,ENSMUSG00000035547,ENSMUSG00000020241,ENSMUSG00000048126,ENSMUSG00000000901,…
ENSMUSG00000021548	3.62239	0.841309						REAC	O-glycosylation of TSR domain-containing proteins	REAC:R-MMU-5173214	4.72514e-05	4.32559	34	585	13	8671	ENSMUSG00000023885,ENSMUSG00000022894,ENSMUSG00000070469,ENSMUSG00000036545,ENSMUSG00000030022,ENSMUSG00000022893,ENSMUSG00000059901,ENSMUSG00000066113,ENSMUSG00000051950,ENSMUSG00000037379,ENSMUSG00000047497,ENSMUSG00000006403,ENSMUSG00000052133
ENSMUSG00000038844	5.16403	0.63275						REAC	Non-integrin membrane-ECM interactions	REAC:R-MMU-3000171	4.72514e-05	4.32559	34	585	13	8671	ENSMUSG00000026043,ENSMUSG00000026837,ENSMUSG00000001506,ENSMUSG00000026042,ENSMUSG00000004098,ENSMUSG00000031274,ENSMUSG00000031503,ENSMUSG00000029661,ENSMUSG00000037225,ENSMUSG00000020689,ENSMUSG00000022261,ENSMUSG00000026674,ENSMUSG00000031502
ENSMUSG00000030522	2.65575	0.603907						KEGG	ECM-receptor interaction	KEGG:04512	5.73207e-05	4.24169	83	476	20	6926	ENSMUSG00000028364,ENSMUSG00000023885,ENSMUSG00000001506,ENSMUSG00000001119,ENSMUSG00000019846,ENSMUSG00000031274,ENSMUSG00000021702,ENSMUSG00000031503,ENSMUSG00000029661,ENSMUSG00000052911,ENSMUSG00000032243,ENSMUSG00000031849,ENSMUSG00000026479,ENSMUSG00000034664,ENSMUSG00000020241,ENSMUSG00000048126,ENSMUSG00000020689,ENSMUSG00000028047,ENSMUSG00000002900,ENSMUSG00000031502
ENSMUSG00000005800	6.46617	1.22138						REAC	Signaling by Receptor Tyrosine Kinases	REAC:R-MMU-9006934	0.000199436	3.7002	379	585	52	8671	ENSMUSG00000026043,ENSMUSG00000023885,ENSMUSG00000027002,ENSMUSG00000026837,ENSMUSG00000001506,ENSMUSG00000032216,ENSMUSG00000027859,ENSMUSG00000024713,ENSMUSG00000001119,ENSMUSG00000027208,ENSMUSG00000026042,ENSMUSG00000004951,ENSMUSG00000002602,ENSMUSG00000024620,ENSMUSG00000007655,ENSMUSG00000031380,ENSMUSG00000019846,ENSMUSG00000004098,ENSMUSG00000031565,ENSMUSG00000031274,ENSMUSG00000055254,…
ENSMUSG00000019810	2.45665	0.857415						REAC	Regulation of Insulin-like Growth Factor (IGF) transport and uptake by Insulin-like Growth Factor Binding Proteins (IGFBPs)	REAC:R-MMU-381426	0.000364141	3.43873	111	585	23	8671	ENSMUSG00000027204,ENSMUSG00000028364,ENSMUSG00000039405,ENSMUSG00000005973,ENSMUSG00000001131,ENSMUSG00000029070,ENSMUSG00000022816,ENSMUSG00000028195,ENSMUSG00000020427,ENSMUSG00000026185,ENSMUSG00000045573,ENSMUSG00000029767,ENSMUSG00000014599,ENSMUSG00000048583,ENSMUSG00000023046,ENSMUSG00000032181,ENSMUSG00000021835,ENSMUSG00000052911,ENSMUSG00000003617,ENSMUSG00000026715,ENSMUSG00000028370,…
ENSMUSG00000063524	3.33092	1.53184						KEGG	Protein digestion and absorption	KEGG:04974	0.00064334	3.19156	88	476	19	6926	ENSMUSG00000026043,ENSMUSG00000026837,ENSMUSG00000001506,ENSMUSG00000001119,ENSMUSG00000026042,ENSMUSG00000027820,ENSMUSG00000004098,ENSMUSG00000031274,ENSMUSG00000031503,ENSMUSG00000029661,ENSMUSG00000032332,ENSMUSG00000045672,ENSMUSG00000022371,ENSMUSG00000026576,ENSMUSG00000020241,ENSMUSG00000048126,ENSMUSG00000031502,ENSMUSG00000041329,ENSMUSG00000016327
ENSMUSG00000027248	1.98294	1.3661						WP	Focal Adhesion	WP:WP85	0.000831641	3.08006	177	325	31	4091	ENSMUSG00000028364,ENSMUSG00000026043,ENSMUSG00000023885,ENSMUSG00000026837,ENSMUSG00000001506,ENSMUSG00000026042,ENSMUSG00000024620,ENSMUSG00000007655,ENSMUSG00000031380,ENSMUSG00000019846,ENSMUSG00000004098,ENSMUSG00000021702,ENSMUSG00000032006,ENSMUSG00000031503,ENSMUSG00000020122,ENSMUSG00000029661,ENSMUSG00000052911,ENSMUSG00000022836,ENSMUSG00000032243,ENSMUSG00000001127,ENSMUSG00000026479,…
ENSMUSG00000002010	2.55106	1.67365						KEGG	Axon guidance	KEGG:04360	0.000859003	3.06601	176	476	29	6926	ENSMUSG00000022687,ENSMUSG00000061353,ENSMUSG00000056427,ENSMUSG00000021994,ENSMUSG00000050965,ENSMUSG00000067818,ENSMUSG00000020121,ENSMUSG00000059495,ENSMUSG00000025812,ENSMUSG00000001761,ENSMUSG00000041845,ENSMUSG00000031558,ENSMUSG00000022883,ENSMUSG00000020451,ENSMUSG00000028698,ENSMUSG00000020902,ENSMUSG00000019647,ENSMUSG00000029710,ENSMUSG00000020099,ENSMUSG00000001300,ENSMUSG00000052133,…
ENSMUSG00000003299	2.13682	1.3297						REAC	MET activates PTK2 signaling	REAC:R-MMU-8874081	0.0012966	2.88719	26	585	10	8671	ENSMUSG00000026043,ENSMUSG00000026837,ENSMUSG00000001506,ENSMUSG00000026042,ENSMUSG00000019846,ENSMUSG00000004098,ENSMUSG00000029661,ENSMUSG00000052911,ENSMUSG00000045672,ENSMUSG00000002900
ENSMUSG00000017801	2.57108	-0.395892						KEGG	Proteoglycans in cancer	KEGG:05205	0.00159485	2.79728	191	476	30	6926	ENSMUSG00000039239,ENSMUSG00000001506,ENSMUSG00000031078,ENSMUSG00000068699,ENSMUSG00000007655,ENSMUSG00000031565,ENSMUSG00000032826,ENSMUSG00000021994,ENSMUSG00000020122,ENSMUSG00000050965,ENSMUSG00000048583,ENSMUSG00000020044,ENSMUSG00000029661,ENSMUSG00000024998,ENSMUSG00000069601,ENSMUSG00000035799,ENSMUSG00000036446,ENSMUSG00000001127,ENSMUSG00000059495,ENSMUSG00000001761,ENSMUSG00000022346,…
ENSMUSG00000041926	2.39089	1.14743						KEGG	AGE-RAGE signaling pathway in diabetic complications	KEGG:04933	0.00241917	2.61633	96	476	19	6926	ENSMUSG00000026043,ENSMUSG00000039239,ENSMUSG00000001506,ENSMUSG00000031380,ENSMUSG00000028128,ENSMUSG00000031274,ENSMUSG00000049115,ENSMUSG00000031503,ENSMUSG00000050965,ENSMUSG00000029661,ENSMUSG00000024998,ENSMUSG00000021253,ENSMUSG00000037411,ENSMUSG00000028698,ENSMUSG00000057329,ENSMUSG00000027962,ENSMUSG00000031740,ENSMUSG00000030562,ENSMUSG00000031502
ENSMUSG00000025651	2.471	0.960978						REAC	NCAM signaling for neurite out-growth	REAC:R-MMU-375165	0.00297708	2.52621	34	585	11	8671	ENSMUSG00000026043,ENSMUSG00000026837,ENSMUSG00000001119,ENSMUSG00000026042,ENSMUSG00000004098,ENSMUSG00000031274,ENSMUSG00000031503,ENSMUSG00000020315,ENSMUSG00000020241,ENSMUSG00000048126,ENSMUSG00000031502
ENSMUSG00000068739	2.17792	1.31145						WP	Focal Adhesion-PI3K-Akt-mTOR-signaling pathway	WP:WP2841	0.00332085	2.47875	290	325	42	4091	ENSMUSG00000028364,ENSMUSG00000026043,ENSMUSG00000023885,ENSMUSG00000026837,ENSMUSG00000001506,ENSMUSG00000027859,ENSMUSG00000027208,ENSMUSG00000026042,ENSMUSG00000024620,ENSMUSG00000048376,ENSMUSG00000031380,ENSMUSG00000019846,ENSMUSG00000004098,ENSMUSG00000031565,ENSMUSG00000021702,ENSMUSG00000032006,ENSMUSG00000019966,ENSMUSG00000031503,ENSMUSG00000020122,ENSMUSG00000014599,ENSMUSG00000029661,…
ENSMUSG00000027399	5.30206	2.38537						KEGG	Human papillomavirus infection	KEGG:05165	0.00342461	2.46539	310	476	41	6926	ENSMUSG00000028364,ENSMUSG00000023885,ENSMUSG00000001506,ENSMUSG00000001119,ENSMUSG00000024620,ENSMUSG00000019846,ENSMUSG00000031274,ENSMUSG00000021702,ENSMUSG00000021994,ENSMUSG00000031503,ENSMUSG00000020122,ENSMUSG00000029661,ENSMUSG00000052911,ENSMUSG00000032243,ENSMUSG00000053007,ENSMUSG00000031849,ENSMUSG00000025812,ENSMUSG00000026479,ENSMUSG00000034664,ENSMUSG00000027938,ENSMUSG00000028698,…
ENSMUSG00000030842	2.81893	1.14198						WP	Endochondral Ossification	WP:WP1270	0.00630592	2.20025	58	325	14	4091	ENSMUSG00000039239,ENSMUSG00000070436,ENSMUSG00000000567,ENSMUSG00000031565,ENSMUSG00000048583,ENSMUSG00000022893,ENSMUSG00000030218,ENSMUSG00000031538,ENSMUSG00000020044,ENSMUSG00000021318,ENSMUSG00000037225,ENSMUSG00000041540,ENSMUSG00000039004,ENSMUSG00000026674
ENSMUSG00000046245	3.36896	-0.344811						REAC	Post-translational protein phosphorylation	REAC:R-MMU-8957275	0.00695582	2.15765	105	585	20	8671	ENSMUSG00000027204,ENSMUSG00000028364,ENSMUSG00000039405,ENSMUSG00000005973,ENSMUSG00000001131,ENSMUSG00000029070,ENSMUSG00000022816,ENSMUSG00000028195,ENSMUSG00000020427,ENSMUSG00000026185,ENSMUSG00000045573,ENSMUSG00000029767,ENSMUSG00000014599,ENSMUSG00000032181,ENSMUSG00000021835,ENSMUSG00000052911,ENSMUSG00000003617,ENSMUSG00000026715,ENSMUSG00000022261,ENSMUSG00000002900
ENSMUSG00000030120	2.30695	1.41312						REAC	Molecules associated with elastic fibres	REAC:R-MMU-2129379	0.00795245	2.0995	31	585	10	8671	ENSMUSG00000027204,ENSMUSG00000039239,ENSMUSG00000024909,ENSMUSG00000024940,ENSMUSG00000021835,ENSMUSG00000042436,ENSMUSG00000030116,ENSMUSG00000020689,ENSMUSG00000024598,ENSMUSG00000064080
ENSMUSG00000006736	3.66573	2.69556						KEGG	Amoebiasis	KEGG:05146	0.00967705	2.01426	97	476	18	6926	ENSMUSG00000026043,ENSMUSG00000039239,ENSMUSG00000001506,ENSMUSG00000004951,ENSMUSG00000019846,ENSMUSG00000031274,ENSMUSG00000031503,ENSMUSG00000050965,ENSMUSG00000029661,ENSMUSG00000052911,ENSMUSG00000021253,ENSMUSG00000026072,ENSMUSG00000026479,ENSMUSG00000028698,ENSMUSG00000029380,ENSMUSG00000002900,ENSMUSG00000015143,ENSMUSG00000031502
ENSMUSG00000006390	2.60496	0.486958						WP	Osteoblast	WP:WP238	0.015276	1.81599	9	325	5	4091	ENSMUSG00000001506,ENSMUSG00000024620,ENSMUSG00000029231,ENSMUSG00000022015,ENSMUSG00000063727
ENSMUSG00000028692	1.99643	1.03758						REAC	Response to elevated platelet cytosolic Ca2+	REAC:R-MMU-76005	0.0271443	1.56632	115	585	20	8671	ENSMUSG00000025268,ENSMUSG00000018593,ENSMUSG00000039239,ENSMUSG00000001131,ENSMUSG00000029108,ENSMUSG00000031380,ENSMUSG00000029372,ENSMUSG00000048583,ENSMUSG00000020044,ENSMUSG00000032181,ENSMUSG00000031196,ENSMUSG00000034664,ENSMUSG00000078816,ENSMUSG00000009281,ENSMUSG00000020689,ENSMUSG00000023224,ENSMUSG00000037206,ENSMUSG00000025525,ENSMUSG00000022912,ENSMUSG00000015143
ENSMUSG00000015932	2.23601	1.17437						KEGG	Wnt signaling pathway	KEGG:04310	0.0281672	1.55026	152	476	23	6926	ENSMUSG00000027996,ENSMUSG00000021319,ENSMUSG00000031548,ENSMUSG00000005124,ENSMUSG00000031119,ENSMUSG00000021994,ENSMUSG00000050965,ENSMUSG00000027860,ENSMUSG00000035305,ENSMUSG00000028031,ENSMUSG00000022346,ENSMUSG00000030020,ENSMUSG00000020140,ENSMUSG00000010797,ENSMUSG00000024912,ENSMUSG00000021567,ENSMUSG00000044674,ENSMUSG00000050288,ENSMUSG00000049791,ENSMUSG00000055799,ENSMUSG00000026556,…
ENSMUSG00000050708	2.57554	0.71739						WP	Spinal Cord Injury	WP:WP2432	0.0295555	1.52936	90	325	17	4091	ENSMUSG00000000567,ENSMUSG00000056427,ENSMUSG00000050965,ENSMUSG00000022144,ENSMUSG00000026072,ENSMUSG00000022346,ENSMUSG00000032911,ENSMUSG00000031558,ENSMUSG00000050953,ENSMUSG00000020902,ENSMUSG00000019647,ENSMUSG00000029380,ENSMUSG00000001300,ENSMUSG00000030562,ENSMUSG00000047261,ENSMUSG00000031502,ENSMUSG00000034855
ENSMUSG00000008958	2.59711	1.20645						KEGG	Pathways in cancer	KEGG:05200	0.029923	1.52399	489	476	54	6926	ENSMUSG00000040562,ENSMUSG00000039239,ENSMUSG00000027208,ENSMUSG00000024620,ENSMUSG00000048376,ENSMUSG00000031380,ENSMUSG00000019846,ENSMUSG00000024151,ENSMUSG00000061353,ENSMUSG00000031565,ENSMUSG00000031274,ENSMUSG00000027890,ENSMUSG00000049115,ENSMUSG00000021994,ENSMUSG00000019966,ENSMUSG00000031503,ENSMUSG00000020122,ENSMUSG00000050965,ENSMUSG00000048583,ENSMUSG00000033318,ENSMUSG00000021318,…
ENSMUSG00000104913	4.01625	1.90679						WP	Dysregulated miRNA Targeting in Insulin/PI3K-AKT Signaling	WP:WP3855	0.0328781	1.48309	26	325	8	4091	ENSMUSG00000026043,ENSMUSG00000001506,ENSMUSG00000004098,ENSMUSG00000031503,ENSMUSG00000029661,ENSMUSG00000028698,ENSMUSG00000057329,ENSMUSG00000024959
ENSMUSG00000073982	1.52415	0.46386						KEGG	Hippo signaling pathway	KEGG:04390	0.0332358	1.47839	144	476	22	6926	ENSMUSG00000039239,ENSMUSG00000019997,ENSMUSG00000027803,ENSMUSG00000055320,ENSMUSG00000022676,ENSMUSG00000021994,ENSMUSG00000053110,ENSMUSG00000036459,ENSMUSG00000021835,ENSMUSG00000021253,ENSMUSG00000037411,ENSMUSG00000025812,ENSMUSG00000022346,ENSMUSG00000010797,ENSMUSG00000039004,ENSMUSG00000020886,ENSMUSG00000044674,ENSMUSG00000050288,ENSMUSG00000049791,ENSMUSG00000055799,ENSMUSG00000000881,…
ENSMUSG00000027454	6.55897	3.40812						REAC	MET promotes cell motility	REAC:R-MMU-8875878	0.0335067	1.47487	36	585	10	8671	ENSMUSG00000026043,ENSMUSG00000026837,ENSMUSG00000001506,ENSMUSG00000026042,ENSMUSG00000019846,ENSMUSG00000004098,ENSMUSG00000029661,ENSMUSG00000052911,ENSMUSG00000045672,ENSMUSG00000002900
ENSMUSG00000042684	7.7959	2.57247						REAC	Platelet degranulation	REAC:R-MMU-114608	0.0448852	1.3479	110	585	19	8671	ENSMUSG00000025268,ENSMUSG00000018593,ENSMUSG00000039239,ENSMUSG00000001131,ENSMUSG00000029108,ENSMUSG00000031380,ENSMUSG00000029372,ENSMUSG00000048583,ENSMUSG00000020044,ENSMUSG00000032181,ENSMUSG00000031196,ENSMUSG00000034664,ENSMUSG00000009281,ENSMUSG00000020689,ENSMUSG00000023224,ENSMUSG00000037206,ENSMUSG00000025525,ENSMUSG00000022912,ENSMUSG00000015143
ENSMUSG00000024781	2.11195	0.71134
ENSMUSG00000025169	5.44291	1.1359
ENSMUSG00000040466	2.2507	0.981563
ENSMUSG00000040907	4.04391	2.25799
ENSMUSG00000022769	2.29304	0.966266
ENSMUSG00000037971	5.74254	1.43003
ENSMUSG00000000244	7.47564	2.82103
ENSMUSG00000050043	3.22646	1.72772
ENSMUSG00000003033	3.36596	0.594745
ENSMUSG00000025630	1.77787	0.643189
ENSMUSG00000081534	2.39605	1.26864
ENSMUSG00000021116	2.43851	0.513417
ENSMUSG00000029650	7.87118	0.888371
ENSMUSG00000038147	2.55577	1.09771
ENSMUSG00000036362	9.86883	2.72607
ENSMUSG00000029073	6.1538	0.455608
ENSMUSG00000078812	2.27571	1.12071
ENSMUSG00000023143	2.56626	1.16736
ENSMUSG00000028745	1.86106	0.737239
ENSMUSG00000025439	2.87157	0.869605
ENSMUSG00000030560	1.80739	0.806478
ENSMUSG00000026869	2.77519	0.820791
ENSMUSG00000024413	1.40516	0.234229
ENSMUSG00000018293	1.99806	0.659906
ENSMUSG00000001999	2.61541	1.62111
ENSMUSG00000001642	2.56768	1.70235
ENSMUSG00000032359	1.78289	1.03019
ENSMUSG00000016319	1.50767	0.41625
ENSMUSG00000005150	5.84544	1.93101
ENSMUSG00000000278	1.53451	0.937377
ENSMUSG00000024965	1.79352	0.499287
ENSMUSG00000030347	7.16566	3.56522
ENSMUSG00000008036	1.45653	0.734499
ENSMUSG00000101389	1.65825	-0.38228
ENSMUSG00000028093	5.54678	1.23413
ENSMUSG00000032869	2.44654	0.467649
ENSMUSG00000006024	1.54421	0.702098
ENSMUSG00000029346	9.1167	0.403568
ENSMUSG00000072115	3.78468	1.59102
ENSMUSG00000032615	7.13938	3.17066
ENSMUSG00000033917	3.02521	1.28268
ENSMUSG00000016256	1.66281	0.643109
ENSMUSG00000007041	1.45934	0.553575
ENSMUSG00000034484	1.7364	0.918112
ENSMUSG00000029994	2.16273	1.26575
ENSMUSG00000062070	1.70742	0.143848
ENSMUSG00000025393	1.91055	0.917033
ENSMUSG00000021486	1.66276	0.855067
ENSMUSG00000025395	5.63079	1.23122
ENSMUSG00000022678	2.20544	0.306139
ENSMUSG00000025534	2.24703	1.0089
ENSMUSG00000018395	2.09269	1.47313
ENSMUSG00000059994	9.63462	2.5916
ENSMUSG00000042870	5.06361	2.76404
ENSMUSG00000028066	3.4287	1.49782
ENSMUSG00000040997	2.33313	1.357
ENSMUSG00000031129	2.48081	1.54962
ENSMUSG00000020321	1.83942	1.05355
ENSMUSG00000028494	2.47209	0.86186
ENSMUSG00000001418	2.42902	1.30844
ENSMUSG00000019080	9.295	-0.172747
ENSMUSG00000063856	1.34213	0.735028
ENSMUSG00000011884	2.21346	1.25418
ENSMUSG00000017837	1.8402	0.16857
ENSMUSG00000029925	2.31332	1.36523
ENSMUSG00000059475	6.15272	-0.542966
ENSMUSG00000030254	2.64024	-0.593351
ENSMUSG00000032316	4.12309	0.874755
ENSMUSG00000033216	5.84079	1.91192
ENSMUSG00000040713	1.43996	0.168671
ENSMUSG00000036427	1.75547	0.660224
ENSMUSG00000056267	9.10965	1.51953
ENSMUSG00000005354	1.58305	1.04822
ENSMUSG00000063931	1.86214	0.78553
ENSMUSG00000057236	2.45911	1.13209
ENSMUSG00000038497	3.1581	1.67498
ENSMUSG00000063902	2.60643	1.31415
ENSMUSG00000034947	1.83728	1.27616
ENSMUSG00000061132	1.77636	0.869537
ENSMUSG00000032667	1.76385	0.685768
ENSMUSG00000043421	1.45983	0.554511
ENSMUSG00000031438	2.22367	2.62823
ENSMUSG00000003812	1.9031	0.965149
ENSMUSG00000015149	1.31548	1.06607
ENSMUSG00000024187	2.90749	0.807555
ENSMUSG00000023456	2.02692	0.947864
ENSMUSG00000004207	1.98866	0.640171
ENSMUSG00000028048	1.83148	0.770427
ENSMUSG00000041707	8.78613	0.834311
ENSMUSG00000000743	2.25953	0.686266
ENSMUSG00000059195	3.38363	1.38622
ENSMUSG00000007080	9.14507	2.14923
ENSMUSG00000003438	1.71095	1.09342
ENSMUSG00000031337	2.34706	-0.575728
ENSMUSG00000021497	2.10315	1.6755
ENSMUSG00000082319	2.26077	0.749649
ENSMUSG00000066440	3.42642	-0.163078
ENSMUSG00000026260	2.37146	1.00069
ENSMUSG00000004018	4.43939	1.24047
ENSMUSG00000005413	2.61253	-0.2516
ENSMUSG00000032565	4.95676	0.801215
ENSMUSG00000081219	8.74451	0.976908
ENSMUSG00000031700	7.1729	1.66675
ENSMUSG00000059482	5.65694	1.55021
ENSMUSG00000107369	4.18938	1.6451
ENSMUSG00000107283	2.30461	2.50135
ENSMUSG00000021048	6.09831	0.729988
ENSMUSG00000021361	1.32549	0.250819
ENSMUSG00000020102	3.82302	0.418038
ENSMUSG00000080268	1.76978	0.707282
ENSMUSG00000002728	2.30046	0.869112
ENSMUSG00000035399	2.39689	0.964526
ENSMUSG00000049091	4.37042	0.10302
ENSMUSG00000022711	2.00041	0.63184
ENSMUSG00000002332	1.86531	0.992603
ENSMUSG00000019428	1.48953	0.95113
ENSMUSG00000022106	1.97432	1.52874
ENSMUSG00000037966	1.87034	0.180901
ENSMUSG00000029455	1.81138	0.873473
ENSMUSG00000031168	1.56434	0.194674
ENSMUSG00000036777	4.96068	3.59837
ENSMUSG00000019809	2.95107	1.70426
ENSMUSG00000003198	2.36735	0.22369
ENSMUSG00000059343	3.76149	2.08238
ENSMUSG00000005803	2.38769	0.255036
ENSMUSG00000024425	1.57911	0.651862
ENSMUSG00000033111	3.26313	1.23856
ENSMUSG00000041236	1.97931	1.42319
ENSMUSG00000051579	1.61869	1.31722
ENSMUSG00000030982	2.65442	0.657087
ENSMUSG00000055681	1.69662	0.793751
ENSMUSG00000025044	2.30348	0.384248
ENSMUSG00000020869	2.18307	0.586628
ENSMUSG00000024835	1.66246	0.803138
ENSMUSG00000028249	1.58308	0.510039
ENSMUSG00000105769	8.44106	6.65789
ENSMUSG00000042472	2.4247	0.509306
ENSMUSG00000030839	6.45357	0.0494541
ENSMUSG00000036908	1.45962	0.67778
ENSMUSG00000026727	2.43364	1.28182
ENSMUSG00000052738	2.00946	1.19933
ENSMUSG00000039182	6.64093	-0.940372
ENSMUSG00000047250	5.93079	2.40214
ENSMUSG00000025980	1.31315	0.704848
ENSMUSG00000067017	2.83083	0.357005
ENSMUSG00000043822	5.93706	4.31485
ENSMUSG00000028843	1.9438	0.767974
ENSMUSG00000020818	1.94658	0.962795
ENSMUSG00000056820	2.6376	1.38899
ENSMUSG00000030815	3.52034	1.3714
ENSMUSG00000026229	1.47211	0.644681
ENSMUSG00000033220	1.74415	0.583916
ENSMUSG00000050335	1.31237	0.162259
ENSMUSG00000028334	1.86092	0.857865
ENSMUSG00000061666	2.86352	1.71245
ENSMUSG00000039105	1.22007	0.115489
ENSMUSG00000024679	1.59744	0.911737
ENSMUSG00000026807	7.90059	0.233463
ENSMUSG00000038633	1.39177	0.391983
ENSMUSG00000029553	2.53676	0.0270356
ENSMUSG00000028007	3.08242	1.84993
ENSMUSG00000068328	1.68278	0.796605
ENSMUSG00000025533	1.58322	0.263008
ENSMUSG00000053687	2.76617	1.28456
ENSMUSG00000045404	6.46789	1.37299
ENSMUSG00000006273	1.29659	0.575305
ENSMUSG00000021076	1.42285	0.5962
ENSMUSG00000028657	1.92602	0.744955
ENSMUSG00000009185	5.97927	3.10528
ENSMUSG00000035004	2.42993	0.781958
ENSMUSG00000098112	2.74412	1.59385
ENSMUSG00000031591	2.71619	1.32603
ENSMUSG00000036091	8.23864	1.98459
ENSMUSG00000001473	1.36883	0.938003
ENSMUSG00000000058	2.78351	1.22869
ENSMUSG00000030785	8.28484	2.63226
ENSMUSG00000044285	5.38187	1.53498
ENSMUSG00000035933	5.13735	-2.00897
ENSMUSG00000021193	2.2575	0.901432
ENSMUSG00000035064	8.30132	0.979428
ENSMUSG00000037185	8.16518	6.5758
ENSMUSG00000095677	2.77833	1.08961
ENSMUSG00000024644	1.17019	0.369301
ENSMUSG00000004394	1.83218	0.799537
ENSMUSG00000045679	1.25716	0.956936
ENSMUSG00000003199	1.33609	0.732046
ENSMUSG00000071657	2.31867	0.994698
ENSMUSG00000041426	6.08967	1.9036
ENSMUSG00000032388	1.89152	0.588741
ENSMUSG00000009090	1.89117	1.02367
ENSMUSG00000045625	4.87903	1.06013
ENSMUSG00000062825	1.82316	0.603504
ENSMUSG00000002111	1.4594	0.466608
ENSMUSG00000095567	2.07129	0.654686
ENSMUSG00000001128	1.55039	0.928323
ENSMUSG00000008450	2.5117	0.644749
ENSMUSG00000079884	3.58349	1.25591
ENSMUSG00000033207	5.97359	0.321954
ENSMUSG00000020649	5.46975	2.21576
ENSMUSG00000008475	1.03363	0.222779
ENSMUSG00000083465	2.389	1.09414
ENSMUSG00000028861	1.52431	0.775624
ENSMUSG00000059791	2.49431	1.53664
ENSMUSG00000059939	8.15731	-0.441974
ENSMUSG00000020654	7.6671	1.7992
ENSMUSG00000024127	6.00682	-0.100981
ENSMUSG00000002103	1.83594	1.54962
ENSMUSG00000020212	5.81683	1.33322
ENSMUSG00000064254	2.05891	0.538988
ENSMUSG00000001891	1.40443	0.996286
ENSMUSG00000028683	3.82401	0.829887
ENSMUSG00000066861	3.42345	0.533252
ENSMUSG00000022003	6.8483	-0.839461
ENSMUSG00000094594	2.85666	0.717599
ENSMUSG00000043190	7.60889	0.0513903
ENSMUSG00000027078	1.99998	0.639113
ENSMUSG00000093594	8.35118	1.49863
ENSMUSG00000040220	4.59905	0.892888
ENSMUSG00000039018	5.92173	1.41782
ENSMUSG00000055200	1.97152	-0.343553
ENSMUSG00000039345	6.84299	2.71823
ENSMUSG00000025962	2.67682	1.60934
ENSMUSG00000027533	2.08292	1.42721
ENSMUSG00000019179	1.32565	1.0468
ENSMUSG00000039450	2.98151	0.635148
ENSMUSG00000049719	8.36954	6.96961
ENSMUSG00000054510	8.35324	5.09008
ENSMUSG00000032171	1.54088	0.612558
ENSMUSG00000001270	1.43421	0.612946
ENSMUSG00000038206	2.57771	1.42413
ENSMUSG00000038843	2.91693	1.07914
ENSMUSG00000032498	3.67601	-0.352462
ENSMUSG00000036292	6.22589	-0.574756
ENSMUSG00000022453	1.59133	0.950032
ENSMUSG00000027423	1.34163	0.568655
ENSMUSG00000060992	1.39827	0.751613
ENSMUSG00000024966	1.31165	0.656822
ENSMUSG00000028744	2.17148	0.545164
ENSMUSG00000042229	1.53618	0.144553
ENSMUSG00000030523	7.40629	5.23899
ENSMUSG00000025792	2.39612	1.71505
ENSMUSG00000030062	1.30483	1.00138
ENSMUSG00000038845	2.58526	1.2837
ENSMUSG00000021494	1.74713	0.494955
ENSMUSG00000036330	7.71779	1.99463
ENSMUSG00000027637	2.22179	0.726452
ENSMUSG00000046993	3.4661	2.30945
ENSMUSG00000031137	7.91886	5.20257
ENSMUSG00000030917	2.11056	0.130107
ENSMUSG00000059734	1.21869	-0.0441012
ENSMUSG00000028779	2.98824	-0.766734
ENSMUSG00000018287	1.35323	0.445229
ENSMUSG00000053063	1.30185	0.435129
ENSMUSG00000057497	5.9953	1.16992
ENSMUSG00000005103	1.20706	0.538074
ENSMUSG00000024870	1.66755	0.836197
ENSMUSG00000039109	2.08432	0.00468348
ENSMUSG00000052419	1.6781	0.798592
ENSMUSG00000026853	2.17833	1.23737
ENSMUSG00000092193	3.07394	1.39554
ENSMUSG00000029207	3.53884	3.0048
ENSMUSG00000040532	3.79858	1.35341
ENSMUSG00000025017	1.68365	0.832349
ENSMUSG00000026926	3.3888	0.291664
ENSMUSG00000015120	1.24762	0.504924
ENSMUSG00000005505	6.05836	2.68527
ENSMUSG00000082360	2.57192	0.970228
ENSMUSG00000015889	1.86166	1.42906
ENSMUSG00000024982	1.62373	2.14921
ENSMUSG00000028378	2.20271	-0.35452
ENSMUSG00000010095	1.03589	0.118709
ENSMUSG00000061533	4.95888	0.645675
ENSMUSG00000001576	1.95059	0.960663
ENSMUSG00000027712	1.44294	0.669088
ENSMUSG00000020402	1.59782	0.594469
ENSMUSG00000044042	3.26057	-0.255825
ENSMUSG00000025950	2.78081	1.74806
ENSMUSG00000029462	1.16934	0.262186
ENSMUSG00000078765	3.22772	0.637955
ENSMUSG00000024556	1.7302	0.720172
ENSMUSG00000045273	5.64729	2.0401
ENSMUSG00000004814	6.25005	0.98726
ENSMUSG00000015355	1.80603	1.07269
ENSMUSG00000020056	1.18762	1.05476
ENSMUSG00000014873	3.26499	1.3449
ENSMUSG00000097111	7.9291	1.29942
ENSMUSG00000046157	6.57535	-0.190438
ENSMUSG00000021569	3.17784	3.13671
ENSMUSG00000056888	2.64248	0.0292322
ENSMUSG00000063904	2.54334	0.713769
ENSMUSG00000028646	1.14864	0.436421
ENSMUSG00000032946	3.86217	0.617763
ENSMUSG00000025732	6.56621	1.40196
ENSMUSG00000005447	3.80982	0.453273
ENSMUSG00000037936	1.90349	-0.317892
ENSMUSG00000018381	7.79181	-0.0114758
ENSMUSG00000045464	4.32962	-0.753576
ENSMUSG00000024069	3.53407	0.802397
ENSMUSG00000056999	1.63216	0.50966
ENSMUSG00000026245	2.1902	1.28746
ENSMUSG00000000171	1.43974	0.747688
ENSMUSG00000089669	4.67126	1.94266
ENSMUSG00000058542	4.68485	0.832946
ENSMUSG00000022420	3.38798	2.27009
ENSMUSG00000028670	1.30429	0.695792
ENSMUSG00000039886	1.76501	0.285232
ENSMUSG00000063445	4.3469	0.909846
ENSMUSG00000026181	7.23383	0.667427
ENSMUSG00000027255	4.29964	0.101468
ENSMUSG00000035376	1.40162	0.319385
ENSMUSG00000026547	1.61048	0.979199
ENSMUSG00000032562	0.904948	0.244805
ENSMUSG00000004460	1.37171	0.732759
ENSMUSG00000053644	2.93135	1.7097
ENSMUSG00000029003	3.09794	0.628309
ENSMUSG00000019558	2.7888	1.3008
ENSMUSG00000014402	1.562	0.929287
ENSMUSG00000025086	5.38361	6.0193
ENSMUSG00000028847	3.2069	0.688409
ENSMUSG00000021707	2.91649	1.08701
ENSMUSG00000029470	1.72967	0.769179
ENSMUSG00000037190	2.53776	-0.27178
ENSMUSG00000090387	5.37246	0.987715
ENSMUSG00000004266	1.81148	0.825277
ENSMUSG00000029103	1.53517	0.689226
ENSMUSG00000029472	1.86118	0.531135
ENSMUSG00000079477	0.997695	0.451613
ENSMUSG00000068039	1.84947	0.680219
ENSMUSG00000029299	4.74743	2.56319
ENSMUSG00000072946	2.87659	0.681608
ENSMUSG00000030603	1.06725	0.209532
ENSMUSG00000026496	1.54109	1.36659
ENSMUSG00000030801	3.18094	1.31388
ENSMUSG00000038605	7.06103	1.56846
ENSMUSG00000026281	2.40276	1.7423
ENSMUSG00000053768	2.08614	0.247066
ENSMUSG00000027171	7.66326	3.10149
ENSMUSG00000031200	4.59546	2.93793
ENSMUSG00000027068	5.51661	1.75361
ENSMUSG00000032750	3.14977	1.34762
ENSMUSG00000083458	4.81138	1.29877
ENSMUSG00000030357	1.79699	-0.366771
ENSMUSG00000028582	2.7191	1.25077
ENSMUSG00000034652	1.27581	0.414939
ENSMUSG00000042408	4.89709	3.77158
ENSMUSG00000009563	2.4441	2.24654
ENSMUSG00000030884	1.62228	1.06144
ENSMUSG00000095690	3.85072	0.740694
ENSMUSG00000078622	1.24194	0.772833
ENSMUSG00000051007	2.78068	1.59989
ENSMUSG00000020778	1.82799	1.07357
ENSMUSG00000024480	1.74276	-0.10944
ENSMUSG00000083477	5.04774	1.26618
ENSMUSG00000014980	5.67119	1.78018
ENSMUSG00000020949	1.31424	0.842997
ENSMUSG00000020865	2.40668	1.15872
ENSMUSG00000017697	3.12982	1.54583
ENSMUSG00000006315	1.95028	1.09483
ENSMUSG00000044252	1.99007	2.25254
ENSMUSG00000029148	1.08237	-0.181487
ENSMUSG00000019795	1.04482	-0.0949858
ENSMUSG00000021866	7.65009	0.597991
ENSMUSG00000017607	7.57606	4.12691
ENSMUSG00000029998	1.5469	0.844147
ENSMUSG00000049723	4.71547	1.81061
ENSMUSG00000024944	2.69452	2.71819
ENSMUSG00000019505	1.64024	0.665131
ENSMUSG00000025428	0.947612	0.538879
ENSMUSG00000035297	1.58191	0.72345
ENSMUSG00000095742	4.94484	2.88688
ENSMUSG00000034311	6.63028	2.09234
ENSMUSG00000027067	1.58255	0.801014
ENSMUSG00000033985	4.656	0.941486
ENSMUSG00000026275	2.81667	1.19865
ENSMUSG00000037544	2.56652	0.815886
ENSMUSG00000001741	5.26529	0.770479
ENSMUSG00000019471	1.57822	0.776784
ENSMUSG00000081056	2.29546	1.51017
ENSMUSG00000026922	2.47313	-0.300659
ENSMUSG00000057762	3.38573	1.24416
ENSMUSG00000028567	1.66104	1.43775
ENSMUSG00000029247	1.87306	1.10565
ENSMUSG00000032297	7.63453	6.57951
ENSMUSG00000043391	2.78009	0.484789
ENSMUSG00000019808	7.48798	-0.265
ENSMUSG00000029233	1.54507	1.38656
ENSMUSG00000041431	5.41656	2.98745
ENSMUSG00000100967	7.50071	-1.78199
ENSMUSG00000036503	1.55588	0.714594
ENSMUSG00000024677	1.69823	0.542623
ENSMUSG00000030342	1.41245	0.758011
ENSMUSG00000038642	0.960777	0.721779
ENSMUSG00000081251	2.76815	0.92665
ENSMUSG00000039128	1.78947	1.12819
ENSMUSG00000029622	1.21066	0.441468
ENSMUSG00000026956	2.09206	0.629582
ENSMUSG00000027884	1.53045	1.14108
ENSMUSG00000063684	3.16736	1.6062
ENSMUSG00000031629	5.7981	0.763137
ENSMUSG00000044600	1.52918	0.728757
ENSMUSG00000023973	1.26681	0.954427
ENSMUSG00000024486	2.39435	2.17529
ENSMUSG00000056201	1.56869	0.728655
ENSMUSG00000027306	4.52331	1.71285
ENSMUSG00000031783	1.28948	-0.490659
ENSMUSG00000031387	1.41259	0.42059
ENSMUSG00000028708	1.72835	1.18102
ENSMUSG00000057375	1.55679	0.572297
ENSMUSG00000025647	0.940216	0.185132
ENSMUSG00000050900	2.25606	1.27701
ENSMUSG00000018761	1.3885	0.796125
ENSMUSG00000015016	7.52158	0.623155
ENSMUSG00000020476	1.76777	0.467768
ENSMUSG00000045980	2.64213	1.52044
ENSMUSG00000030670	7.56079	4.89663
ENSMUSG00000025509	1.45537	0.412885
ENSMUSG00000028969	2.63439	2.05279
ENSMUSG00000028466	1.81551	1.96365
ENSMUSG00000064341	1.06298	0.823335
ENSMUSG00000021900	2.55211	0.721553
ENSMUSG00000037904	4.62235	1.47787
ENSMUSG00000020022	1.19049	0.458055
ENSMUSG00000101304	7.59293	-1.34625
ENSMUSG00000028013	2.06725	0.489568
ENSMUSG00000030780	4.71194	2.27398
ENSMUSG00000040188	1.53253	0.324905
ENSMUSG00000053038	2.73149	1.22458
ENSMUSG00000048612	1.26533	0.925057
ENSMUSG00000024683	3.31929	1.23285
ENSMUSG00000030591	1.09372	0.725985
ENSMUSG00000027865	2.19918	-0.226986
ENSMUSG00000020238	1.33835	1.32978
ENSMUSG00000021420	2.03566	0.699391
ENSMUSG00000013707	2.61035	1.14211
ENSMUSG00000048806	11.4941	0.0524251
ENSMUSG00000017858	2.42009	2.01677
ENSMUSG00000001054	3.87493	1.5172
ENSMUSG00000047879	1.78814	0.537792
ENSMUSG00000025353	2.31844	1.12551
ENSMUSG00000030865	7.59112	4.92502
ENSMUSG00000025142	1.89012	1.54576
ENSMUSG00000107083	7.33633	-3.43418
ENSMUSG00000015714	1.93694	0.777528
ENSMUSG00000021248	1.01014	0.686704
ENSMUSG00000020832	3.05512	3.6049
ENSMUSG00000030538	1.03885	0.263141
ENSMUSG00000044906	5.45051	-0.301319
ENSMUSG00000021483	2.82646	1.39033
ENSMUSG00000025538	4.87173	1.81255
ENSMUSG00000026315	2.07257	0.0309531
ENSMUSG00000028019	5.1884	1.47681
ENSMUSG00000079426	1.09374	0.201517
ENSMUSG00000032715	7.83182	1.35423
ENSMUSG00000003546	2.68906	2.05071
ENSMUSG00000029161	2.5429	0.654216
ENSMUSG00000062906	6.21279	-0.320481
ENSMUSG00000037419	1.92213	0.262179
ENSMUSG00000026688	2.54645	0.933903
ENSMUSG00000024668	1.38523	-0.0259324
ENSMUSG00000006699	0.82894	0.113566
ENSMUSG00000027487	5.81177	-1.55222
ENSMUSG00000020290	1.18637	0.506302
ENSMUSG00000028700	3.79887	2.07789
ENSMUSG00000022018	2.14312	0.901521
ENSMUSG00000025156	2.34016	1.67265
ENSMUSG00000026209	2.07304	1.21312
ENSMUSG00000028603	1.36977	0.885975
ENSMUSG00000024997	1.13921	1.01776
ENSMUSG00000046873	3.32364	0.21102
ENSMUSG00000032249	1.47682	0.0380702
ENSMUSG00000082536	2.09375	1.1523
ENSMUSG00000019039	4.54561	1.23298
ENSMUSG00000022951	2.61642	1.84907
ENSMUSG00000063801	4.02498	0.618331
ENSMUSG00000031781	1.39331	-0.292661
ENSMUSG00000004446	3.66263	0.189335
ENSMUSG00000025474	3.35241	1.58086
ENSMUSG00000004929	4.19809	-0.389165
ENSMUSG00000103726	7.38905	0.923646
ENSMUSG00000015947	1.1437	0.710134
ENSMUSG00000021245	4.95787	4.8846
ENSMUSG00000004270	1.55255	1.28214
ENSMUSG00000022407	2.55292	0.47083
ENSMUSG00000070372	1.0677	0.119912
ENSMUSG00000097245	5.99569	2.77771
ENSMUSG00000025372	1.35169	0.934604
ENSMUSG00000020492	5.91072	2.35171
ENSMUSG00000030697	1.65865	0.856853
ENSMUSG00000046997	5.24411	1.98617
ENSMUSG00000022210	1.55699	1.16362
ENSMUSG00000022788	2.96113	3.3748
ENSMUSG00000027469	4.14714	1.87477
ENSMUSG00000024530	6.79856	5.28303
ENSMUSG00000085295	3.64642	2.63523
ENSMUSG00000039230	2.85354	2.39529
ENSMUSG00000024993	2.12534	1.04338
ENSMUSG00000022701	5.7101	1.39583
ENSMUSG00000022724	4.26521	1.32573
ENSMUSG00000031367	1.1184	0.57655
ENSMUSG00000026575	2.76767	1.08706
ENSMUSG00000020386	1.6554	0.272408
ENSMUSG00000028851	1.82519	1.09586
ENSMUSG00000035919	4.73293	1.49616
ENSMUSG00000003528	1.80473	1.59568
ENSMUSG00000003623	2.05242	0.205757
ENSMUSG00000020265	1.26591	0.684084
ENSMUSG00000030302	7.37236	-2.43861
ENSMUSG00000023967	1.47608	0.537612
ENSMUSG00000054894	4.27754	1.75361
ENSMUSG00000085058	7.21084	0.67754
ENSMUSG00000001348	2.38474	0.823207
ENSMUSG00000039616	3.69628	0.779435
ENSMUSG00000061479	2.17742	1.67093
ENSMUSG00000025877	1.49782	1.4019
ENSMUSG00000097154	5.19414	3.05038
ENSMUSG00000025037	4.81913	3.36466
ENSMUSG00000026177	1.32836	-0.0494154
ENSMUSG00000020484	1.14999	0.408714
ENSMUSG00000037960	1.28747	-0.429158
ENSMUSG00000021573	7.33125	-0.649481
ENSMUSG00000022722	5.01959	-0.705673
ENSMUSG00000008845	5.62313	4.08687
ENSMUSG00000106755	4.16499	1.38919
ENSMUSG00000040522	2.41693	1.23759
ENSMUSG00000069631	2.54542	0.322036
ENSMUSG00000019214	7.76775	4.95422
ENSMUSG00000029333	2.40995	0.811208
ENSMUSG00000028957	6.75907	-0.0931564
ENSMUSG00000015247	1.15926	0.125777
ENSMUSG00000055401	1.96426	0.242487
ENSMUSG00000024875	4.03215	1.55426
ENSMUSG00000063253	1.17945	0.717194
ENSMUSG00000058240	2.961	0.77312
ENSMUSG00000010911	1.94202	0.441271
ENSMUSG00000003346	2.1426	1.01369
ENSMUSG00000085081	6.90632	4.96303
ENSMUSG00000052456	2.57788	0.814121
ENSMUSG00000022802	7.40127	1.93797
ENSMUSG00000031379	5.38307	2.16491
ENSMUSG00000007815	1.51719	0.60762
ENSMUSG00000024401	4.14817	0.39086
ENSMUSG00000011148	1.64433	0.82987
ENSMUSG00000073838	1.68568	0.680139
ENSMUSG00000038650	0.990889	-0.221881
ENSMUSG00000082301	7.22016	4.7753
ENSMUSG00000022439	4.76381	0.962019
ENSMUSG00000097318	7.15352	2.89423
ENSMUSG00000024847	1.32169	-0.430601
ENSMUSG00000038160	1.32703	0.657375
ENSMUSG00000027406	1.69951	0.837595
ENSMUSG00000027131	1.84141	0.714598
ENSMUSG00000028394	1.45975	0.888182
ENSMUSG00000059040	4.70397	2.32341
ENSMUSG00000013701	1.40452	0.436455
ENSMUSG00000010048	3.95598	0.181588
ENSMUSG00000050232	7.32157	6.13852
ENSMUSG00000003559	2.79455	0.605924
ENSMUSG00000007721	1.09819	0.494106
ENSMUSG00000025464	2.75865	0.739187
ENSMUSG00000027900	0.870082	0.12402
ENSMUSG00000022828	4.12056	-0.955302
ENSMUSG00000069515	4.13144	1.6825
ENSMUSG00000030264	2.14578	0.896163
ENSMUSG00000022186	1.13654	0.236926
ENSMUSG00000029191	2.03043	1.69624
ENSMUSG00000050973	3.49424	2.3776
ENSMUSG00000061371	8.32202	-0.389399
ENSMUSG00000016637	1.75364	2.14918
ENSMUSG00000025195	5.15519	4.964
ENSMUSG00000032381	1.29746	0.475125
ENSMUSG00000027715	4.22139	1.62736
ENSMUSG00000025374	2.17214	0.882634
ENSMUSG00000032231	1.37668	0.817944
ENSMUSG00000022751	1.94923	0.800385
ENSMUSG00000039206	4.26995	2.23052
ENSMUSG00000075312	3.69431	2.24236
ENSMUSG00000051256	1.72427	1.48285
ENSMUSG00000025854	1.39555	1.21572
ENSMUSG00000026150	0.887408	0.663214
ENSMUSG00000024277	1.49216	0.996038
ENSMUSG00000026207	6.89788	4.72541
ENSMUSG00000027199	1.95981	1.04326
ENSMUSG00000022814	3.43678	-0.232287
ENSMUSG00000029571	2.06226	1.29697
ENSMUSG00000024194	0.888876	0.364554
ENSMUSG00000006019	2.43585	1.52543
ENSMUSG00000003099	2.10669	1.05695
ENSMUSG00000036752	1.13152	0.740987
ENSMUSG00000074165	5.63505	-1.45841
ENSMUSG00000028923	1.11859	0.675281
ENSMUSG00000064193	3.79004	1.76752
ENSMUSG00000027405	1.35749	0.467857
ENSMUSG00000040040	3.86246	1.6291
ENSMUSG00000009863	1.89291	0.931554
ENSMUSG00000038195	6.53682	-1.48841
ENSMUSG00000022102	3.05242	0.600881
ENSMUSG00000002768	1.60819	0.830397
ENSMUSG00000026546	5.2822	2.9058
ENSMUSG00000038876	1.64134	-0.474729
ENSMUSG00000033793	1.14102	0.410881
ENSMUSG00000029152	1.16092	0.788516
ENSMUSG00000020515	1.04014	-0.318466
ENSMUSG00000029059	2.64568	1.11495
ENSMUSG00000031266	1.16786	0.135975
ENSMUSG00000048930	1.98572	0.936532
ENSMUSG00000021932	1.37253	0.645857
ENSMUSG00000010067	2.35576	0.789497
ENSMUSG00000025132	1.2136	0.616735
ENSMUSG00000030590	6.41563	1.05738
ENSMUSG00000034035	6.37549	4.97825
ENSMUSG00000064179	5.57344	0.752392
ENSMUSG00000026958	1.8597	0.525544
ENSMUSG00000031134	2.30781	0.582457
ENSMUSG00000022414	6.36481	-0.93527
ENSMUSG00000043008	2.31551	0.246879
ENSMUSG00000095419	2.03441	1.62243
ENSMUSG00000022677	1.05995	-0.0463791
ENSMUSG00000022564	1.55106	0.918456
ENSMUSG00000013593	0.933691	0.868476
ENSMUSG00000029076	0.774511	0.852482
ENSMUSG00000050605	7.22467	0.674344
ENSMUSG00000036743	6.67574	-0.459848
ENSMUSG00000050796	5.137	1.68977
ENSMUSG00000020738	1.74041	0.550299
ENSMUSG00000019845	7.19538	1.99299
ENSMUSG00000086075	5.02612	0.32237
ENSMUSG00000022913	2.09025	0.945103
ENSMUSG00000025855	6.51896	0.979075
ENSMUSG00000029146	1.19734	0.491026
ENSMUSG00000019998	1.04067	0.38912
ENSMUSG00000031016	5.97532	2.79745
ENSMUSG00000022305	1.96141	0.287634
ENSMUSG00000093402	2.88514	0.955331
ENSMUSG00000032182	3.93715	-0.785476
ENSMUSG00000032221	7.20246	6.38834
ENSMUSG00000000127	4.63833	2.36957
ENSMUSG00000064037	1.98364	1.06997
ENSMUSG00000055923	6.72201	-1.83024
ENSMUSG00000028096	4.73223	1.07826
ENSMUSG00000027132	1.14749	1.10759
ENSMUSG00000032040	2.4482	0.798413
ENSMUSG00000044860	6.99918	2.17516
ENSMUSG00000056608	1.35791	-0.561736
ENSMUSG00000011382	3.90268	1.047
ENSMUSG00000030533	1.83776	0.388588
ENSMUSG00000031004	1.60454	0.477915
ENSMUSG00000034165	3.48902	0.631733
ENSMUSG00000025858	1.98782	1.20074
ENSMUSG00000002109	6.49382	0.0692147
ENSMUSG00000026280	1.70385	-0.439495
ENSMUSG00000027184	0.908804	0.210798
ENSMUSG00000028229	2.48623	1.96147
ENSMUSG00000066150	1.05716	0.157396
ENSMUSG00000024922	7.00383	5.40601
ENSMUSG00000026254	1.06462	0.260973
ENSMUSG00000038225	3.07422	0.778403
ENSMUSG00000033590	7.28276	3.35985
ENSMUSG00000081552	2.26925	0.925355
ENSMUSG00000032939	1.24975	0.843612
ENSMUSG00000009291	1.12462	0.0582791
ENSMUSG00000028678	4.34631	4.13629
ENSMUSG00000038451	2.86728	0.727977
ENSMUSG00000015733	0.77696	0.173916
ENSMUSG00000006538	7.1924	0.676142
ENSMUSG00000097412	7.04399	0.433042
ENSMUSG00000006304	0.806477	0.137191
ENSMUSG00000041779	1.99243	2.1093
ENSMUSG00000032299	0.981725	0.474616
ENSMUSG00000027332	2.80504	0.60166
ENSMUSG00000003348	4.74595	3.97189
ENSMUSG00000026039	7.59347	3.85064
ENSMUSG00000021038	1.43971	0.317927
ENSMUSG00000025602	5.04182	0.988809
ENSMUSG00000023051	1.80337	0.906807
ENSMUSG00000037827	3.6947	2.6474
ENSMUSG00000010045	2.1315	1.23282
ENSMUSG00000046441	5.58081	-0.492985
ENSMUSG00000000751	2.20483	1.27654
ENSMUSG00000029364	1.82329	0.978632
ENSMUSG00000025724	0.746017	0.182203
ENSMUSG00000025781	1.43529	0.627164
ENSMUSG00000037752	5.35608	-0.184585
ENSMUSG00000032122	2.13365	1.40839
ENSMUSG00000021879	4.98879	0.622718
ENSMUSG00000021624	2.37173	1.04869
ENSMUSG00000078789	6.55659	0.503616
ENSMUSG00000026317	1.31804	-0.0894515
ENSMUSG00000021591	0.967019	0.150987
ENSMUSG00000030979	3.54627	3.05362
ENSMUSG00000040111	1.41693	1.53727
ENSMUSG00000059149	5.85895	-2.01764
ENSMUSG00000084260	2.0231	0.875039
ENSMUSG00000096755	2.96115	0.943875
ENSMUSG00000021532	2.7359	-1.36587
ENSMUSG00000042271	1.36538	0.510376
ENSMUSG00000030929	5.27587	1.15441
ENSMUSG00000049411	3.7753	3.35975
ENSMUSG00000026239	2.46843	1.05505
ENSMUSG00000058809	2.53244	0.561447
ENSMUSG00000035086	1.83363	0.912339
ENSMUSG00000020708	1.08838	0.484913
ENSMUSG00000025511	4.13698	2.89939
ENSMUSG00000055067	3.15886	0.00431066
ENSMUSG00000019814	1.21631	0.607789
ENSMUSG00000025227	3.79377	0.360143
ENSMUSG00000031812	0.799642	0.380841
ENSMUSG00000060261	3.15515	0.10331
ENSMUSG00000027984	3.05473	1.60952
ENSMUSG00000029428	2.05637	1.30817
ENSMUSG00000036368	5.61579	0.172633
ENSMUSG00000048924	5.07429	0.70897
ENSMUSG00000024571	1.42512	0.167211
ENSMUSG00000004264	1.22268	0.844864
ENSMUSG00000050410	5.26082	3.61943
ENSMUSG00000091971	1.88475	0.841055
ENSMUSG00000025348	6.50305	0.616625
ENSMUSG00000016541	2.32236	0.994298
ENSMUSG00000039745	2.07667	0.741283
ENSMUSG00000021458	1.61145	-0.130913
ENSMUSG00000097487	6.94292	2.16674
ENSMUSG00000027313	6.4198	-22.0888
ENSMUSG00000007216	6.35767	0.919523
ENSMUSG00000035443	2.64453	1.08334
ENSMUSG00000042167	0.908039	0.164711
ENSMUSG00000040345	2.02088	1.95398
ENSMUSG00000027649	1.34478	0.601382
ENSMUSG00000028964	1.37444	0.629372
ENSMUSG00000032309	3.59485	0.57784
ENSMUSG00000107017	7.12797	0.00327341
ENSMUSG00000003464	1.18506	0.416852
ENSMUSG00000027998	1.39587	0.36609
ENSMUSG00000072980	5.66122	2.84474
ENSMUSG00000078566	2.19008	1.43487
ENSMUSG00000021037	2.3084	0.900677
ENSMUSG00000014867	1.20989	0.856773
ENSMUSG00000032314	1.06254	0.784865
ENSMUSG00000035165	7.3544	6.43589
ENSMUSG00000023015	3.1423	0.936338
ENSMUSG00000017781	0.952797	-0.128217
ENSMUSG00000078349	7.02414	0.415013
ENSMUSG00000032540	1.49656	0.446482
ENSMUSG00000031532	0.782705	0.221133
ENSMUSG00000033970	1.42745	0.927142
ENSMUSG00000035683	4.30466	-0.772054
ENSMUSG00000090939	6.95025	2.83758
ENSMUSG00000042607	7.01647	5.78005
ENSMUSG00000029388	2.52515	0.957068
ENSMUSG00000007564	1.67676	0.766293
ENSMUSG00000036438	0.931074	0.370175
ENSMUSG00000024430	5.03319	2.86357
ENSMUSG00000019088	1.79307	1.1372
ENSMUSG00000097353	6.87882	1.35549
ENSMUSG00000028063	0.8978	0.572361
ENSMUSG00000002396	1.77656	0.247928
ENSMUSG00000052336	1.87467	1.9494
ENSMUSG00000047246	5.22507	0.940187
ENSMUSG00000040212	1.04681	0.292601
ENSMUSG00000028832	1.56565	0.243325
ENSMUSG00000044811	1.14922	0.277211
ENSMUSG00000034875	2.39218	0.330846
ENSMUSG00000024983	1.1886	0.594798
ENSMUSG00000015575	1.1182	0.338477
ENSMUSG00000056666	2.59573	0.915373
ENSMUSG00000029048	0.777153	0.731705
ENSMUSG00000042641	6.84865	3.41689
ENSMUSG00000045257	2.00922	3.20556
ENSMUSG00000031703	2.43089	0.97626
ENSMUSG00000020585	0.888702	1.09862
ENSMUSG00000037031	6.39926	5.9518
ENSMUSG00000042787	5.49684	-1.24348
ENSMUSG00000028318	3.62303	0.363085
ENSMUSG00000031901	4.95849	4.20349
ENSMUSG00000030825	6.93947	4.85575
ENSMUSG00000039615	3.46139	2.27535
ENSMUSG00000033777	1.36128	0.634913
ENSMUSG00000094724	1.0766	0.495694
ENSMUSG00000004707	1.44459	0.118575
ENSMUSG00000027699	4.03804	1.98194
ENSMUSG00000038623	1.61823	0.415991
ENSMUSG00000045328	2.54166	1.11634
ENSMUSG00000026172	3.22354	2.78163
ENSMUSG00000026404	3.8738	1.28517
ENSMUSG00000046753	3.91833	1.01388
ENSMUSG00000024621	1.04918	0.413051
ENSMUSG00000051373	6.97386	2.21
ENSMUSG00000025226	2.81424	-0.554584
ENSMUSG00000103735	6.76903	2.8695
ENSMUSG00000020153	1.82393	0.73958
ENSMUSG00000013822	1.62735	0.703041
ENSMUSG00000004609	3.81091	0.412556
ENSMUSG00000100594	6.71426	4.76088
ENSMUSG00000041278	0.968627	0.670481
ENSMUSG00000054939	7.11293	3.46626
ENSMUSG00000028959	1.53575	1.7935
ENSMUSG00000105748	5.04934	1.63568
ENSMUSG00000046671	1.36426	0.719578
ENSMUSG00000084964	6.81055	5.78171
ENSMUSG00000028837	1.37131	0.339236
ENSMUSG00000024981	1.01891	0.10276
ENSMUSG00000034194	3.66132	2.32819
ENSMUSG00000074272	1.58695	-0.542091
ENSMUSG00000024150	1.23847	0.655992
ENSMUSG00000081723	3.6357	2.05457
ENSMUSG00000015083	6.87725	3.07641
ENSMUSG00000001983	6.15106	-1.81006
ENSMUSG00000056515	1.21845	-0.109678
ENSMUSG00000026641	1.99654	-0.229856
ENSMUSG00000022771	2.31248	1.23238
ENSMUSG00000037243	5.34736	3.19888
ENSMUSG00000022122	2.05378	0.731614
ENSMUSG00000030172	2.11892	2.51438
ENSMUSG00000032815	4.92188	-0.44464
ENSMUSG00000061816	4.0571	0.563326
ENSMUSG00000103105	4.83153	-0.30877
ENSMUSG00000027327	2.19694	1.21058
ENSMUSG00000032294	0.924784	-0.056776
ENSMUSG00000048922	5.12683	2.50322
ENSMUSG00000032026	1.38525	0.963993
ENSMUSG00000035373	3.43957	2.21717
ENSMUSG00000033697	4.40372	0.122267
ENSMUSG00000021501	1.67638	0.796044
ENSMUSG00000059060	6.01909	5.09538
ENSMUSG00000036833	1.80614	0.949197
ENSMUSG00000024048	1.01718	0.397094
ENSMUSG00000085208	1.40689	1.95091
ENSMUSG00000046711	1.29296	0.124229
ENSMUSG00000060904	0.737672	0.158259
ENSMUSG00000095159	3.62655	2.11547
ENSMUSG00000022797	1.32214	0.930657
ENSMUSG00000078521	6.85108	3.46324
ENSMUSG00000000884	3.69073	0.684982
ENSMUSG00000061455	1.37972	0.852714
ENSMUSG00000068874	3.19401	1.16006
ENSMUSG00000033396	2.7999	0.687218
ENSMUSG00000084821	6.05985	-0.0327729
ENSMUSG00000031575	1.99626	1.08318
ENSMUSG00000038079	1.53655	0.808569
ENSMUSG00000081544	6.69979	3.18013
ENSMUSG00000031360	1.74333	1.81208
ENSMUSG00000034707	1.45067	0.758792
ENSMUSG00000030335	1.10674	1.09615
ENSMUSG00000073010	6.92443	6.52429
ENSMUSG00000020642	4.26487	-1.25224
ENSMUSG00000097471	2.30122	-0.739
ENSMUSG00000097321	6.69464	-0.672728
ENSMUSG00000031730	4.86562	0.119719
ENSMUSG00000047867	7.73561	-1.62456
ENSMUSG00000058672	0.981405	0.914457
ENSMUSG00000001998	1.61536	-0.489256
ENSMUSG00000091512	1.36399	0.758177
ENSMUSG00000035227	0.871221	0.126667
ENSMUSG00000031887	1.69361	0.869574
ENSMUSG00000020935	2.07277	1.50346
ENSMUSG00000036820	1.67167	0.391605
ENSMUSG00000100164	6.71386	-0.891136
ENSMUSG00000022051	1.06924	0.231854
ENSMUSG00000030707	1.15698	-0.320393
ENSMUSG00000049439	2.37159	1.80629
ENSMUSG00000080242	2.93861	0.849633
ENSMUSG00000048965	5.98928	3.22673
ENSMUSG00000021771	1.11035	0.40965
ENSMUSG00000095432	4.47609	-1.60973
ENSMUSG00000097242	3.71171	5.40968
ENSMUSG00000031792	2.17964	0.726779
ENSMUSG00000093622	6.71097	0.39847
ENSMUSG00000083327	1.38795	0.483606
ENSMUSG00000029213	1.04336	0.0507808
ENSMUSG00000032959	1.62165	0.900726
ENSMUSG00000043557	5.758	4.4715
ENSMUSG00000015316	7.44294	3.89196
ENSMUSG00000021176	5.63817	-0.934417
ENSMUSG00000046876	2.19076	0.916447
ENSMUSG00000025487	0.934237	-0.218699
ENSMUSG00000067220	6.68685	3.66618
ENSMUSG00000028873	3.11716	1.42218
ENSMUSG00000038622	1.75503	1.37667
ENSMUSG00000006423	1.37082	1.08666
ENSMUSG00000029136	2.56774	0.845294
ENSMUSG00000024414	1.27053	0.951591
ENSMUSG00000067878	6.68028	-0.601072
ENSMUSG00000075054	3.2827	1.78304
ENSMUSG00000028447	0.767557	0.100103
ENSMUSG00000002458	1.06981	0.876698
ENSMUSG00000015478	1.6405	2.40535
ENSMUSG00000001056	0.952843	0.0457935
ENSMUSG00000085882	6.64855	6.16495
ENSMUSG00000003380	1.07695	0.595297
ENSMUSG00000087528	6.63128	5.44218
ENSMUSG00000004933	2.03721	1.89992
ENSMUSG00000068922	2.74451	2.68193
ENSMUSG00000095478	3.46465	3.97596
ENSMUSG00000016503	2.97802	2.41024
ENSMUSG00000043953	1.80818	1.26055
ENSMUSG00000024646	1.80249	0.319291
ENSMUSG00000019528	1.51278	1.38162
ENSMUSG00000074890	3.25252	0.614439
ENSMUSG00000031820	1.97379	1.5278
ENSMUSG00000027111	1.22437	2.33014
ENSMUSG00000092074	2.33539	2.09295
ENSMUSG00000021135	6.86269	0.648474
ENSMUSG00000012519	2.24145	3.64527
ENSMUSG00000044206	10.346	22.8005
ENSMUSG00000027455	1.93514	0.849042
ENSMUSG00000037720	1.42145	0.668935
ENSMUSG00000059708	5.03852	-1.17953
ENSMUSG00000106219	3.84869	1.20081
ENSMUSG00000045427	1.07435	-0.537534
ENSMUSG00000087444	6.70186	0.304828
ENSMUSG00000031782	3.22303	3.24999
ENSMUSG00000062995	6.64563	4.36164
ENSMUSG00000083116	4.99663	2.44962
ENSMUSG00000021423	0.787555	0.130748
ENSMUSG00000005078	1.69204	1.05208
ENSMUSG00000105395	5.88054	4.765
ENSMUSG00000025505	3.60344	0.502532
ENSMUSG00000058715	0.806235	0.000275937
ENSMUSG00000026694	5.85941	-0.0568461
ENSMUSG00000074280	1.47719	1.19557
ENSMUSG00000049130	1.92399	0.570674
ENSMUSG00000082675	2.24016	1.41613
ENSMUSG00000028455	1.42111	1.20244
ENSMUSG00000020623	4.75353	5.07889
ENSMUSG00000034593	1.16628	0.240983
ENSMUSG00000079652	1.16695	1.03026
ENSMUSG00000060038	1.07615	0.612132
ENSMUSG00000005142	1.5157	0.466612
ENSMUSG00000021550	1.83427	1.06141
ENSMUSG00000030677	4.66026	0.849605
ENSMUSG00000070960	4.99144	2.60923
ENSMUSG00000025027	2.15715	1.11906
ENSMUSG00000051977	5.46245	5.11186
ENSMUSG00000052428	0.847193	0.62515
ENSMUSG00000059897	4.82097	1.14529
ENSMUSG00000044712	2.63315	0.397535
ENSMUSG00000020471	4.14937	2.74075
ENSMUSG00000081809	6.61794	1.53649
ENSMUSG00000026975	5.0114	3.27476
ENSMUSG00000022544	2.85434	0.348908
ENSMUSG00000003200	1.37275	0.735296
ENSMUSG00000039748	7.32012	1.10237
ENSMUSG00000021639	1.82183	0.478711
ENSMUSG00000018848	1.1827	0.303803
ENSMUSG00000090936	5.94646	4.41592
ENSMUSG00000029034	1.75449	0.994925
ENSMUSG00000063229	0.862069	0.753935
ENSMUSG00000045410	3.7062	1.92609
ENSMUSG00000033953	1.50902	0.0250699
ENSMUSG00000018398	2.64742	1.55465
ENSMUSG00000030346	3.34114	1.71199
ENSMUSG00000020571	1.12547	0.766445
ENSMUSG00000021906	5.87919	1.12199
ENSMUSG00000021218	0.753195	0.317264
ENSMUSG00000106181	4.2837	1.24123
ENSMUSG00000072407	2.35444	1.90617
ENSMUSG00000013155	3.78132	-1.0464
ENSMUSG00000016664	1.04456	0.327201
ENSMUSG00000041949	6.61869	-0.218553
ENSMUSG00000001962	1.56421	0.962426
ENSMUSG00000003531	2.38309	2.88933
ENSMUSG00000018189	1.63567	0.453338
ENSMUSG00000044434	4.26968	0.882689
ENSMUSG00000026535	8.68171	2.77767
ENSMUSG00000015804	1.09507	0.197867
ENSMUSG00000026627	2.48998	0.364084
ENSMUSG00000082841	6.71792	5.22967
ENSMUSG00000003458	1.42767	0.886619
ENSMUSG00000022553	0.966363	-0.388958
ENSMUSG00000019818	0.741053	0.507477
ENSMUSG00000057788	1.86381	2.43054
ENSMUSG00000053158	1.07242	0.738506
ENSMUSG00000019066	1.53636	2.3192
ENSMUSG00000025410	1.32208	0.753132
ENSMUSG00000041920	2.2526	1.16147
ENSMUSG00000037730	1.08093	-0.465185
ENSMUSG00000056121	1.69509	0.986777
ENSMUSG00000019797	1.6572	0.0788164
ENSMUSG00000038550	2.60419	1.24873
ENSMUSG00000004667	0.963874	0.744434
ENSMUSG00000054115	4.03364	-1.31352
ENSMUSG00000042831	1.28205	0.475363
ENSMUSG00000025747	2.09666	1.70972
ENSMUSG00000050732	0.764164	0.434215
ENSMUSG00000024197	1.71847	1.19524
ENSMUSG00000044148	1.30246	0.27613
ENSMUSG00000034438	7.15083	5.41704
ENSMUSG00000049891	2.36133	1.31797
ENSMUSG00000071256	6.59815	-0.453037
ENSMUSG00000035759	6.11681	-0.711056
ENSMUSG00000003779	4.62316	3.56332
ENSMUSG00000035273	1.77671	2.55422
ENSMUSG00000047090	5.37487	-0.64766
ENSMUSG00000005378	1.68328	0.221178
ENSMUSG00000028049	1.10939	1.06655
ENSMUSG00000024824	1.81179	0.303575
ENSMUSG00000055553	1.65669	1.08852
ENSMUSG00000100367	6.46933	0.536718
ENSMUSG00000000385	6.58896	5.23251
ENSMUSG00000105590	6.55765	3.89384
ENSMUSG00000006611	2.31793	1.8209
ENSMUSG00000025144	1.64517	0.816076
ENSMUSG00000031353	1.37803	0.910892
ENSMUSG00000002804	1.67702	0.141576
ENSMUSG00000021072	1.15002	0.735191
ENSMUSG00000056536	1.01796	1.22673
ENSMUSG00000015668	1.53363	1.51202
ENSMUSG00000082693	1.74169	0.883203
ENSMUSG00000028328	6.49169	-0.285631
ENSMUSG00000040749	4.6618	4.70154
ENSMUSG00000038776	3.65041	2.70729
ENSMUSG00000041831	6.92168	3.9739
ENSMUSG00000022337	1.91617	0.864563
ENSMUSG00000029128	1.29132	0.981669
ENSMUSG00000056069	1.34858	0.674288
ENSMUSG00000037351	1.39652	0.816524
ENSMUSG00000029147	1.18718	0.183678
ENSMUSG00000087396	5.9222	5.69929
ENSMUSG00000040158	2.4826	2.09121
ENSMUSG00000028224	1.30258	0.25612
ENSMUSG00000072647	6.4923	-1.36177
ENSMUSG00000025817	1.20651	0.612322
ENSMUSG00000074781	0.922023	0.246108
ENSMUSG00000042050	3.24739	2.58434
ENSMUSG00000037278	1.79442	0.843165
ENSMUSG00000087052	4.98004	0.671092
ENSMUSG00000003813	2.04973	1.70841
ENSMUSG00000021120	4.58822	2.27009
ENSMUSG00000029434	1.1525	0.562842
ENSMUSG00000031169	5.11091	3.70819
ENSMUSG00000024673	6.58303	3.24575
ENSMUSG00000026712	0.882474	0.287553
ENSMUSG00000035521	1.96556	0.87336
ENSMUSG00000003234	1.10379	-0.161557
ENSMUSG00000034152	2.24545	0.497869
ENSMUSG00000022148	0.935312	0.273236
ENSMUSG00000058492	1.62224	0.902581
ENSMUSG00000026457	0.958128	0.501181
ENSMUSG00000026096	5.04217	1.03487
ENSMUSG00000045551	6.61275	0.330809
ENSMUSG00000021271	5.32511	1.94308
ENSMUSG00000026966	1.31445	0.884824
ENSMUSG00000058135	1.87847	0.848026
ENSMUSG00000004626	0.944826	-0.37217
ENSMUSG00000075297	6.63401	-0.819868
ENSMUSG00000018507	1.17973	-0.0645277
ENSMUSG00000078878	5.70554	0.30583
ENSMUSG00000031948	2.14199	1.29487
ENSMUSG00000037740	1.59492	1.16046
ENSMUSG00000037280	1.37699	-0.210083
ENSMUSG00000006731	1.3739	1.30883
ENSMUSG00000029171	1.18204	0.682493
ENSMUSG00000036278	6.55532	0.296155
ENSMUSG00000024640	1.55718	2.03099
ENSMUSG00000029730	2.87166	1.54497
ENSMUSG00000000085	3.22503	-0.211724
ENSMUSG00000083679	2.46632	0.633447
ENSMUSG00000030868	1.83413	0.736093
ENSMUSG00000022370	1.38081	0.260916
ENSMUSG00000033307	0.989888	0.462895
ENSMUSG00000027282	1.26379	0.181852
ENSMUSG00000000530	1.98283	0.617103
ENSMUSG00000029676	2.98132	1.03757
ENSMUSG00000073274	1.97005	0.974923
ENSMUSG00000040314	8.47231	-3.67235
ENSMUSG00000043671	5.38557	0.195141
ENSMUSG00000048164	1.50646	-0.18046
ENSMUSG00000086938	5.71798	5.82253
ENSMUSG00000041974	1.86127	1.51181
ENSMUSG00000040813	2.22442	1.6496
ENSMUSG00000045822	4.96602	0.773182
ENSMUSG00000005968	2.76546	1.04336
ENSMUSG00000019877	0.713829	0.674485
ENSMUSG00000057554	1.28052	0.654259
ENSMUSG00000033065	3.6076	0.0954308
ENSMUSG00000020658	6.10508	3.38651
ENSMUSG00000028656	1.93958	0.832792
ENSMUSG00000039183	2.00574	0.124155
ENSMUSG00000089697	6.66757	3.3501
ENSMUSG00000034853	6.59673	-3.15461
ENSMUSG00000021666	1.22285	-0.0490913
ENSMUSG00000021335	6.54293	4.9073
ENSMUSG00000087150	1.94965	1.79124
ENSMUSG00000025521	1.55564	1.01774
ENSMUSG00000028587	4.3652	0.515588
ENSMUSG00000035078	3.66029	-0.00649822
ENSMUSG00000021594	5.87033	5.44127
ENSMUSG00000085591	7.1086	5.31583
ENSMUSG00000085890	4.50882	0.900743
ENSMUSG00000020017	5.22666	2.12702
ENSMUSG00000026829	6.74708	2.87452
ENSMUSG00000070814	6.63231	2.37423
ENSMUSG00000026029	1.0489	1.03562
ENSMUSG00000024725	0.838057	0.379098
ENSMUSG00000019969	1.00836	0.417408
ENSMUSG00000033222	4.62516	-0.79226
ENSMUSG00000020078	1.2844	0.27667
ENSMUSG00000031875	1.39439	0.866404
ENSMUSG00000105042	6.40675	4.2407
ENSMUSG00000036944	3.00889	-0.784899
ENSMUSG00000057160	2.35213	0.558213
ENSMUSG00000020857	2.06282	0.732649
ENSMUSG00000051747	2.348	1.6982
ENSMUSG00000082279	6.41597	4.87425
ENSMUSG00000067369	3.4935	1.29152
ENSMUSG00000053291	2.8301	1.16914
ENSMUSG00000032436	1.47922	0.976799
ENSMUSG00000079104	2.94367	-0.680696
ENSMUSG00000054808	1.36225	0.427616
ENSMUSG00000024232	3.02203	0.097826
ENSMUSG00000104164	6.48905	3.50094
ENSMUSG00000097057	5.12024	-0.419331
ENSMUSG00000037348	2.5489	3.46177
ENSMUSG00000024158	1.85951	0.516978
ENSMUSG00000044566	5.60324	5.76004
ENSMUSG00000032456	3.78754	2.1477
ENSMUSG00000071324	5.57245	5.93602
ENSMUSG00000021094	2.32047	1.57768
ENSMUSG00000024507	1.54654	0.821563
ENSMUSG00000080832	3.15603	2.39819
ENSMUSG00000020092	4.8265	2.70976
ENSMUSG00000045932	2.04721	0.295938
ENSMUSG00000096001	6.51781	3.48139
ENSMUSG00000020079	1.87617	0.556453
ENSMUSG00000018858	2.03649	0.922551
ENSMUSG00000042826	6.38351	1.91699
ENSMUSG00000022554	6.41509	0.534873
ENSMUSG00000089942	2.44313	2.42649
ENSMUSG00000078768	2.84925	-0.622779
ENSMUSG00000082617	1.58646	0.136529
ENSMUSG00000051934	5.95365	1.72408
ENSMUSG00000033653	1.73726	-0.502301
ENSMUSG00000036632	1.85594	0.914828
ENSMUSG00000034641	1.2722	0.462011
ENSMUSG00000032301	0.71077	0.0489395
ENSMUSG00000058586	2.80746	2.66123
ENSMUSG00000020576	2.12605	1.49705
ENSMUSG00000031400	1.90425	0.322736
ENSMUSG00000027956	3.46969	3.63222
ENSMUSG00000105281	6.55597	-1.57569
ENSMUSG00000061474	1.669	0.948488
ENSMUSG00000078440	1.18361	-0.0425179
ENSMUSG00000015536	1.15196	0.720784
ENSMUSG00000036655	6.49942	5.45529
ENSMUSG00000082100	3.38152	2.4393
ENSMUSG00000106157	6.54045	4.68094
ENSMUSG00000048163	0.907811	0.816425
ENSMUSG00000056941	1.70488	0.0240515
ENSMUSG00000074166	4.93026	-2.45716
ENSMUSG00000001525	1.1175	0.659382
ENSMUSG00000024680	8.3105	4.01034
ENSMUSG00000002984	1.5126	0.254609
ENSMUSG00000025785	2.56788	0.831213
ENSMUSG00000022571	1.98104	0.954258
ENSMUSG00000032192	4.17727	6.76622
ENSMUSG00000070730	3.30272	1.5443
ENSMUSG00000074064	6.38725	0.852228
ENSMUSG00000030879	1.1441	0.95928
ENSMUSG00000045316	4.8269	-0.531287
ENSMUSG00000021615	1.98455	1.89167
ENSMUSG00000058046	6.31368	5.83147
ENSMUSG00000049670	6.43395	-2.65556
ENSMUSG00000083829	2.2934	0.668862
ENSMUSG00000019122	0.860446	0.439789
ENSMUSG00000094530	1.11237	-0.404207
ENSMUSG00000022546	3.31129	1.75746
ENSMUSG00000021178	0.907185	0.341466
ENSMUSG00000030423	1.2046	1.08376
ENSMUSG00000031068	1.34539	0.844912
ENSMUSG00000066152	2.28677	0.439212
ENSMUSG00000080829	2.75674	1.12583
ENSMUSG00000020720	0.874569	0.326878
ENSMUSG00000022089	1.65571	1.71346
ENSMUSG00000024327	4.59495	5.54766
ENSMUSG00000002635	1.74603	0.63714
ENSMUSG00000042632	5.53459	-0.680858
ENSMUSG00000026341	0.831771	-0.0804149
ENSMUSG00000028743	2.08377	1.31294
ENSMUSG00000095193	2.1939	1.77966
ENSMUSG00000006398	3.32782	-0.0258773
ENSMUSG00000097429	6.47568	-2.80145
ENSMUSG00000034793	1.3371	1.37415
ENSMUSG00000030314	1.51577	0.413849
ENSMUSG00000022437	1.42352	1.147
ENSMUSG00000039953	3.10677	2.22875
ENSMUSG00000103899	4.77485	-1.56603
ENSMUSG00000022404	2.05274	2.33844
ENSMUSG00000013089	3.06387	0.768376
ENSMUSG00000042709	3.28666	1.22419
ENSMUSG00000043602	5.7015	1.00681
ENSMUSG00000059336	6.74451	3.35521
ENSMUSG00000087213	3.19865	1.45645
ENSMUSG00000067219	3.89886	2.85255
ENSMUSG00000004393	1.59619	-0.0648541
ENSMUSG00000039163	2.09823	0.50126
ENSMUSG00000103928	4.00576	1.73971
ENSMUSG00000052160	0.988574	0.550297
ENSMUSG00000029106	0.72706	0.690651
ENSMUSG00000028069	2.02883	0.362178
ENSMUSG00000078861	3.45038	0.441333
ENSMUSG00000030720	0.932734	0.696273
ENSMUSG00000042647	5.69377	2.89914
ENSMUSG00000070983	6.29935	3.40412
ENSMUSG00000060314	5.14208	6.0043
ENSMUSG00000001785	1.63378	0.308342
ENSMUSG00000063281	1.25522	-1.22951
ENSMUSG00000000290	0.663658	-0.598066
ENSMUSG00000060601	0.978446	-0.0262921
ENSMUSG00000052688	1.16907	-0.0127812
ENSMUSG00000008892	0.958469	0.659061
ENSMUSG00000015013	1.04799	0.578945
ENSMUSG00000062580	1.27377	0.544144
ENSMUSG00000015341	0.797285	0.538757
ENSMUSG00000078813	1.85123	-0.122684
ENSMUSG00000030826	1.50846	0.516617
ENSMUSG00000068747	2.12048	0.376548
ENSMUSG00000042331	0.77127	-0.40464
ENSMUSG00000073650	6.48814	-1.00312
ENSMUSG00000038936	3.23998	2.80726
ENSMUSG00000004451	0.772935	-0.104254
ENSMUSG00000107006	4.08939	1.08687
ENSMUSG00000057132	6.54924	0.28784
ENSMUSG00000020381	5.03303	1.90054
ENSMUSG00000030304	0.865947	0.71331
ENSMUSG00000041231	3.97352	1.85825
ENSMUSG00000075268	2.24048	3.12693
ENSMUSG00000006717	1.50772	0.637935
ENSMUSG00000058454	1.98112	2.14175
ENSMUSG00000073468	0.906403	0.0766235
ENSMUSG00000040883	1.78165	1.31108
ENSMUSG00000074476	1.72486	2.56886
ENSMUSG00000025993	3.87321	-2.88562
ENSMUSG00000097645	6.3228	2.1728
ENSMUSG00000018740	5.53846	1.27539
ENSMUSG00000052776	1.08112	1.00421
ENSMUSG00000036299	0.847909	0.300227
ENSMUSG00000086050	5.54339	2.22502
ENSMUSG00000006373	1.43364	0.747422
ENSMUSG00000028932	1.10283	0.382542
ENSMUSG00000025532	1.41426	1.56204
ENSMUSG00000034206	6.00427	5.91504
ENSMUSG00000068290	1.08255	0.840437
ENSMUSG00000024661	0.551594	-0.376684
ENSMUSG00000028121	0.807065	-0.102045
ENSMUSG00000024799	3.59022	-0.30241
ENSMUSG00000020895	3.69075	2.04748
ENSMUSG00000047603	6.35725	4.91474
ENSMUSG00000046295	6.26259	4.09667
ENSMUSG00000070284	2.19503	-0.69606
ENSMUSG00000002603	1.52809	0.26495
ENSMUSG00000100222	1.05513	0.0738979
ENSMUSG00000003849	4.02654	-0.702502
ENSMUSG00000030493	2.94299	0.981417
ENSMUSG00000018166	6.28195	-1.51513
ENSMUSG00000001768	1.3324	0.57439
ENSMUSG00000004945	1.81086	0.701596
ENSMUSG00000015242	6.2581	4.06141
ENSMUSG00000073678	2.20135	0.595445
ENSMUSG00000085823	6.26803	-2.04283
ENSMUSG00000020225	0.927684	0.573845
ENSMUSG00000030361	6.46775	6.03033
ENSMUSG00000049134	6.18603	4.7187
ENSMUSG00000064307	5.03077	1.17334
ENSMUSG00000029326	0.905329	0.0533737
ENSMUSG00000021930	1.29087	0.359808
ENSMUSG00000031816	1.49755	2.14744
ENSMUSG00000057778	2.92237	1.75176
ENSMUSG00000085085	6.5927	1.38556
ENSMUSG00000056234	2.13872	1.30114
ENSMUSG00000043909	2.04957	-0.119429
ENSMUSG00000035439	1.06227	-0.479415
ENSMUSG00000023982	1.42061	0.710879
ENSMUSG00000039263	1.64753	0.237019
ENSMUSG00000059323	1.02574	0.57163
ENSMUSG00000024346	1.09633	0.499518
ENSMUSG00000006589	0.962372	0.13451
ENSMUSG00000029776	1.90928	0.857327
ENSMUSG00000024191	3.97929	3.28118
ENSMUSG00000034923	6.27119	5.43508
ENSMUSG00000015342	6.47499	3.60557
ENSMUSG00000087685	6.2398	4.67453
ENSMUSG00000021720	4.48197	1.67338
ENSMUSG00000050844	6.28251	NA
ENSMUSG00000030613	2.9479	1.37961
ENSMUSG00000024246	6.32251	0.936505
ENSMUSG00000017417	3.15906	1.95897
ENSMUSG00000022551	1.30867	0.507284
ENSMUSG00000031264	2.03176	0.912749
ENSMUSG00000083774	2.20785	0.674728
ENSMUSG00000043192	3.24687	2.22543
ENSMUSG00000032596	1.85822	0.604573
ENSMUSG00000037405	1.21007	0.759044
ENSMUSG00000035069	1.77893	0.524164
ENSMUSG00000032013	6.31882	4.61683
ENSMUSG00000032207	6.31159	1.13357
ENSMUSG00000002871	1.37274	0.504089
ENSMUSG00000051439	0.677755	-0.0257873
ENSMUSG00000062082	3.42122	2.37561
ENSMUSG00000026459	3.37026	5.54012
ENSMUSG00000026809	3.63262	1.555
ENSMUSG00000038000	1.24345	-0.148922
ENSMUSG00000018919	6.15035	4.52598
ENSMUSG00000003062	1.3267	0.729709
ENSMUSG00000036850	2.09947	0.248176
ENSMUSG00000064493	5.56081	-0.893142
ENSMUSG00000054676	2.05105	0.886867
ENSMUSG00000062345	3.60516	1.99467
ENSMUSG00000006498	1.12386	0.813911
ENSMUSG00000020392	1.22147	1.91643
ENSMUSG00000036023	2.06281	1.42279
ENSMUSG00000032530	5.62025	4.63801
ENSMUSG00000033434	5.53597	5.75475
ENSMUSG00000020116	1.11545	0.0552899
ENSMUSG00000024099	1.2713	0.629773
ENSMUSG00000004567	1.57732	1.23302
ENSMUSG00000021811	1.3544	0.580118
ENSMUSG00000030225	2.20545	1.76653
ENSMUSG00000018932	0.591844	0.0607873
ENSMUSG00000037196	6.14346	4.50806
ENSMUSG00000034308	6.44003	3.22377
ENSMUSG00000073423	2.37715	2.75626
ENSMUSG00000020739	2.17836	0.854678
ENSMUSG00000030663	1.13838	1.0317
ENSMUSG00000040078	1.49586	-0.404038
ENSMUSG00000021929	0.934981	-0.16438
ENSMUSG00000005580	4.35703	-0.240376
ENSMUSG00000026355	1.29207	1.22102
ENSMUSG00000026473	0.6989	0.941441
ENSMUSG00000078485	3.86015	1.81043
ENSMUSG00000030399	4.44131	1.96524
ENSMUSG00000072919	6.23064	0.745652
ENSMUSG00000031787	2.09315	-0.745852
ENSMUSG00000081113	0.982782	0.335586
ENSMUSG00000026525	3.17031	1.50772
ENSMUSG00000015290	1.00334	0.343306
ENSMUSG00000026749	1.66203	1.22065
ENSMUSG00000092056	4.63722	2.084
ENSMUSG00000103034	2.55613	1.80194
ENSMUSG00000022234	0.720469	0.225506
ENSMUSG00000006800	0.714841	0.923101
ENSMUSG00000069793	2.21591	1.23137
ENSMUSG00000084384	1.81873	1.26232
ENSMUSG00000033581	3.26574	-0.303866
ENSMUSG00000102732	6.56631	2.69417
ENSMUSG00000020191	6.23603	4.52442
ENSMUSG00000107254	6.11395	2.01184
ENSMUSG00000081277	2.82721	1.26207
ENSMUSG00000010663	1.27148	2.01684
ENSMUSG00000074269	6.17744	5.24462
ENSMUSG00000057551	4.63081	2.00416
ENSMUSG00000102202	5.67974	-0.347264
ENSMUSG00000051355	1.06971	0.522233
ENSMUSG00000032382	0.925302	0.087358
ENSMUSG00000062526	3.88991	2.57754
ENSMUSG00000046949	1.56605	1.92505
ENSMUSG00000023913	1.32283	0.0776358
ENSMUSG00000017286	1.03556	1.11028
ENSMUSG00000075585	5.41901	-0.374166
ENSMUSG00000033752	6.16088	1.88093
ENSMUSG00000005949	1.31	-0.50621
ENSMUSG00000009207	1.81432	0.0081464
ENSMUSG00000029465	1.00045	-0.251768
ENSMUSG00000025429	1.16333	0.230394
ENSMUSG00000100153	3.30814	2.97368
ENSMUSG00000055633	4.87546	5.48515
ENSMUSG00000026097	1.53654	-0.328746
ENSMUSG00000026388	4.88696	1.43387
ENSMUSG00000022386	4.27053	6.54672
ENSMUSG00000081370	3.87908	2.23716
ENSMUSG00000020287	3.53388	0.174947
ENSMUSG00000039115	1.72792	0.672645
ENSMUSG00000029446	1.62329	0.314227
ENSMUSG00000028454	4.83467	0.432244
ENSMUSG00000059586	0.74174	0.739541
ENSMUSG00000024369	1.02693	0.790008
ENSMUSG00000021671	2.99311	-0.435218
ENSMUSG00000016524	4.6251	-0.736572
ENSMUSG00000031490	2.19494	0.577481
ENSMUSG00000031617	2.27563	0.491148
ENSMUSG00000054733	1.67286	0.0983663
ENSMUSG00000068329	2.82076	2.4413
ENSMUSG00000028312	1.07606	0.239501
ENSMUSG00000075000	1.49403	-0.185992
ENSMUSG00000051593	6.16117	3.40412
ENSMUSG00000027775	0.851803	0.40717
ENSMUSG00000025137	1.32513	1.53386
ENSMUSG00000070426	1.11018	1.16154
ENSMUSG00000037216	5.42418	4.43618
ENSMUSG00000028555	4.11112	2.7554
ENSMUSG00000051728	5.36988	3.5876
ENSMUSG00000052833	2.05299	1.36058
ENSMUSG00000035202	0.89211	0.899962
ENSMUSG00000026849	0.871047	0.407136
ENSMUSG00000029125	2.21695	1.4622
ENSMUSG00000060594	4.32418	1.52781
ENSMUSG00000030532	6.24438	6.097
ENSMUSG00000026950	2.85403	2.30468
ENSMUSG00000021774	3.09481	0.131736
ENSMUSG00000038179	1.04557	0.397615
ENSMUSG00000094152	6.05248	4.4356
ENSMUSG00000032021	5.35817	3.75109
ENSMUSG00000038486	6.23933	4.17719
ENSMUSG00000021474	3.62895	1.35682
ENSMUSG00000060279	1.81727	1.1912
ENSMUSG00000081470	6.08436	1.43959
ENSMUSG00000030125	6.23045	4.16767
ENSMUSG00000067161	3.67221	2.12113
ENSMUSG00000050612	6.03741	4.51353
ENSMUSG00000024160	4.37456	3.29943
ENSMUSG00000033192	1.46354	1.07635
ENSMUSG00000030134	6.35517	1.06659
ENSMUSG00000066979	0.864417	0.107524
ENSMUSG00000004328	6.15096	-1.24741
ENSMUSG00000020003	2.60013	0.702519
ENSMUSG00000061838	1.86837	0.77039
ENSMUSG00000021417	1.30952	0.522236
ENSMUSG00000039704	1.71467	1.3615
ENSMUSG00000075053	1.28629	0.629074
ENSMUSG00000028607	2.25756	0.885042
ENSMUSG00000028687	5.37594	2.15265
ENSMUSG00000029559	1.56958	0.600386
ENSMUSG00000030882	5.22172	3.68511
ENSMUSG00000087235	2.73929	2.0368
ENSMUSG00000045160	2.05328	1.14773
ENSMUSG00000069273	6.18151	5.47811
ENSMUSG00000086213	6.1674	3.87182
ENSMUSG00000050103	3.23679	1.44363
ENSMUSG00000039771	1.43348	0.288251
ENSMUSG00000080966	6.20072	1.9596
ENSMUSG00000027397	1.16341	0.187203
ENSMUSG00000006920	1.64155	-0.608814
ENSMUSG00000047694	1.41284	0.126929
ENSMUSG00000040520	1.1628	2.83204
ENSMUSG00000048489	6.11399	2.85948
ENSMUSG00000009640	1.98422	0.0481898
ENSMUSG00000087129	5.27195	NA
ENSMUSG00000042505	3.12118	-0.0958849
ENSMUSG00000030793	2.20813	0.757851
ENSMUSG00000036825	2.94043	0.773847
ENSMUSG00000101729	6.04724	4.41994
ENSMUSG00000021846	3.81829	1.97298
ENSMUSG00000103967	5.39335	2.70928
ENSMUSG00000062593	0.860905	-0.332497
ENSMUSG00000040234	1.54743	1.24525
ENSMUSG00000022131	3.37251	1.32561
ENSMUSG00000000581	0.724453	0.288933
ENSMUSG00000040701	1.70662	0.424457
ENSMUSG00000049881	1.1673	0.258446
ENSMUSG00000039715	3.02968	2.85966
ENSMUSG00000097258	2.51572	-1.43535
ENSMUSG00000024782	1.71052	2.77747
ENSMUSG00000026650	6.13304	5.56512
ENSMUSG00000061544	5.29657	5.16601
ENSMUSG00000057829	2.56763	0.345764
ENSMUSG00000073400	5.20087	NA
ENSMUSG00000032220	1.68444	1.4611
ENSMUSG00000002699	1.3761	0.714048
ENSMUSG00000038011	4.47353	2.88758
ENSMUSG00000047021	5.25083	5.65948
ENSMUSG00000036769	1.14773	0.0176535
ENSMUSG00000032561	6.07886	-0.220768
ENSMUSG00000026798	3.39416	2.08659
ENSMUSG00000003814	0.651413	0.257023
ENSMUSG00000082163	6.02168	2.99139
ENSMUSG00000095325	6.07734	3.91961
ENSMUSG00000097365	6.0604	-2.02287
ENSMUSG00000002731	2.68438	1.34404
ENSMUSG00000021871	1.31745	0.670005
ENSMUSG00000067071	1.19849	-0.110261
ENSMUSG00000027710	4.15154	1.43291
ENSMUSG00000105341	5.58297	2.28854
ENSMUSG00000031429	0.999568	0.151085
ENSMUSG00000021276	3.35515	1.04501
ENSMUSG00000021810	1.3309	0.00914612
ENSMUSG00000031530	4.89212	-0.784508
ENSMUSG00000000982	1.22869	-0.0326368
ENSMUSG00000058126	0.801062	0.550902
ENSMUSG00000049739	2.06644	-0.316876
ENSMUSG00000058291	1.77868	0.549885
ENSMUSG00000025917	0.66984	0.257276
ENSMUSG00000018574	3.17707	2.21861
ENSMUSG00000028811	1.21426	1.49865
ENSMUSG00000024516	0.792928	-0.137153
ENSMUSG00000021646	4.24428	1.87574
ENSMUSG00000018286	0.693797	-0.0204342
ENSMUSG00000070632	6.1412	1.31731
ENSMUSG00000038520	1.02071	0.00441514
ENSMUSG00000026701	0.664331	-0.261957
ENSMUSG00000030876	0.819726	0.227939
ENSMUSG00000039509	2.03558	0.0788749
ENSMUSG00000020080	5.58196	5.20411
ENSMUSG00000049928	6.01527	1.39137
ENSMUSG00000035352	3.43464	1.72033
ENSMUSG00000028041	1.30957	0.997965
ENSMUSG00000037148	1.1233	0.961176
ENSMUSG00000093904	0.629537	0.203882
ENSMUSG00000030007	0.922091	1.13569
ENSMUSG00000005981	1.54374	0.639132
ENSMUSG00000097119	3.17277	0.606226
ENSMUSG00000054814	3.1507	-0.859517
ENSMUSG00000063808	1.69206	-0.141493
ENSMUSG00000021124	1.22311	0.599058
ENSMUSG00000035711	2.24118	-0.368297
ENSMUSG00000046027	2.06344	-1.01037
ENSMUSG00000046272	7.25948	1.45446
ENSMUSG00000035198	2.90914	2.82873
ENSMUSG00000042380	1.44606	0.0698382
ENSMUSG00000062470	5.41719	-1.81079
ENSMUSG00000030107	1.96646	1.71359
ENSMUSG00000027322	0.742639	2.18557
ENSMUSG00000029298	1.42185	-0.0107301
ENSMUSG00000019579	1.01217	0.881121
ENSMUSG00000042359	4.15015	-1.34785
ENSMUSG00000014361	3.86476	3.78937
ENSMUSG00000022972	2.7369	0.890199
ENSMUSG00000097635	5.4669	6.49482
ENSMUSG00000062397	0.970025	0.215952
ENSMUSG00000051412	1.03238	0.774784
ENSMUSG00000026928	3.2794	-0.394865
ENSMUSG00000105909	5.86001	5.27854
ENSMUSG00000025888	1.35905	0.2874
ENSMUSG00000027559	6.04685	5.24725
ENSMUSG00000058934	5.29598	NA
ENSMUSG00000075307	5.27745	0.784747
ENSMUSG00000094518	1.15478	-0.234971
ENSMUSG00000025260	0.969618	1.01155
ENSMUSG00000081888	0.971141	-0.0852238
ENSMUSG00000062797	1.1286	0.691533
ENSMUSG00000084230	3.78662	1.5368
ENSMUSG00000061286	1.49104	0.172785
ENSMUSG00000003934	6.1137	4.98993
ENSMUSG00000039496	6.22232	4.26131
ENSMUSG00000087557	5.12881	1.87436
ENSMUSG00000031198	1.25068	0.979533
ENSMUSG00000066551	0.910871	0.421771
ENSMUSG00000073856	5.15537	3.26981
ENSMUSG00000030088	6.15193	0.854673
ENSMUSG00000063785	0.887938	0.226528
ENSMUSG00000022680	1.19041	0.81368
ENSMUSG00000016018	0.912513	-0.30516
ENSMUSG00000097079	6.51663	NA
ENSMUSG00000045075	5.91079	2.90704
ENSMUSG00000031696	0.819643	0.149636
ENSMUSG00000027679	0.625239	0.427748
ENSMUSG00000029545	2.28142	-0.294547
ENSMUSG00000041225	0.969721	-0.251179
ENSMUSG00000025745	0.944981	0.945694
ENSMUSG00000040112	2.29522	1.39935
ENSMUSG00000030730	3.93967	4.06277
ENSMUSG00000028393	1.98851	0.338207
ENSMUSG00000042675	1.77244	1.10057
ENSMUSG00000105283	6.01309	5.22967
ENSMUSG00000107066	5.10105	2.7257
ENSMUSG00000087260	1.09772	0.551829
ENSMUSG00000062980	3.5947	1.65598
ENSMUSG00000100280	5.54564	3.51128
ENSMUSG00000039050	2.20384	1.24628
ENSMUSG00000028955	0.524448	0.794336
ENSMUSG00000032044	2.41371	-0.65473
ENSMUSG00000001228	1.16629	0.134021
ENSMUSG00000009378	5.39829	1.75157
ENSMUSG00000060579	5.35408	5.75465
ENSMUSG00000025357	1.23105	0.216096
ENSMUSG00000024319	1.49088	0.917839
ENSMUSG00000093656	5.44784	2.63103
ENSMUSG00000020553	2.99868	0.376562
ENSMUSG00000081164	1.64185	0.964167
ENSMUSG00000085184	7.55656	4.26131
ENSMUSG00000036309	0.888042	0.12779
ENSMUSG00000076434	5.30779	2.95891
ENSMUSG00000043832	1.20102	0.838003
ENSMUSG00000004815	6.31883	0.990208
ENSMUSG00000027229	6.09747	-0.15176
ENSMUSG00000026248	1.72757	1.26462
ENSMUSG00000027435	1.12755	0.606632
ENSMUSG00000006179	5.30219	-1.58367
ENSMUSG00000040860	5.69892	-1.14962
ENSMUSG00000005481	0.810315	-0.0495406
ENSMUSG00000028138	1.71046	0.856547
ENSMUSG00000026851	0.698042	-0.0065294
ENSMUSG00000047649	4.05802	0.80089
ENSMUSG00000078384	6.24386	3.21672
ENSMUSG00000073411	0.690227	0.253934
ENSMUSG00000049526	4.1983	-0.480794
ENSMUSG00000029387	4.03512	0.157862
ENSMUSG00000032295	1.41361	1.05362
ENSMUSG00000106831	1.83971	0.29996
ENSMUSG00000026582	3.94591	1.60593
ENSMUSG00000047205	2.17159	2.1774
ENSMUSG00000025607	2.96879	1.4483
ENSMUSG00000052142	2.69206	-1.39131
ENSMUSG00000005732	0.774596	0.681593
ENSMUSG00000085126	5.93418	2.83878
ENSMUSG00000030750	2.86676	0.528393
ENSMUSG00000027227	1.63903	0.880398
ENSMUSG00000026914	0.869284	0.188042
ENSMUSG00000040312	3.37856	5.88933
ENSMUSG00000028751	6.03468	2.9348
ENSMUSG00000047419	4.41445	3.64577
ENSMUSG00000029777	0.725815	0.808656
ENSMUSG00000038304	5.42994	-2.67108
ENSMUSG00000020288	1.09876	-0.128083
ENSMUSG00000107256	6.25861	4.84377
ENSMUSG00000043090	1.80033	-0.0501159
ENSMUSG00000009687	0.81212	-0.142571
ENSMUSG00000000792	6.00008	6.09135
ENSMUSG00000038187	1.01872	0.163655
ENSMUSG00000039781	6.33196	-0.492475
ENSMUSG00000022031	3.45665	0.475641
ENSMUSG00000102861	5.05657	4.26131
ENSMUSG00000070319	1.09837	0.0842558
ENSMUSG00000081111	3.47665	1.55495
ENSMUSG00000089753	5.86044	5.22443
ENSMUSG00000021947	1.97736	0.502461
ENSMUSG00000026895	0.824571	0.133823
ENSMUSG00000024298	1.07252	0.349235
ENSMUSG00000027022	5.94746	-1.96628
ENSMUSG00000083618	5.94949	4.08368
ENSMUSG00000028247	1.44353	0.771604
ENSMUSG00000106025	5.54334	5.6045
ENSMUSG00000041362	1.18211	0.489745
ENSMUSG00000056629	0.644758	0.359294
ENSMUSG00000038828	1.73194	0.931297
ENSMUSG00000002981	1.35933	0.317945
ENSMUSG00000070822	6.0162	6.05245
ENSMUSG00000015189	1.82524	1.19766
ENSMUSG00000025240	0.918327	-0.182827
ENSMUSG00000090230	5.97888	5.46647
ENSMUSG00000094942	4.76417	5.50485
ENSMUSG00000063235	1.13015	0.876257
ENSMUSG00000097091	5.99042	5.06544
ENSMUSG00000024579	4.71418	-0.00222883
ENSMUSG00000072915	6.14404	6.89828
ENSMUSG00000020650	1.11263	0.385748
ENSMUSG00000049939	6.01784	0.992344
ENSMUSG00000020884	4.89337	-0.407815
ENSMUSG00000086315	6.13609	5.54576
ENSMUSG00000071866	0.900699	0.304821
ENSMUSG00000049960	1.31826	0.755175
ENSMUSG00000034341	1.00297	0.14243
ENSMUSG00000043162	1.32746	1.21366
ENSMUSG00000082307	5.91153	NA
ENSMUSG00000001211	1.96695	1.21609
ENSMUSG00000034868	0.780512	-0.124787
ENSMUSG00000096255	1.38879	1.18763
ENSMUSG00000045322	3.99906	2.1728
ENSMUSG00000083563	1.55635	1.54009
ENSMUSG00000007867	3.45278	3.02027
ENSMUSG00000059796	0.583029	-0.174142
ENSMUSG00000024885	2.43414	0.210473
ENSMUSG00000096960	5.95213	5.16468
ENSMUSG00000103382	6.46941	-1.14637
ENSMUSG00000101841	3.34156	0.00971867
ENSMUSG00000024800	0.691533	0.594206
ENSMUSG00000024830	1.44295	-0.175553
ENSMUSG00000047635	2.51115	0.47545
ENSMUSG00000021012	1.11735	0.308055
ENSMUSG00000003762	2.31502	0.970589
ENSMUSG00000091405	6.00861	3.56
ENSMUSG00000037580	0.700353	0.024789
ENSMUSG00000035666	1.49502	-0.820158
ENSMUSG00000068417	3.13925	1.17359
ENSMUSG00000032966	0.581144	0.70639
ENSMUSG00000024797	2.89454	0.194752
ENSMUSG00000064032	5.81909	-1.19105
ENSMUSG00000006127	1.05529	0.376322
ENSMUSG00000025193	4.02824	3.2688
ENSMUSG00000020873	1.14595	0.540597
ENSMUSG00000028910	2.56013	1.17131
ENSMUSG00000032570	0.898823	-0.712513
ENSMUSG00000006519	0.791282	0.0759818
ENSMUSG00000029363	3.09479	2.66698
ENSMUSG00000035027	0.800285	-0.253957
ENSMUSG00000026986	3.3197	3.43247
ENSMUSG00000062310	5.99389	5.09245
ENSMUSG00000034471	5.95924	-1.61225
ENSMUSG00000038383	1.27643	1.52218
ENSMUSG00000032342	2.64912	-0.6358
ENSMUSG00000047343	5.9535	0.760428
ENSMUSG00000074388	5.33581	-2.38099
ENSMUSG00000042377	7.04973	-1.41158
ENSMUSG00000083505	2.06375	1.41769
ENSMUSG00000021998	0.472061	-0.0676255
ENSMUSG00000074358	3.39959	0.357144
ENSMUSG00000025277	3.692	1.82252
ENSMUSG00000093739	5.86737	5.59757
ENSMUSG00000042729	1.44671	0.192944
ENSMUSG00000046591	5.1095	-0.881672
ENSMUSG00000087094	6.21897	3.68661
ENSMUSG00000043207	1.3421	0.916711
ENSMUSG00000097572	5.08973	4.53099
ENSMUSG00000056394	1.74714	1.01016
ENSMUSG00000070336	5.06147	0.347594
ENSMUSG00000022477	1.45108	0.672153
ENSMUSG00000042857	6.00367	-0.509852
ENSMUSG00000003344	2.51021	1.03663
ENSMUSG00000069727	5.77729	3.7771
ENSMUSG00000067547	3.66977	0.327909
ENSMUSG00000032766	2.79007	2.54274
ENSMUSG00000034401	0.923891	0.709269
ENSMUSG00000047671	5.7924	5.06544
ENSMUSG00000020610	1.32455	1.3641
ENSMUSG00000025068	0.982908	-0.0447538
ENSMUSG00000078249	2.10344	1.9387
ENSMUSG00000057337	5.83429	-0.671304
ENSMUSG00000096054	2.12417	-0.0818408
ENSMUSG00000057130	0.906405	0.0156565
ENSMUSG00000035448	3.19152	0.762163
ENSMUSG00000025613	0.640678	0.559349
ENSMUSG00000032116	1.52568	1.028
ENSMUSG00000071266	3.40808	0.2382
ENSMUSG00000019823	2.97725	-2.16757
ENSMUSG00000021902	1.43934	-0.136171
ENSMUSG00000031138	7.05974	1.38556
ENSMUSG00000106825	5.81338	0.678658
ENSMUSG00000026602	4.60918	-1.72962
ENSMUSG00000085937	5.98229	3.90761
ENSMUSG00000079053	5.91029	4.50085
ENSMUSG00000100319	1.91151	1.17112
ENSMUSG00000028672	0.771828	0.390932
ENSMUSG00000030844	1.17349	0.361865
ENSMUSG00000026482	0.804091	0.00908377
ENSMUSG00000029440	1.16474	0.720861
ENSMUSG00000090790	3.01394	3.1471
ENSMUSG00000026339	1.51138	1.00827
ENSMUSG00000030223	1.23259	0.249752
ENSMUSG00000032598	2.05597	0.549124
ENSMUSG00000035378	3.36341	-0.235999
ENSMUSG00000040472	2.17454	0.761789
ENSMUSG00000029610	2.94201	2.96419
ENSMUSG00000028251	3.62378	0.709943
ENSMUSG00000001942	3.1967	1.49628
ENSMUSG00000036599	2.86382	1.44694
ENSMUSG00000020133	0.962456	0.210519
ENSMUSG00000018238	4.08175	0.822094
ENSMUSG00000024436	2.27648	2.64162
ENSMUSG00000039304	2.70214	-0.250319
ENSMUSG00000092202	4.93567	NA
ENSMUSG00000021235	2.96329	1.84463
ENSMUSG00000100839	5.74811	1.09319
ENSMUSG00000105957	5.76099	NA
ENSMUSG00000030609	2.75098	1.14617
ENSMUSG00000060743	1.09258	-0.158002
ENSMUSG00000036172	6.20521	5.54766
ENSMUSG00000022971	0.54423	0.119331
ENSMUSG00000105553	6.26506	0.231294
ENSMUSG00000034681	0.88736	0.317954
ENSMUSG00000040374	1.37914	-0.69344
ENSMUSG00000034880	0.699663	-0.0691576
ENSMUSG00000033629	1.18069	0.956515
ENSMUSG00000039356	1.33427	0.28003
ENSMUSG00000051483	1.4104	2.16657
ENSMUSG00000060224	3.9874	3.5467
ENSMUSG00000042569	1.64021	0.506607
ENSMUSG00000037787	0.930206	1.12012
ENSMUSG00000022561	1.52859	0.889163
ENSMUSG00000033377	5.91279	0.572527
ENSMUSG00000021222	2.27581	2.48957
ENSMUSG00000014846	2.0564	1.12275
ENSMUSG00000028443	2.58924	1.48678
ENSMUSG00000053333	2.76483	0.225884
ENSMUSG00000027983	5.96754	5.26951
ENSMUSG00000032258	4.08535	-0.729622
ENSMUSG00000086637	5.9951	6.4391
ENSMUSG00000020878	5.75884	3.34268
ENSMUSG00000074896	1.75037	1.13808
ENSMUSG00000097347	2.78793	0.127674
ENSMUSG00000002835	3.85552	-0.164096
ENSMUSG00000003379	6.18084	5.2276
ENSMUSG00000026435	6.99016	4.75271
ENSMUSG00000027531	0.740874	-0.552196
ENSMUSG00000103507	6.22508	5.01542
ENSMUSG00000070604	5.95096	1.00298
ENSMUSG00000027006	1.10321	0.8041
ENSMUSG00000007338	0.933807	0.981204
ENSMUSG00000071633	5.26427	5.02156
ENSMUSG00000005262	1.10386	0.125297
ENSMUSG00000086533	5.72954	1.69012
ENSMUSG00000034591	1.13151	1.10369
ENSMUSG00000073155	1.24342	0.666443
ENSMUSG00000020475	6.41733	4.05711
ENSMUSG00000028458	5.91761	6.37624
ENSMUSG00000043618	4.98459	2.61247
ENSMUSG00000036622	1.34116	0.674231
ENSMUSG00000032806	1.82805	0.765774
ENSMUSG00000106988	3.039	0.498405
ENSMUSG00000074088	0.969424	-0.0102242
ENSMUSG00000025171	1.02411	0.623132
ENSMUSG00000057522	0.843047	0.301592
ENSMUSG00000055567	5.2968	4.4314
ENSMUSG00000097747	6.34013	1.11186
ENSMUSG00000024410	1.16475	0.536671
ENSMUSG00000084145	2.31094	0.938269
ENSMUSG00000010277	0.789679	1.14536
ENSMUSG00000105761	6.2314	NA
ENSMUSG00000047344	5.7879	0.676142
ENSMUSG00000015806	1.47081	1.20673
ENSMUSG00000027170	1.38307	0.392243
ENSMUSG00000030978	1.63106	1.37057
ENSMUSG00000085732	5.1055	-2.25977
ENSMUSG00000051235	5.39675	6.56275
ENSMUSG00000005696	5.90994	4.52924
ENSMUSG00000083892	2.45482	0.160366
ENSMUSG00000031295	1.05708	1.00456
ENSMUSG00000097290	3.85084	1.95284
ENSMUSG00000099385	3.11912	0.99979
ENSMUSG00000021908	2.14778	0.365608
ENSMUSG00000050714	4.94348	3.34855
ENSMUSG00000067713	2.05838	-0.117503
ENSMUSG00000025937	1.52902	-0.16975
ENSMUSG00000069270	4.87186	4.45903
ENSMUSG00000045467	4.07524	4.52587
ENSMUSG00000001783	0.854372	1.0106
ENSMUSG00000005583	0.855545	0.424854
ENSMUSG00000081643	1.60558	0.43298
ENSMUSG00000028459	1.6449	1.00913
ENSMUSG00000035268	0.924225	0.800288
ENSMUSG00000049916	4.12482	-0.644349
ENSMUSG00000037916	1.45086	1.1896
ENSMUSG00000035473	2.70193	2.33143
ENSMUSG00000035951	5.73952	NA
ENSMUSG00000042439	3.5943	4.82332
ENSMUSG00000052914	3.32384	1.88637
ENSMUSG00000024958	1.6885	0.928947
ENSMUSG00000068732	1.70612	1.39954
ENSMUSG00000030986	2.96427	0.854651
ENSMUSG00000032373	5.72013	3.48794
ENSMUSG00000023156	2.42505	-0.136418
ENSMUSG00000030788	1.65084	1.82319
ENSMUSG00000020328	2.56861	1.78813
ENSMUSG00000036639	2.83166	1.62906
ENSMUSG00000016933	2.51708	1.46
ENSMUSG00000020230	0.984665	0.0919966
ENSMUSG00000026035	1.13125	2.71125
ENSMUSG00000014245	2.20925	1.43523
ENSMUSG00000021981	1.29954	2.01452
ENSMUSG00000020457	1.71643	0.992489
ENSMUSG00000054648	1.68285	2.54502
ENSMUSG00000020903	1.08373	0.567907
ENSMUSG00000106732	4.96896	2.2136
ENSMUSG00000107230	5.73772	0.178383
ENSMUSG00000099583	5.79919	4.88888
ENSMUSG00000094334	2.10563	2.38219
ENSMUSG00000020326	0.877467	0.0815137
ENSMUSG00000022664	0.900542	0.50424
ENSMUSG00000041028	0.606733	-0.464712
ENSMUSG00000036006	2.8255	1.3185
ENSMUSG00000092607	1.40816	0.00864334
ENSMUSG00000047222	6.91541	5.48994
ENSMUSG00000091408	5.72464	-2.71205
ENSMUSG00000091238	5.71091	2.34641
ENSMUSG00000028797	0.99626	0.632135
ENSMUSG00000029276	3.39005	2.20761
ENSMUSG00000015092	0.606558	0.302498
ENSMUSG00000042396	0.749048	-0.294026
ENSMUSG00000046223	1.15688	0.155005
ENSMUSG00000097914	5.85159	5.43743
ENSMUSG00000052459	0.901249	0.339134
ENSMUSG00000062116	1.32913	0.804372
ENSMUSG00000074284	5.77384	1.01191
ENSMUSG00000021408	0.895526	0.212947
ENSMUSG00000056724	2.7909	0.315368
ENSMUSG00000079108	0.983468	0.405477
ENSMUSG00000003808	0.590631	-0.355219
ENSMUSG00000021712	1.79697	0.552274
ENSMUSG00000083937	4.98065	5.48043
ENSMUSG00000050490	1.41826	-0.367069
ENSMUSG00000096687	5.75526	-2.12319
ENSMUSG00000038637	5.22218	-1.6799
ENSMUSG00000031609	0.882822	0.702756
ENSMUSG00000039480	1.72282	0.935769
ENSMUSG00000086191	4.94738	-0.959341
ENSMUSG00000031513	0.801789	-0.030627
ENSMUSG00000040747	0.768168	-0.112899
ENSMUSG00000037568	3.57132	1.06351
ENSMUSG00000085589	5.78577	0.676142
ENSMUSG00000086228	5.79429	NA
ENSMUSG00000035944	2.58575	0.699479
ENSMUSG00000031479	0.622531	-0.0411404
ENSMUSG00000055720	1.60239	0.70446
ENSMUSG00000060470	5.13142	-1.63371
ENSMUSG00000005683	0.580539	0.329469
ENSMUSG00000073968	4.82241	2.2191
ENSMUSG00000023505	2.64244	2.0764
ENSMUSG00000095105	6.03238	3.9206
ENSMUSG00000021583	1.21142	1.39835
ENSMUSG00000077714	4.91286	0.338064
ENSMUSG00000082389	4.3434	-0.210404
ENSMUSG00000034951	1.67752	0.72415
ENSMUSG00000092438	5.93948	4.95131
ENSMUSG00000103174	3.34625	2.14377
ENSMUSG00000061079	1.45509	0.173526
ENSMUSG00000025956	2.47885	0.406819
ENSMUSG00000022587	0.592938	0.343836
ENSMUSG00000064797	5.62974	5.59507
ENSMUSG00000005686	2.47328	1.20337
ENSMUSG00000036469	2.06559	0.264999
ENSMUSG00000061461	1.6181	0.416209
ENSMUSG00000021824	1.08851	0.459479
ENSMUSG00000027634	1.25497	-0.527418
ENSMUSG00000031889	1.61582	-0.270546
ENSMUSG00000023084	5.82957	-0.772626
ENSMUSG00000033276	5.4525	5.14064
ENSMUSG00000026664	1.36324	1.26637
ENSMUSG00000026821	0.763722	0.756854
ENSMUSG00000018965	0.651876	0.557984
ENSMUSG00000035559	2.15951	1.75573
ENSMUSG00000056987	5.28613	5.01465
ENSMUSG00000038379	5.77356	2.22887
ENSMUSG00000097379	4.03207	-1.15902
ENSMUSG00000033610	6.7693	2.35742
ENSMUSG00000038910	1.13741	-0.769252
ENSMUSG00000027187	1.16273	1.56849
ENSMUSG00000097944	5.93924	5.81615
ENSMUSG00000091697	2.94523	4.28829
ENSMUSG00000024902	1.61752	-0.280809
ENSMUSG00000032251	3.99673	3.86197
ENSMUSG00000102691	2.98402	1.77596
ENSMUSG00000022295	0.857138	0.209507
ENSMUSG00000018442	0.900567	-0.373529
ENSMUSG00000074505	6.96377	4.56233
ENSMUSG00000040364	6.01475	0.676142
ENSMUSG00000022671	1.39361	1.43573
ENSMUSG00000068614	2.66228	5.41251
ENSMUSG00000035824	1.40872	2.19746
ENSMUSG00000021697	5.69476	3.07641
ENSMUSG00000071342	2.18593	2.13646
ENSMUSG00000096995	5.65191	5.92559
ENSMUSG00000024911	1.19278	0.897164
ENSMUSG00000051735	2.19921	0.494314
ENSMUSG00000027709	1.77695	1.81358
ENSMUSG00000040424	6.90234	-1.52256
ENSMUSG00000047242	3.03592	1.2671
ENSMUSG00000016995	3.02781	1.5886
ENSMUSG00000105189	4.03565	2.22403
ENSMUSG00000038503	1.08762	1.63866
ENSMUSG00000024691	1.04	0.398064
ENSMUSG00000030796	5.67401	1.87076
ENSMUSG00000016481	0.764807	0.711414
ENSMUSG00000079419	0.648014	-0.321057
ENSMUSG00000005470	1.90035	1.41231
ENSMUSG00000021807	0.610614	0.386371
ENSMUSG00000096740	2.46988	0.187053
ENSMUSG00000022552	1.02503	-0.247957
ENSMUSG00000076617	0.78675	0.081299
ENSMUSG00000094257	2.33061	-1.0951
ENSMUSG00000027285	1.32897	1.37846
ENSMUSG00000100680	5.71959	-1.01451
ENSMUSG00000031389	3.04326	1.8839
ENSMUSG00000051079	6.41386	2.65189
ENSMUSG00000039834	3.8547	1.52142
ENSMUSG00000107215	5.80654	0.807416
ENSMUSG00000028622	1.69375	0.729275
ENSMUSG00000028457	5.54566	3.53546
ENSMUSG00000030689	2.44475	0.0402697
ENSMUSG00000032673	1.32562	0.60823
[truncated: 4,472 more rows]

## Sheet: Ext.Fig.6c
Analysis of specifically regulated genes in Geriatric Sen SCs (traits gained with ageing)
Heatmap of UP and DOWN regulated genes in Sen MCs from young and geriatric animals (Sen vs Nsen):								Pathways enrichment in specifically upregulated genes in Geriatric Sen SCs:
Genes (log2FC)	Young	Geriatric						source	term_name	term_id	adjusted_p_value	negative_log10_of_adjusted_p_value	term_size	query_size	intersection_size	effective_domain_size
ENSMUSG00000061086	6.5174	0.806041	Specifically upregulated genes in Young Sen SCs				Upregulated pathways	REAC	Immune System	REAC:R-MMU-168256	1.20775e-18	17.918	1715	970	308	8671	ENSMUSG00000026069,ENSMUSG00000079293,ENSMUSG00000032688,ENSMUSG00000026395,ENSMUSG00000034765,ENSMUSG00000056071,ENSMUSG00000026712,ENSMUSG00000036896,ENSMUSG00000024621,ENSMUSG00000026426,ENSMUSG00000032691,ENSMUSG00000041112,ENSMUSG00000037902,ENSMUSG00000059108,ENSMUSG00000030144,ENSMUSG00000031447,ENSMUSG00000063727,ENSMUSG00000058715,ENSMUSG00000021457,ENSMUSG00000036887,ENSMUSG00000005054,…
ENSMUSG00000064179	3.69489	0.0892885						WP	Microglia Pathogen Phagocytosis Pathway	WP:WP3626	6.20081e-10	9.20755	36	524	22	4091	ENSMUSG00000036896,ENSMUSG00000058715,ENSMUSG00000021457,ENSMUSG00000036887,ENSMUSG00000036905,ENSMUSG00000006519,ENSMUSG00000015340,ENSMUSG00000001847,ENSMUSG00000030579,ENSMUSG00000042228,ENSMUSG00000004266,ENSMUSG00000022488,ENSMUSG00000034330,ENSMUSG00000015947,ENSMUSG00000033721,ENSMUSG00000000290,ENSMUSG00000030786,ENSMUSG00000003283,ENSMUSG00000026480,ENSMUSG00000033220,ENSMUSG00000039936,…
ENSMUSG00000026418	6.88792	0.348138						KEGG	Chemokine signaling pathway	KEGG:04062	1.2706e-09	8.89599	184	805	55	6926	ENSMUSG00000049103,ENSMUSG00000041112,ENSMUSG00000021303,ENSMUSG00000029373,ENSMUSG00000021948,ENSMUSG00000020901,ENSMUSG00000024858,ENSMUSG00000029064,ENSMUSG00000020143,ENSMUSG00000001847,ENSMUSG00000043004,ENSMUSG00000045382,ENSMUSG00000026104,ENSMUSG00000002489,ENSMUSG00000042228,ENSMUSG00000009185,ENSMUSG00000019122,ENSMUSG00000059923,ENSMUSG00000039621,ENSMUSG00000031780,ENSMUSG00000037944,…
ENSMUSG00000023886	8.95636	0.574559						REAC	Platelet activation, signaling and aggregation	REAC:R-MMU-76002	3.03518e-08	7.51782	238	970	62	8671	ENSMUSG00000020077,ENSMUSG00000021303,ENSMUSG00000058715,ENSMUSG00000021457,ENSMUSG00000062866,ENSMUSG00000029373,ENSMUSG00000021948,ENSMUSG00000020120,ENSMUSG00000026193,ENSMUSG00000020901,ENSMUSG00000049775,ENSMUSG00000024639,ENSMUSG00000029064,ENSMUSG00000045312,ENSMUSG00000026786,ENSMUSG00000020689,ENSMUSG00000001847,ENSMUSG00000043004,ENSMUSG00000059555,ENSMUSG00000042228,ENSMUSG00000004266,…
ENSMUSG00000042485	4.6493	0.693481						KEGG	Osteoclast differentiation	KEGG:04380	4.08581e-08	7.38872	117	805	39	6926	ENSMUSG00000026656,ENSMUSG00000024621,ENSMUSG00000078783,ENSMUSG00000037902,ENSMUSG00000063727,ENSMUSG00000021457,ENSMUSG00000006519,ENSMUSG00000003545,ENSMUSG00000020689,ENSMUSG00000001847,ENSMUSG00000026104,ENSMUSG00000030579,ENSMUSG00000095028,ENSMUSG00000035158,ENSMUSG00000059089,ENSMUSG00000034330,ENSMUSG00000059498,ENSMUSG00000029135,ENSMUSG00000059923,ENSMUSG00000028161,ENSMUSG00000027398,…
ENSMUSG00000009214	4.15263	-0.0142168						REAC	Innate Immune System	REAC:R-MMU-168249	4.43757e-13	12.3529	971	970	188	8671	ENSMUSG00000079293,ENSMUSG00000032688,ENSMUSG00000026395,ENSMUSG00000056071,ENSMUSG00000036896,ENSMUSG00000026426,ENSMUSG00000032691,ENSMUSG00000041112,ENSMUSG00000037902,ENSMUSG00000030144,ENSMUSG00000031447,ENSMUSG00000058715,ENSMUSG00000021457,ENSMUSG00000036887,ENSMUSG00000005054,ENSMUSG00000036905,ENSMUSG00000021948,ENSMUSG00000034993,ENSMUSG00000006519,ENSMUSG00000027435,ENSMUSG00000060131,…
ENSMUSG00000052374	5.8084	0.93334						WP	TYROBP Causal Network	WP:WP3625	1.27534e-10	9.89438	53	524	28	4091	ENSMUSG00000070780,ENSMUSG00000036896,ENSMUSG00000020120,ENSMUSG00000022831,ENSMUSG00000022876,ENSMUSG00000045312,ENSMUSG00000026786,ENSMUSG00000021242,ENSMUSG00000030579,ENSMUSG00000052384,ENSMUSG00000063856,ENSMUSG00000022488,ENSMUSG00000034947,ENSMUSG00000038147,ENSMUSG00000039217,ENSMUSG00000004043,ENSMUSG00000020709,ENSMUSG00000000290,ENSMUSG00000030786,ENSMUSG00000042594,ENSMUSG00000066151,…
ENSMUSG00000026950	3.47906	1.61008						REAC	Neutrophil degranulation	REAC:R-MMU-6798695	1.8252e-09	8.73869	515	970	110	8671	ENSMUSG00000026395,ENSMUSG00000056071,ENSMUSG00000026426,ENSMUSG00000037902,ENSMUSG00000030144,ENSMUSG00000031447,ENSMUSG00000058715,ENSMUSG00000005054,ENSMUSG00000021948,ENSMUSG00000034993,ENSMUSG00000006519,ENSMUSG00000027435,ENSMUSG00000060131,ENSMUSG00000020152,ENSMUSG00000023830,ENSMUSG00000027832,ENSMUSG00000056529,ENSMUSG00000000594,ENSMUSG00000060791,ENSMUSG00000047843,ENSMUSG00000056054,…
ENSMUSG00000001270	3.34677	0.819912						WP	Chemokine signaling pathway	WP:WP2292	2.81724e-08	7.55018	176	524	53	4091	ENSMUSG00000049103,ENSMUSG00000041112,ENSMUSG00000021303,ENSMUSG00000029373,ENSMUSG00000021948,ENSMUSG00000020901,ENSMUSG00000024858,ENSMUSG00000029064,ENSMUSG00000020143,ENSMUSG00000001847,ENSMUSG00000043004,ENSMUSG00000045382,ENSMUSG00000026104,ENSMUSG00000002489,ENSMUSG00000042228,ENSMUSG00000009185,ENSMUSG00000019122,ENSMUSG00000059923,ENSMUSG00000039621,ENSMUSG00000031780,ENSMUSG00000037944,…
ENSMUSG00000031636	5.09609	0.751734						KEGG	Leishmaniasis	KEGG:05140	8.73709e-08	7.05863	65	805	27	6926	ENSMUSG00000032487,ENSMUSG00000006519,ENSMUSG00000037649,ENSMUSG00000015340,ENSMUSG00000027995,ENSMUSG00000026104,ENSMUSG00000059089,ENSMUSG00000004266,ENSMUSG00000059498,ENSMUSG00000027009,ENSMUSG00000027398,ENSMUSG00000024789,ENSMUSG00000015947,ENSMUSG00000039239,ENSMUSG00000052889,ENSMUSG00000000290,ENSMUSG00000030786,ENSMUSG00000036322,ENSMUSG00000028163,ENSMUSG00000026480,ENSMUSG00000037548,…
ENSMUSG00000031972	7.63533	0.61066						KEGG	Phagosome	KEGG:04145	1.50702e-07	6.82188	147	805	44	6926	ENSMUSG00000079293,ENSMUSG00000026656,ENSMUSG00000026712,ENSMUSG00000031447,ENSMUSG00000006519,ENSMUSG00000031849,ENSMUSG00000037321,ENSMUSG00000037649,ENSMUSG00000020689,ENSMUSG00000015340,ENSMUSG00000052459,ENSMUSG00000013160,ENSMUSG00000027995,ENSMUSG00000001847,ENSMUSG00000053317,ENSMUSG00000038642,ENSMUSG00000059089,ENSMUSG00000021114,ENSMUSG00000030162,ENSMUSG00000033379,ENSMUSG00000059498,…
ENSMUSG00000026414	4.57559	1.54898						KEGG	Tuberculosis	KEGG:05152	5.20064e-07	6.28394	163	805	46	6926	ENSMUSG00000079293,ENSMUSG00000032688,ENSMUSG00000026656,ENSMUSG00000026712,ENSMUSG00000031447,ENSMUSG00000056501,ENSMUSG00000058715,ENSMUSG00000021457,ENSMUSG00000018334,ENSMUSG00000037649,ENSMUSG00000013160,ENSMUSG00000027995,ENSMUSG00000026104,ENSMUSG00000038642,ENSMUSG00000059089,ENSMUSG00000033379,ENSMUSG00000059498,ENSMUSG00000028161,ENSMUSG00000027398,ENSMUSG00000024789,ENSMUSG00000015947,…
ENSMUSG00000022548	6.67846	2.22306						REAC	Signaling by Receptor Tyrosine Kinases	REAC:R-MMU-9006934	1.47221e-06	5.83203	379	970	81	8671	ENSMUSG00000041112,ENSMUSG00000021948,ENSMUSG00000006519,ENSMUSG00000044147,ENSMUSG00000026193,ENSMUSG00000022114,ENSMUSG00000020689,ENSMUSG00000015340,ENSMUSG00000020422,ENSMUSG00000021974,ENSMUSG00000052459,ENSMUSG00000013160,ENSMUSG00000020349,ENSMUSG00000026126,ENSMUSG00000001847,ENSMUSG00000025810,ENSMUSG00000058835,ENSMUSG00000005672,ENSMUSG00000040990,ENSMUSG00000038546,ENSMUSG00000042228,…
ENSMUSG00000044938	4.3514	1.3538						KEGG	Pathways in cancer	KEGG:05200	4.04237e-06	5.39336	489	805	97	6926	ENSMUSG00000032487,ENSMUSG00000024621,ENSMUSG00000021303,ENSMUSG00000021559,ENSMUSG00000024014,ENSMUSG00000027947,ENSMUSG00000026193,ENSMUSG00000028859,ENSMUSG00000010797,ENSMUSG00000024639,ENSMUSG00000029064,ENSMUSG00000001847,ENSMUSG00000043004,ENSMUSG00000002250,ENSMUSG00000071714,ENSMUSG00000006586,ENSMUSG00000045382,ENSMUSG00000026104,ENSMUSG00000035158,ENSMUSG00000005672,ENSMUSG00000027381,…
ENSMUSG00000028464	2.95956	1.52906						KEGG	Kaposi sarcoma-associated herpesvirus infection	KEGG:05167	6.27354e-06	5.20249	181	805	47	6926	ENSMUSG00000032487,ENSMUSG00000021303,ENSMUSG00000021457,ENSMUSG00000020901,ENSMUSG00000029064,ENSMUSG00000001847,ENSMUSG00000043004,ENSMUSG00000026104,ENSMUSG00000042228,ENSMUSG00000034330,ENSMUSG00000016528,ENSMUSG00000021756,ENSMUSG00000028161,ENSMUSG00000039621,ENSMUSG00000022667,ENSMUSG00000021109,ENSMUSG00000024789,ENSMUSG00000042349,ENSMUSG00000019370,ENSMUSG00000021816,ENSMUSG00000058427,…
ENSMUSG00000061723	5.43812	0.71194						KEGG	Acute myeloid leukemia	KEGG:05221	7.08919e-06	5.1494	68	805	25	6926	ENSMUSG00000024621,ENSMUSG00000099974,ENSMUSG00000024014,ENSMUSG00000102037,ENSMUSG00000089929,ENSMUSG00000002250,ENSMUSG00000006586,ENSMUSG00000005672,ENSMUSG00000059923,ENSMUSG00000015947,ENSMUSG00000004043,ENSMUSG00000024241,ENSMUSG00000030786,ENSMUSG00000028163,ENSMUSG00000024985,ENSMUSG00000063065,ENSMUSG00000024927,ENSMUSG00000053820,ENSMUSG00000034957,ENSMUSG00000051439,ENSMUSG00000019960,…
ENSMUSG00000061603	3.69089	0.167763						REAC	Cytokine Signaling in Immune system	REAC:R-MMU-1280215	1.38625e-05	4.85816	512	970	98	8671	ENSMUSG00000026069,ENSMUSG00000034765,ENSMUSG00000024621,ENSMUSG00000063727,ENSMUSG00000021457,ENSMUSG00000021948,ENSMUSG00000027947,ENSMUSG00000033208,ENSMUSG00000026193,ENSMUSG00000028859,ENSMUSG00000018334,ENSMUSG00000022055,ENSMUSG00000026786,ENSMUSG00000020689,ENSMUSG00000021974,ENSMUSG00000020349,ENSMUSG00000028599,ENSMUSG00000030203,ENSMUSG00000079197,ENSMUSG00000005672,ENSMUSG00000038546,…
ENSMUSG00000022568	4.59189	1.24675						WP	IL-3 Signaling Pathway	WP:WP373	5.06848e-05	4.29512	94	524	30	4091	ENSMUSG00000021457,ENSMUSG00000001847,ENSMUSG00000026104,ENSMUSG00000027381,ENSMUSG00000042228,ENSMUSG00000004266,ENSMUSG00000053158,ENSMUSG00000016528,ENSMUSG00000071713,ENSMUSG00000059923,ENSMUSG00000024789,ENSMUSG00000004043,ENSMUSG00000044167,ENSMUSG00000052889,ENSMUSG00000029528,ENSMUSG00000024241,ENSMUSG00000053113,ENSMUSG00000068758,ENSMUSG00000028163,ENSMUSG00000003283,ENSMUSG00000063065,…
ENSMUSG00000019278	8.91134	1.40387						KEGG	NOD-like receptor signaling pathway	KEGG:04621	6.16702e-05	4.20992	171	805	43	6926	ENSMUSG00000032661,ENSMUSG00000032691,ENSMUSG00000021948,ENSMUSG00000071203,ENSMUSG00000006519,ENSMUSG00000015340,ENSMUSG00000026104,ENSMUSG00000037860,ENSMUSG00000031934,ENSMUSG00000039193,ENSMUSG00000028268,ENSMUSG00000073490,ENSMUSG00000021709,ENSMUSG00000027398,ENSMUSG00000042349,ENSMUSG00000039217,ENSMUSG00000033420,ENSMUSG00000058427,ENSMUSG00000022971,ENSMUSG00000029379,ENSMUSG00000025860,…
ENSMUSG00000051747	2.77596	1.90601						KEGG	Rheumatoid arthritis	KEGG:05323	8.62696e-05	4.06414	81	805	26	6926	ENSMUSG00000037649,ENSMUSG00000052459,ENSMUSG00000013160,ENSMUSG00000027995,ENSMUSG00000021114,ENSMUSG00000033379,ENSMUSG00000027398,ENSMUSG00000039239,ENSMUSG00000039217,ENSMUSG00000058427,ENSMUSG00000026321,ENSMUSG00000029379,ENSMUSG00000000290,ENSMUSG00000031712,ENSMUSG00000022901,ENSMUSG00000036322,ENSMUSG00000037548,ENSMUSG00000029371,ENSMUSG00000035352,ENSMUSG00000079547,ENSMUSG00000023951,…
ENSMUSG00000028348	3.31381	0.309161						REAC	Hemostasis	REAC:R-MMU-109582	9.52121e-05	4.02131	560	970	102	8671	ENSMUSG00000020077,ENSMUSG00000037902,ENSMUSG00000021303,ENSMUSG00000058715,ENSMUSG00000021457,ENSMUSG00000062866,ENSMUSG00000029373,ENSMUSG00000021948,ENSMUSG00000020120,ENSMUSG00000026193,ENSMUSG00000020901,ENSMUSG00000049775,ENSMUSG00000024639,ENSMUSG00000025743,ENSMUSG00000029064,ENSMUSG00000045312,ENSMUSG00000026786,ENSMUSG00000020689,ENSMUSG00000020143,ENSMUSG00000020349,ENSMUSG00000001847,…
ENSMUSG00000079588	5.26739	-0.352465						WP	Kit Receptor Signaling Pathway	WP:WP407	0.0001364	3.86519	65	524	23	4091	ENSMUSG00000026104,ENSMUSG00000035158,ENSMUSG00000005672,ENSMUSG00000040990,ENSMUSG00000042228,ENSMUSG00000004266,ENSMUSG00000037104,ENSMUSG00000053158,ENSMUSG00000071713,ENSMUSG00000059923,ENSMUSG00000024789,ENSMUSG00000004043,ENSMUSG00000020176,ENSMUSG00000052889,ENSMUSG00000024241,ENSMUSG00000003283,ENSMUSG00000050965,ENSMUSG00000021549,ENSMUSG00000019966,ENSMUSG00000047126,ENSMUSG00000027351,…
ENSMUSG00000040694	4.56787	2.49821						KEGG	Hematopoietic cell lineage	KEGG:04640	0.000473708	3.32449	93	805	27	6926	ENSMUSG00000024621,ENSMUSG00000027947,ENSMUSG00000028859,ENSMUSG00000037649,ENSMUSG00000020689,ENSMUSG00000005672,ENSMUSG00000027009,ENSMUSG00000004609,ENSMUSG00000027398,ENSMUSG00000059326,ENSMUSG00000005087,ENSMUSG00000015947,ENSMUSG00000030748,ENSMUSG00000047139,ENSMUSG00000030786,ENSMUSG00000036322,ENSMUSG00000068758,ENSMUSG00000037548,ENSMUSG00000051439,ENSMUSG00000079547,ENSMUSG00000060586,…
ENSMUSG00000036067	5.23329	2.83759						REAC	Dectin-2 family	REAC:R-MMU-5621480	0.000636519	3.19619	8	970	7	8671	ENSMUSG00000030144,ENSMUSG00000058715,ENSMUSG00000021457,ENSMUSG00000042228,ENSMUSG00000034330,ENSMUSG00000023349,ENSMUSG00000030142
ENSMUSG00000020722	3.63669	-0.708524						KEGG	Transcriptional misregulation in cancer	KEGG:05202	0.000775569	3.11038	163	805	39	6926	ENSMUSG00000024621,ENSMUSG00000032698,ENSMUSG00000099974,ENSMUSG00000056501,ENSMUSG00000052534,ENSMUSG00000102037,ENSMUSG00000028341,ENSMUSG00000029313,ENSMUSG00000061589,ENSMUSG00000020644,ENSMUSG00000089929,ENSMUSG00000006586,ENSMUSG00000029178,ENSMUSG00000034663,ENSMUSG00000035158,ENSMUSG00000027315,ENSMUSG00000017652,ENSMUSG00000015947,ENSMUSG00000044167,ENSMUSG00000020275,ENSMUSG00000030786,…
ENSMUSG00000032503	3.03704	0.132792						KEGG	Ras signaling pathway	KEGG:04014	0.000843101	3.07412	212	805	47	6926	ENSMUSG00000024621,ENSMUSG00000022895,ENSMUSG00000021303,ENSMUSG00000018334,ENSMUSG00000029064,ENSMUSG00000001847,ENSMUSG00000043004,ENSMUSG00000002489,ENSMUSG00000005672,ENSMUSG00000034330,ENSMUSG00000028019,ENSMUSG00000059923,ENSMUSG00000061578,ENSMUSG00000019370,ENSMUSG00000026430,ENSMUSG00000026482,ENSMUSG00000052889,ENSMUSG00000039913,ENSMUSG00000048482,ENSMUSG00000020275,ENSMUSG00000038811,…
ENSMUSG00000001334	4.1308	4.61949						KEGG	NF-kappa B signaling pathway	KEGG:04064	0.000844464	3.07342	101	805	28	6926	ENSMUSG00000032487,ENSMUSG00000032688,ENSMUSG00000099974,ENSMUSG00000021457,ENSMUSG00000102037,ENSMUSG00000025779,ENSMUSG00000089929,ENSMUSG00000026031,ENSMUSG00000042228,ENSMUSG00000034330,ENSMUSG00000000275,ENSMUSG00000027398,ENSMUSG00000017652,ENSMUSG00000058427,ENSMUSG00000052889,ENSMUSG00000026321,ENSMUSG00000029379,ENSMUSG00000025860,ENSMUSG00000028163,ENSMUSG00000019850,ENSMUSG00000024927,…
ENSMUSG00000017300	6.00813	0.35304						KEGG	Human cytomegalovirus infection	KEGG:05163	0.00143006	2.84465	216	805	47	6926	ENSMUSG00000032487,ENSMUSG00000021303,ENSMUSG00000027947,ENSMUSG00000024639,ENSMUSG00000037321,ENSMUSG00000029064,ENSMUSG00000020689,ENSMUSG00000001847,ENSMUSG00000043004,ENSMUSG00000045382,ENSMUSG00000059923,ENSMUSG00000028161,ENSMUSG00000027398,ENSMUSG00000000149,ENSMUSG00000019370,ENSMUSG00000021816,ENSMUSG00000024308,ENSMUSG00000020611,ENSMUSG00000052889,ENSMUSG00000029528,ENSMUSG00000038811,…
ENSMUSG00000030730	3.15836	0.400444						KEGG	Lysosome	KEGG:04142	0.00182309	2.73919	116	805	30	6926	ENSMUSG00000031447,ENSMUSG00000023830,ENSMUSG00000000594,ENSMUSG00000013160,ENSMUSG00000021242,ENSMUSG00000026177,ENSMUSG00000035847,ENSMUSG00000038642,ENSMUSG00000034707,ENSMUSG00000021003,ENSMUSG00000033379,ENSMUSG00000028581,ENSMUSG00000028478,ENSMUSG00000032359,ENSMUSG00000029426,ENSMUSG00000022620,ENSMUSG00000021190,ENSMUSG00000031266,ENSMUSG00000016534,ENSMUSG00000025232,ENSMUSG00000001348,…
ENSMUSG00000038086	3.76115	0.57282						WP	EGFR1 Signaling Pathway	WP:WP572	0.00191685	2.71741	171	524	41	4091	ENSMUSG00000056501,ENSMUSG00000015766,ENSMUSG00000022114,ENSMUSG00000001847,ENSMUSG00000026104,ENSMUSG00000058835,ENSMUSG00000040990,ENSMUSG00000004266,ENSMUSG00000034330,ENSMUSG00000025889,ENSMUSG00000059923,ENSMUSG00000026888,ENSMUSG00000024789,ENSMUSG00000004043,ENSMUSG00000033721,ENSMUSG00000044167,ENSMUSG00000020176,ENSMUSG00000052889,ENSMUSG00000029528,ENSMUSG00000024241,ENSMUSG00000053113,…
ENSMUSG00000028834	7.10836	3.48837						REAC	Signaling by VEGF	REAC:R-MMU-194138	0.00192389	2.71582	97	970	27	8671	ENSMUSG00000041112,ENSMUSG00000021948,ENSMUSG00000006519,ENSMUSG00000020689,ENSMUSG00000015340,ENSMUSG00000001847,ENSMUSG00000025810,ENSMUSG00000058835,ENSMUSG00000022488,ENSMUSG00000044813,ENSMUSG00000025969,ENSMUSG00000016528,ENSMUSG00000019370,ENSMUSG00000033721,ENSMUSG00000052889,ENSMUSG00000029528,ENSMUSG00000020312,ENSMUSG00000061878,ENSMUSG00000026480,ENSMUSG00000031380,ENSMUSG00000024290,…
ENSMUSG00000050315	3.96435	2.48634						WP	IL-6 signaling Pathway	WP:WP387	0.00199134	2.70085	95	524	27	4091	ENSMUSG00000056501,ENSMUSG00000021948,ENSMUSG00000027947,ENSMUSG00000001847,ENSMUSG00000026104,ENSMUSG00000042228,ENSMUSG00000026626,ENSMUSG00000009630,ENSMUSG00000053158,ENSMUSG00000016528,ENSMUSG00000021756,ENSMUSG00000059923,ENSMUSG00000017652,ENSMUSG00000024789,ENSMUSG00000004043,ENSMUSG00000044167,ENSMUSG00000029528,ENSMUSG00000024241,ENSMUSG00000053113,ENSMUSG00000028163,ENSMUSG00000003283,…
ENSMUSG00000037940	3.97915	1.35486						KEGG	B cell receptor signaling pathway	KEGG:04662	0.00245099	2.61066	74	805	22	6926	ENSMUSG00000032688,ENSMUSG00000026656,ENSMUSG00000021457,ENSMUSG00000001847,ENSMUSG00000042228,ENSMUSG00000004266,ENSMUSG00000034330,ENSMUSG00000059923,ENSMUSG00000028161,ENSMUSG00000021816,ENSMUSG00000033721,ENSMUSG00000058818,ENSMUSG00000052889,ENSMUSG00000024241,ENSMUSG00000028163,ENSMUSG00000063065,ENSMUSG00000024927,ENSMUSG00000028159,ENSMUSG00000034801,ENSMUSG00000033220,ENSMUSG00000039936,…
ENSMUSG00000007122	4.75524	1.3891						KEGG	Natural killer cell mediated cytotoxicity	KEGG:04650	0.00342512	2.46532	97	805	26	6926	ENSMUSG00000058715,ENSMUSG00000021457,ENSMUSG00000001847,ENSMUSG00000030579,ENSMUSG00000059089,ENSMUSG00000004266,ENSMUSG00000034330,ENSMUSG00000059923,ENSMUSG00000028161,ENSMUSG00000015355,ENSMUSG00000021816,ENSMUSG00000078452,ENSMUSG00000033721,ENSMUSG00000052889,ENSMUSG00000022971,ENSMUSG00000000290,ENSMUSG00000024241,ENSMUSG00000061232,ENSMUSG00000063065,ENSMUSG00000050965,ENSMUSG00000064109,…
ENSMUSG00000024164	7.7036	5.37224						KEGG	Fc gamma R-mediated phagocytosis	KEGG:04666	0.00450981	2.34584	82	805	23	6926	ENSMUSG00000026395,ENSMUSG00000026656,ENSMUSG00000021457,ENSMUSG00000069662,ENSMUSG00000021948,ENSMUSG00000020143,ENSMUSG00000001847,ENSMUSG00000059089,ENSMUSG00000042228,ENSMUSG00000034330,ENSMUSG00000015947,ENSMUSG00000033721,ENSMUSG00000052889,ENSMUSG00000031165,ENSMUSG00000061878,ENSMUSG00000003283,ENSMUSG00000063065,ENSMUSG00000050965,ENSMUSG00000029465,ENSMUSG00000004508,ENSMUSG00000033220,…
ENSMUSG00000025170	6.15257	0.62393						KEGG	Viral protein interaction with cytokine and cytokine receptor	KEGG:04061	0.00461422	2.3359	93	805	25	6926	ENSMUSG00000049103,ENSMUSG00000024621,ENSMUSG00000029373,ENSMUSG00000027947,ENSMUSG00000045382,ENSMUSG00000009185,ENSMUSG00000019122,ENSMUSG00000021756,ENSMUSG00000031780,ENSMUSG00000037944,ENSMUSG00000039217,ENSMUSG00000060509,ENSMUSG00000058427,ENSMUSG00000029379,ENSMUSG00000022969,ENSMUSG00000029371,ENSMUSG00000044337,ENSMUSG00000035352,ENSMUSG00000079227,ENSMUSG00000005824,ENSMUSG00000047880,…
ENSMUSG00000060913	4.51709	0.611873						REAC	MAPK1/MAPK3 signaling	REAC:R-MMU-5684996	0.00485511	2.3138	230	970	48	8671	ENSMUSG00000034765,ENSMUSG00000027947,ENSMUSG00000026193,ENSMUSG00000018334,ENSMUSG00000022055,ENSMUSG00000026786,ENSMUSG00000020689,ENSMUSG00000021974,ENSMUSG00000020349,ENSMUSG00000030203,ENSMUSG00000079197,ENSMUSG00000005672,ENSMUSG00000038546,ENSMUSG00000026626,ENSMUSG00000009630,ENSMUSG00000078153,ENSMUSG00000028062,ENSMUSG00000022216,ENSMUSG00000021756,ENSMUSG00000071713,ENSMUSG00000059923,…
ENSMUSG00000033788	6.7584	2.76153						REAC	MAPK family signaling cascades	REAC:R-MMU-5683057	0.00640164	2.19371	252	970	51	8671	ENSMUSG00000034765,ENSMUSG00000027947,ENSMUSG00000026193,ENSMUSG00000018334,ENSMUSG00000022055,ENSMUSG00000026786,ENSMUSG00000020689,ENSMUSG00000021974,ENSMUSG00000020349,ENSMUSG00000001847,ENSMUSG00000030203,ENSMUSG00000079197,ENSMUSG00000005672,ENSMUSG00000038546,ENSMUSG00000026626,ENSMUSG00000009630,ENSMUSG00000078153,ENSMUSG00000028062,ENSMUSG00000061751,ENSMUSG00000022216,ENSMUSG00000021756,…
ENSMUSG00000068614	5.53443	2.63401						REAC	Thrombin signalling through proteinase activated receptors (PARs)	REAC:R-MMU-456926	0.00734927	2.13376	32	970	13	8671	ENSMUSG00000021303,ENSMUSG00000024639,ENSMUSG00000029064,ENSMUSG00000043004,ENSMUSG00000000149,ENSMUSG00000020611,ENSMUSG00000038811,ENSMUSG00000068523,ENSMUSG00000021675,ENSMUSG00000063065,ENSMUSG00000036402,ENSMUSG00000018909,ENSMUSG00000027249
ENSMUSG00000027022	13.1059	5.49939						KEGG	C-type lectin receptor signaling pathway	KEGG:04625	0.00769936	2.11355	107	805	27	6926	ENSMUSG00000079293,ENSMUSG00000032487,ENSMUSG00000032688,ENSMUSG00000032691,ENSMUSG00000030144,ENSMUSG00000058715,ENSMUSG00000021457,ENSMUSG00000021948,ENSMUSG00000018334,ENSMUSG00000026104,ENSMUSG00000034330,ENSMUSG00000016528,ENSMUSG00000028161,ENSMUSG00000023349,ENSMUSG00000027398,ENSMUSG00000031780,ENSMUSG00000042349,ENSMUSG00000019370,ENSMUSG00000021816,ENSMUSG00000028163,ENSMUSG00000063065,…
ENSMUSG00000031791	3.88097	-0.537926						KEGG	AGE-RAGE signaling pathway in diabetic complications	KEGG:04933	0.00819204	2.08661	96	805	25	6926	ENSMUSG00000024014,ENSMUSG00000021948,ENSMUSG00000026193,ENSMUSG00000015340,ENSMUSG00000001847,ENSMUSG00000026104,ENSMUSG00000034330,ENSMUSG00000027398,ENSMUSG00000024789,ENSMUSG00000039239,ENSMUSG00000004043,ENSMUSG00000044167,ENSMUSG00000052889,ENSMUSG00000028163,ENSMUSG00000063065,ENSMUSG00000024927,ENSMUSG00000050965,ENSMUSG00000035352,ENSMUSG00000031380,ENSMUSG00000024456,ENSMUSG00000023951,…
ENSMUSG00000031461	6.09745	-0.22869						KEGG	TNF signaling pathway	KEGG:04668	0.00872395	2.05929	102	805	26	6926	ENSMUSG00000032487,ENSMUSG00000056501,ENSMUSG00000026031,ENSMUSG00000027276,ENSMUSG00000027398,ENSMUSG00000058427,ENSMUSG00000029379,ENSMUSG00000053113,ENSMUSG00000031712,ENSMUSG00000024235,ENSMUSG00000028163,ENSMUSG00000019850,ENSMUSG00000063065,ENSMUSG00000024927,ENSMUSG00000029371,ENSMUSG00000035352,ENSMUSG00000031380,ENSMUSG00000038648,ENSMUSG00000015755,ENSMUSG00000021367,ENSMUSG00000039936,…
ENSMUSG00000044086	5.24097	1.33108						KEGG	Legionellosis	KEGG:05134	0.00960724	2.0174	54	805	17	6926	ENSMUSG00000071203,ENSMUSG00000027995,ENSMUSG00000039193,ENSMUSG00000027398,ENSMUSG00000039217,ENSMUSG00000058427,ENSMUSG00000029379,ENSMUSG00000000290,ENSMUSG00000019979,ENSMUSG00000030786,ENSMUSG00000028163,ENSMUSG00000024927,ENSMUSG00000051439,ENSMUSG00000025888,ENSMUSG00000078942,ENSMUSG00000079164,ENSMUSG00000029380
ENSMUSG00000079428	12.076	-1.16339						REAC	RAF/MAP kinase cascade	REAC:R-MMU-5673001	0.011323	1.94604	224	970	46	8671	ENSMUSG00000034765,ENSMUSG00000026193,ENSMUSG00000018334,ENSMUSG00000022055,ENSMUSG00000026786,ENSMUSG00000020689,ENSMUSG00000021974,ENSMUSG00000020349,ENSMUSG00000030203,ENSMUSG00000079197,ENSMUSG00000005672,ENSMUSG00000038546,ENSMUSG00000026626,ENSMUSG00000009630,ENSMUSG00000078153,ENSMUSG00000028062,ENSMUSG00000022216,ENSMUSG00000071713,ENSMUSG00000059923,ENSMUSG00000059326,ENSMUSG00000024338,…
ENSMUSG00000074001	3.21584	0.0145923						KEGG	Influenza A	KEGG:05164	0.0114758	1.94022	145	805	33	6926	ENSMUSG00000032661,ENSMUSG00000032691,ENSMUSG00000020641,ENSMUSG00000037649,ENSMUSG00000026104,ENSMUSG00000000275,ENSMUSG00000027398,ENSMUSG00000024789,ENSMUSG00000042349,ENSMUSG00000039217,ENSMUSG00000052889,ENSMUSG00000022971,ENSMUSG00000019979,ENSMUSG00000031639,ENSMUSG00000053113,ENSMUSG00000036322,ENSMUSG00000004771,ENSMUSG00000028163,ENSMUSG00000037548,ENSMUSG00000063065,ENSMUSG00000024927,…
ENSMUSG00000032060	2.68628	0.508161						KEGG	Yersinia infection	KEGG:05135	0.0131629	1.88065	116	805	28	6926	ENSMUSG00000032691,ENSMUSG00000026193,ENSMUSG00000020152,ENSMUSG00000001847,ENSMUSG00000027009,ENSMUSG00000027398,ENSMUSG00000039217,ENSMUSG00000033721,ENSMUSG00000029528,ENSMUSG00000031165,ENSMUSG00000022148,ENSMUSG00000028163,ENSMUSG00000063065,ENSMUSG00000024927,ENSMUSG00000075284,ENSMUSG00000035352,ENSMUSG00000031309,ENSMUSG00000025888,ENSMUSG00000024290,ENSMUSG00000002699,ENSMUSG00000015755,…
ENSMUSG00000049134	11.7974	0.436593						REAC	VEGFA-VEGFR2 Pathway	REAC:R-MMU-4420097	0.0140212	1.85322	90	970	24	8671	ENSMUSG00000041112,ENSMUSG00000021948,ENSMUSG00000006519,ENSMUSG00000020689,ENSMUSG00000015340,ENSMUSG00000001847,ENSMUSG00000058835,ENSMUSG00000022488,ENSMUSG00000044813,ENSMUSG00000016528,ENSMUSG00000019370,ENSMUSG00000033721,ENSMUSG00000052889,ENSMUSG00000029528,ENSMUSG00000020312,ENSMUSG00000061878,ENSMUSG00000026480,ENSMUSG00000024290,ENSMUSG00000021549,ENSMUSG00000001175,ENSMUSG00000023951,…
ENSMUSG00000020173	1.88702	-0.577436						WP	Type II interferon signaling (IFNG)	WP:WP1253	0.0145379	1.8375	31	524	12	4091	ENSMUSG00000021948,ENSMUSG00000037321,ENSMUSG00000015340,ENSMUSG00000026104,ENSMUSG00000096727,ENSMUSG00000031627,ENSMUSG00000027398,ENSMUSG00000024789,ENSMUSG00000053113,ENSMUSG00000024079,ENSMUSG00000002111,ENSMUSG00000041515
ENSMUSG00000026253	2.908	0.513402						KEGG	Regulation of actin cytoskeleton	KEGG:04810	0.0148689	1.82772	197	805	41	6926	ENSMUSG00000026193,ENSMUSG00000049775,ENSMUSG00000020689,ENSMUSG00000001847,ENSMUSG00000045382,ENSMUSG00000002489,ENSMUSG00000022488,ENSMUSG00000028019,ENSMUSG00000027009,ENSMUSG00000000149,ENSMUSG00000042121,ENSMUSG00000031133,ENSMUSG00000033721,ENSMUSG00000020611,ENSMUSG00000029528,ENSMUSG00000039913,ENSMUSG00000000290,ENSMUSG00000024241,ENSMUSG00000030786,ENSMUSG00000026737,ENSMUSG00000019254,…
ENSMUSG00000040998	3.18683	3.0871						KEGG	IL-17 signaling pathway	KEGG:04657	0.0167053	1.77715	83	805	22	6926	ENSMUSG00000032487,ENSMUSG00000056071,ENSMUSG00000056501,ENSMUSG00000056054,ENSMUSG00000003545,ENSMUSG00000022867,ENSMUSG00000027398,ENSMUSG00000031780,ENSMUSG00000042349,ENSMUSG00000058427,ENSMUSG00000029379,ENSMUSG00000028163,ENSMUSG00000019850,ENSMUSG00000063065,ENSMUSG00000024927,ENSMUSG00000029371,ENSMUSG00000035352,ENSMUSG00000015755,ENSMUSG00000029380,ENSMUSG00000000869,ENSMUSG00000018916,…
ENSMUSG00000026817	2.98465	0.427581						REAC	Signaling by Interleukins	REAC:R-MMU-449147	0.0186142	1.73016	255	970	50	8671	ENSMUSG00000026069,ENSMUSG00000024621,ENSMUSG00000021457,ENSMUSG00000027947,ENSMUSG00000033208,ENSMUSG00000028859,ENSMUSG00000020349,ENSMUSG00000079197,ENSMUSG00000042228,ENSMUSG00000004266,ENSMUSG00000009630,ENSMUSG00000078153,ENSMUSG00000037104,ENSMUSG00000016528,ENSMUSG00000022216,ENSMUSG00000021756,ENSMUSG00000071713,ENSMUSG00000059923,ENSMUSG00000020134,ENSMUSG00000041488,ENSMUSG00000027398,…
ENSMUSG00000027499	1.94867	-0.303959						REAC	Axon guidance	REAC:R-MMU-422475	0.0186142	1.73016	255	970	50	8671	ENSMUSG00000026395,ENSMUSG00000020152,ENSMUSG00000020689,ENSMUSG00000001847,ENSMUSG00000025810,ENSMUSG00000030579,ENSMUSG00000040990,ENSMUSG00000038546,ENSMUSG00000042228,ENSMUSG00000036432,ENSMUSG00000053158,ENSMUSG00000022048,ENSMUSG00000061751,ENSMUSG00000047261,ENSMUSG00000022263,ENSMUSG00000021451,ENSMUSG00000028289,ENSMUSG00000059923,ENSMUSG00000056427,ENSMUSG00000031385,ENSMUSG00000074785,…
ENSMUSG00000057604	4.30638	2.41828						REAC	Signal regulatory protein family interactions	REAC:R-MMU-391160	0.0193369	1.71361	11	970	7	8671	ENSMUSG00000037902,ENSMUSG00000030579,ENSMUSG00000095028,ENSMUSG00000059182,ENSMUSG00000059923,ENSMUSG00000022148,ENSMUSG00000074677
ENSMUSG00000030672	6.74013	-0.0569529						WP	IL-2 Signaling Pathway	WP:WP450	0.0193544	1.71322	70	524	20	4091	ENSMUSG00000022895,ENSMUSG00000021457,ENSMUSG00000026104,ENSMUSG00000042228,ENSMUSG00000004266,ENSMUSG00000016528,ENSMUSG00000024431,ENSMUSG00000059923,ENSMUSG00000024789,ENSMUSG00000004043,ENSMUSG00000024241,ENSMUSG00000053113,ENSMUSG00000028163,ENSMUSG00000063065,ENSMUSG00000024927,ENSMUSG00000032035,ENSMUSG00000004508,ENSMUSG00000039936,ENSMUSG00000031304,ENSMUSG00000017776
ENSMUSG00000028420	2.55316	-0.67411						WP	IL-5 Signaling Pathway	WP:WP151	0.0197341	1.70478	65	524	19	4091	ENSMUSG00000021457,ENSMUSG00000024014,ENSMUSG00000021948,ENSMUSG00000022831,ENSMUSG00000001847,ENSMUSG00000026104,ENSMUSG00000042228,ENSMUSG00000004266,ENSMUSG00000071713,ENSMUSG00000059923,ENSMUSG00000024789,ENSMUSG00000004043,ENSMUSG00000052889,ENSMUSG00000000290,ENSMUSG00000030786,ENSMUSG00000028163,ENSMUSG00000003283,ENSMUSG00000063065,ENSMUSG00000022812
ENSMUSG00000032388	1.84312	2.66855						REAC	Integrin signaling	REAC:R-MMU-354192	0.0209336	1.67916	26	970	11	8671	ENSMUSG00000021457,ENSMUSG00000026193,ENSMUSG00000026786,ENSMUSG00000020689,ENSMUSG00000059923,ENSMUSG00000024241,ENSMUSG00000032946,ENSMUSG00000052681,ENSMUSG00000068798,ENSMUSG00000017776,ENSMUSG00000049044
ENSMUSG00000062077	11.1351	2.37399						KEGG	JAK-STAT signaling pathway	KEGG:04630	0.0234042	1.63071	144	805	32	6926	ENSMUSG00000024014,ENSMUSG00000027947,ENSMUSG00000028859,ENSMUSG00000038612,ENSMUSG00000033467,ENSMUSG00000071714,ENSMUSG00000026104,ENSMUSG00000004266,ENSMUSG00000037104,ENSMUSG00000021756,ENSMUSG00000071713,ENSMUSG00000059923,ENSMUSG00000059326,ENSMUSG00000024789,ENSMUSG00000030748,ENSMUSG00000004043,ENSMUSG00000022971,ENSMUSG00000024241,ENSMUSG00000022969,ENSMUSG00000053113,ENSMUSG00000031712,…
ENSMUSG00000044033	1.71925	3.92535						KEGG	Amoebiasis	KEGG:05146	0.0268816	1.57054	97	805	24	6926	ENSMUSG00000026193,ENSMUSG00000024639,ENSMUSG00000027995,ENSMUSG00000027398,ENSMUSG00000052911,ENSMUSG00000039239,ENSMUSG00000058427,ENSMUSG00000052889,ENSMUSG00000029379,ENSMUSG00000000290,ENSMUSG00000030786,ENSMUSG00000060147,ENSMUSG00000052688,ENSMUSG00000028163,ENSMUSG00000002900,ENSMUSG00000024927,ENSMUSG00000050965,ENSMUSG00000051439,ENSMUSG00000021403,ENSMUSG00000019173,ENSMUSG00000039936,…
ENSMUSG00000020646	2.90762	0.768789						KEGG	Toxoplasmosis	KEGG:05145	0.0276741	1.55793	103	805	25	6926	ENSMUSG00000020901,ENSMUSG00000037649,ENSMUSG00000025779,ENSMUSG00000027995,ENSMUSG00000026104,ENSMUSG00000032193,ENSMUSG00000017652,ENSMUSG00000052911,ENSMUSG00000024789,ENSMUSG00000039239,ENSMUSG00000022969,ENSMUSG00000025860,ENSMUSG00000036322,ENSMUSG00000028163,ENSMUSG00000037548,ENSMUSG00000002900,ENSMUSG00000063065,ENSMUSG00000024927,ENSMUSG00000079547,ENSMUSG00000079227,ENSMUSG00000060586,…
ENSMUSG00000075010	7.75302	1.0828						REAC	Adaptive Immune System	REAC:R-MMU-1280218	0.0284302	1.54622	718	970	113	8671	ENSMUSG00000032688,ENSMUSG00000026395,ENSMUSG00000026712,ENSMUSG00000059108,ENSMUSG00000021457,ENSMUSG00000020376,ENSMUSG00000006519,ENSMUSG00000040592,ENSMUSG00000037321,ENSMUSG00000046245,ENSMUSG00000038068,ENSMUSG00000030560,ENSMUSG00000015340,ENSMUSG00000054920,ENSMUSG00000016496,ENSMUSG00000020349,ENSMUSG00000001847,ENSMUSG00000038642,ENSMUSG00000079197,ENSMUSG00000040990,ENSMUSG00000059089,…
ENSMUSG00000031673	4.97443	1.49954						REAC	GPVI-mediated activation cascade	REAC:R-MMU-114604	0.0318703	1.49661	36	970	13	8671	ENSMUSG00000058715,ENSMUSG00000021457,ENSMUSG00000020901,ENSMUSG00000001847,ENSMUSG00000042228,ENSMUSG00000004266,ENSMUSG00000034330,ENSMUSG00000033721,ENSMUSG00000028583,ENSMUSG00000002699,ENSMUSG00000033220,ENSMUSG00000030159,ENSMUSG00000046207
ENSMUSG00000078949	3.82748	1.28615						KEGG	Cytokine-cytokine receptor interaction	KEGG:04060	0.0335158	1.47475	264	805	50	6926	ENSMUSG00000026069,ENSMUSG00000049103,ENSMUSG00000024621,ENSMUSG00000063727,ENSMUSG00000029373,ENSMUSG00000027947,ENSMUSG00000028859,ENSMUSG00000033467,ENSMUSG00000071714,ENSMUSG00000045382,ENSMUSG00000044103,ENSMUSG00000009185,ENSMUSG00000019122,ENSMUSG00000021756,ENSMUSG00000071713,ENSMUSG00000027398,ENSMUSG00000031780,ENSMUSG00000059326,ENSMUSG00000037944,ENSMUSG00000017652,ENSMUSG00000027358,…
ENSMUSG00000026879	2.70923	1.28255						KEGG	PI3K-Akt signaling pathway	KEGG:04151	0.0345433	1.46164	319	805	58	6926	ENSMUSG00000024621,ENSMUSG00000021303,ENSMUSG00000021457,ENSMUSG00000027947,ENSMUSG00000026193,ENSMUSG00000028859,ENSMUSG00000020901,ENSMUSG00000038612,ENSMUSG00000031849,ENSMUSG00000029064,ENSMUSG00000020689,ENSMUSG00000027995,ENSMUSG00000001847,ENSMUSG00000043004,ENSMUSG00000005672,ENSMUSG00000027381,ENSMUSG00000026626,ENSMUSG00000009630,ENSMUSG00000028019,ENSMUSG00000059923,ENSMUSG00000027009,…
ENSMUSG00000030785	10.7899	1.42465						REAC	RHO GTPases Activate NADPH Oxidases	REAC:R-MMU-5668599	0.0349817	1.45616	23	970	10	8671	ENSMUSG00000056071,ENSMUSG00000021948,ENSMUSG00000006519,ENSMUSG00000056054,ENSMUSG00000015340,ENSMUSG00000001847,ENSMUSG00000052889,ENSMUSG00000026480,ENSMUSG00000063065,ENSMUSG00000033220
ENSMUSG00000022519	3.86288	-1.12191						KEGG	Focal adhesion	KEGG:04510	0.0387293	1.41196	186	805	38	6926	ENSMUSG00000026193,ENSMUSG00000031849,ENSMUSG00000020689,ENSMUSG00000001847,ENSMUSG00000028019,ENSMUSG00000059923,ENSMUSG00000027009,ENSMUSG00000052911,ENSMUSG00000033721,ENSMUSG00000052889,ENSMUSG00000029528,ENSMUSG00000039913,ENSMUSG00000024241,ENSMUSG00000025860,ENSMUSG00000019254,ENSMUSG00000002900,ENSMUSG00000063065,ENSMUSG00000050965,ENSMUSG00000052681,ENSMUSG00000022836,ENSMUSG00000031380,…
ENSMUSG00000037613	2.04197	-0.733586						REAC	Interleukin-2 family signaling	REAC:R-MMU-451927	0.0393228	1.40536	32	970	12	8671	ENSMUSG00000021457,ENSMUSG00000004266,ENSMUSG00000071713,ENSMUSG00000059923,ENSMUSG00000059326,ENSMUSG00000004043,ENSMUSG00000024241,ENSMUSG00000031712,ENSMUSG00000034801,ENSMUSG00000023206,ENSMUSG00000039936,ENSMUSG00000018916
ENSMUSG00000050071	3.22689	2.76671						KEGG	Inflammatory bowel disease (IBD)	KEGG:05321	0.0430732	1.36579	55	805	16	6926	ENSMUSG00000037649,ENSMUSG00000027995,ENSMUSG00000026104,ENSMUSG00000027398,ENSMUSG00000039239,ENSMUSG00000039217,ENSMUSG00000030748,ENSMUSG00000036322,ENSMUSG00000028163,ENSMUSG00000037548,ENSMUSG00000024927,ENSMUSG00000079547,ENSMUSG00000060586,ENSMUSG00000079164,ENSMUSG00000031304,ENSMUSG00000000869
ENSMUSG00000015843	6.79309	-0.219593						WP	Adipogenesis genes	WP:WP447	0.043334	1.36317	124	524	29	4091	ENSMUSG00000056501,ENSMUSG00000029126,ENSMUSG00000002250,ENSMUSG00000026104,ENSMUSG00000019256,ENSMUSG00000021756,ENSMUSG00000031710,ENSMUSG00000024431,ENSMUSG00000046714,ENSMUSG00000027358,ENSMUSG00000021109,ENSMUSG00000004043,ENSMUSG00000044167,ENSMUSG00000053113,ENSMUSG00000048490,ENSMUSG00000044674,ENSMUSG00000037071,ENSMUSG00000020572,ENSMUSG00000029335,ENSMUSG00000034957,ENSMUSG00000027004,…
ENSMUSG00000001508	3.05204	-0.73048						REAC	Elastic fibre formation	REAC:R-MMU-1566948	0.0441576	1.355	37	970	13	8671	ENSMUSG00000026193,ENSMUSG00000024053,ENSMUSG00000020689,ENSMUSG00000027204,ENSMUSG00000029163,ENSMUSG00000025185,ENSMUSG00000027358,ENSMUSG00000030116,ENSMUSG00000039239,ENSMUSG00000024940,ENSMUSG00000030530,ENSMUSG00000024598,ENSMUSG00000000555
ENSMUSG00000039542	1.70551	-0.722132
ENSMUSG00000049719	11.2404	0.495034					Downregulated pathways	REAC	Cell Cycle, Mitotic	REAC:R-MMU-69278	7.5049e-20	19.1247	487	814	116	8671	ENSMUSG00000051220,ENSMUSG00000015880,ENSMUSG00000026229,ENSMUSG00000027263,ENSMUSG00000026202,ENSMUSG00000029686,ENSMUSG00000034165,ENSMUSG00000035198,ENSMUSG00000017221,ENSMUSG00000059409,ENSMUSG00000057236,ENSMUSG00000020897,ENSMUSG00000034906,ENSMUSG00000036678,ENSMUSG00000026683,ENSMUSG00000028800,ENSMUSG00000026869,ENSMUSG00000025487,ENSMUSG00000022881,ENSMUSG00000040044,ENSMUSG00000029554,…
ENSMUSG00000027861	10.4149	1.16627						REAC	Metabolism of RNA	REAC:R-MMU-8953854	1.31097e-12	11.8824	544	814	109	8671	ENSMUSG00000054309,ENSMUSG00000057421,ENSMUSG00000005378,ENSMUSG00000026229,ENSMUSG00000017176,ENSMUSG00000002524,ENSMUSG00000017221,ENSMUSG00000032040,ENSMUSG00000035754,ENSMUSG00000036678,ENSMUSG00000061479,ENSMUSG00000005481,ENSMUSG00000026869,ENSMUSG00000024007,ENSMUSG00000025487,ENSMUSG00000001767,ENSMUSG00000027649,ENSMUSG00000019432,ENSMUSG00000020515,ENSMUSG00000038335,ENSMUSG00000027433,…
ENSMUSG00000043251	4.3132	-0.137722						REAC	Mitotic Prometaphase	REAC:R-MMU-68877	2.80659e-12	11.5518	184	814	54	8671	ENSMUSG00000051220,ENSMUSG00000015880,ENSMUSG00000027263,ENSMUSG00000026202,ENSMUSG00000035198,ENSMUSG00000059409,ENSMUSG00000020897,ENSMUSG00000034906,ENSMUSG00000026683,ENSMUSG00000029554,ENSMUSG00000039509,ENSMUSG00000052798,ENSMUSG00000025474,ENSMUSG00000031629,ENSMUSG00000079555,ENSMUSG00000022177,ENSMUSG00000023940,ENSMUSG00000079614,ENSMUSG00000034021,ENSMUSG00000032058,ENSMUSG00000032534,…
ENSMUSG00000030401	1.15391	1.10951						REAC	Citric acid cycle (TCA cycle)	REAC:R-MMU-71403	4.9179e-12	11.3082	21	814	17	8671	ENSMUSG00000022477,ENSMUSG00000032279,ENSMUSG00000030541,ENSMUSG00000026526,ENSMUSG00000024556,ENSMUSG00000019179,ENSMUSG00000005683,ENSMUSG00000061838,ENSMUSG00000021577,ENSMUSG00000000171,ENSMUSG00000052738,ENSMUSG00000020664,ENSMUSG00000027406,ENSMUSG00000002010,ENSMUSG00000004789,ENSMUSG00000022110,ENSMUSG00000009863
ENSMUSG00000052852	1.90335	0.755013						REAC	DNA Repair	REAC:R-MMU-73894	1.9573e-11	10.7083	304	814	72	8671	ENSMUSG00000027323,ENSMUSG00000003099,ENSMUSG00000042558,ENSMUSG00000030254,ENSMUSG00000030079,ENSMUSG00000037570,ENSMUSG00000035960,ENSMUSG00000030127,ENSMUSG00000026240,ENSMUSG00000022881,ENSMUSG00000021639,ENSMUSG00000021668,ENSMUSG00000001524,ENSMUSG00000032512,ENSMUSG00000019470,ENSMUSG00000003813,ENSMUSG00000035297,ENSMUSG00000026187,ENSMUSG00000032405,ENSMUSG00000019373,ENSMUSG00000029363,…
ENSMUSG00000036533	3.83798	-0.221779						REAC	Cell Cycle	REAC:R-MMU-1640170	5.67612e-21	20.2459	553	814	128	8671	ENSMUSG00000051220,ENSMUSG00000015880,ENSMUSG00000026229,ENSMUSG00000027263,ENSMUSG00000030079,ENSMUSG00000026202,ENSMUSG00000029686,ENSMUSG00000034165,ENSMUSG00000035198,ENSMUSG00000017221,ENSMUSG00000059409,ENSMUSG00000057236,ENSMUSG00000020897,ENSMUSG00000034906,ENSMUSG00000036678,ENSMUSG00000026683,ENSMUSG00000028800,ENSMUSG00000026869,ENSMUSG00000025487,ENSMUSG00000022881,ENSMUSG00000040044,…
ENSMUSG00000031220	10.4306	0.192568						REAC	Cell Cycle Checkpoints	REAC:R-MMU-69620	4.70373e-12	11.3276	277	814	69	8671	ENSMUSG00000051220,ENSMUSG00000026229,ENSMUSG00000017221,ENSMUSG00000059409,ENSMUSG00000020897,ENSMUSG00000026683,ENSMUSG00000026869,ENSMUSG00000025487,ENSMUSG00000022881,ENSMUSG00000040044,ENSMUSG00000029554,ENSMUSG00000029176,ENSMUSG00000039509,ENSMUSG00000030603,ENSMUSG00000052798,ENSMUSG00000017428,ENSMUSG00000038416,ENSMUSG00000021178,ENSMUSG00000029363,ENSMUSG00000023908,ENSMUSG00000029012,…
ENSMUSG00000031448	10.7353	8.52541						REAC	M Phase	REAC:R-MMU-68886	2.26686e-11	10.6446	372	814	82	8671	ENSMUSG00000051220,ENSMUSG00000015880,ENSMUSG00000026229,ENSMUSG00000027263,ENSMUSG00000026202,ENSMUSG00000035198,ENSMUSG00000017221,ENSMUSG00000059409,ENSMUSG00000020897,ENSMUSG00000034906,ENSMUSG00000036678,ENSMUSG00000026683,ENSMUSG00000026869,ENSMUSG00000025487,ENSMUSG00000029554,ENSMUSG00000032939,ENSMUSG00000029176,ENSMUSG00000026779,ENSMUSG00000024870,ENSMUSG00000039509,ENSMUSG00000030603,…
ENSMUSG00000011148	3.25335	0.506725						REAC	Nucleotide Excision Repair	REAC:R-MMU-5696398	7.8931e-11	10.1028	99	814	36	8671	ENSMUSG00000030079,ENSMUSG00000037570,ENSMUSG00000030127,ENSMUSG00000026240,ENSMUSG00000022881,ENSMUSG00000021639,ENSMUSG00000021668,ENSMUSG00000001524,ENSMUSG00000019470,ENSMUSG00000003813,ENSMUSG00000035297,ENSMUSG00000032405,ENSMUSG00000019373,ENSMUSG00000029363,ENSMUSG00000034432,ENSMUSG00000027206,ENSMUSG00000051768,ENSMUSG00000019494,ENSMUSG00000074781,ENSMUSG00000023104,ENSMUSG00000028651,…
ENSMUSG00000001211	1.79949	3.82579						REAC	Mitotic Metaphase and Anaphase	REAC:R-MMU-2555396	1.24644e-10	9.90433	188	814	52	8671	ENSMUSG00000051220,ENSMUSG00000026229,ENSMUSG00000026202,ENSMUSG00000017221,ENSMUSG00000059409,ENSMUSG00000020897,ENSMUSG00000026683,ENSMUSG00000026869,ENSMUSG00000025487,ENSMUSG00000029554,ENSMUSG00000029176,ENSMUSG00000039509,ENSMUSG00000030603,ENSMUSG00000052798,ENSMUSG00000017428,ENSMUSG00000038416,ENSMUSG00000021178,ENSMUSG00000031629,ENSMUSG00000002102,ENSMUSG00000023940,ENSMUSG00000079614,…
ENSMUSG00000021373	1.69898	-0.327293						REAC	Separation of Sister Chromatids	REAC:R-MMU-2467813	1.89205e-10	9.72307	178	814	50	8671	ENSMUSG00000051220,ENSMUSG00000026229,ENSMUSG00000026202,ENSMUSG00000017221,ENSMUSG00000059409,ENSMUSG00000020897,ENSMUSG00000026683,ENSMUSG00000026869,ENSMUSG00000025487,ENSMUSG00000029554,ENSMUSG00000029176,ENSMUSG00000039509,ENSMUSG00000030603,ENSMUSG00000052798,ENSMUSG00000017428,ENSMUSG00000038416,ENSMUSG00000021178,ENSMUSG00000031629,ENSMUSG00000002102,ENSMUSG00000023940,ENSMUSG00000079614,…
ENSMUSG00000033044	10.423	2.25421						REAC	Mitotic Anaphase	REAC:R-MMU-68882	3.85961e-10	9.41346	187	814	51	8671	ENSMUSG00000051220,ENSMUSG00000026229,ENSMUSG00000026202,ENSMUSG00000017221,ENSMUSG00000059409,ENSMUSG00000020897,ENSMUSG00000026683,ENSMUSG00000026869,ENSMUSG00000025487,ENSMUSG00000029554,ENSMUSG00000029176,ENSMUSG00000039509,ENSMUSG00000030603,ENSMUSG00000052798,ENSMUSG00000017428,ENSMUSG00000038416,ENSMUSG00000021178,ENSMUSG00000031629,ENSMUSG00000002102,ENSMUSG00000023940,ENSMUSG00000079614,…
ENSMUSG00000020882	3.84274	0.166419						REAC	Global Genome Nucleotide Excision Repair (GG-NER)	REAC:R-MMU-5696399	4.63569e-10	9.33389	75	814	30	8671	ENSMUSG00000030079,ENSMUSG00000037570,ENSMUSG00000030127,ENSMUSG00000026240,ENSMUSG00000022881,ENSMUSG00000021639,ENSMUSG00000021668,ENSMUSG00000001524,ENSMUSG00000003813,ENSMUSG00000035297,ENSMUSG00000032405,ENSMUSG00000019373,ENSMUSG00000029363,ENSMUSG00000034432,ENSMUSG00000027206,ENSMUSG00000019494,ENSMUSG00000074781,ENSMUSG00000023104,ENSMUSG00000028089,ENSMUSG00000030689,ENSMUSG00000029387,…
ENSMUSG00000091898	9.42963	-0.373024						REAC	Mitochondrial translation	REAC:R-MMU-5368287	2.43106e-09	8.6142	84	814	31	8671	ENSMUSG00000035772,ENSMUSG00000020775,ENSMUSG00000027374,ENSMUSG00000020832,ENSMUSG00000027774,ENSMUSG00000007338,ENSMUSG00000032459,ENSMUSG00000068921,ENSMUSG00000032563,ENSMUSG00000001445,ENSMUSG00000018882,ENSMUSG00000044018,ENSMUSG00000000959,ENSMUSG00000039640,ENSMUSG00000024181,ENSMUSG00000024436,ENSMUSG00000041632,ENSMUSG00000026248,ENSMUSG00000026887,ENSMUSG00000031533,ENSMUSG00000028622,…
ENSMUSG00000075330	3.15937	5.08759						REAC	G2/M Transition	REAC:R-MMU-69275	3.58126e-09	8.44596	179	814	48	8671	ENSMUSG00000026229,ENSMUSG00000027263,ENSMUSG00000026202,ENSMUSG00000029686,ENSMUSG00000035198,ENSMUSG00000017221,ENSMUSG00000026869,ENSMUSG00000025487,ENSMUSG00000030603,ENSMUSG00000017428,ENSMUSG00000025474,ENSMUSG00000021178,ENSMUSG00000023908,ENSMUSG00000002102,ENSMUSG00000079555,ENSMUSG00000022177,ENSMUSG00000030718,ENSMUSG00000032058,ENSMUSG00000032534,ENSMUSG00000005625,ENSMUSG00000027285,…
ENSMUSG00000027961	5.71656	-0.71292						KEGG	Citrate cycle (TCA cycle)	KEGG:00020	3.7112e-09	8.43049	26	620	16	6926	ENSMUSG00000022477,ENSMUSG00000031299,ENSMUSG00000032279,ENSMUSG00000030541,ENSMUSG00000005683,ENSMUSG00000061838,ENSMUSG00000021577,ENSMUSG00000000171,ENSMUSG00000052738,ENSMUSG00000027406,ENSMUSG00000002010,ENSMUSG00000046934,ENSMUSG00000004789,ENSMUSG00000021748,ENSMUSG00000022110,ENSMUSG00000009863
ENSMUSG00000024803	2.88267	1.1325						REAC	Mitochondrial translation elongation	REAC:R-MMU-5389840	4.81359e-09	8.31753	81	814	30	8671	ENSMUSG00000035772,ENSMUSG00000020775,ENSMUSG00000027374,ENSMUSG00000020832,ENSMUSG00000027774,ENSMUSG00000007338,ENSMUSG00000032459,ENSMUSG00000068921,ENSMUSG00000032563,ENSMUSG00000001445,ENSMUSG00000018882,ENSMUSG00000044018,ENSMUSG00000000959,ENSMUSG00000039640,ENSMUSG00000024181,ENSMUSG00000024436,ENSMUSG00000041632,ENSMUSG00000026248,ENSMUSG00000031533,ENSMUSG00000028622,ENSMUSG00000046756,…
ENSMUSG00000023224	1.76198	-0.0414347						REAC	Mitotic G2-G2/M phases	REAC:R-MMU-453274	5.53127e-09	8.25718	181	814	48	8671	ENSMUSG00000026229,ENSMUSG00000027263,ENSMUSG00000026202,ENSMUSG00000029686,ENSMUSG00000035198,ENSMUSG00000017221,ENSMUSG00000026869,ENSMUSG00000025487,ENSMUSG00000030603,ENSMUSG00000017428,ENSMUSG00000025474,ENSMUSG00000021178,ENSMUSG00000023908,ENSMUSG00000002102,ENSMUSG00000079555,ENSMUSG00000022177,ENSMUSG00000030718,ENSMUSG00000032058,ENSMUSG00000032534,ENSMUSG00000005625,ENSMUSG00000027285,…
ENSMUSG00000000889	9.70992	2.57421						REAC	Pyruvate metabolism and Citric Acid (TCA) cycle	REAC:R-MMU-71406	6.4512e-09	8.19036	50	814	23	8671	ENSMUSG00000022477,ENSMUSG00000063229,ENSMUSG00000031299,ENSMUSG00000032279,ENSMUSG00000030541,ENSMUSG00000026526,ENSMUSG00000024556,ENSMUSG00000019179,ENSMUSG00000005683,ENSMUSG00000061838,ENSMUSG00000021577,ENSMUSG00000000171,ENSMUSG00000052738,ENSMUSG00000020664,ENSMUSG00000027406,ENSMUSG00000002010,ENSMUSG00000004789,ENSMUSG00000021748,ENSMUSG00000024026,ENSMUSG00000022110,ENSMUSG00000010914,…
ENSMUSG00000026459	3.19991	1.68281						WP	TCA Cycle	WP:WP434	8.65665e-09	8.06265	28	368	16	4091	ENSMUSG00000022477,ENSMUSG00000031299,ENSMUSG00000032279,ENSMUSG00000030541,ENSMUSG00000005683,ENSMUSG00000061838,ENSMUSG00000021577,ENSMUSG00000000171,ENSMUSG00000052738,ENSMUSG00000027406,ENSMUSG00000002010,ENSMUSG00000004789,ENSMUSG00000021748,ENSMUSG00000022110,ENSMUSG00000010914,ENSMUSG00000009863
ENSMUSG00000065037	5.01665	1.74265						REAC	Mitochondrial translation termination	REAC:R-MMU-5419276	9.89204e-09	8.00471	83	814	30	8671	ENSMUSG00000035772,ENSMUSG00000020775,ENSMUSG00000027374,ENSMUSG00000020832,ENSMUSG00000007338,ENSMUSG00000032459,ENSMUSG00000068921,ENSMUSG00000032563,ENSMUSG00000001445,ENSMUSG00000018882,ENSMUSG00000044018,ENSMUSG00000000959,ENSMUSG00000039640,ENSMUSG00000024181,ENSMUSG00000024436,ENSMUSG00000041632,ENSMUSG00000026248,ENSMUSG00000026887,ENSMUSG00000031533,ENSMUSG00000028622,ENSMUSG00000046756,…
ENSMUSG00000027199	2.2227	-1.08454						REAC	Gene expression (Transcription)	REAC:R-MMU-74160	1.99942e-08	7.6991	1006	814	155	8671	ENSMUSG00000043090,ENSMUSG00000028318,ENSMUSG00000006288,ENSMUSG00000054309,ENSMUSG00000026229,ENSMUSG00000029034,ENSMUSG00000029686,ENSMUSG00000056820,ENSMUSG00000034165,ENSMUSG00000022476,ENSMUSG00000017221,ENSMUSG00000057236,ENSMUSG00000040472,ENSMUSG00000020897,ENSMUSG00000036678,ENSMUSG00000028800,ENSMUSG00000042063,ENSMUSG00000025577,ENSMUSG00000005481,ENSMUSG00000026869,ENSMUSG00000025487,…
ENSMUSG00000079110	8.31433	0.693689						REAC	Mitotic G1 phase and G1/S transition	REAC:R-MMU-453279	4.17048e-08	7.37981	125	814	37	8671	ENSMUSG00000026229,ENSMUSG00000029686,ENSMUSG00000034165,ENSMUSG00000017221,ENSMUSG00000057236,ENSMUSG00000028800,ENSMUSG00000026869,ENSMUSG00000025487,ENSMUSG00000040044,ENSMUSG00000038482,ENSMUSG00000024833,ENSMUSG00000014859,ENSMUSG00000030603,ENSMUSG00000017428,ENSMUSG00000021178,ENSMUSG00000029012,ENSMUSG00000002102,ENSMUSG00000006728,ENSMUSG00000032058,ENSMUSG00000027353,ENSMUSG00000005625,…
ENSMUSG00000041731	3.34662	0.100268						REAC	Resolution of Sister Chromatid Cohesion	REAC:R-MMU-2500257	4.36426e-08	7.36009	114	814	35	8671	ENSMUSG00000051220,ENSMUSG00000026202,ENSMUSG00000059409,ENSMUSG00000020897,ENSMUSG00000026683,ENSMUSG00000029554,ENSMUSG00000039509,ENSMUSG00000052798,ENSMUSG00000031629,ENSMUSG00000023940,ENSMUSG00000079614,ENSMUSG00000034021,ENSMUSG00000032058,ENSMUSG00000028873,ENSMUSG00000024056,ENSMUSG00000024974,ENSMUSG00000026708,ENSMUSG00000035351,ENSMUSG00000028678,ENSMUSG00000021714,ENSMUSG00000027326,…
ENSMUSG00000028977	2.79818	2.11905						REAC	Transcription-Coupled Nucleotide Excision Repair (TC-NER)	REAC:R-MMU-6781827	7.3329e-08	7.13472	69	814	26	8671	ENSMUSG00000030127,ENSMUSG00000026240,ENSMUSG00000022881,ENSMUSG00000021639,ENSMUSG00000021668,ENSMUSG00000001524,ENSMUSG00000019470,ENSMUSG00000035297,ENSMUSG00000019373,ENSMUSG00000029363,ENSMUSG00000034432,ENSMUSG00000027206,ENSMUSG00000051768,ENSMUSG00000019494,ENSMUSG00000023104,ENSMUSG00000028651,ENSMUSG00000029387,ENSMUSG00000004667,ENSMUSG00000031446,ENSMUSG00000040383,ENSMUSG00000031095,…
ENSMUSG00000031169	2.6979	1.30017						KEGG	Aminoacyl-tRNA biosynthesis	KEGG:00970	1.28632e-07	6.89065	39	620	18	6926	ENSMUSG00000003808,ENSMUSG00000026245,ENSMUSG00000028107,ENSMUSG00000010755,ENSMUSG00000026356,ENSMUSG00000031948,ENSMUSG00000068739,ENSMUSG00000029777,ENSMUSG00000021266,ENSMUSG00000031960,ENSMUSG00000001380,ENSMUSG00000026618,ENSMUSG00000026709,ENSMUSG00000070699,ENSMUSG00000028292,ENSMUSG00000026615,ENSMUSG00000023938,ENSMUSG00000019863
ENSMUSG00000026971	2.3704	0.844777						REAC	Processing of Capped Intron-Containing Pre-mRNA	REAC:R-MMU-72203	1.74123e-07	6.75914	231	814	53	8671	ENSMUSG00000054309,ENSMUSG00000002524,ENSMUSG00000036678,ENSMUSG00000061479,ENSMUSG00000005481,ENSMUSG00000024007,ENSMUSG00000001767,ENSMUSG00000027649,ENSMUSG00000019432,ENSMUSG00000032939,ENSMUSG00000021546,ENSMUSG00000015656,ENSMUSG00000027998,ENSMUSG00000019470,ENSMUSG00000031134,ENSMUSG00000039509,ENSMUSG00000004980,ENSMUSG00000052798,ENSMUSG00000008373,ENSMUSG00000079614,ENSMUSG00000024400,…
ENSMUSG00000021759	1.51664	0.265392						REAC	DNA Replication	REAC:R-MMU-69306	2.09967e-07	6.67785	120	814	35	8671	ENSMUSG00000026229,ENSMUSG00000029686,ENSMUSG00000017221,ENSMUSG00000026869,ENSMUSG00000025487,ENSMUSG00000022881,ENSMUSG00000040044,ENSMUSG00000029176,ENSMUSG00000024833,ENSMUSG00000030603,ENSMUSG00000017428,ENSMUSG00000038416,ENSMUSG00000021178,ENSMUSG00000029363,ENSMUSG00000029012,ENSMUSG00000002102,ENSMUSG00000027353,ENSMUSG00000005625,ENSMUSG00000006678,ENSMUSG00000023104,ENSMUSG00000020720,…
ENSMUSG00000019787	9.95659	3.12756						KEGG	Carbon metabolism	KEGG:01200	3.39336e-07	6.46937	109	620	31	6926	ENSMUSG00000022477,ENSMUSG00000020277,ENSMUSG00000031299,ENSMUSG00000032279,ENSMUSG00000030541,ENSMUSG00000063524,ENSMUSG00000030695,ENSMUSG00000024556,ENSMUSG00000059040,ENSMUSG00000062070,ENSMUSG00000036427,ENSMUSG00000005683,ENSMUSG00000021196,ENSMUSG00000061838,ENSMUSG00000021577,ENSMUSG00000000171,ENSMUSG00000052738,ENSMUSG00000060600,ENSMUSG00000057666,ENSMUSG00000023456,ENSMUSG00000028138,…
ENSMUSG00000087365	3.45219	-2.05643						REAC	The citric acid (TCA) cycle and respiratory electron transport	REAC:R-MMU-1428517	3.61436e-07	6.44197	128	814	36	8671	ENSMUSG00000022477,ENSMUSG00000063229,ENSMUSG00000031299,ENSMUSG00000025428,ENSMUSG00000032279,ENSMUSG00000030541,ENSMUSG00000026526,ENSMUSG00000025393,ENSMUSG00000024556,ENSMUSG00000019179,ENSMUSG00000005683,ENSMUSG00000061838,ENSMUSG00000050323,ENSMUSG00000021577,ENSMUSG00000000171,ENSMUSG00000052738,ENSMUSG00000020664,ENSMUSG00000037916,ENSMUSG00000003072,ENSMUSG00000013593,ENSMUSG00000027406,…
ENSMUSG00000083679	3.84401	1.21514						KEGG	Cell cycle	KEGG:04110	1.39722e-06	5.85474	115	620	31	6926	ENSMUSG00000024370,ENSMUSG00000029686,ENSMUSG00000034165,ENSMUSG00000028800,ENSMUSG00000040044,ENSMUSG00000029554,ENSMUSG00000038482,ENSMUSG00000014859,ENSMUSG00000038416,ENSMUSG00000023908,ENSMUSG00000029012,ENSMUSG00000006728,ENSMUSG00000070348,ENSMUSG00000024974,ENSMUSG00000041431,ENSMUSG00000026761,ENSMUSG00000034218,ENSMUSG00000066979,ENSMUSG00000032218,ENSMUSG00000020235,ENSMUSG00000031697,…
ENSMUSG00000028466	1.74631	-0.212276						REAC	Synthesis of DNA	REAC:R-MMU-69239	2.04962e-06	5.68833	112	814	32	8671	ENSMUSG00000026229,ENSMUSG00000029686,ENSMUSG00000017221,ENSMUSG00000026869,ENSMUSG00000025487,ENSMUSG00000022881,ENSMUSG00000040044,ENSMUSG00000029176,ENSMUSG00000024833,ENSMUSG00000030603,ENSMUSG00000017428,ENSMUSG00000038416,ENSMUSG00000021178,ENSMUSG00000029363,ENSMUSG00000029012,ENSMUSG00000002102,ENSMUSG00000027353,ENSMUSG00000005625,ENSMUSG00000006678,ENSMUSG00000023104,ENSMUSG00000020720,…
ENSMUSG00000020354	9.4319	0.895429						REAC	Mitotic Spindle Checkpoint	REAC:R-MMU-69618	2.9394e-06	5.53174	102	814	30	8671	ENSMUSG00000051220,ENSMUSG00000059409,ENSMUSG00000020897,ENSMUSG00000026683,ENSMUSG00000029554,ENSMUSG00000029176,ENSMUSG00000039509,ENSMUSG00000052798,ENSMUSG00000038416,ENSMUSG00000031629,ENSMUSG00000023940,ENSMUSG00000079614,ENSMUSG00000032058,ENSMUSG00000028873,ENSMUSG00000024056,ENSMUSG00000026708,ENSMUSG00000035351,ENSMUSG00000028678,ENSMUSG00000021714,ENSMUSG00000027326,ENSMUSG00000022678,…
ENSMUSG00000043518	2.387	1.55157						REAC	G1/S Transition	REAC:R-MMU-69206	3.78362e-06	5.42209	103	814	30	8671	ENSMUSG00000026229,ENSMUSG00000029686,ENSMUSG00000017221,ENSMUSG00000026869,ENSMUSG00000025487,ENSMUSG00000040044,ENSMUSG00000024833,ENSMUSG00000030603,ENSMUSG00000017428,ENSMUSG00000021178,ENSMUSG00000029012,ENSMUSG00000002102,ENSMUSG00000006728,ENSMUSG00000032058,ENSMUSG00000027353,ENSMUSG00000005625,ENSMUSG00000070348,ENSMUSG00000006678,ENSMUSG00000020720,ENSMUSG00000026761,ENSMUSG00000039067,…
ENSMUSG00000043631	4.41903	-0.176852						REAC	S Phase	REAC:R-MMU-69242	4.118e-06	5.38531	139	814	36	8671	ENSMUSG00000026229,ENSMUSG00000029686,ENSMUSG00000017221,ENSMUSG00000026869,ENSMUSG00000025487,ENSMUSG00000022881,ENSMUSG00000040044,ENSMUSG00000029176,ENSMUSG00000024833,ENSMUSG00000030603,ENSMUSG00000017428,ENSMUSG00000038416,ENSMUSG00000021178,ENSMUSG00000029363,ENSMUSG00000029012,ENSMUSG00000002102,ENSMUSG00000006728,ENSMUSG00000034021,ENSMUSG00000027353,ENSMUSG00000005625,ENSMUSG00000070348,…
ENSMUSG00000028007	1.55539	0.616549						REAC	Amplification of signal from the kinetochores	REAC:R-MMU-141424	4.64767e-06	5.33276	87	814	27	8671	ENSMUSG00000051220,ENSMUSG00000059409,ENSMUSG00000020897,ENSMUSG00000026683,ENSMUSG00000029554,ENSMUSG00000039509,ENSMUSG00000052798,ENSMUSG00000031629,ENSMUSG00000023940,ENSMUSG00000079614,ENSMUSG00000032058,ENSMUSG00000028873,ENSMUSG00000024056,ENSMUSG00000026708,ENSMUSG00000035351,ENSMUSG00000028678,ENSMUSG00000021714,ENSMUSG00000027326,ENSMUSG00000022678,ENSMUSG00000066979,ENSMUSG00000027635,…
ENSMUSG00000004951	2.80743	3.2413						REAC	Amplification of signal from unattached kinetochores via a MAD2 inhibitory signal	REAC:R-MMU-141444	4.64767e-06	5.33276	87	814	27	8671	ENSMUSG00000051220,ENSMUSG00000059409,ENSMUSG00000020897,ENSMUSG00000026683,ENSMUSG00000029554,ENSMUSG00000039509,ENSMUSG00000052798,ENSMUSG00000031629,ENSMUSG00000023940,ENSMUSG00000079614,ENSMUSG00000032058,ENSMUSG00000028873,ENSMUSG00000024056,ENSMUSG00000026708,ENSMUSG00000035351,ENSMUSG00000028678,ENSMUSG00000021714,ENSMUSG00000027326,ENSMUSG00000022678,ENSMUSG00000066979,ENSMUSG00000027635,…
ENSMUSG00000022441	10.2084	2.35699						REAC	Translation	REAC:R-MMU-72766	4.93566e-06	5.30665	218	814	48	8671	ENSMUSG00000035772,ENSMUSG00000020775,ENSMUSG00000027374,ENSMUSG00000016554,ENSMUSG00000020832,ENSMUSG00000027774,ENSMUSG00000007338,ENSMUSG00000032459,ENSMUSG00000029388,ENSMUSG00000068921,ENSMUSG00000029145,ENSMUSG00000032563,ENSMUSG00000031490,ENSMUSG00000003235,ENSMUSG00000032399,ENSMUSG00000001445,ENSMUSG00000018882,ENSMUSG00000044018,ENSMUSG00000000959,ENSMUSG00000039640,ENSMUSG00000024181,…
ENSMUSG00000001127	1.31869	0.869587						REAC	DNA Replication Pre-Initiation	REAC:R-MMU-69002	5.25825e-06	5.27916	82	814	26	8671	ENSMUSG00000026229,ENSMUSG00000017221,ENSMUSG00000026869,ENSMUSG00000025487,ENSMUSG00000040044,ENSMUSG00000024833,ENSMUSG00000030603,ENSMUSG00000017428,ENSMUSG00000021178,ENSMUSG00000029012,ENSMUSG00000002102,ENSMUSG00000027353,ENSMUSG00000005625,ENSMUSG00000006678,ENSMUSG00000020720,ENSMUSG00000026761,ENSMUSG00000039067,ENSMUSG00000021737,ENSMUSG00000020708,ENSMUSG00000026669,ENSMUSG00000028587,…
ENSMUSG00000020182	2.06792	-3.03577						KEGG	Spliceosome	KEGG:03040	6.30777e-06	5.20012	122	620	31	6926	ENSMUSG00000002524,ENSMUSG00000061479,ENSMUSG00000001767,ENSMUSG00000027649,ENSMUSG00000019432,ENSMUSG00000021546,ENSMUSG00000015656,ENSMUSG00000027998,ENSMUSG00000019470,ENSMUSG00000028911,ENSMUSG00000008373,ENSMUSG00000021039,ENSMUSG00000037070,ENSMUSG00000025580,ENSMUSG00000020850,ENSMUSG00000052488,ENSMUSG00000028651,ENSMUSG00000024287,ENSMUSG00000071172,ENSMUSG00000022774,ENSMUSG00000021134,…
ENSMUSG00000026697	10.1261	1.87425						KEGG	RNA transport	KEGG:03013	1.51802e-05	4.81872	153	620	35	6926	ENSMUSG00000020549,ENSMUSG00000036678,ENSMUSG00000016554,ENSMUSG00000019432,ENSMUSG00000032939,ENSMUSG00000029388,ENSMUSG00000039509,ENSMUSG00000052798,ENSMUSG00000029145,ENSMUSG00000031490,ENSMUSG00000003235,ENSMUSG00000079614,ENSMUSG00000030224,ENSMUSG00000025580,ENSMUSG00000042271,ENSMUSG00000035351,ENSMUSG00000027509,ENSMUSG00000024287,ENSMUSG00000023156,ENSMUSG00000021116,ENSMUSG00000004788,…
ENSMUSG00000032523	3.46895	-0.365006						REAC	DNA Damage Recognition in GG-NER	REAC:R-MMU-5696394	1.53191e-05	4.81477	36	814	16	8671	ENSMUSG00000030079,ENSMUSG00000037570,ENSMUSG00000030127,ENSMUSG00000026240,ENSMUSG00000003813,ENSMUSG00000035297,ENSMUSG00000019373,ENSMUSG00000034432,ENSMUSG00000027206,ENSMUSG00000019494,ENSMUSG00000030689,ENSMUSG00000031446,ENSMUSG00000036023,ENSMUSG00000015971,ENSMUSG00000031095,ENSMUSG00000024740
ENSMUSG00000027254	2.01959	-0.753446						REAC	Formation of TC-NER Pre-Incision Complex	REAC:R-MMU-6781823	1.80685e-05	4.74308	50	814	19	8671	ENSMUSG00000030127,ENSMUSG00000026240,ENSMUSG00000021639,ENSMUSG00000001524,ENSMUSG00000019470,ENSMUSG00000035297,ENSMUSG00000019373,ENSMUSG00000034432,ENSMUSG00000027206,ENSMUSG00000019494,ENSMUSG00000028651,ENSMUSG00000029387,ENSMUSG00000004667,ENSMUSG00000031446,ENSMUSG00000040383,ENSMUSG00000031095,ENSMUSG00000024382,ENSMUSG00000021694,ENSMUSG00000024740
ENSMUSG00000042451	10.8041	1.06839						REAC	RHO GTPases Activate Formins	REAC:R-MMU-5663220	1.91723e-05	4.71733	128	814	33	8671	ENSMUSG00000051220,ENSMUSG00000026202,ENSMUSG00000059409,ENSMUSG00000020897,ENSMUSG00000026683,ENSMUSG00000029554,ENSMUSG00000039509,ENSMUSG00000052798,ENSMUSG00000031629,ENSMUSG00000023940,ENSMUSG00000079614,ENSMUSG00000003233,ENSMUSG00000032058,ENSMUSG00000028873,ENSMUSG00000024056,ENSMUSG00000026708,ENSMUSG00000035351,ENSMUSG00000028678,ENSMUSG00000021714,ENSMUSG00000027326,ENSMUSG00000022678,…
ENSMUSG00000029718	2.49473	-0.0718382						REAC	APC/C-mediated degradation of cell cycle proteins	REAC:R-MMU-174143	4.08464e-05	4.38885	84	814	25	8671	ENSMUSG00000026229,ENSMUSG00000017221,ENSMUSG00000020897,ENSMUSG00000026869,ENSMUSG00000025487,ENSMUSG00000029176,ENSMUSG00000030603,ENSMUSG00000017428,ENSMUSG00000038416,ENSMUSG00000021178,ENSMUSG00000002102,ENSMUSG00000005625,ENSMUSG00000041431,ENSMUSG00000020720,ENSMUSG00000039067,ENSMUSG00000021737,ENSMUSG00000066979,ENSMUSG00000020235,ENSMUSG00000020708,ENSMUSG00000029910,ENSMUSG00000019773,…
ENSMUSG00000054484	2.57894	1.63684						REAC	Regulation of mitotic cell cycle	REAC:R-MMU-453276	4.08464e-05	4.38885	84	814	25	8671	ENSMUSG00000026229,ENSMUSG00000017221,ENSMUSG00000020897,ENSMUSG00000026869,ENSMUSG00000025487,ENSMUSG00000029176,ENSMUSG00000030603,ENSMUSG00000017428,ENSMUSG00000038416,ENSMUSG00000021178,ENSMUSG00000002102,ENSMUSG00000005625,ENSMUSG00000041431,ENSMUSG00000020720,ENSMUSG00000039067,ENSMUSG00000021737,ENSMUSG00000066979,ENSMUSG00000020235,ENSMUSG00000020708,ENSMUSG00000029910,ENSMUSG00000019773,…
ENSMUSG00000035199	1.19136	-0.684522						REAC	G2/M Checkpoints	REAC:R-MMU-69481	4.10744e-05	4.38643	164	814	38	8671	ENSMUSG00000026229,ENSMUSG00000017221,ENSMUSG00000026869,ENSMUSG00000025487,ENSMUSG00000022881,ENSMUSG00000040044,ENSMUSG00000030603,ENSMUSG00000017428,ENSMUSG00000021178,ENSMUSG00000029363,ENSMUSG00000023908,ENSMUSG00000029012,ENSMUSG00000002102,ENSMUSG00000027353,ENSMUSG00000005625,ENSMUSG00000074781,ENSMUSG00000017146,ENSMUSG00000023104,ENSMUSG00000042489,ENSMUSG00000041431,ENSMUSG00000020720,…
ENSMUSG00000021768	3.77792	0.566322						WP	mRNA processing	WP:WP310	4.18733e-05	4.37806	393	368	64	4091	ENSMUSG00000054309,ENSMUSG00000004393,ENSMUSG00000002524,ENSMUSG00000061479,ENSMUSG00000020832,ENSMUSG00000005481,ENSMUSG00000019432,ENSMUSG00000068823,ENSMUSG00000027433,ENSMUSG00000021546,ENSMUSG00000021494,ENSMUSG00000004980,ENSMUSG00000019814,ENSMUSG00000028911,ENSMUSG00000024095,ENSMUSG00000032582,ENSMUSG00000037070,ENSMUSG00000033166,ENSMUSG00000025580,ENSMUSG00000020850,ENSMUSG00000017146,…
ENSMUSG00000052512	3.44679	2.17855						WP	G1 to S cell cycle control	WP:WP413	6.64357e-05	4.1776	57	368	18	4091	ENSMUSG00000034165,ENSMUSG00000040044,ENSMUSG00000038482,ENSMUSG00000024833,ENSMUSG00000014859,ENSMUSG00000023908,ENSMUSG00000029012,ENSMUSG00000006728,ENSMUSG00000070348,ENSMUSG00000057469,ENSMUSG00000026761,ENSMUSG00000034218,ENSMUSG00000031697,ENSMUSG00000028587,ENSMUSG00000000028,ENSMUSG00000028551,ENSMUSG00000020974,ENSMUSG00000073802
ENSMUSG00000000392	3.36682	-1.98001						REAC	CDT1 association with the CDC6:ORC:origin complex	REAC:R-MMU-68827	7.33056e-05	4.13486	59	814	20	8671	ENSMUSG00000026229,ENSMUSG00000017221,ENSMUSG00000026869,ENSMUSG00000025487,ENSMUSG00000040044,ENSMUSG00000030603,ENSMUSG00000017428,ENSMUSG00000021178,ENSMUSG00000029012,ENSMUSG00000002102,ENSMUSG00000027353,ENSMUSG00000005625,ENSMUSG00000020720,ENSMUSG00000026761,ENSMUSG00000039067,ENSMUSG00000021737,ENSMUSG00000020708,ENSMUSG00000028587,ENSMUSG00000032869,ENSMUSG00000006585
ENSMUSG00000040287	3.16527	3.40251						REAC	Activation of ATR in response to replication stress	REAC:R-MMU-176187	7.42098e-05	4.12954	35	814	15	8671	ENSMUSG00000022881,ENSMUSG00000040044,ENSMUSG00000029363,ENSMUSG00000029012,ENSMUSG00000027353,ENSMUSG00000023104,ENSMUSG00000042489,ENSMUSG00000026761,ENSMUSG00000032113,ENSMUSG00000026669,ENSMUSG00000028587,ENSMUSG00000044201,ENSMUSG00000000028,ENSMUSG00000020413,ENSMUSG00000029283
ENSMUSG00000035783	2.3973	1.70468						KEGG	Proteasome	KEGG:03050	8.33596e-05	4.07904	35	620	14	6926	ENSMUSG00000026229,ENSMUSG00000017221,ENSMUSG00000030603,ENSMUSG00000017428,ENSMUSG00000028932,ENSMUSG00000021178,ENSMUSG00000002102,ENSMUSG00000005625,ENSMUSG00000020720,ENSMUSG00000039067,ENSMUSG00000021737,ENSMUSG00000039041,ENSMUSG00000020708,ENSMUSG00000032869
ENSMUSG00000052560	4.15902	2.88234						REAC	Switching of origins to a post-replicative state	REAC:R-MMU-69052	0.000140774	3.85148	89	814	25	8671	ENSMUSG00000026229,ENSMUSG00000029686,ENSMUSG00000017221,ENSMUSG00000026869,ENSMUSG00000025487,ENSMUSG00000040044,ENSMUSG00000029176,ENSMUSG00000030603,ENSMUSG00000017428,ENSMUSG00000038416,ENSMUSG00000021178,ENSMUSG00000029012,ENSMUSG00000002102,ENSMUSG00000027353,ENSMUSG00000005625,ENSMUSG00000020720,ENSMUSG00000026761,ENSMUSG00000039067,ENSMUSG00000021737,ENSMUSG00000020235,ENSMUSG00000020708,…
ENSMUSG00000060429	2.77991	-21.8828						REAC	Dual Incision in GG-NER	REAC:R-MMU-5696400	0.000178739	3.74778	37	814	15	8671	ENSMUSG00000022881,ENSMUSG00000021639,ENSMUSG00000021668,ENSMUSG00000001524,ENSMUSG00000029363,ENSMUSG00000023104,ENSMUSG00000028089,ENSMUSG00000029387,ENSMUSG00000031446,ENSMUSG00000036023,ENSMUSG00000031095,ENSMUSG00000024382,ENSMUSG00000024740,ENSMUSG00000020974,ENSMUSG00000041684
ENSMUSG00000071984	2.85078	0.254668						REAC	mRNA Splicing	REAC:R-MMU-72172	0.000212293	3.67306	181	814	39	8671	ENSMUSG00000054309,ENSMUSG00000002524,ENSMUSG00000061479,ENSMUSG00000024007,ENSMUSG00000001767,ENSMUSG00000027649,ENSMUSG00000021546,ENSMUSG00000015656,ENSMUSG00000027998,ENSMUSG00000019470,ENSMUSG00000031134,ENSMUSG00000004980,ENSMUSG00000008373,ENSMUSG00000024400,ENSMUSG00000037070,ENSMUSG00000025580,ENSMUSG00000020850,ENSMUSG00000028651,ENSMUSG00000071172,ENSMUSG00000045427,ENSMUSG00000034022,…
ENSMUSG00000045620	9.61093	-0.397094						REAC	mRNA Splicing - Major Pathway	REAC:R-MMU-72163	0.000241888	3.61639	175	814	38	8671	ENSMUSG00000054309,ENSMUSG00000002524,ENSMUSG00000061479,ENSMUSG00000024007,ENSMUSG00000001767,ENSMUSG00000027649,ENSMUSG00000021546,ENSMUSG00000015656,ENSMUSG00000027998,ENSMUSG00000019470,ENSMUSG00000031134,ENSMUSG00000004980,ENSMUSG00000008373,ENSMUSG00000024400,ENSMUSG00000037070,ENSMUSG00000025580,ENSMUSG00000020850,ENSMUSG00000028651,ENSMUSG00000071172,ENSMUSG00000045427,ENSMUSG00000034022,…
ENSMUSG00000070942	8.8818	-0.180508						WP	DNA Replication	WP:WP150	0.00040199	3.39578	36	368	13	4091	ENSMUSG00000022881,ENSMUSG00000040044,ENSMUSG00000024833,ENSMUSG00000029012,ENSMUSG00000006678,ENSMUSG00000026761,ENSMUSG00000031697,ENSMUSG00000026669,ENSMUSG00000028587,ENSMUSG00000000028,ENSMUSG00000029283,ENSMUSG00000006585,ENSMUSG00000020974
ENSMUSG00000018822	9.63279	-1.74515						REAC	Orc1 removal from chromatin	REAC:R-MMU-68949	0.000481313	3.31757	71	814	21	8671	ENSMUSG00000026229,ENSMUSG00000029686,ENSMUSG00000017221,ENSMUSG00000026869,ENSMUSG00000025487,ENSMUSG00000040044,ENSMUSG00000030603,ENSMUSG00000017428,ENSMUSG00000021178,ENSMUSG00000029012,ENSMUSG00000002102,ENSMUSG00000027353,ENSMUSG00000005625,ENSMUSG00000020720,ENSMUSG00000026761,ENSMUSG00000039067,ENSMUSG00000021737,ENSMUSG00000020708,ENSMUSG00000028587,ENSMUSG00000032869,ENSMUSG00000006585
ENSMUSG00000035268	1.28783	0.588209						WP	TNF-alpha NF-kB Signaling Pathway	WP:WP246	0.000559653	3.25208	168	368	33	4091	ENSMUSG00000026229,ENSMUSG00000029686,ENSMUSG00000017221,ENSMUSG00000028800,ENSMUSG00000032959,ENSMUSG00000026942,ENSMUSG00000031161,ENSMUSG00000031628,ENSMUSG00000024826,ENSMUSG00000019471,ENSMUSG00000019373,ENSMUSG00000028932,ENSMUSG00000021178,ENSMUSG00000002102,ENSMUSG00000032399,ENSMUSG00000025580,ENSMUSG00000000902,ENSMUSG00000002265,ENSMUSG00000023944,ENSMUSG00000027395,ENSMUSG00000018362,…
ENSMUSG00000020570	0.836614	0.359524						REAC	Metabolism of proteins	REAC:R-MMU-392499	0.000569248	3.2447	1565	814	198	8671	ENSMUSG00000030007,ENSMUSG00000035772,ENSMUSG00000030254,ENSMUSG00000078440,ENSMUSG00000024304,ENSMUSG00000026229,ENSMUSG00000020775,ENSMUSG00000027374,ENSMUSG00000030079,ENSMUSG00000026202,ENSMUSG00000029686,ENSMUSG00000017221,ENSMUSG00000024231,ENSMUSG00000040472,ENSMUSG00000020897,ENSMUSG00000036678,ENSMUSG00000037570,ENSMUSG00000028800,ENSMUSG00000025437,ENSMUSG00000016554,ENSMUSG00000020832,…
ENSMUSG00000030284	1.97734	-0.0715869						REAC	APC/C:Cdh1 mediated degradation of Cdc20 and other APC/C:Cdh1 targeted proteins in late mitosis/early G1	REAC:R-MMU-174178	0.000620443	3.2073	72	814	21	8671	ENSMUSG00000026229,ENSMUSG00000017221,ENSMUSG00000020897,ENSMUSG00000026869,ENSMUSG00000025487,ENSMUSG00000029176,ENSMUSG00000030603,ENSMUSG00000017428,ENSMUSG00000038416,ENSMUSG00000021178,ENSMUSG00000002102,ENSMUSG00000005625,ENSMUSG00000020720,ENSMUSG00000039067,ENSMUSG00000021737,ENSMUSG00000020235,ENSMUSG00000020708,ENSMUSG00000032869,ENSMUSG00000014355,ENSMUSG00000030867,ENSMUSG00000027496
ENSMUSG00000026407	9.16843	0.222384						WP	Translation Factors	WP:WP307	0.000712302	3.14734	43	368	14	4091	ENSMUSG00000016554,ENSMUSG00000029388,ENSMUSG00000029613,ENSMUSG00000029145,ENSMUSG00000031490,ENSMUSG00000003235,ENSMUSG00000055762,ENSMUSG00000021116,ENSMUSG00000004788,ENSMUSG00000028683,ENSMUSG00000034994,ENSMUSG00000022884,ENSMUSG00000070319,ENSMUSG00000028798
ENSMUSG00000037405	2.64039	2.65313						REAC	Assembly of the pre-replicative complex	REAC:R-MMU-68867	0.000951029	3.02181	68	814	20	8671	ENSMUSG00000026229,ENSMUSG00000017221,ENSMUSG00000026869,ENSMUSG00000025487,ENSMUSG00000040044,ENSMUSG00000030603,ENSMUSG00000017428,ENSMUSG00000021178,ENSMUSG00000029012,ENSMUSG00000002102,ENSMUSG00000027353,ENSMUSG00000005625,ENSMUSG00000020720,ENSMUSG00000026761,ENSMUSG00000039067,ENSMUSG00000021737,ENSMUSG00000020708,ENSMUSG00000028587,ENSMUSG00000032869,ENSMUSG00000006585
ENSMUSG00000073002	2.35718	5.81356						REAC	Gap-filling DNA repair synthesis and ligation in TC-NER	REAC:R-MMU-6782210	0.0009777	3.00979	57	814	18	8671	ENSMUSG00000022881,ENSMUSG00000021639,ENSMUSG00000021668,ENSMUSG00000001524,ENSMUSG00000019470,ENSMUSG00000029363,ENSMUSG00000051768,ENSMUSG00000023104,ENSMUSG00000028651,ENSMUSG00000029387,ENSMUSG00000004667,ENSMUSG00000031446,ENSMUSG00000040383,ENSMUSG00000031095,ENSMUSG00000024382,ENSMUSG00000021694,ENSMUSG00000024740,ENSMUSG00000020974
ENSMUSG00000023074	1.84302	-0.519506						KEGG	RNA degradation	KEGG:03018	0.0010364	2.98447	77	620	20	6926	ENSMUSG00000020277,ENSMUSG00000063524,ENSMUSG00000032040,ENSMUSG00000020515,ENSMUSG00000059040,ENSMUSG00000027433,ENSMUSG00000020464,ENSMUSG00000021196,ENSMUSG00000020166,ENSMUSG00000060600,ENSMUSG00000033166,ENSMUSG00000033991,ENSMUSG00000035632,ENSMUSG00000026174,ENSMUSG00000031601,ENSMUSG00000034321,ENSMUSG00000036550,ENSMUSG00000034259,ENSMUSG00000027714,ENSMUSG00000007050
ENSMUSG00000051910	2.87363	-0.597873						REAC	Glycolysis	REAC:R-MMU-70171	0.00129513	2.88769	58	814	18	8671	ENSMUSG00000020277,ENSMUSG00000063524,ENSMUSG00000036678,ENSMUSG00000030695,ENSMUSG00000059040,ENSMUSG00000062070,ENSMUSG00000032939,ENSMUSG00000036427,ENSMUSG00000021196,ENSMUSG00000039509,ENSMUSG00000052798,ENSMUSG00000060600,ENSMUSG00000057666,ENSMUSG00000023456,ENSMUSG00000079614,ENSMUSG00000035351,ENSMUSG00000027509,ENSMUSG00000038759
ENSMUSG00000021765	4.87828	1.21287						REAC	Transport of Mature Transcript to Cytoplasm	REAC:R-MMU-72202	0.00131217	2.88201	81	814	22	8671	ENSMUSG00000054309,ENSMUSG00000036678,ENSMUSG00000005481,ENSMUSG00000019432,ENSMUSG00000032939,ENSMUSG00000039509,ENSMUSG00000052798,ENSMUSG00000079614,ENSMUSG00000024400,ENSMUSG00000025580,ENSMUSG00000035351,ENSMUSG00000027509,ENSMUSG00000024287,ENSMUSG00000071172,ENSMUSG00000034022,ENSMUSG00000022774,ENSMUSG00000021134,ENSMUSG00000061613,ENSMUSG00000038759,ENSMUSG00000022800,ENSMUSG00000010097,…
ENSMUSG00000027875	9.04013	-0.302282						REAC	RNA Polymerase II Transcription	REAC:R-MMU-73857	0.00133407	2.87482	907	814	125	8671	ENSMUSG00000043090,ENSMUSG00000006288,ENSMUSG00000054309,ENSMUSG00000026229,ENSMUSG00000029034,ENSMUSG00000029686,ENSMUSG00000034165,ENSMUSG00000017221,ENSMUSG00000057236,ENSMUSG00000040472,ENSMUSG00000020897,ENSMUSG00000028800,ENSMUSG00000042063,ENSMUSG00000025577,ENSMUSG00000005481,ENSMUSG00000026869,ENSMUSG00000025487,ENSMUSG00000022881,ENSMUSG00000019432,ENSMUSG00000020515,ENSMUSG00000021639,…
ENSMUSG00000023092	2.04343	2.53464						KEGG	Biosynthesis of amino acids	KEGG:01230	0.00135304	2.86869	72	620	19	6926	ENSMUSG00000022477,ENSMUSG00000020277,ENSMUSG00000032279,ENSMUSG00000030541,ENSMUSG00000063524,ENSMUSG00000030695,ENSMUSG00000059040,ENSMUSG00000062070,ENSMUSG00000005683,ENSMUSG00000021196,ENSMUSG00000060600,ENSMUSG00000057666,ENSMUSG00000021311,ENSMUSG00000023456,ENSMUSG00000027406,ENSMUSG00000002010,ENSMUSG00000046934,ENSMUSG00000030826,ENSMUSG00000042032
ENSMUSG00000033065	3.07359	-0.110455						REAC	The role of GTSE1 in G2/M progression after G2 checkpoint	REAC:R-MMU-8852276	0.00162265	2.78978	76	814	21	8671	ENSMUSG00000026229,ENSMUSG00000026202,ENSMUSG00000017221,ENSMUSG00000026869,ENSMUSG00000025487,ENSMUSG00000030603,ENSMUSG00000017428,ENSMUSG00000021178,ENSMUSG00000002102,ENSMUSG00000005625,ENSMUSG00000023944,ENSMUSG00000041431,ENSMUSG00000020720,ENSMUSG00000039067,ENSMUSG00000021737,ENSMUSG00000032218,ENSMUSG00000001473,ENSMUSG00000020708,ENSMUSG00000032869,ENSMUSG00000023004,ENSMUSG00000030867
ENSMUSG00000073599	6.49635	1.30056						WP	Amino Acid metabolism	WP:WP662	0.00167759	2.77532	83	368	20	4091	ENSMUSG00000022477,ENSMUSG00000063229,ENSMUSG00000031299,ENSMUSG00000026245,ENSMUSG00000021266,ENSMUSG00000005683,ENSMUSG00000021577,ENSMUSG00000000171,ENSMUSG00000052738,ENSMUSG00000027709,ENSMUSG00000029776,ENSMUSG00000028138,ENSMUSG00000025037,ENSMUSG00000041426,ENSMUSG00000071708,ENSMUSG00000027610,ENSMUSG00000026615,ENSMUSG00000006442,ENSMUSG00000004789,ENSMUSG00000010914
ENSMUSG00000063275	1.06763	-0.42844						WP	Glycolysis and Gluconeogenesis	WP:WP157	0.00169493	2.77085	46	368	14	4091	ENSMUSG00000063229,ENSMUSG00000020277,ENSMUSG00000031299,ENSMUSG00000063524,ENSMUSG00000030695,ENSMUSG00000059040,ENSMUSG00000062070,ENSMUSG00000036427,ENSMUSG00000021196,ENSMUSG00000060600,ENSMUSG00000057666,ENSMUSG00000023456,ENSMUSG00000021748,ENSMUSG00000010914
ENSMUSG00000045502	9.15424	0.68291						REAC	Activation of the pre-replicative complex	REAC:R-MMU-68962	0.00200496	2.69789	29	814	12	8671	ENSMUSG00000040044,ENSMUSG00000024833,ENSMUSG00000029012,ENSMUSG00000027353,ENSMUSG00000006678,ENSMUSG00000026761,ENSMUSG00000026669,ENSMUSG00000028587,ENSMUSG00000000028,ENSMUSG00000029283,ENSMUSG00000006585,ENSMUSG00000020974
ENSMUSG00000026456	1.04572	1.44841						REAC	Activation of APC/C and APC/C:Cdc20 mediated degradation of mitotic proteins	REAC:R-MMU-176814	0.00203742	2.69092	77	814	21	8671	ENSMUSG00000026229,ENSMUSG00000017221,ENSMUSG00000026869,ENSMUSG00000025487,ENSMUSG00000029176,ENSMUSG00000030603,ENSMUSG00000017428,ENSMUSG00000038416,ENSMUSG00000021178,ENSMUSG00000002102,ENSMUSG00000005625,ENSMUSG00000041431,ENSMUSG00000020720,ENSMUSG00000039067,ENSMUSG00000021737,ENSMUSG00000066979,ENSMUSG00000020708,ENSMUSG00000029910,ENSMUSG00000032869,ENSMUSG00000014355,ENSMUSG00000030867
ENSMUSG00000015085	2.59876	4.70642						REAC	Glucose metabolism	REAC:R-MMU-70326	0.00203742	2.69092	77	814	21	8671	ENSMUSG00000020277,ENSMUSG00000063524,ENSMUSG00000036678,ENSMUSG00000030695,ENSMUSG00000059040,ENSMUSG00000062070,ENSMUSG00000032939,ENSMUSG00000019179,ENSMUSG00000036427,ENSMUSG00000021196,ENSMUSG00000039509,ENSMUSG00000052798,ENSMUSG00000060600,ENSMUSG00000057666,ENSMUSG00000023456,ENSMUSG00000079614,ENSMUSG00000025792,ENSMUSG00000035351,ENSMUSG00000027509,ENSMUSG00000034793,ENSMUSG00000038759
ENSMUSG00000032267	1.30025	0.756466						REAC	Dual incision in TC-NER	REAC:R-MMU-6782135	0.00222225	2.65321	60	814	18	8671	ENSMUSG00000022881,ENSMUSG00000021639,ENSMUSG00000021668,ENSMUSG00000001524,ENSMUSG00000019470,ENSMUSG00000029363,ENSMUSG00000023104,ENSMUSG00000028651,ENSMUSG00000029387,ENSMUSG00000004667,ENSMUSG00000031446,ENSMUSG00000040383,ENSMUSG00000031095,ENSMUSG00000024382,ENSMUSG00000021694,ENSMUSG00000024740,ENSMUSG00000020974,ENSMUSG00000041684
ENSMUSG00000072720	6.8382	1.12753						WP	Proteasome Degradation	WP:WP519	0.00354378	2.45053	43	368	13	4091	ENSMUSG00000017221,ENSMUSG00000026869,ENSMUSG00000030603,ENSMUSG00000017428,ENSMUSG00000028932,ENSMUSG00000021178,ENSMUSG00000030062,ENSMUSG00000002102,ENSMUSG00000005625,ENSMUSG00000020720,ENSMUSG00000039067,ENSMUSG00000021737,ENSMUSG00000020708
ENSMUSG00000096054	1.74996	0.894067						REAC	Formation of Incision Complex in GG-NER	REAC:R-MMU-5696395	0.00469402	2.32846	41	814	14	8671	ENSMUSG00000021639,ENSMUSG00000001524,ENSMUSG00000003813,ENSMUSG00000032405,ENSMUSG00000074781,ENSMUSG00000028089,ENSMUSG00000029387,ENSMUSG00000031446,ENSMUSG00000036023,ENSMUSG00000031095,ENSMUSG00000024382,ENSMUSG00000020738,ENSMUSG00000024740,ENSMUSG00000041684
ENSMUSG00000031098	4.80588	0.517318						REAC	Autodegradation of Cdh1 by Cdh1:APC/C	REAC:R-MMU-174084	0.00474325	2.32392	63	814	18	8671	ENSMUSG00000026229,ENSMUSG00000017221,ENSMUSG00000026869,ENSMUSG00000025487,ENSMUSG00000029176,ENSMUSG00000030603,ENSMUSG00000017428,ENSMUSG00000038416,ENSMUSG00000021178,ENSMUSG00000002102,ENSMUSG00000005625,ENSMUSG00000020720,ENSMUSG00000039067,ENSMUSG00000021737,ENSMUSG00000020235,ENSMUSG00000020708,ENSMUSG00000032869,ENSMUSG00000014355
ENSMUSG00000033060	2.13718	2.32804						REAC	Transcriptional regulation by RUNX2	REAC:R-MMU-8878166	0.00474325	2.32392	63	814	18	8671	ENSMUSG00000026229,ENSMUSG00000029686,ENSMUSG00000017221,ENSMUSG00000026869,ENSMUSG00000025487,ENSMUSG00000030603,ENSMUSG00000017428,ENSMUSG00000021178,ENSMUSG00000002102,ENSMUSG00000006728,ENSMUSG00000005625,ENSMUSG00000070348,ENSMUSG00000041431,ENSMUSG00000020720,ENSMUSG00000039067,ENSMUSG00000021737,ENSMUSG00000020708,ENSMUSG00000032869
ENSMUSG00000097971	1.67487	-0.075619						REAC	Ubiquitin-dependent degradation of Cyclin D	REAC:R-MMU-75815	0.00514153	2.28891	52	814	16	8671	ENSMUSG00000026229,ENSMUSG00000017221,ENSMUSG00000026869,ENSMUSG00000025487,ENSMUSG00000030603,ENSMUSG00000017428,ENSMUSG00000021178,ENSMUSG00000002102,ENSMUSG00000006728,ENSMUSG00000005625,ENSMUSG00000070348,ENSMUSG00000020720,ENSMUSG00000039067,ENSMUSG00000021737,ENSMUSG00000020708,ENSMUSG00000032869
ENSMUSG00000038623	4.38813	-0.941043						KEGG	2-Oxocarboxylic acid metabolism	KEGG:01210	0.00534308	2.27221	17	620	8	6926	ENSMUSG00000022477,ENSMUSG00000032279,ENSMUSG00000030541,ENSMUSG00000005683,ENSMUSG00000027406,ENSMUSG00000002010,ENSMUSG00000046934,ENSMUSG00000030826
ENSMUSG00000061758	1.94822	0.00264035						REAC	Ub-specific processing proteases	REAC:R-MMU-5689880	0.00537798	2.26938	176	814	35	8671	ENSMUSG00000026229,ENSMUSG00000030079,ENSMUSG00000017221,ENSMUSG00000025437,ENSMUSG00000026869,ENSMUSG00000017686,ENSMUSG00000025487,ENSMUSG00000026942,ENSMUSG00000032512,ENSMUSG00000030603,ENSMUSG00000017428,ENSMUSG00000047879,ENSMUSG00000021178,ENSMUSG00000002102,ENSMUSG00000005625,ENSMUSG00000020124,ENSMUSG00000041528,ENSMUSG00000042489,ENSMUSG00000020720,ENSMUSG00000039067,ENSMUSG00000019428,…
ENSMUSG00000048572	4.40201	2.57244						REAC	APC/C:Cdc20 mediated degradation of mitotic proteins	REAC:R-MMU-176409	0.00611253	2.21378	76	814	20	8671	ENSMUSG00000026229,ENSMUSG00000017221,ENSMUSG00000026869,ENSMUSG00000025487,ENSMUSG00000029176,ENSMUSG00000030603,ENSMUSG00000017428,ENSMUSG00000038416,ENSMUSG00000021178,ENSMUSG00000002102,ENSMUSG00000005625,ENSMUSG00000041431,ENSMUSG00000020720,ENSMUSG00000039067,ENSMUSG00000021737,ENSMUSG00000066979,ENSMUSG00000020708,ENSMUSG00000029910,ENSMUSG00000032869,ENSMUSG00000014355
ENSMUSG00000020216	2.25392	4.61962						REAC	AURKA Activation by TPX2	REAC:R-MMU-8854518	0.00615628	2.21068	70	814	19	8671	ENSMUSG00000026202,ENSMUSG00000035198,ENSMUSG00000079555,ENSMUSG00000022177,ENSMUSG00000032534,ENSMUSG00000027285,ENSMUSG00000031865,ENSMUSG00000025228,ENSMUSG00000022678,ENSMUSG00000031922,ENSMUSG00000027469,ENSMUSG00000038047,ENSMUSG00000041840,ENSMUSG00000056267,ENSMUSG00000001525,ENSMUSG00000068115,ENSMUSG00000030867,ENSMUSG00000027496,ENSMUSG00000020330
ENSMUSG00000028158	2.13689	-1.57977						REAC	Recycling of eIF2:GDP	REAC:R-MMU-72731	0.00643394	2.19152	8	814	6	8671	ENSMUSG00000029388,ENSMUSG00000029145,ENSMUSG00000003235,ENSMUSG00000021116,ENSMUSG00000004788,ENSMUSG00000028683
ENSMUSG00000032648	2.80205	-0.0571008						REAC	Deadenylation-dependent mRNA decay	REAC:R-MMU-429914	0.00673241	2.17183	53	814	16	8671	ENSMUSG00000017176,ENSMUSG00000032040,ENSMUSG00000020515,ENSMUSG00000020166,ENSMUSG00000033166,ENSMUSG00000025580,ENSMUSG00000033991,ENSMUSG00000035632,ENSMUSG00000026174,ENSMUSG00000031601,ENSMUSG00000034321,ENSMUSG00000022884,ENSMUSG00000036550,ENSMUSG00000034259,ENSMUSG00000027714,ENSMUSG00000007050
ENSMUSG00000026051	4.99713	5.97179						REAC	Metabolism of polyamines	REAC:R-MMU-351202	0.00731703	2.13566	59	814	17	8671	ENSMUSG00000026229,ENSMUSG00000017221,ENSMUSG00000026869,ENSMUSG00000025487,ENSMUSG00000030603,ENSMUSG00000017428,ENSMUSG00000021178,ENSMUSG00000002102,ENSMUSG00000005625,ENSMUSG00000020720,ENSMUSG00000071708,ENSMUSG00000039067,ENSMUSG00000021737,ENSMUSG00000006442,ENSMUSG00000020708,ENSMUSG00000032869,ENSMUSG00000040652
ENSMUSG00000106245	8.64603	3.53313						REAC	Deubiquitination	REAC:R-MMU-5688426	0.00811735	2.09059	239	814	43	8671	ENSMUSG00000026229,ENSMUSG00000030079,ENSMUSG00000017221,ENSMUSG00000037570,ENSMUSG00000025437,ENSMUSG00000026869,ENSMUSG00000017686,ENSMUSG00000025487,ENSMUSG00000026942,ENSMUSG00000032512,ENSMUSG00000003813,ENSMUSG00000030603,ENSMUSG00000017428,ENSMUSG00000047879,ENSMUSG00000021178,ENSMUSG00000002102,ENSMUSG00000034160,ENSMUSG00000021203,ENSMUSG00000005625,ENSMUSG00000017146,ENSMUSG00000020124,…
ENSMUSG00000027107	1.06759	-1.554						REAC	Branched-chain amino acid catabolism	REAC:R-MMU-70895	0.00830607	2.0806	15	814	8	8671	ENSMUSG00000030802,ENSMUSG00000027709,ENSMUSG00000029776,ENSMUSG00000020664,ENSMUSG00000041426,ENSMUSG00000027332,ENSMUSG00000030826,ENSMUSG00000032047
ENSMUSG00000056271	6.02661	-0.292407						REAC	Homologous DNA Pairing and Strand Exchange	REAC:R-MMU-5693579	0.00942626	2.02566	38	814	13	8671	ENSMUSG00000027323,ENSMUSG00000022881,ENSMUSG00000029363,ENSMUSG00000021287,ENSMUSG00000017146,ENSMUSG00000023104,ENSMUSG00000059060,ENSMUSG00000018841,ENSMUSG00000024926,ENSMUSG00000034218,ENSMUSG00000032113,ENSMUSG00000020413,ENSMUSG00000036875
ENSMUSG00000059900	8.87671	2.22947						REAC	Cdc20:Phospho-APC/C mediated degradation of Cyclin A	REAC:R-MMU-174184	0.00953077	2.02087	72	814	19	8671	ENSMUSG00000026229,ENSMUSG00000017221,ENSMUSG00000026869,ENSMUSG00000025487,ENSMUSG00000029176,ENSMUSG00000030603,ENSMUSG00000017428,ENSMUSG00000038416,ENSMUSG00000021178,ENSMUSG00000002102,ENSMUSG00000005625,ENSMUSG00000020720,ENSMUSG00000039067,ENSMUSG00000021737,ENSMUSG00000066979,ENSMUSG00000020708,ENSMUSG00000029910,ENSMUSG00000032869,ENSMUSG00000014355
ENSMUSG00000007034	9.20281	1.20302						REAC	DNA Double-Strand Break Repair	REAC:R-MMU-5693532	0.00990953	2.00395	152	814	31	8671	ENSMUSG00000027323,ENSMUSG00000003099,ENSMUSG00000022881,ENSMUSG00000021668,ENSMUSG00000026187,ENSMUSG00000029363,ENSMUSG00000025932,ENSMUSG00000021287,ENSMUSG00000036202,ENSMUSG00000051768,ENSMUSG00000074781,ENSMUSG00000017146,ENSMUSG00000023104,ENSMUSG00000059060,ENSMUSG00000029110,ENSMUSG00000018362,ENSMUSG00000042489,ENSMUSG00000018841,ENSMUSG00000024926,ENSMUSG00000024906,ENSMUSG00000034218,…
ENSMUSG00000030470	9.78164	4.70723						REAC	Regulation of PLK1 Activity at G2/M Transition	REAC:R-MMU-2565942	0.0107194	1.96983	85	814	21	8671	ENSMUSG00000026202,ENSMUSG00000029686,ENSMUSG00000035198,ENSMUSG00000079555,ENSMUSG00000022177,ENSMUSG00000032534,ENSMUSG00000027285,ENSMUSG00000031865,ENSMUSG00000025228,ENSMUSG00000041431,ENSMUSG00000022678,ENSMUSG00000031922,ENSMUSG00000032218,ENSMUSG00000022070,ENSMUSG00000038047,ENSMUSG00000041840,ENSMUSG00000056267,ENSMUSG00000001525,ENSMUSG00000068115,ENSMUSG00000030867,ENSMUSG00000027496
ENSMUSG00000070802	1.13716	2.8902						REAC	Transport of Mature mRNA derived from an Intron-Containing Transcript	REAC:R-MMU-159236	0.0117713	1.92918	73	814	19	8671	ENSMUSG00000036678,ENSMUSG00000005481,ENSMUSG00000019432,ENSMUSG00000032939,ENSMUSG00000039509,ENSMUSG00000052798,ENSMUSG00000079614,ENSMUSG00000025580,ENSMUSG00000035351,ENSMUSG00000027509,ENSMUSG00000024287,ENSMUSG00000071172,ENSMUSG00000022774,ENSMUSG00000021134,ENSMUSG00000061613,ENSMUSG00000038759,ENSMUSG00000022800,ENSMUSG00000010097,ENSMUSG00000078765
ENSMUSG00000022220	8.65873	NA						REAC	SCF(Skp2)-mediated degradation of p27/p21	REAC:R-MMU-187577	0.0118237	1.92725	61	814	17	8671	ENSMUSG00000026229,ENSMUSG00000029686,ENSMUSG00000017221,ENSMUSG00000026869,ENSMUSG00000025487,ENSMUSG00000030603,ENSMUSG00000017428,ENSMUSG00000021178,ENSMUSG00000002102,ENSMUSG00000006728,ENSMUSG00000005625,ENSMUSG00000070348,ENSMUSG00000020720,ENSMUSG00000039067,ENSMUSG00000021737,ENSMUSG00000020708,ENSMUSG00000032869
ENSMUSG00000038515	2.25431	1.16602						REAC	HDR through Homologous Recombination (HRR)	REAC:R-MMU-5685942	0.0118237	1.92725	61	814	17	8671	ENSMUSG00000027323,ENSMUSG00000022881,ENSMUSG00000021668,ENSMUSG00000029363,ENSMUSG00000021287,ENSMUSG00000017146,ENSMUSG00000023104,ENSMUSG00000059060,ENSMUSG00000018841,ENSMUSG00000024926,ENSMUSG00000024906,ENSMUSG00000034218,ENSMUSG00000032113,ENSMUSG00000020413,ENSMUSG00000041974,ENSMUSG00000036875,ENSMUSG00000020974
ENSMUSG00000106296	8.58827	-0.849536						REAC	FBXL7 down-regulates AURKA during mitotic entry and in early mitosis	REAC:R-MMU-8854050	0.0144315	1.84069	56	814	16	8671	ENSMUSG00000026229,ENSMUSG00000029686,ENSMUSG00000017221,ENSMUSG00000026869,ENSMUSG00000025487,ENSMUSG00000030603,ENSMUSG00000017428,ENSMUSG00000021178,ENSMUSG00000002102,ENSMUSG00000005625,ENSMUSG00000020720,ENSMUSG00000039067,ENSMUSG00000021737,ENSMUSG00000020708,ENSMUSG00000032869,ENSMUSG00000027496
ENSMUSG00000037139	8.36429	0.34519						REAC	APC:Cdc20 mediated degradation of cell cycle proteins prior to satisfation of the cell cycle checkpoint	REAC:R-MMU-179419	0.0144701	1.83953	74	814	19	8671	ENSMUSG00000026229,ENSMUSG00000017221,ENSMUSG00000026869,ENSMUSG00000025487,ENSMUSG00000029176,ENSMUSG00000030603,ENSMUSG00000017428,ENSMUSG00000038416,ENSMUSG00000021178,ENSMUSG00000002102,ENSMUSG00000005625,ENSMUSG00000020720,ENSMUSG00000039067,ENSMUSG00000021737,ENSMUSG00000066979,ENSMUSG00000020708,ENSMUSG00000029910,ENSMUSG00000032869,ENSMUSG00000014355
ENSMUSG00000086866	8.99295	2.85782						REAC	Recruitment of NuMA to mitotic centrosomes	REAC:R-MMU-380320	0.0155961	1.80698	87	814	21	8671	ENSMUSG00000027263,ENSMUSG00000026202,ENSMUSG00000035198,ENSMUSG00000025474,ENSMUSG00000079555,ENSMUSG00000022177,ENSMUSG00000032534,ENSMUSG00000027285,ENSMUSG00000031865,ENSMUSG00000025228,ENSMUSG00000022678,ENSMUSG00000031922,ENSMUSG00000001473,ENSMUSG00000038047,ENSMUSG00000041840,ENSMUSG00000056267,ENSMUSG00000023004,ENSMUSG00000033186,ENSMUSG00000001525,ENSMUSG00000068115,ENSMUSG00000030867
ENSMUSG00000027560	7.95188	-0.121144						REAC	Regulation of ornithine decarboxylase (ODC)	REAC:R-MMU-350562	0.0173524	1.76064	51	814	15	8671	ENSMUSG00000026229,ENSMUSG00000017221,ENSMUSG00000026869,ENSMUSG00000025487,ENSMUSG00000030603,ENSMUSG00000017428,ENSMUSG00000021178,ENSMUSG00000002102,ENSMUSG00000005625,ENSMUSG00000020720,ENSMUSG00000039067,ENSMUSG00000021737,ENSMUSG00000020708,ENSMUSG00000032869,ENSMUSG00000040652
ENSMUSG00000024395	7.94993	0.572863						REAC	Transport of Mature mRNA Derived from an Intronless Transcript	REAC:R-MMU-159231	0.0175406	1.75596	40	814	13	8671	ENSMUSG00000054309,ENSMUSG00000036678,ENSMUSG00000032939,ENSMUSG00000039509,ENSMUSG00000052798,ENSMUSG00000079614,ENSMUSG00000024400,ENSMUSG00000035351,ENSMUSG00000027509,ENSMUSG00000034022,ENSMUSG00000022774,ENSMUSG00000038759,ENSMUSG00000010097
ENSMUSG00000031312	8.04791	5.60625						REAC	Metabolism of amino acids and derivatives	REAC:R-MMU-71291	0.0179839	1.74512	239	814	42	8671	ENSMUSG00000049091,ENSMUSG00000062937,ENSMUSG00000031299,ENSMUSG00000026229,ENSMUSG00000023232,ENSMUSG00000017221,ENSMUSG00000026869,ENSMUSG00000025487,ENSMUSG00000030802,ENSMUSG00000048087,ENSMUSG00000006378,ENSMUSG00000030603,ENSMUSG00000017428,ENSMUSG00000027709,ENSMUSG00000005354,ENSMUSG00000029776,ENSMUSG00000021178,ENSMUSG00000021311,ENSMUSG00000020664,ENSMUSG00000002102,ENSMUSG00000005625,…
ENSMUSG00000057722	8.91993	3.7572						REAC	Stabilization of p53	REAC:R-MMU-69541	0.0183429	1.73653	57	814	16	8671	ENSMUSG00000026229,ENSMUSG00000017221,ENSMUSG00000026869,ENSMUSG00000025487,ENSMUSG00000030603,ENSMUSG00000017428,ENSMUSG00000021178,ENSMUSG00000002102,ENSMUSG00000005625,ENSMUSG00000020720,ENSMUSG00000039067,ENSMUSG00000021737,ENSMUSG00000034218,ENSMUSG00000020708,ENSMUSG00000032869,ENSMUSG00000038116
ENSMUSG00000026854	2.14687	-0.652926						REAC	Centrosome maturation	REAC:R-MMU-380287	0.0215712	1.66613	76	814	19	8671	ENSMUSG00000027263,ENSMUSG00000026202,ENSMUSG00000035198,ENSMUSG00000025474,ENSMUSG00000079555,ENSMUSG00000022177,ENSMUSG00000032534,ENSMUSG00000027285,ENSMUSG00000031865,ENSMUSG00000025228,ENSMUSG00000022678,ENSMUSG00000031922,ENSMUSG00000038047,ENSMUSG00000041840,ENSMUSG00000056267,ENSMUSG00000033186,ENSMUSG00000001525,ENSMUSG00000068115,ENSMUSG00000030867
ENSMUSG00000038451	2.72146	-0.436563						REAC	Recruitment of mitotic centrosome proteins and complexes	REAC:R-MMU-380270	0.0215712	1.66613	76	814	19	8671	ENSMUSG00000027263,ENSMUSG00000026202,ENSMUSG00000035198,ENSMUSG00000025474,ENSMUSG00000079555,ENSMUSG00000022177,ENSMUSG00000032534,ENSMUSG00000027285,ENSMUSG00000031865,ENSMUSG00000025228,ENSMUSG00000022678,ENSMUSG00000031922,ENSMUSG00000038047,ENSMUSG00000041840,ENSMUSG00000056267,ENSMUSG00000033186,ENSMUSG00000001525,ENSMUSG00000068115,ENSMUSG00000030867
ENSMUSG00000038292	9.6199	0.0205589						KEGG	Glycolysis / Gluconeogenesis	KEGG:00010	0.0217441	1.66266	60	620	15	6926	ENSMUSG00000063229,ENSMUSG00000020277,ENSMUSG00000031299,ENSMUSG00000063524,ENSMUSG00000030695,ENSMUSG00000059040,ENSMUSG00000062070,ENSMUSG00000036427,ENSMUSG00000021196,ENSMUSG00000060600,ENSMUSG00000057666,ENSMUSG00000023456,ENSMUSG00000028138,ENSMUSG00000034793,ENSMUSG00000021748
ENSMUSG00000021798	7.37372	-0.930924						REAC	Regulation of RUNX2 expression and activity	REAC:R-MMU-8939902	0.0223027	1.65164	52	814	15	8671	ENSMUSG00000026229,ENSMUSG00000029686,ENSMUSG00000017221,ENSMUSG00000026869,ENSMUSG00000025487,ENSMUSG00000030603,ENSMUSG00000017428,ENSMUSG00000021178,ENSMUSG00000002102,ENSMUSG00000005625,ENSMUSG00000020720,ENSMUSG00000039067,ENSMUSG00000021737,ENSMUSG00000020708,ENSMUSG00000032869
ENSMUSG00000074207	5.95456	0.752878						REAC	Dectin-1 mediated noncanonical NF-kB signaling	REAC:R-MMU-5607761	0.0231595	1.63527	58	814	16	8671	ENSMUSG00000026229,ENSMUSG00000029686,ENSMUSG00000017221,ENSMUSG00000026869,ENSMUSG00000025487,ENSMUSG00000030061,ENSMUSG00000030603,ENSMUSG00000017428,ENSMUSG00000021178,ENSMUSG00000002102,ENSMUSG00000005625,ENSMUSG00000020720,ENSMUSG00000039067,ENSMUSG00000021737,ENSMUSG00000020708,ENSMUSG00000032869
ENSMUSG00000021493	1.17618	2.87442						REAC	NIK-->noncanonical NF-kB signaling	REAC:R-MMU-5676590	0.0231595	1.63527	58	814	16	8671	ENSMUSG00000026229,ENSMUSG00000029686,ENSMUSG00000017221,ENSMUSG00000026869,ENSMUSG00000025487,ENSMUSG00000030061,ENSMUSG00000030603,ENSMUSG00000017428,ENSMUSG00000021178,ENSMUSG00000002102,ENSMUSG00000005625,ENSMUSG00000020720,ENSMUSG00000039067,ENSMUSG00000021737,ENSMUSG00000020708,ENSMUSG00000032869
ENSMUSG00000002076	2.67193	3.24749						REAC	Transport of Mature mRNAs Derived from Intronless Transcripts	REAC:R-MMU-159234	0.023505	1.62884	41	814	13	8671	ENSMUSG00000054309,ENSMUSG00000036678,ENSMUSG00000032939,ENSMUSG00000039509,ENSMUSG00000052798,ENSMUSG00000079614,ENSMUSG00000024400,ENSMUSG00000035351,ENSMUSG00000027509,ENSMUSG00000034022,ENSMUSG00000022774,ENSMUSG00000038759,ENSMUSG00000010097
ENSMUSG00000037318	2.05308	-0.669093						REAC	Organelle biogenesis and maintenance	REAC:R-MMU-1852241	0.024777	1.60595	219	814	39	8671	ENSMUSG00000025428,ENSMUSG00000026202,ENSMUSG00000030541,ENSMUSG00000035198,ENSMUSG00000025393,ENSMUSG00000025613,ENSMUSG00000020792,ENSMUSG00000031161,ENSMUSG00000079555,ENSMUSG00000022177,ENSMUSG00000003072,ENSMUSG00000066643,ENSMUSG00000032534,ENSMUSG00000032855,ENSMUSG00000027285,ENSMUSG00000031865,ENSMUSG00000025781,ENSMUSG00000025228,ENSMUSG00000075273,ENSMUSG00000025235,ENSMUSG00000022678,…
ENSMUSG00000047617	1.94387	-0.0236056						REAC	Hedgehog 'off' state	REAC:R-MMU-5610787	0.0254006	1.59516	103	814	23	8671	ENSMUSG00000026229,ENSMUSG00000026202,ENSMUSG00000029686,ENSMUSG00000017221,ENSMUSG00000026869,ENSMUSG00000025487,ENSMUSG00000030603,ENSMUSG00000017428,ENSMUSG00000021178,ENSMUSG00000002102,ENSMUSG00000066643,ENSMUSG00000005625,ENSMUSG00000020720,ENSMUSG00000039067,ENSMUSG00000021737,ENSMUSG00000001473,ENSMUSG00000020708,ENSMUSG00000018395,ENSMUSG00000032869,ENSMUSG00000020612,ENSMUSG00000023004,…
ENSMUSG00000025488	4.8422	6.62194						REAC	Presynaptic phase of homologous DNA pairing and strand exchange	REAC:R-MMU-5693616	0.0260446	1.58428	36	814	12	8671	ENSMUSG00000027323,ENSMUSG00000022881,ENSMUSG00000029363,ENSMUSG00000017146,ENSMUSG00000023104,ENSMUSG00000059060,ENSMUSG00000018841,ENSMUSG00000024926,ENSMUSG00000034218,ENSMUSG00000032113,ENSMUSG00000020413,ENSMUSG00000036875
ENSMUSG00000084929	8.33853	-0.775636						REAC	RNA Polymerase III Transcription Initiation From Type 1 Promoter	REAC:R-MMU-76061	0.0266241	1.57473	26	814	10	8671	ENSMUSG00000022476,ENSMUSG00000025532,ENSMUSG00000027427,ENSMUSG00000004667,ENSMUSG00000014767,ENSMUSG00000035666,ENSMUSG00000016503,ENSMUSG00000041303,ENSMUSG00000026816,ENSMUSG00000034453
ENSMUSG00000029156	1.14822	-0.028467						REAC	Transcriptional Regulation by TP53	REAC:R-MMU-3700989	0.0271788	1.56577	251	814	43	8671	ENSMUSG00000006288,ENSMUSG00000057236,ENSMUSG00000040472,ENSMUSG00000020897,ENSMUSG00000028800,ENSMUSG00000022881,ENSMUSG00000020515,ENSMUSG00000021639,ENSMUSG00000001524,ENSMUSG00000036427,ENSMUSG00000029111,ENSMUSG00000032171,ENSMUSG00000020166,ENSMUSG00000016253,ENSMUSG00000029363,ENSMUSG00000032058,ENSMUSG00000067713,ENSMUSG00000035632,ENSMUSG00000026174,ENSMUSG00000017146,ENSMUSG00000023104,…
ENSMUSG00000061461	0.879935	3.15029						REAC	RNA Polymerase III Transcription Initiation	REAC:R-MMU-76046	0.0273961	1.56231	31	814	11	8671	ENSMUSG00000022476,ENSMUSG00000025532,ENSMUSG00000027427,ENSMUSG00000004667,ENSMUSG00000014767,ENSMUSG00000028483,ENSMUSG00000035666,ENSMUSG00000016503,ENSMUSG00000041303,ENSMUSG00000026816,ENSMUSG00000034453
ENSMUSG00000087591	6.28686	1.69537						REAC	RNA Polymerase III Transcription	REAC:R-MMU-74158	0.0273961	1.56231	31	814	11	8671	ENSMUSG00000022476,ENSMUSG00000025532,ENSMUSG00000027427,ENSMUSG00000004667,ENSMUSG00000014767,ENSMUSG00000028483,ENSMUSG00000035666,ENSMUSG00000016503,ENSMUSG00000041303,ENSMUSG00000026816,ENSMUSG00000034453
ENSMUSG00000054434	2.45689	0.994541						KEGG	Propanoate metabolism	KEGG:00640	0.0277707	1.55641	31	620	10	6926	ENSMUSG00000063229,ENSMUSG00000061838,ENSMUSG00000052738,ENSMUSG00000060376,ENSMUSG00000019883,ENSMUSG00000041426,ENSMUSG00000041650,ENSMUSG00000032047,ENSMUSG00000035948,ENSMUSG00000022110
ENSMUSG00000024875	1.04725	0.971568						REAC	Autodegradation of the E3 ubiquitin ligase COP1	REAC:R-MMU-349425	0.0284489	1.54593	53	814	15	8671	ENSMUSG00000026229,ENSMUSG00000017221,ENSMUSG00000026869,ENSMUSG00000025487,ENSMUSG00000030603,ENSMUSG00000017428,ENSMUSG00000021178,ENSMUSG00000002102,ENSMUSG00000005625,ENSMUSG00000020720,ENSMUSG00000039067,ENSMUSG00000021737,ENSMUSG00000034218,ENSMUSG00000020708,ENSMUSG00000032869
ENSMUSG00000025784	7.53524	0.516343						REAC	p53-Independent G1/S DNA damage checkpoint	REAC:R-MMU-69613	0.0284489	1.54593	53	814	15	8671	ENSMUSG00000026229,ENSMUSG00000017221,ENSMUSG00000026869,ENSMUSG00000025487,ENSMUSG00000030603,ENSMUSG00000017428,ENSMUSG00000021178,ENSMUSG00000002102,ENSMUSG00000005625,ENSMUSG00000020720,ENSMUSG00000039067,ENSMUSG00000021737,ENSMUSG00000020708,ENSMUSG00000032113,ENSMUSG00000032869
ENSMUSG00000020717	4.60721	1.30807						REAC	p53-Independent DNA Damage Response	REAC:R-MMU-69610	0.0284489	1.54593	53	814	15	8671	ENSMUSG00000026229,ENSMUSG00000017221,ENSMUSG00000026869,ENSMUSG00000025487,ENSMUSG00000030603,ENSMUSG00000017428,ENSMUSG00000021178,ENSMUSG00000002102,ENSMUSG00000005625,ENSMUSG00000020720,ENSMUSG00000039067,ENSMUSG00000021737,ENSMUSG00000020708,ENSMUSG00000032113,ENSMUSG00000032869
ENSMUSG00000099906	1.28642	-0.664504						REAC	Ubiquitin Mediated Degradation of Phosphorylated Cdc25A	REAC:R-MMU-69601	0.0284489	1.54593	53	814	15	8671	ENSMUSG00000026229,ENSMUSG00000017221,ENSMUSG00000026869,ENSMUSG00000025487,ENSMUSG00000030603,ENSMUSG00000017428,ENSMUSG00000021178,ENSMUSG00000002102,ENSMUSG00000005625,ENSMUSG00000020720,ENSMUSG00000039067,ENSMUSG00000021737,ENSMUSG00000020708,ENSMUSG00000032113,ENSMUSG00000032869
ENSMUSG00000000753	1.56095	0.232419						REAC	CDK-mediated phosphorylation and removal of Cdc6	REAC:R-MMU-69017	0.0337344	1.47193	72	814	18	8671	ENSMUSG00000026229,ENSMUSG00000017221,ENSMUSG00000026869,ENSMUSG00000025487,ENSMUSG00000029176,ENSMUSG00000030603,ENSMUSG00000017428,ENSMUSG00000038416,ENSMUSG00000021178,ENSMUSG00000002102,ENSMUSG00000005625,ENSMUSG00000020720,ENSMUSG00000039067,ENSMUSG00000021737,ENSMUSG00000020235,ENSMUSG00000020708,ENSMUSG00000032869,ENSMUSG00000014355
ENSMUSG00000048583	3.24165	-0.879379						REAC	Regulation of HSF1-mediated heat shock response	REAC:R-MMU-3371453	0.0353602	1.45149	66	814	17	8671	ENSMUSG00000022556,ENSMUSG00000036678,ENSMUSG00000032939,ENSMUSG00000015656,ENSMUSG00000039509,ENSMUSG00000052798,ENSMUSG00000079614,ENSMUSG00000025757,ENSMUSG00000014195,ENSMUSG00000035351,ENSMUSG00000027509,ENSMUSG00000049792,ENSMUSG00000032932,ENSMUSG00000034218,ENSMUSG00000042215,ENSMUSG00000038759,ENSMUSG00000033712
ENSMUSG00000026564	3.20199	1.20384						REAC	RNA Polymerase I Transcription Termination	REAC:R-MMU-73863	0.0387593	1.41162	27	814	10	8671	ENSMUSG00000028318,ENSMUSG00000021639,ENSMUSG00000001524,ENSMUSG00000027395,ENSMUSG00000047649,ENSMUSG00000029387,ENSMUSG00000004667,ENSMUSG00000014767,ENSMUSG00000059669,ENSMUSG00000024382
ENSMUSG00000027132	1.05852	1.82803						REAC	Cyclin A:Cdk2-associated events at S phase entry	REAC:R-MMU-69656	0.0409223	1.38804	73	814	18	8671	ENSMUSG00000026229,ENSMUSG00000029686,ENSMUSG00000017221,ENSMUSG00000026869,ENSMUSG00000025487,ENSMUSG00000030603,ENSMUSG00000017428,ENSMUSG00000021178,ENSMUSG00000002102,ENSMUSG00000006728,ENSMUSG00000005625,ENSMUSG00000070348,ENSMUSG00000020720,ENSMUSG00000039067,ENSMUSG00000021737,ENSMUSG00000020235,ENSMUSG00000020708,ENSMUSG00000032869
ENSMUSG00000020585	0.863816	1.65927						REAC	APC/C:Cdc20 mediated degradation of Securin	REAC:R-MMU-174154	0.0433155	1.36336	67	814	17	8671	ENSMUSG00000026229,ENSMUSG00000017221,ENSMUSG00000026869,ENSMUSG00000025487,ENSMUSG00000029176,ENSMUSG00000030603,ENSMUSG00000017428,ENSMUSG00000038416,ENSMUSG00000021178,ENSMUSG00000002102,ENSMUSG00000005625,ENSMUSG00000020720,ENSMUSG00000039067,ENSMUSG00000021737,ENSMUSG00000020708,ENSMUSG00000032869,ENSMUSG00000014355
ENSMUSG00000040181	1.84503	0.156142						REAC	G1/S DNA Damage Checkpoints	REAC:R-MMU-69615	0.0433155	1.36336	67	814	17	8671	ENSMUSG00000026229,ENSMUSG00000017221,ENSMUSG00000026869,ENSMUSG00000025487,ENSMUSG00000030603,ENSMUSG00000017428,ENSMUSG00000021178,ENSMUSG00000002102,ENSMUSG00000005625,ENSMUSG00000020720,ENSMUSG00000039067,ENSMUSG00000021737,ENSMUSG00000034218,ENSMUSG00000020708,ENSMUSG00000032113,ENSMUSG00000032869,ENSMUSG00000038116
ENSMUSG00000055027	2.72317	0.192582						REAC	Cross-presentation of soluble exogenous antigens (endosomes)	REAC:R-MMU-1236978	0.0441063	1.3555	49	814	14	8671	ENSMUSG00000026229,ENSMUSG00000017221,ENSMUSG00000026869,ENSMUSG00000025487,ENSMUSG00000030603,ENSMUSG00000017428,ENSMUSG00000021178,ENSMUSG00000002102,ENSMUSG00000005625,ENSMUSG00000020720,ENSMUSG00000039067,ENSMUSG00000021737,ENSMUSG00000020708,ENSMUSG00000032869
ENSMUSG00000041779	2.69648	2.56395
ENSMUSG00000087579	8.27495	0.481235
ENSMUSG00000020439	2.0344	1.35981
ENSMUSG00000027559	9.4221	1.09174
ENSMUSG00000021508	5.10795	-1.89793
ENSMUSG00000012428	3.08085	1.24301
ENSMUSG00000075307	6.27366	0.0253388
ENSMUSG00000027848	2.87839	0.789025
ENSMUSG00000019139	1.41816	0.467938
ENSMUSG00000006542	3.86389	1.26781
ENSMUSG00000026594	1.53126	0.0889583
ENSMUSG00000042675	1.2351	-2.36708
ENSMUSG00000067818	1.92011	-0.667804
ENSMUSG00000030107	2.1105	2.19926
ENSMUSG00000026249	1.78428	4.29727
ENSMUSG00000026208	1.07925	-1.66911
ENSMUSG00000067071	1.34387	1.31819
ENSMUSG00000041695	8.5853	-0.918158
ENSMUSG00000057123	5.95616	1.158
ENSMUSG00000026489	2.78402	1.63601
ENSMUSG00000034427	8.365	0.205658
ENSMUSG00000007908	8.10572	0.72209
ENSMUSG00000018906	2.22846	-0.564679
ENSMUSG00000068105	8.47908	1.68196
ENSMUSG00000073131	1.15248	0.737483
ENSMUSG00000052684	1.84854	1.70229
ENSMUSG00000003559	1.54129	-1.1016
ENSMUSG00000032702	4.606	2.9351
ENSMUSG00000031021	0.901315	-1.03094
ENSMUSG00000047485	8.23228	4.12185
ENSMUSG00000020181	2.14474	-0.595549
ENSMUSG00000020908	7.85359	1.82912
ENSMUSG00000031137	2.11776	0.790943
ENSMUSG00000015093	8.84262	-0.135618
ENSMUSG00000026003	0.741748	NA
ENSMUSG00000030711	7.46623	0.356651
ENSMUSG00000043719	7.93126	-0.407311
ENSMUSG00000028392	8.09344	2.74723
ENSMUSG00000006221	5.83369	-0.3007
ENSMUSG00000023367	1.10406	0.999394
ENSMUSG00000106288	7.83265	0.863811
ENSMUSG00000022090	4.7888	0.0216068
ENSMUSG00000001018	1.04083	1.16042
ENSMUSG00000045414	1.17954	-0.696531
ENSMUSG00000033174	1.75442	1.83487
ENSMUSG00000039103	1.43798	-0.220434
ENSMUSG00000007617	1.37421	0.309173
ENSMUSG00000047242	2.40303	2.30445
ENSMUSG00000050103	5.21272	-1.02616
ENSMUSG00000039328	1.37144	0.187821
ENSMUSG00000022540	1.88252	3.23499
ENSMUSG00000067780	7.47531	-0.222732
ENSMUSG00000031990	0.770207	0.235636
ENSMUSG00000031683	0.764726	2.04757
ENSMUSG00000029231	3.56805	0.810471
ENSMUSG00000029810	0.998494	-0.915602
ENSMUSG00000038930	2.32777	3.76516
ENSMUSG00000037095	8.65687	1.67311
ENSMUSG00000038132	0.931193	1.19387
ENSMUSG00000034648	1.11862	-0.127663
ENSMUSG00000036545	3.41757	1.38204
ENSMUSG00000031503	2.69627	2.62524
ENSMUSG00000024678	2.85221	-3.08182
ENSMUSG00000043154	1.73657	0.488643
ENSMUSG00000041261	5.35959	3.04559
ENSMUSG00000048776	7.47666	-0.230623
ENSMUSG00000056643	8.41408	-1.90773
ENSMUSG00000072812	1.29587	0.18349
ENSMUSG00000017002	4.46624	1.70834
ENSMUSG00000067219	2.39366	0.785699
ENSMUSG00000028328	3.2519	-0.769415
ENSMUSG00000037855	2.95629	-1.01266
ENSMUSG00000033182	5.47473	2.17383
ENSMUSG00000019528	1.03189	-1.89491
ENSMUSG00000018648	1.27818	2.19896
ENSMUSG00000013523	2.25444	2.8757
ENSMUSG00000064115	7.69252	1.56175
ENSMUSG00000027438	1.34929	-0.777545
ENSMUSG00000062488	7.07808	4.99073
ENSMUSG00000029757	5.92675	0.699036
ENSMUSG00000032085	2.64939	-0.918445
ENSMUSG00000041771	8.17007	-0.307316
ENSMUSG00000040690	4.09189	0.644553
ENSMUSG00000030255	1.39694	0.602592
ENSMUSG00000023336	4.79418	1.26891
ENSMUSG00000019818	0.908903	1.07593
ENSMUSG00000039706	6.03369	1.28752
ENSMUSG00000004891	1.63647	1.28261
ENSMUSG00000021200	4.64449	-0.22742
ENSMUSG00000028128	3.85441	1.47237
ENSMUSG00000028496	2.43877	0.727337
ENSMUSG00000020340	8.3455	2.37982
ENSMUSG00000021597	1.12733	1.89083
ENSMUSG00000050777	2.30167	0.133063
ENSMUSG00000038271	1.61132	0.635549
ENSMUSG00000029189	6.88892	1.00594
ENSMUSG00000038763	3.30561	-0.899665
ENSMUSG00000024854	1.50909	0.0938692
ENSMUSG00000029103	1.04474	-0.683923
ENSMUSG00000021182	2.91191	0.715846
ENSMUSG00000018042	0.679736	2.81262
ENSMUSG00000031129	0.967825	0.827894
ENSMUSG00000027520	1.50464	3.86366
ENSMUSG00000058056	2.25853	-1.9942
ENSMUSG00000024076	7.11804	-1.03071
ENSMUSG00000036570	1.39973	0.824405
ENSMUSG00000039529	2.88949	0.366193
ENSMUSG00000026853	0.807332	0.298216
ENSMUSG00000022803	2.59721	-1.56894
ENSMUSG00000050288	2.57784	-0.424517
ENSMUSG00000022337	0.878593	1.62575
ENSMUSG00000024538	0.712013	1.87125
ENSMUSG00000024043	1.1633	-0.963761
ENSMUSG00000086918	7.60511	1.89289
ENSMUSG00000101746	4.01158	-0.987611
ENSMUSG00000091405	3.79275	0.11467
ENSMUSG00000001473	1.18932	-1.77278
ENSMUSG00000005958	4.05545	2.1566
ENSMUSG00000024381	1.06432	3.07421
ENSMUSG00000036006	4.52364	-0.643764
ENSMUSG00000056091	0.718513	0.211415
ENSMUSG00000025069	5.32976	-0.55448
ENSMUSG00000037736	3.87218	-0.642603
ENSMUSG00000029762	0.62531	1.80419
ENSMUSG00000038463	0.901831	0.213492
ENSMUSG00000045180	3.93056	-1.66013
ENSMUSG00000009647	1.05246	1.70229
ENSMUSG00000033082	7.51565	-0.719939
ENSMUSG00000046603	2.71332	0.415253
ENSMUSG00000032589	7.57785	-0.188212
ENSMUSG00000021622	6.77408	1.51529
ENSMUSG00000037032	1.97343	-0.306539
ENSMUSG00000025129	7.4869	1.58388
ENSMUSG00000022215	1.24161	1.96374
ENSMUSG00000030433	4.9942	-0.403221
ENSMUSG00000049536	1.95088	-0.0217244
ENSMUSG00000026479	2.32673	1.22985
ENSMUSG00000021061	6.15449	1.62213
ENSMUSG00000027489	5.07681	0.432155
ENSMUSG00000028195	1.8932	1.88255
ENSMUSG00000020150	1.58338	2.21602
ENSMUSG00000058589	6.90599	-1.5813
ENSMUSG00000036611	2.88494	-0.202917
ENSMUSG00000013584	8.19146	-0.0460834
ENSMUSG00000058297	7.63061	-0.0515967
ENSMUSG00000041845	1.5254	-0.654596
ENSMUSG00000036687	7.38451	0.437549
ENSMUSG00000021585	0.825009	1.41923
ENSMUSG00000025610	5.26824	0.723601
ENSMUSG00000037706	0.710385	0.506751
ENSMUSG00000021764	0.612972	0.766955
ENSMUSG00000040329	4.15356	0.820273
ENSMUSG00000026094	0.962221	0.482121
ENSMUSG00000032735	3.9162	-0.0766261
ENSMUSG00000020676	5.52672	-0.777545
ENSMUSG00000015354	1.55712	0.176558
ENSMUSG00000056602	2.00341	-2.6676
ENSMUSG00000032186	2.52375	0.835848
ENSMUSG00000043747	6.88243	-0.53024
ENSMUSG00000057315	1.23159	NA
ENSMUSG00000031519	1.11123	0.707379
ENSMUSG00000022995	1.31917	0.270808
ENSMUSG00000010342	7.61097	3.12794
ENSMUSG00000042895	7.26839	2.17766
ENSMUSG00000036356	2.10236	-1.8071
ENSMUSG00000007867	0.892954	0.345334
ENSMUSG00000034379	7.5677	0.624485
ENSMUSG00000024371	4.67651	1.15963
ENSMUSG00000033578	1.85464	-0.0287434
ENSMUSG00000075225	4.64441	1.89366
ENSMUSG00000086324	1.4398	0.754925
ENSMUSG00000019933	1.63601	1.94174
ENSMUSG00000033316	7.33935	0.837401
ENSMUSG00000031295	1.29823	2.1547
ENSMUSG00000026748	1.79937	-0.0270132
ENSMUSG00000104917	4.75568	0.0802067
ENSMUSG00000055489	1.949	-0.110317
ENSMUSG00000032372	5.39981	-0.481401
ENSMUSG00000068566	0.711562	2.60029
ENSMUSG00000008658	4.26335	1.88013
ENSMUSG00000036103	1.41244	1.22518
ENSMUSG00000029130	7.22639	-0.591063
ENSMUSG00000004939	6.77366	0.923813
ENSMUSG00000020681	3.79501	6.93563
ENSMUSG00000023965	2.16344	-0.44216
ENSMUSG00000028555	7.22885	1.3957
ENSMUSG00000099465	4.6101	-1.15165
ENSMUSG00000047419	2.35333	2.56592
ENSMUSG00000046179	1.53103	1.5868
ENSMUSG00000039179	5.11791	-0.0222558
ENSMUSG00000009487	3.8349	-1.39883
ENSMUSG00000022123	6.58298	-0.0983422
ENSMUSG00000021108	5.43092	0.491868
ENSMUSG00000040680	6.2558	0.681595
ENSMUSG00000047330	11.2318	-0.298599
ENSMUSG00000066705	1.21464	-0.995943
ENSMUSG00000032737	1.51565	NA
ENSMUSG00000003363	1.26839	3.54462
ENSMUSG00000040852	1.86486	-2.91893
ENSMUSG00000061859	1.59175	0.0577194
ENSMUSG00000054446	7.44715	-0.129063
ENSMUSG00000021448	7.21495	0.289121
ENSMUSG00000023232	1.03326	4.81012
ENSMUSG00000037762	8.08922	5.78718
ENSMUSG00000024357	1.25245	1.68127
ENSMUSG00000036390	0.880931	1.54931
ENSMUSG00000055926	7.71612	-0.720245
ENSMUSG00000030674	7.24465	2.87615
ENSMUSG00000031543	1.89676	0.908281
ENSMUSG00000062257	6.5514	0.932468
ENSMUSG00000031708	0.65439	2.27238
ENSMUSG00000070424	5.11775	2.84709
ENSMUSG00000025140	1.51803	0.0342207
ENSMUSG00000101111	1.04427	0.0398642
ENSMUSG00000037605	3.59376	0.932692
ENSMUSG00000038403	7.38602	0.78394
ENSMUSG00000038695	0.916428	-0.442274
ENSMUSG00000028035	0.901708	3.75223
ENSMUSG00000040562	1.52176	-0.598033
ENSMUSG00000016128	1.31905	0.691676
ENSMUSG00000049641	0.976778	0.845708
ENSMUSG00000031022	4.00304	5.78183
ENSMUSG00000069919	5.30868	1.33725
ENSMUSG00000030805	0.801652	0.586419
ENSMUSG00000048387	6.50995	0.571805
ENSMUSG00000047501	7.44625	1.49599
ENSMUSG00000032532	7.58818	0.483143
ENSMUSG00000029070	0.924154	0.145953
ENSMUSG00000022940	1.05721	-1.30167
ENSMUSG00000003865	1.65653	2.06477
ENSMUSG00000025525	1.09813	2.82004
ENSMUSG00000040407	1.0092	0.608165
ENSMUSG00000026027	1.11726	-1.49604
ENSMUSG00000033777	5.76158	1.52851
ENSMUSG00000036526	6.43903	0.667196
ENSMUSG00000021615	1.31193	6.47187
ENSMUSG00000015090	2.09874	1.27823
ENSMUSG00000035258	1.87892	3.60767
ENSMUSG00000021009	1.74038	0.694125
ENSMUSG00000030693	7.08669	1.40725
ENSMUSG00000022893	1.35872	0.374578
ENSMUSG00000033770	6.47006	0.970768
ENSMUSG00000090066	1.4144	-2.11261
ENSMUSG00000026814	2.33364	9.52217
ENSMUSG00000032179	7.64381	-1.20476
ENSMUSG00000036698	1.04575	1.83506
ENSMUSG00000026251	1.02792	-1.95812
ENSMUSG00000031425	4.03918	6.73455
ENSMUSG00000053192	1.39202	NA
ENSMUSG00000039450	2.62479	0.533857
ENSMUSG00000006457	1.30997	-0.888387
ENSMUSG00000046610	8.3282	0.103211
ENSMUSG00000085980	7.3607	0.422041
ENSMUSG00000026670	1.39125	-0.174803
ENSMUSG00000097183	2.4543	0.300205
ENSMUSG00000024425	0.669555	0.000409392
ENSMUSG00000030629	0.481538	-0.186116
ENSMUSG00000023249	1.38504	-0.915305
ENSMUSG00000023921	0.769074	0.175502
ENSMUSG00000020737	0.584187	5.1204
ENSMUSG00000032383	0.72945	2.19502
ENSMUSG00000026309	0.767911	-0.0881049
ENSMUSG00000045094	6.96145	-0.314447
ENSMUSG00000036596	8.00799	-0.357681
ENSMUSG00000057723	6.37035	-0.745538
ENSMUSG00000033565	0.990492	0.548682
ENSMUSG00000021701	1.39259	2.93013
ENSMUSG00000042686	1.092	2.38952
ENSMUSG00000030301	1.10536	0.670444
ENSMUSG00000023067	1.03832	-1.90115
ENSMUSG00000039005	1.55704	0.678031
ENSMUSG00000049001	7.95545	-0.465204
ENSMUSG00000024208	0.82287	-0.654341
ENSMUSG00000056328	5.55618	6.21451
ENSMUSG00000049687	4.34332	0.469208
ENSMUSG00000106432	7.10222	2.7281
ENSMUSG00000034675	1.06685	-1.36195
ENSMUSG00000026424	7.92005	-1.58986
ENSMUSG00000031283	3.30702	2.36596
ENSMUSG00000048772	2.24021	0.906702
ENSMUSG00000023055	1.09625	0.0762413
ENSMUSG00000049382	2.18012	0.591626
ENSMUSG00000032006	5.08137	1.04579
ENSMUSG00000021591	1.21776	0.0198416
ENSMUSG00000002329	1.00569	-0.638913
ENSMUSG00000048096	7.3456	1.1901
ENSMUSG00000043940	1.11563	0.9419
ENSMUSG00000025979	0.622321	0.891984
ENSMUSG00000040435	0.832097	-0.508856
ENSMUSG00000053062	2.50032	0.592149
ENSMUSG00000024827	4.21414	1.03387
ENSMUSG00000039007	1.36732	1.49207
ENSMUSG00000019359	7.04862	-1.22857
ENSMUSG00000048520	1.4525	4.01686
ENSMUSG00000041828	2.61778	0.237991
ENSMUSG00000021087	7.13432	-1.03388
ENSMUSG00000057193	0.867758	0.591891
ENSMUSG00000029417	5.04798	0.255038
ENSMUSG00000037418	2.69342	-1.67871
ENSMUSG00000022244	0.959436	0.662032
ENSMUSG00000032051	0.750455	0.123325
ENSMUSG00000047875	6.27419	3.55853
ENSMUSG00000061780	9.8301	-0.532236
ENSMUSG00000049872	4.02138	0.429496
ENSMUSG00000031532	0.567818	0.477315
ENSMUSG00000049526	7.06914	2.33248
ENSMUSG00000023905	0.636298	-0.384178
ENSMUSG00000028358	7.18858	0.571665
ENSMUSG00000019916	1.26514	3.30484
ENSMUSG00000043635	4.55735	-1.08318
ENSMUSG00000035235	1.13007	0.806868
ENSMUSG00000029759	0.889382	1.84821
ENSMUSG00000058728	7.82746	0.727031
ENSMUSG00000037994	6.48499	1.61217
ENSMUSG00000022912	0.865628	0.599092
ENSMUSG00000006958	3.89611	-0.0538692
ENSMUSG00000024885	1.01526	0.224388
ENSMUSG00000027360	7.62847	0.967439
ENSMUSG00000017817	1.67128	1.80246
ENSMUSG00000032324	0.679849	0.244439
ENSMUSG00000032010	1.4866	-1.22741
ENSMUSG00000052928	2.13695	1.13728
ENSMUSG00000042045	7.46606	0.394531
ENSMUSG00000053279	1.9266	-0.00222406
ENSMUSG00000030598	1.48467	2.3712
ENSMUSG00000041782	5.18585	-0.66543
ENSMUSG00000034724	0.808524	1.13703
ENSMUSG00000050064	1.61136	-1.40301
ENSMUSG00000026228	4.32853	0.550063
ENSMUSG00000025350	1.47359	-1.11489
ENSMUSG00000025272	2.22201	-0.0317829
ENSMUSG00000025172	5.38537	1.9238
ENSMUSG00000040666	2.37394	-1.02014
ENSMUSG00000023328	4.17613	0.919129
ENSMUSG00000079442	1.33675	-1.42051
ENSMUSG00000025964	6.79432	1.13936
ENSMUSG00000026277	0.836925	-0.171051
ENSMUSG00000032021	5.56906	0.82269
ENSMUSG00000062929	0.719984	0.181622
ENSMUSG00000040260	3.70681	-1.10167
ENSMUSG00000028573	1.34092	1.13728
ENSMUSG00000039065	1.42185	0.633407
ENSMUSG00000044252	1.03979	-0.785887
ENSMUSG00000037827	1.70485	1.37424
ENSMUSG00000059741	6.84489	-0.903387
ENSMUSG00000025978	1.6785	0.692617
ENSMUSG00000022898	0.590064	0.681221
ENSMUSG00000097487	2.1364	0.46341
ENSMUSG00000029456	1.13825	0.399756
ENSMUSG00000007097	2.26205	0.0761706
ENSMUSG00000047446	0.962841	1.16171
ENSMUSG00000003062	0.671548	-0.840966
ENSMUSG00000023826	7.57299	0.691357
ENSMUSG00000052572	3.25229	-1.11982
ENSMUSG00000041399	7.10452	-0.00843453
ENSMUSG00000068699	1.01763	3.16743
ENSMUSG00000019055	1.67565	0.148923
ENSMUSG00000020836	1.81372	-0.591306
ENSMUSG00000037062	0.808888	5.0808
ENSMUSG00000034164	7.59056	1.45857
ENSMUSG00000051373	3.53442	-0.0914708
ENSMUSG00000031901	1.72193	1.09458
ENSMUSG00000034796	7.23207	5.87727
ENSMUSG00000029648	9.69864	-0.698153
ENSMUSG00000000253	1.91644	2.34057
ENSMUSG00000031737	6.68475	-0.503949
ENSMUSG00000046204	6.68864	-0.114871
ENSMUSG00000064370	0.525926	0.779829
ENSMUSG00000046856	7.71475	1.12409
ENSMUSG00000083567	0.75311	-0.42095
ENSMUSG00000026078	0.662828	10.4934
ENSMUSG00000021822	1.66461	-0.8625
ENSMUSG00000031576	4.74058	0.0379633
ENSMUSG00000024083	0.614283	2.48417
ENSMUSG00000056966	8.17132	1.99052
ENSMUSG00000042826	1.38367	2.55899
ENSMUSG00000040907	4.12643	0.319525
ENSMUSG00000024617	2.71337	0.134886
ENSMUSG00000020461	5.29221	0.194027
ENSMUSG00000028758	6.94019	0.215891
ENSMUSG00000022354	0.482542	1.16171
ENSMUSG00000044550	2.00967	4.1858
ENSMUSG00000032479	0.715382	0.473704
ENSMUSG00000051154	0.584073	-0.121666
ENSMUSG00000024731	6.94582	1.61758
ENSMUSG00000064080	4.8484	-0.265636
ENSMUSG00000033684	1.11698	-0.973284
ENSMUSG00000038602	6.75048	0.315369
ENSMUSG00000040584	5.31463	2.93961
ENSMUSG00000024910	6.70284	NA
ENSMUSG00000022800	0.694762	-0.897579
ENSMUSG00000019461	0.890727	1.04106
ENSMUSG00000070570	6.80275	-3.0787
ENSMUSG00000092397	6.6413	-0.0587474
ENSMUSG00000005148	1.95421	0.977825
ENSMUSG00000054072	1.93678	-1.28649
ENSMUSG00000104886	6.52622	0.823057
ENSMUSG00000029152	0.670782	3.41663
ENSMUSG00000044043	8.11738	0.493645
ENSMUSG00000036782	1.00786	-1.51039
ENSMUSG00000034327	0.992046	1.75372
ENSMUSG00000051043	4.63682	0.308906
ENSMUSG00000031538	1.88372	-0.208831
ENSMUSG00000058914	1.12834	1.85452
ENSMUSG00000031963	2.67972	-0.868415
ENSMUSG00000075706	0.468225	-0.139774
ENSMUSG00000033377	2.46959	-2.11178
ENSMUSG00000086298	5.87979	1.99398
ENSMUSG00000019809	1.00219	0.909847
ENSMUSG00000064341	0.504298	-0.615545
ENSMUSG00000028396	7.96004	0.994658
ENSMUSG00000047061	2.88534	-0.0501633
ENSMUSG00000020432	1.47223	4.61962
ENSMUSG00000047789	2.00918	0.655753
ENSMUSG00000045377	2.59563	2.60198
ENSMUSG00000038497	0.985552	-1.24756
ENSMUSG00000087473	6.01577	2.39652
ENSMUSG00000104951	4.0341	0.115384
ENSMUSG00000036158	7.44282	0.501734
ENSMUSG00000025583	0.972921	NA
ENSMUSG00000096215	4.96866	1.29374
ENSMUSG00000031176	0.709853	0.362985
ENSMUSG00000079557	0.822837	0.895276
ENSMUSG00000096546	6.53002	-1.42694
ENSMUSG00000070385	1.84701	0.0346566
ENSMUSG00000038072	2.01437	2.14786
ENSMUSG00000028698	1.58717	0.414059
ENSMUSG00000042870	1.48623	-1.10944
ENSMUSG00000035202	0.945065	2.83668
ENSMUSG00000002668	6.72464	0.261221
ENSMUSG00000024238	0.862754	0.42551
ENSMUSG00000047844	3.20314	1.49664
ENSMUSG00000063564	5.2483	0.199704
ENSMUSG00000026664	0.882609	-0.475165
ENSMUSG00000031509	6.88619	-0.605263
ENSMUSG00000069372	6.57385	-0.0442371
ENSMUSG00000025875	0.941639	-0.279025
ENSMUSG00000030246	0.771501	0.127265
ENSMUSG00000072235	0.530892	1.63291
ENSMUSG00000021815	2.42334	0.942811
ENSMUSG00000056144	6.53322	0.0916427
ENSMUSG00000033400	1.23723	5.35887
ENSMUSG00000015027	1.481	1.07918
ENSMUSG00000025498	2.20551	-0.0991537
ENSMUSG00000031970	1.73681	-0.411028
ENSMUSG00000024471	4.60212	1.31644
ENSMUSG00000026478	1.19	1.12552
ENSMUSG00000044600	0.527716	1.06548
ENSMUSG00000086915	3.6842	-1.31876
ENSMUSG00000025813	2.04137	1.65798
ENSMUSG00000009281	2.03847	0.600298
ENSMUSG00000026483	1.75302	1.83506
ENSMUSG00000053931	0.394173	NA
ENSMUSG00000031953	2.33107	-1.32263
ENSMUSG00000031007	0.442189	0.276278
ENSMUSG00000039891	2.96214	0.495156
ENSMUSG00000025400	5.3203	-1.72486
ENSMUSG00000047648	0.709778	0.292324
ENSMUSG00000039220	0.582794	1.37347
ENSMUSG00000004610	0.426053	0.82426
ENSMUSG00000063011	0.770513	2.24127
ENSMUSG00000031591	0.725095	0.579158
ENSMUSG00000068747	1.73685	2.79085
ENSMUSG00000027386	5.7426	-3.5207
ENSMUSG00000020866	6.28315	1.00175
ENSMUSG00000085956	5.96324	1.40108
ENSMUSG00000078815	6.24606	0.4949
ENSMUSG00000022040	3.60829	0.040013
ENSMUSG00000026072	0.73285	0.409287
ENSMUSG00000000739	4.21563	0.665032
ENSMUSG00000004032	0.85054	0.825489
ENSMUSG00000026342	0.764532	0.752641
ENSMUSG00000036298	7.76326	-0.604227
ENSMUSG00000099364	3.24353	1.32166
ENSMUSG00000055447	0.622041	0.134091
ENSMUSG00000039474	1.27839	3.04785
ENSMUSG00000072946	0.897619	4.57452
ENSMUSG00000020067	3.30639	-2.27242
ENSMUSG00000028608	0.554646	1.15221
ENSMUSG00000046491	3.34624	0.049467
ENSMUSG00000075027	6.56505	-2.02693
ENSMUSG00000028093	1.02279	3.84013
ENSMUSG00000057969	3.19865	0.518624
ENSMUSG00000085247	6.9089	0.706591
ENSMUSG00000026668	6.5738	0.0637154
ENSMUSG00000022696	5.25887	4.57874
ENSMUSG00000020513	1.71966	-0.287437
ENSMUSG00000049299	0.689529	2.13897
ENSMUSG00000034401	0.61674	0.526299
ENSMUSG00000034362	6.42914	1.16171
ENSMUSG00000102000	6.70254	1.41728
ENSMUSG00000063160	1.74842	1.53887
ENSMUSG00000026663	0.640455	-0.133876
ENSMUSG00000031886	7.7944	-0.635164
ENSMUSG00000036446	5.2854	-0.466356
ENSMUSG00000041020	6.42594	-1.57575
ENSMUSG00000043542	0.770813	5.11374
ENSMUSG00000039154	6.43507	-1.92927
ENSMUSG00000038859	0.885113	0.13712
ENSMUSG00000049100	4.04794	0.654232
ENSMUSG00000021565	7.69245	1.70748
ENSMUSG00000085479	4.95269	1.59466
ENSMUSG00000030852	0.919781	-0.330372
ENSMUSG00000026211	2.30992	-0.238949
ENSMUSG00000031274	5.05615	0.386745
ENSMUSG00000021879	2.02325	-0.386474
ENSMUSG00000019927	0.668803	6.1765
ENSMUSG00000028631	1.02318	-0.0864373
ENSMUSG00000062604	0.964068	3.13664
ENSMUSG00000026308	1.49079	-0.652882
ENSMUSG00000042115	7.72945	0.528254
ENSMUSG00000062380	0.931962	5.07063
ENSMUSG00000054675	3.89805	-0.345855
ENSMUSG00000023845	0.689678	0.155191
ENSMUSG00000104415	5.79848	-0.243743
ENSMUSG00000023153	6.3848	0.806358
ENSMUSG00000029860	0.742407	0.5545
ENSMUSG00000036093	0.834877	-5.06505
ENSMUSG00000089862	1.14353	0.280448
ENSMUSG00000105895	6.63679	1.616
ENSMUSG00000030894	0.601755	-1.25085
ENSMUSG00000055976	6.93146	1.69836
ENSMUSG00000052712	0.691142	0.943137
ENSMUSG00000078921	6.97172	2.68034
ENSMUSG00000030556	0.864892	-0.364623
ENSMUSG00000031758	1.39151	-0.411881
ENSMUSG00000029561	1.464	4.2361
ENSMUSG00000062515	8.33889	0.733596
ENSMUSG00000024048	0.370128	1.61999
ENSMUSG00000002803	1.73589	1.30191
ENSMUSG00000032719	6.48197	3.09972
ENSMUSG00000018599	1.72424	1.16171
ENSMUSG00000036334	2.0659	-0.132999
ENSMUSG00000038879	7.58726	NA
ENSMUSG00000001493	6.50616	3.27245
ENSMUSG00000018387	6.31995	-0.87569
ENSMUSG00000054034	3.69115	0.546995
ENSMUSG00000073929	7.60978	1.35234
ENSMUSG00000048368	2.39898	1.18082
ENSMUSG00000024168	3.68455	0.447477
ENSMUSG00000087594	3.3893	1.59132
ENSMUSG00000051851	2.10394	2.98736
ENSMUSG00000055653	2.53493	2.01495
ENSMUSG00000061576	2.86198	0.181623
ENSMUSG00000025537	3.86311	-1.08301
ENSMUSG00000054640	7.5648	0.715903
ENSMUSG00000068245	3.5247	3.26468
ENSMUSG00000027854	0.736647	0.0720327
ENSMUSG00000032366	0.522223	-0.782399
ENSMUSG00000006782	1.24851	2.06479
ENSMUSG00000021356	7.67909	2.26964
ENSMUSG00000010721	1.98202	-0.691145
ENSMUSG00000048486	0.86076	-0.626927
ENSMUSG00000027208	4.25909	6.74852
ENSMUSG00000043029	6.65028	0.635022
ENSMUSG00000039384	0.908982	-0.206647
ENSMUSG00000030443	1.80548	-0.2299
ENSMUSG00000054003	1.96498	0.604632
ENSMUSG00000022330	1.53647	-0.172874
ENSMUSG00000064351	0.559263	-0.671036
ENSMUSG00000003134	1.30091	-0.334387
ENSMUSG00000029407	0.673472	0.441624
ENSMUSG00000037606	1.05588	5.33494
ENSMUSG00000057182	5.48744	4.13544
ENSMUSG00000030591	0.427105	2.36359
ENSMUSG00000046442	2.29111	0.412779
ENSMUSG00000086283	6.32498	0.488171
ENSMUSG00000000308	6.33211	-1.90255
ENSMUSG00000079018	4.3096	4.03181
ENSMUSG00000034664	2.82437	2.71738
ENSMUSG00000069305	3.94223	0.420197
ENSMUSG00000024906	0.99806	0.693178
ENSMUSG00000020904	7.47906	0.472303
ENSMUSG00000057606	7.82414	-0.222808
ENSMUSG00000019920	0.43986	-1.72158
ENSMUSG00000031609	1.5639	1.41566
ENSMUSG00000060678	1.82618	-0.251381
ENSMUSG00000031253	0.848207	0.237288
ENSMUSG00000097574	1.90583	-0.653789
ENSMUSG00000003420	0.982419	0.72082
ENSMUSG00000038618	1.39573	-0.0325997
ENSMUSG00000022564	0.897905	1.35849
ENSMUSG00000028223	0.638409	1.33412
ENSMUSG00000074796	4.3947	0.0363157
ENSMUSG00000064284	0.985598	0.868578
ENSMUSG00000032177	3.71206	2.11098
ENSMUSG00000031502	1.78921	1.9108
ENSMUSG00000022365	0.510308	1.78896
ENSMUSG00000046761	6.62357	-0.139772
ENSMUSG00000019929	4.60731	1.02955
ENSMUSG00000105302	2.78535	0.147751
ENSMUSG00000010066	6.24455	1.8801
ENSMUSG00000027419	6.52929	0.626191
ENSMUSG00000020823	0.753877	-0.605663
ENSMUSG00000097048	0.988632	-0.411742
ENSMUSG00000030319	2.56687	-1.38873
ENSMUSG00000046337	1.96865	2.66779
ENSMUSG00000033021	0.833735	1.33174
ENSMUSG00000003721	0.693615	2.00494
ENSMUSG00000030281	0.893535	0.629204
ENSMUSG00000038807	2.75354	0.319582
ENSMUSG00000081058	6.23543	1.70229
ENSMUSG00000029490	2.48671	1.43291
ENSMUSG00000000631	1.1728	-1.46313
ENSMUSG00000042549	1.26081	2.25686
ENSMUSG00000029862	6.29631	-0.156794
ENSMUSG00000017747	1.71426	0.166798
ENSMUSG00000029361	6.61561	0.165456
ENSMUSG00000031442	6.79835	-0.0456083
ENSMUSG00000023902	6.58152	1.80635
ENSMUSG00000016481	0.601262	1.51253
ENSMUSG00000027068	6.81873	1.38439
ENSMUSG00000090035	1.43342	0.495835
ENSMUSG00000006611	1.1093	5.41642
ENSMUSG00000015745	1.13825	5.67948
ENSMUSG00000027188	5.49625	0.974651
ENSMUSG00000024487	0.701043	-1.17521
ENSMUSG00000045281	5.61129	-2.80389
ENSMUSG00000024210	2.34733	1.71825
ENSMUSG00000060594	1.33929	3.4788
ENSMUSG00000038967	1.70209	-1.35382
ENSMUSG00000026514	5.59515	-0.255836
ENSMUSG00000042828	4.04604	0.821809
ENSMUSG00000026644	6.20214	-1.45759
ENSMUSG00000025920	0.98016	-0.579758
ENSMUSG00000018604	2.2809	0.638477
ENSMUSG00000021665	0.92645	1.48566
ENSMUSG00000026427	0.542763	0.507451
ENSMUSG00000096992	6.63308	-2.16637
ENSMUSG00000054150	1.97903	0.143728
ENSMUSG00000041889	1.42407	1.1445
ENSMUSG00000061111	0.472683	0.253762
ENSMUSG00000036040	4.20994	-0.684311
ENSMUSG00000020230	0.609546	-0.640365
ENSMUSG00000068697	4.26011	2.11313
ENSMUSG00000021198	6.27001	0.706397
ENSMUSG00000054545	7.55427	0.580087
ENSMUSG00000005360	4.70528	-1.10903
ENSMUSG00000025213	3.22316	-0.0628807
ENSMUSG00000028295	0.978805	0.596354
ENSMUSG00000063659	0.897663	-0.865444
ENSMUSG00000028518	1.11409	1.11325
ENSMUSG00000064367	0.48176	-0.855319
ENSMUSG00000022890	0.363893	0.975952
ENSMUSG00000024127	0.874085	0.306105
ENSMUSG00000075707	7.32381	-0.0130159
ENSMUSG00000032198	1.43016	1.24197
ENSMUSG00000020363	2.80749	-0.75524
ENSMUSG00000021453	1.1528	1.56539
ENSMUSG00000052920	3.62754	-1.18598
ENSMUSG00000040919	6.15186	-1.76397
ENSMUSG00000061080	5.07363	2.07476
ENSMUSG00000032679	2.23858	0.301062
ENSMUSG00000002980	1.32124	-1.38747
ENSMUSG00000023942	0.546056	-0.256973
ENSMUSG00000034459	3.85263	4.71751
ENSMUSG00000031516	0.590936	1.30912
ENSMUSG00000033715	7.35129	-0.66539
ENSMUSG00000006315	0.484839	0.765926
ENSMUSG00000049565	4.27527	1.7682
ENSMUSG00000029309	4.36775	-0.225104
ENSMUSG00000024588	0.646214	2.79936
ENSMUSG00000042042	0.862318	0.712758
ENSMUSG00000038235	1.72007	1.78626
ENSMUSG00000028370	7.29741	-0.21041
ENSMUSG00000026986	6.62159	1.71572
ENSMUSG00000074264	4.81721	0.974717
ENSMUSG00000004473	3.52844	1.16774
ENSMUSG00000038650	0.566852	4.84491
ENSMUSG00000042807	1.63552	0.625184
ENSMUSG00000014782	4.45207	6.04689
ENSMUSG00000033487	0.92713	1.28681
ENSMUSG00000035799	4.32369	NA
ENSMUSG00000027341	0.665987	-0.217178
ENSMUSG00000034245	2.47337	0.876247
ENSMUSG00000086932	6.31897	0.927355
ENSMUSG00000086860	6.33816	0.28086
ENSMUSG00000021458	0.710266	0.949721
ENSMUSG00000041624	5.51827	0.476605
ENSMUSG00000038217	0.917553	1.72124
ENSMUSG00000064215	1.05453	2.66893
ENSMUSG00000050234	6.60599	0.2173
ENSMUSG00000039959	0.865093	0.222661
ENSMUSG00000036617	2.09503	0.811521
ENSMUSG00000103560	7.33692	0.567175
ENSMUSG00000051435	2.34578	0.674076
ENSMUSG00000041540	2.04141	0.887674
ENSMUSG00000028057	0.998447	-0.243957
ENSMUSG00000001891	1.08948	-0.782415
ENSMUSG00000064345	0.456933	0.735279
ENSMUSG00000001029	5.17787	-2.06952
ENSMUSG00000047067	1.15957	0.0817808
ENSMUSG00000073821	3.88031	-0.188314
ENSMUSG00000100680	2.06216	-0.0775259
ENSMUSG00000034165	0.680619	0.447506
ENSMUSG00000029167	2.45629	1.99324
ENSMUSG00000027680	0.583233	-0.605633
ENSMUSG00000040370	0.735855	-0.110576
ENSMUSG00000028070	0.550192	1.40099
ENSMUSG00000030353	1.84206	-4.69439
ENSMUSG00000049422	0.71293	4.45741
ENSMUSG00000022255	0.347875	-0.051416
ENSMUSG00000103928	6.55794	-0.240835
ENSMUSG00000020123	6.50996	-0.65895
ENSMUSG00000079445	6.29674	1.8938
ENSMUSG00000041895	0.66786	-0.814982
ENSMUSG00000020098	0.937952	0.376389
ENSMUSG00000031841	0.746284	0.902089
ENSMUSG00000107387	6.34641	-0.768808
ENSMUSG00000102336	6.09948	2.3413
ENSMUSG00000002778	0.751881	-0.191784
ENSMUSG00000026939	1.07464	-0.0671863
ENSMUSG00000024350	0.905432	0.435521
ENSMUSG00000026070	5.24356	NA
ENSMUSG00000074221	0.737898	-1.27068
ENSMUSG00000039195	0.712145	1.82409
ENSMUSG00000019878	0.793566	2.61614
ENSMUSG00000067001	7.12101	5.5588
ENSMUSG00000026576	0.824464	2.51971
ENSMUSG00000022012	2.42405	0.045868
ENSMUSG00000051728	7.15449	0.538323
ENSMUSG00000047230	7.13736	0.426263
ENSMUSG00000056900	2.10061	0.500802
ENSMUSG00000038668	1.01762	-0.750767
ENSMUSG00000029632	0.372204	-0.830909
ENSMUSG00000078853	2.13778	-0.559564
ENSMUSG00000021619	0.922396	0.31032
ENSMUSG00000021636	0.979438	4.56737
ENSMUSG00000026799	0.597332	0.205512
ENSMUSG00000000402	6.34681	1.22583
ENSMUSG00000069769	0.812556	3.99322
ENSMUSG00000035131	7.09036	5.73361
ENSMUSG00000029467	0.55852	0.409462
ENSMUSG00000069306	3.50357	-0.261482
ENSMUSG00000034845	2.56334	-0.440393
ENSMUSG00000009545	7.08627	1.52545
ENSMUSG00000000567	0.850546	-4.24839
ENSMUSG00000031634	0.519718	NA
ENSMUSG00000060924	6.75097	-1.00486
ENSMUSG00000028664	3.7102	1.18916
ENSMUSG00000001333	0.896301	-1.0856
ENSMUSG00000087355	6.1269	1.50031
ENSMUSG00000056486	1.28305	NA
ENSMUSG00000099338	6.53957	2.25882
ENSMUSG00000046671	0.579522	1.70204
ENSMUSG00000040280	3.66491	2.66662
ENSMUSG00000073063	4.69156	-0.680404
ENSMUSG00000044548	3.0505	0.594126
ENSMUSG00000030108	2.88949	1.16759
ENSMUSG00000097804	4.5748	-0.700615
ENSMUSG00000018995	1.52971	0.696603
ENSMUSG00000019820	0.565519	-0.922981
ENSMUSG00000103973	6.19542	3.50494
ENSMUSG00000038332	0.9808	0.321341
ENSMUSG00000021277	0.803676	-0.28888
ENSMUSG00000032047	0.395021	0.875966
ENSMUSG00000039115	4.70415	-1.88386
ENSMUSG00000039461	1.38664	0.461171
ENSMUSG00000019505	0.408124	0.813842
ENSMUSG00000024593	0.806599	1.6072
ENSMUSG00000025479	9.01954	0.758405
ENSMUSG00000026425	1.138	-1.60067
ENSMUSG00000027239	0.664257	1.23672
ENSMUSG00000017631	1.33115	0.731064
ENSMUSG00000027907	0.603839	2.27676
ENSMUSG00000103567	7.04132	1.40201
ENSMUSG00000025776	7.03035	-4.65804
ENSMUSG00000034723	1.04697	0.964165
ENSMUSG00000025075	6.27815	4.3003
ENSMUSG00000047656	1.54201	-0.213364
ENSMUSG00000090500	6.49374	1.01342
ENSMUSG00000029816	1.5512	0.263685
ENSMUSG00000048981	6.13018	0.566687
ENSMUSG00000029397	0.449083	-0.316189
ENSMUSG00000036855	7.00505	2.70485
ENSMUSG00000015312	0.659974	3.9675
ENSMUSG00000018196	0.543493	5.59882
ENSMUSG00000009995	0.962544	6.00196
ENSMUSG00000061816	6.04798	2.70485	Commonly upregulated genes in Young and Geriatric Sen SCs
ENSMUSG00000030399	8.58296	3.9675
ENSMUSG00000020475	6.89599	5.59882
ENSMUSG00000041324	10.0943	6.00196
ENSMUSG00000062694	6.53203	3.50627
ENSMUSG00000000031	3.58133	3.66077
ENSMUSG00000024236	2.96405	2.13064
ENSMUSG00000031785	6.88592	2.93212
ENSMUSG00000018893	8.75726	4.16016
ENSMUSG00000027996	6.5976	7.6599
ENSMUSG00000027750	5.55013	5.24285
ENSMUSG00000039376	3.58544	3.12239
ENSMUSG00000034898	8.74335	3.81788
ENSMUSG00000041476	9.20575	8.26627
ENSMUSG00000039899	5.35672	2.43057
ENSMUSG00000003665	4.61115	3.25653
ENSMUSG00000051456	6.57197	5.8934
ENSMUSG00000038239	7.3332	4.64191
ENSMUSG00000030557	1.72219	1.07306
ENSMUSG00000005583	6.0854	2.96095
ENSMUSG00000072941	4.50172	1.60443
ENSMUSG00000064339	1.09534	1.71267
ENSMUSG00000018166	5.2552	2.21608
ENSMUSG00000098098	5.70781	2.96693
ENSMUSG00000079037	2.46017	1.29287
ENSMUSG00000028116	11.8668	5.1307
ENSMUSG00000031097	3.8516	2.06288
ENSMUSG00000030996	12.169	7.99734
ENSMUSG00000028643	2.01918	1.28566
ENSMUSG00000075420	11.4893	4.032
ENSMUSG00000021388	7.31414	3.91472
ENSMUSG00000018845	5.19791	3.21856
ENSMUSG00000048442	9.9728	5.9752
ENSMUSG00000029683	10.8613	5.63874
ENSMUSG00000031740	2.61307	1.81232
ENSMUSG00000028649	1.98659	1.15132
ENSMUSG00000079471	4.82789	3.01598
ENSMUSG00000030592	3.20552	1.35665
ENSMUSG00000061462	10.4787	7.57478
ENSMUSG00000022951	2.82738	2.0103
ENSMUSG00000001827	10.8771	6.84357
ENSMUSG00000021390	3.41044	1.98597
ENSMUSG00000041548	3.54225	1.24182
ENSMUSG00000022754	7.16252	5.85446
ENSMUSG00000056888	2.97468	1.40245
ENSMUSG00000021091	9.43979	3.56085
ENSMUSG00000064337	1.49634	2.93464
ENSMUSG00000032925	9.00202	7.28379
ENSMUSG00000035642	2.10335	1.26066
ENSMUSG00000016024	5.37154	2.17564
ENSMUSG00000036256	5.81516	3.58933
ENSMUSG00000025175	9.64325	7.69238
ENSMUSG00000021319	9.27889	5.37702
ENSMUSG00000006435	3.17775	2.34895
ENSMUSG00000031957	9.56951	7.88533
ENSMUSG00000090877	2.69232	2.2023
ENSMUSG00000029061	5.79249	4.89789
ENSMUSG00000026828	9.8288	7.98061
ENSMUSG00000090439	6.69187	4.04644
ENSMUSG00000061353	2.61021	2.96229
ENSMUSG00000063646	9.62127	5.79402
ENSMUSG00000034394	9.22712	8.97681
ENSMUSG00000035357	9.2367	5.56643
ENSMUSG00000039405	2.83357	4.14812
ENSMUSG00000029661	3.09885	5.25464
ENSMUSG00000027797	2.20673	1.73614
ENSMUSG00000061762	6.04804	10.3272
ENSMUSG00000020218	8.98509	6.82356
ENSMUSG00000087364	9.35779	8.62097
ENSMUSG00000028773	3.63693	2.967
ENSMUSG00000024521	1.55338	1.27394
ENSMUSG00000032332	2.99211	3.4415
ENSMUSG00000060519	1.91842	1.56023
ENSMUSG00000024011	6.83599	7.48609
ENSMUSG00000037846	3.17418	2.95491
ENSMUSG00000091971	3.44353	1.75714
ENSMUSG00000026073	6.38257	4.49282
ENSMUSG00000086316	1.12954	1.43778
ENSMUSG00000020225	1.07575	0.978066
ENSMUSG00000022665	3.84997	4.94146
ENSMUSG00000055301	8.64557	8.17978
ENSMUSG00000026837	3.03918	3.91439
ENSMUSG00000018593	2.04906	2.24983
ENSMUSG00000055254	7.90225	1.64853
ENSMUSG00000028273	1.35121	0.784498
ENSMUSG00000068373	8.10195	6.81587
ENSMUSG00000037379	7.1419	8.42208
ENSMUSG00000003477	8.01241	4.39599
ENSMUSG00000023046	2.7211	3.14668
ENSMUSG00000005397	2.88669	2.9036
ENSMUSG00000006362	4.488	2.96325
ENSMUSG00000036002	2.98073	2.84614
ENSMUSG00000022371	3.97201	7.06896
ENSMUSG00000042254	6.76523	5.99106
ENSMUSG00000022108	1.1844	1.44804
ENSMUSG00000061689	1.6226	0.850655
ENSMUSG00000055943	0.808249	0.669792
ENSMUSG00000002107	0.956272	0.966829
ENSMUSG00000027868	1.96255	1.89265
ENSMUSG00000074896	4.14506	3.11131
ENSMUSG00000020241	2.53299	3.23961
ENSMUSG00000092341	1.13656	1.65479
ENSMUSG00000062760	5.27333	6.24822
ENSMUSG00000038580	7.24722	6.55596
ENSMUSG00000006014	7.64532	4.98701
ENSMUSG00000017969	2.46794	8.00012
ENSMUSG00000045776	7.79846	6.1315
ENSMUSG00000025790	1.65255	1.88476
ENSMUSG00000031521	1.35692	1.17568
ENSMUSG00000020053	3.00279	2.26645
ENSMUSG00000030793	2.67632	3.61461
ENSMUSG00000031877	8.29056	8.13447
ENSMUSG00000106106	1.18192	2.10846
ENSMUSG00000024810	2.85198	1.52603
ENSMUSG00000028364	2.53546	3.48808
ENSMUSG00000055172	5.31391	2.912
ENSMUSG00000010830	1.87842	1.77459
ENSMUSG00000073889	2.08069	1.60453
ENSMUSG00000018819	1.41293	1.317
ENSMUSG00000026628	2.22289	1.09673
ENSMUSG00000028517	2.13918	2.39564
ENSMUSG00000026574	2.65256	1.81618
ENSMUSG00000020473	2.52419	3.35813
ENSMUSG00000027111	2.87026	2.32655
ENSMUSG00000035373	4.94342	3.49298
ENSMUSG00000027800	2.22884	3.07472
ENSMUSG00000024302	2.45832	1.86322
ENSMUSG00000024544	3.17397	1.7855
ENSMUSG00000054364	1.98004	3.14076
ENSMUSG00000043613	10.0349	8.67212
ENSMUSG00000016756	7.18756	5.46041
ENSMUSG00000015013	1.38364	1.52617
ENSMUSG00000040152	1.7576	3.1754
ENSMUSG00000070469	8.08873	3.73668
ENSMUSG00000019210	1.13102	1.2492
ENSMUSG00000020954	1.04961	1.51677
ENSMUSG00000023022	2.0212	1.73759
ENSMUSG00000034205	3.07835	4.71352
ENSMUSG00000021876	2.47136	2.12882
ENSMUSG00000041607	5.10827	6.32585
ENSMUSG00000033544	4.18776	2.69937
ENSMUSG00000000792	3.93891	4.72329
ENSMUSG00000045573	5.74678	4.78495
ENSMUSG00000027859	2.50573	2.99858
ENSMUSG00000027339	7.00856	4.22886
ENSMUSG00000021917	0.688856	0.999945
ENSMUSG00000023087	1.5154	2.86828
ENSMUSG00000035385	5.24584	3.53666
ENSMUSG00000097028	8.56355	8.60486
ENSMUSG00000030351	7.23068	3.70693
ENSMUSG00000031523	1.87636	1.20608
ENSMUSG00000028597	1.47788	1.6183
ENSMUSG00000003541	2.4292	2.22001
ENSMUSG00000060703	1.44275	1.58735
ENSMUSG00000031570	1.72147	1.45236
ENSMUSG00000026688	1.75149	1.87082
ENSMUSG00000027900	0.88996	0.870221
ENSMUSG00000025268	1.29951	1.44619
ENSMUSG00000019326	4.91392	4.24086
ENSMUSG00000060675	1.71059	1.5937
ENSMUSG00000038587	2.6467	3.46045
ENSMUSG00000078350	5.08293	5.20088
ENSMUSG00000029158	8.51881	7.79293
ENSMUSG00000031375	3.46303	1.84591
ENSMUSG00000038387	1.04095	1.10777
ENSMUSG00000050737	2.11324	2.3841
ENSMUSG00000073418	6.51862	2.56004
ENSMUSG00000026042	1.9243	3.47867
ENSMUSG00000021094	1.41541	1.07725
ENSMUSG00000048970	1.18762	1.53805
ENSMUSG00000024909	1.36788	1.37181
ENSMUSG00000021943	10.6734	9.86169
ENSMUSG00000096956	2.844	3.97675
ENSMUSG00000028047	2.51635	4.23586
ENSMUSG00000046718	1.36371	2.55569
ENSMUSG00000036564	2.03205	2.99161
ENSMUSG00000027447	1.03132	2.30506
ENSMUSG00000036199	0.589289	1.11206
ENSMUSG00000029201	1.4703	1.746
ENSMUSG00000019539	1.85393	2.16209
ENSMUSG00000052713	2.15086	2.14543
ENSMUSG00000045932	3.55634	2.90855
ENSMUSG00000029185	1.6525	1.62576
ENSMUSG00000003355	1.74187	2.33713
ENSMUSG00000029675	7.45041	7.80239
ENSMUSG00000037370	4.03569	2.23225
ENSMUSG00000001119	1.76456	2.47524
ENSMUSG00000037872	8.01442	7.87792
ENSMUSG00000076258	1.80044	1.47937
ENSMUSG00000037876	0.784301	1.21809
ENSMUSG00000035296	7.76184	4.0531
ENSMUSG00000022844	1.51524	1.83982
ENSMUSG00000044734	2.54232	2.27766
ENSMUSG00000030772	7.2933	4.83255
ENSMUSG00000022018	1.67234	2.39652
ENSMUSG00000029664	2.2177	1.49956
ENSMUSG00000035692	2.54797	2.36449
ENSMUSG00000039683	6.71733	4.89931
ENSMUSG00000078920	4.2514	3.52896
ENSMUSG00000031839	0.637089	0.707341
ENSMUSG00000060572	3.48462	3.37349
ENSMUSG00000033460	2.64514	2.0553
ENSMUSG00000039062	4.69306	2.20786
ENSMUSG00000024646	1.09989	1.42377
ENSMUSG00000075702	2.16659	2.96399
ENSMUSG00000026833	1.0982	2.93344
ENSMUSG00000026043	3.34178	4.99082
ENSMUSG00000017707	0.642445	0.706871
ENSMUSG00000070867	7.28276	2.7134
ENSMUSG00000038527	7.30347	8.5454
ENSMUSG00000001604	2.22118	1.86421
ENSMUSG00000026532	7.31673	6.26353
ENSMUSG00000028108	1.9956	1.51912
ENSMUSG00000032322	4.49053	2.32343
ENSMUSG00000073155	0.776866	1.40375
ENSMUSG00000090841	0.624307	1.39503
ENSMUSG00000009549	0.699344	0.779088
ENSMUSG00000027368	2.93751	5.21364
ENSMUSG00000043415	3.70013	1.61736
ENSMUSG00000008540	1.77001	2.90098
ENSMUSG00000043943	3.5782	2.88477
ENSMUSG00000018672	2.31354	2.73517
ENSMUSG00000038521	5.77372	2.62833
ENSMUSG00000031111	7.10356	6.18644
ENSMUSG00000035969	3.48501	2.11074
ENSMUSG00000038074	2.23486	2.24729
ENSMUSG00000021702	7.40449	7.88487
ENSMUSG00000064363	0.663646	0.930985
ENSMUSG00000024529	3.7112	4.04766
ENSMUSG00000056174	7.08498	7.87632
ENSMUSG00000000693	4.9689	3.29453
ENSMUSG00000031342	2.14004	1.8717
ENSMUSG00000031189	7.59911	5.04262
ENSMUSG00000026131	1.18568	1.41595
ENSMUSG00000001131	1.41223	2.27106
ENSMUSG00000028788	0.645755	0.966816
ENSMUSG00000038803	0.825724	1.36837
ENSMUSG00000038175	1.58016	1.93505
ENSMUSG00000028849	0.738186	2.13917
ENSMUSG00000032246	2.9216	3.13194
ENSMUSG00000074743	3.64653	3.86435
ENSMUSG00000075701	0.74847	1.42693
ENSMUSG00000047459	0.625987	0.86279
ENSMUSG00000073616	0.633353	1.91747
ENSMUSG00000029571	1.15156	1.61675
ENSMUSG00000023885	2.50057	2.78771
ENSMUSG00000020186	0.965033	2.09185
ENSMUSG00000040883	1.47474	1.56887
ENSMUSG00000016087	7.06552	2.66125
ENSMUSG00000090272	4.16317	2.58381
ENSMUSG00000043263	7.52284	4.08239
ENSMUSG00000016427	0.582861	1.93488
ENSMUSG00000049516	0.8885	1.08252
ENSMUSG00000002007	8.00254	4.07096
ENSMUSG00000004698	7.33228	8.18722
ENSMUSG00000066058	7.49143	3.92337
ENSMUSG00000021760	0.630592	0.87455
ENSMUSG00000052776	4.51102	2.57933
ENSMUSG00000003746	1.91332	2.99882
ENSMUSG00000031938	1.70195	2.71099
ENSMUSG00000040759	7.16017	7.34557
ENSMUSG00000023020	0.538687	0.798078
ENSMUSG00000037921	2.40438	1.84871
ENSMUSG00000059325	3.76897	2.48485
ENSMUSG00000024423	0.948856	2.14938
ENSMUSG00000001506	5.36913	6.2186
ENSMUSG00000017493	1.55384	2.54983
ENSMUSG00000020458	1.04054	2.6437
ENSMUSG00000015944	1.38572	1.98833
ENSMUSG00000005338	6.99899	9.29981
ENSMUSG00000019913	6.31481	7.24286
ENSMUSG00000023904	0.868421	1.01566
ENSMUSG00000029223	1.61257	2.92464
ENSMUSG00000039646	1.82979	2.45253
ENSMUSG00000018474	1.20171	1.52838
ENSMUSG00000026154	0.820348	1.09164
ENSMUSG00000020315	0.940911	0.888898
ENSMUSG00000090084	5.21716	3.16045
ENSMUSG00000065208	2.62181	2.36594
ENSMUSG00000000078	0.862791	1.61619
ENSMUSG00000037822	1.20594	2.06952
ENSMUSG00000030921	4.16151	4.08708
ENSMUSG00000048126	5.17538	4.46345
ENSMUSG00000029322	4.96926	5.03662
ENSMUSG00000027611	5.35724	3.66631
ENSMUSG00000028111	4.44276	3.05851
ENSMUSG00000026725	8.17638	5.81368
ENSMUSG00000032265	2.80487	2.58906
ENSMUSG00000052316	5.04103	4.79985
ENSMUSG00000024937	1.44762	1.64167
ENSMUSG00000020810	3.36776	2.77719
ENSMUSG00000025017	6.88278	2.4343
ENSMUSG00000032413	1.00322	1.53024
ENSMUSG00000055148	2.89091	4.04075
ENSMUSG00000030403	1.14521	1.2178
ENSMUSG00000021186	4.79399	2.77806
ENSMUSG00000021770	0.755823	1.04081
ENSMUSG00000023959	6.8936	3.80751
ENSMUSG00000022508	1.61589	2.66868
ENSMUSG00000002014	0.844678	1.2676
ENSMUSG00000048416	1.37929	2.13122
ENSMUSG00000028644	3.16321	6.29988
ENSMUSG00000056220	4.18073	2.68772
ENSMUSG00000066361	9.69799	8.31357
ENSMUSG00000001542	1.39961	1.90104
ENSMUSG00000066026	2.09028	2.47965
ENSMUSG00000026288	5.31479	2.99313
ENSMUSG00000039782	1.89718	2.0612
ENSMUSG00000013622	0.77454	0.863136
ENSMUSG00000105326	6.99169	3.22623
ENSMUSG00000022440	2.46881	4.67742
ENSMUSG00000032911	3.80357	3.84794
ENSMUSG00000046402	1.32086	3.2013
ENSMUSG00000030513	2.85331	3.66365
ENSMUSG00000022270	1.396	1.96936
ENSMUSG00000025085	1.09357	1.32157
ENSMUSG00000028226	6.93229	7.85532
ENSMUSG00000091345	6.86879	6.412
ENSMUSG00000053007	1.42143	2.52687
ENSMUSG00000026458	1.93647	2.33214
ENSMUSG00000102762	6.89934	3.42191
ENSMUSG00000032020	1.64666	1.65394
ENSMUSG00000032353	1.43376	2.14188
ENSMUSG00000028369	3.33233	2.28561
ENSMUSG00000024990	3.37376	3.73317
ENSMUSG00000031626	3.31173	5.17831
ENSMUSG00000039105	0.586764	1.53333
ENSMUSG00000032812	1.68914	3.13079
ENSMUSG00000034855	3.59109	3.44992
ENSMUSG00000029095	7.61097	6.33173
ENSMUSG00000063077	1.19333	1.00735
ENSMUSG00000030306	7.30828	4.11148
ENSMUSG00000024038	0.695207	1.47824
ENSMUSG00000045664	1.44732	1.78632
ENSMUSG00000032271	2.27343	2.92619
ENSMUSG00000051041	2.02146	6.96846
ENSMUSG00000022217	2.2327	2.56848
ENSMUSG00000030256	1.82034	3.18662
ENSMUSG00000031059	0.466722	0.784668
ENSMUSG00000050370	5.88857	2.42135
ENSMUSG00000026255	4.10445	3.88432
ENSMUSG00000085148	1.39007	1.79878
ENSMUSG00000005873	1.02406	1.68168
ENSMUSG00000018217	1.1543	1.38331
ENSMUSG00000000184	2.88168	2.75764
ENSMUSG00000019998	0.689294	0.914926
ENSMUSG00000039126	0.815152	2.20447
ENSMUSG00000096145	1.49735	2.68164
ENSMUSG00000067212	1.47104	1.90311
ENSMUSG00000031451	2.32349	1.89777
ENSMUSG00000030103	1.11902	2.22366
ENSMUSG00000054196	3.59668	6.50186
ENSMUSG00000017466	1.7658	2.48937
ENSMUSG00000032766	1.19886	1.66178
ENSMUSG00000002233	0.999721	1.20204
ENSMUSG00000005615	0.913113	1.63385
ENSMUSG00000024084	2.3057	4.22723
ENSMUSG00000022098	1.2454	2.27352
ENSMUSG00000020695	1.83293	3.13302
ENSMUSG00000051989	0.751104	0.924234
ENSMUSG00000033355	2.08775	2.13861
ENSMUSG00000031156	1.37038	1.47127
ENSMUSG00000065145	3.11364	4.40003
ENSMUSG00000050552	0.862193	2.29697
ENSMUSG00000031775	7.14492	6.86885
ENSMUSG00000026568	0.529939	1.15054
ENSMUSG00000003418	5.49303	4.15856
ENSMUSG00000042436	5.89298	3.72343
ENSMUSG00000036751	0.466842	0.799143
ENSMUSG00000048621	7.76067	4.30353
ENSMUSG00000000303	6.78917	5.66583
ENSMUSG00000029059	1.3399	2.29721
ENSMUSG00000070544	0.446956	0.920094
ENSMUSG00000042541	0.431244	1.96662
ENSMUSG00000031734	3.1977	6.36705
ENSMUSG00000053012	0.880597	1.11318
ENSMUSG00000022132	6.934	9.37078
ENSMUSG00000034744	1.73123	1.8418
ENSMUSG00000068196	3.28541	1.86348
ENSMUSG00000042613	1.27943	2.08149
ENSMUSG00000020300	1.18509	2.46708
ENSMUSG00000034810	3.44529	2.50213
ENSMUSG00000021643	0.860172	1.20173
ENSMUSG00000086695	5.641	2.99226
ENSMUSG00000045827	1.97794	2.93898
ENSMUSG00000027408	5.8684	2.89754
ENSMUSG00000091803	0.857291	1.25348
ENSMUSG00000006576	2.59129	3.63293
ENSMUSG00000028557	1.82676	1.65442
ENSMUSG00000091649	5.86225	3.88992
ENSMUSG00000001911	0.955661	1.42867
ENSMUSG00000027656	1.64686	2.12485
ENSMUSG00000064368	0.610805	1.43629
ENSMUSG00000048895	1.55571	2.58003
ENSMUSG00000033006	7.51374	6.00375
ENSMUSG00000040560	1.2929	1.75285
ENSMUSG00000004098	1.73007	2.79081
ENSMUSG00000040297	0.769244	1.19682
ENSMUSG00000002732	1.15962	1.9786
ENSMUSG00000014905	0.765532	1.4845
ENSMUSG00000069237	0.824604	1.53882
ENSMUSG00000031605	1.07359	1.56653
ENSMUSG00000020121	2.35235	4.42813
ENSMUSG00000042670	0.529688	0.746705
ENSMUSG00000022894	2.17044	3.0378
ENSMUSG00000032334	1.70221	3.66198
ENSMUSG00000073489	4.05168	3.03889
ENSMUSG00000064373	1.61222	2.40797
ENSMUSG00000047414	0.872671	1.33748
ENSMUSG00000024049	3.56492	3.3239
ENSMUSG00000019872	1.76926	1.80616
ENSMUSG00000001768	1.85202	3.3148
ENSMUSG00000063296	4.29986	5.63458
ENSMUSG00000070427	1.98008	2.42743
ENSMUSG00000026596	1.01813	1.7921
ENSMUSG00000025492	0.507839	1.33696
ENSMUSG00000064147	4.40731	7.04836
ENSMUSG00000050270	2.73379	5.5491
ENSMUSG00000022037	3.15135	2.73832
ENSMUSG00000039910	1.35015	2.45072
ENSMUSG00000026399	3.26659	2.34869
ENSMUSG00000038543	3.64022	2.63777
ENSMUSG00000015575	0.512463	1.23621
ENSMUSG00000040118	1.28133	1.32068
ENSMUSG00000046841	1.12982	3.03038
ENSMUSG00000051323	2.30463	2.73396
ENSMUSG00000026385	0.463893	1.49816
ENSMUSG00000070034	4.21599	2.8693
ENSMUSG00000039652	2.60258	2.86896
ENSMUSG00000037152	0.454819	0.943762
ENSMUSG00000046318	4.45182	4.90167
ENSMUSG00000039914	2.49609	1.56637
ENSMUSG00000031994	5.5879	7.07607
ENSMUSG00000022452	0.461469	1.19832
ENSMUSG00000052485	1.71728	2.52284
ENSMUSG00000021379	3.69553	3.12795
ENSMUSG00000026109	1.82861	1.80141
ENSMUSG00000034868	0.595519	1.25466
ENSMUSG00000027202	6.15054	7.03878
ENSMUSG00000020205	1.24738	2.8174
ENSMUSG00000041736	0.379734	0.928064
ENSMUSG00000066406	0.867902	1.34575
ENSMUSG00000049804	1.80012	3.88558
ENSMUSG00000003032	1.36079	2.68837
ENSMUSG00000037852	1.93758	2.85198
ENSMUSG00000024143	0.961674	2.47624
ENSMUSG00000045362	6.74662	2.15591
ENSMUSG00000060802	0.732564	2.44849
ENSMUSG00000006731	3.56634	2.67726
ENSMUSG00000040466	0.930894	2.39784
ENSMUSG00000004285	0.564956	1.55892
ENSMUSG00000041836	2.80727	2.05274
ENSMUSG00000027347	6.63575	8.12333
ENSMUSG00000019975	1.06076	1.76618
ENSMUSG00000028648	0.520759	0.769679
ENSMUSG00000084786	0.427303	1.47942
ENSMUSG00000025555	1.65645	1.47655
ENSMUSG00000026896	1.98223	2.48808
ENSMUSG00000068417	2.67166	2.83999
ENSMUSG00000030562	3.81652	5.06871
ENSMUSG00000024953	0.576285	1.9793
ENSMUSG00000012017	6.25738	2.89139
ENSMUSG00000023982	3.15347	2.7658
ENSMUSG00000022817	2.46768	3.98396
ENSMUSG00000024486	0.785524	1.42809
ENSMUSG00000030659	1.60382	2.12463
ENSMUSG00000036372	0.564209	0.782518
ENSMUSG00000025579	0.959478	1.0055
ENSMUSG00000001123	1.81238	2.03541
ENSMUSG00000039156	0.964008	1.47826
ENSMUSG00000002020	4.02294	4.33796
ENSMUSG00000091514	4.24514	6.85013
ENSMUSG00000034463	2.89257	1.93979
ENSMUSG00000039519	6.32815	5.50623
ENSMUSG00000074218	1.42582	1.8574
ENSMUSG00000026223	0.550467	1.31829
ENSMUSG00000048388	2.41925	1.85633
ENSMUSG00000053819	0.66901	0.995007
ENSMUSG00000051185	1.20289	1.83273
ENSMUSG00000051111	7.10633	7.48118
ENSMUSG00000030587	4.31861	4.10744
ENSMUSG00000050395	5.36475	4.61173
ENSMUSG00000042284	3.11261	1.88652
ENSMUSG00000017057	0.773404	1.95041
ENSMUSG00000038351	1.84322	1.58632
ENSMUSG00000042682	0.391455	1.57655
ENSMUSG00000045659	3.18185	4.1931
ENSMUSG00000019843	1.88945	1.62436
ENSMUSG00000033039	1.6327	2.33592
ENSMUSG00000014313	0.38938	1.10515
ENSMUSG00000028641	1.58762	2.01518
ENSMUSG00000106918	0.497479	1.07054
ENSMUSG00000024754	1.0369	3.24928
ENSMUSG00000015501	0.890472	1.60517
ENSMUSG00000027087	0.822481	1.66337
ENSMUSG00000026069	0.878354	8.99671	Specifically upregulated genes in Geriatric Sen SCs
ENSMUSG00000022367	2.00919	4.7638
ENSMUSG00000079293	0.276573	6.69901
ENSMUSG00000028780	-4.5564	5.05718
ENSMUSG00000024030	3.75308	4.97328
ENSMUSG00000069792	0.798974	4.35992
ENSMUSG00000038855	-3.91664	4.22873
ENSMUSG00000049103	-0.733564	3.87877
ENSMUSG00000032487	-0.386823	5.71991
ENSMUSG00000033213	0.670549	3.41823
ENSMUSG00000032688	2.66269	4.20062
ENSMUSG00000020100	0.79206	2.88376
ENSMUSG00000026395	0.218655	3.19589
ENSMUSG00000022636	4.81841	3.313
ENSMUSG00000051343	1.40045	4.22023
ENSMUSG00000026656	0.696528	4.20467
ENSMUSG00000034765	1.09373	3.202
ENSMUSG00000000386	0.328812	6.60396
ENSMUSG00000030148	4.55158	3.47826
ENSMUSG00000045763	1.08814	4.36779
ENSMUSG00000015243	1.4082	3.28117
ENSMUSG00000006360	0.193644	2.26626
ENSMUSG00000032661	1.70145	8.78196
ENSMUSG00000021130	-0.139834	3.50557
ENSMUSG00000098557	0.319575	4.68074
ENSMUSG00000020077	-0.424517	3.25163
ENSMUSG00000021047	0.969697	6.89757
ENSMUSG00000026158	1.71971	4.125
ENSMUSG00000015305	-1.20471	3.47576
ENSMUSG00000060063	0.407573	3.21043
ENSMUSG00000030064	10.3839	6.30307
ENSMUSG00000057596	1.80902	4.54901
ENSMUSG00000103907	-0.834522	10.2253
ENSMUSG00000070780	-1.67281	4.33106
ENSMUSG00000056071	1.17561	7.59732
ENSMUSG00000069515	3.34111	4.51892
ENSMUSG00000026712	2.14726	3.57339
ENSMUSG00000036896	0.310127	2.8856
ENSMUSG00000005089	-0.766467	4.55781
ENSMUSG00000006800	1.16878	3.58686
ENSMUSG00000035493	2.6879	3.94968
ENSMUSG00000055435	-4.49512	3.41846
ENSMUSG00000024621	-5.89863	2.54218
ENSMUSG00000026426	1.90341	3.10548
ENSMUSG00000035208	0.141876	3.36248
ENSMUSG00000104291	0.703298	9.35049
ENSMUSG00000099398	-2.28217	9.68495
ENSMUSG00000032691	-0.682462	4.70495
ENSMUSG00000041112	-0.524529	2.33874
ENSMUSG00000042599	4.55158	2.17063
ENSMUSG00000078783	0.563918	8.62947
ENSMUSG00000022895	0.35739	2.21279
ENSMUSG00000037902	3.22322	2.86138
ENSMUSG00000043740	1.32436	9.25367
ENSMUSG00000025612	0.824091	2.74015
ENSMUSG00000032698	-1.25577	3.1582
ENSMUSG00000059108	-1.91353	3.85291
ENSMUSG00000032014	0.463821	3.24362
ENSMUSG00000048234	1.4887	2.62181
ENSMUSG00000099974	0.986196	5.53729
ENSMUSG00000030144	0.631343	3.6907
ENSMUSG00000034613	22.829	3.07051
ENSMUSG00000021303	2.92309	6.24389
ENSMUSG00000031447	0.256575	3.03508
ENSMUSG00000034271	-0.440039	2.77766
ENSMUSG00000063727	0.662847	9.88904
ENSMUSG00000042190	1.57322	9.356
ENSMUSG00000056501	0.875261	4.94171
ENSMUSG00000058715	0.000235301	3.43013
ENSMUSG00000050732	-0.0647943	1.91864
ENSMUSG00000097779	-1.55615	8.77081
ENSMUSG00000021457	0.514817	2.90736
ENSMUSG00000015766	-0.0706105	2.39714
ENSMUSG00000075705	-0.494859	3.17038
ENSMUSG00000036887	0.83198	3.07674
ENSMUSG00000062866	0.568278	2.7913
ENSMUSG00000021559	1.64107	4.00205
ENSMUSG00000021281	0.707658	4.50087
ENSMUSG00000032846	#N/A	3.18931
ENSMUSG00000029992	0.326477	2.4306
ENSMUSG00000025150	0.619734	3.89337
ENSMUSG00000029695	-0.886292	20.6192
ENSMUSG00000078780	0.456022	8.68169
ENSMUSG00000005054	2.40718	1.94659
ENSMUSG00000020189	0.246396	2.20112
ENSMUSG00000029373	0.707658	3.42327
ENSMUSG00000020376	0.745939	2.79691
ENSMUSG00000022816	1.36029	4.54402
ENSMUSG00000069662	-2.47319	2.79671
ENSMUSG00000086704	-2.0426	20.6947
ENSMUSG00000024014	-0.0630378	3.68034
ENSMUSG00000006205	-1.13032	3.02693
ENSMUSG00000046805	-0.276238	3.58948
ENSMUSG00000040613	0.446828	2.88312
ENSMUSG00000028266	1.5215	2.616
ENSMUSG00000036905	2.19055	2.98688
ENSMUSG00000021948	-1.4972	2.23972
ENSMUSG00000034993	3.00627	2.85226
ENSMUSG00000071076	0.271749	3.27801
ENSMUSG00000052248	0.60076	5.62234
ENSMUSG00000021322	0.489769	4.41395
ENSMUSG00000071203	2.02946	6.35121
ENSMUSG00000006519	-0.405847	2.88629
ENSMUSG00000030208	2.00071	3.13172
ENSMUSG00000001687	0.217441	2.13247
ENSMUSG00000027435	0.502219	2.83081
ENSMUSG00000031838	0.195535	2.57474
ENSMUSG00000060131	6.08986	3.29967
ENSMUSG00000044147	20.8234	2.78981
ENSMUSG00000047747	-2.4168	3.77434
ENSMUSG00000027947	6.70698	5.77377
ENSMUSG00000033208	5.04051	10.0177
ENSMUSG00000031125	1.19132	9.06723
ENSMUSG00000004730	-0.435276	2.48019
ENSMUSG00000030077	3.39834	9.57314
ENSMUSG00000087477	-0.0106987	5.02934
ENSMUSG00000028497	1.20889	3.04765
ENSMUSG00000020120	1.33487	3.00713
ENSMUSG00000026193	0.785444	5.08431
ENSMUSG00000020152	0.637169	2.18314
ENSMUSG00000020638	3.25896	3.34873
ENSMUSG00000098973	0.859652	5.02611
ENSMUSG00000022848	0.39286	3.29327
ENSMUSG00000042312	-0.512704	2.72161
ENSMUSG00000028859	-0.0308242	8.28795
ENSMUSG00000023830	9.02211	2.56127
ENSMUSG00000098332	0.477584	2.38565
ENSMUSG00000052534	0.638512	2.39222
ENSMUSG00000020901	1.93019	3.37238
ENSMUSG00000047976	0.242707	9.61464
ENSMUSG00000018585	0.321809	2.18305
ENSMUSG00000021819	1.44896	2.20295
ENSMUSG00000019832	-0.238373	3.09912
ENSMUSG00000038608	6.79403	2.31527
ENSMUSG00000018334	0.348361	3.97198
ENSMUSG00000008845	-5.0632	5.73799
ENSMUSG00000102719	1.9693	6.02766
ENSMUSG00000060962	0.0924454	6.93057
ENSMUSG00000052310	1.12619	3.21271
ENSMUSG00000102037	-0.69815	5.16135
ENSMUSG00000010797	0.581487	9.00838
ENSMUSG00000040339	0.151548	2.98924
ENSMUSG00000022114	0.118268	2.90734
ENSMUSG00000090946	-0.36662	4.13173
ENSMUSG00000002881	-0.129698	1.76864
ENSMUSG00000047810	2.82891	8.64401
ENSMUSG00000038612	3.53513	2.97054
ENSMUSG00000038301	4.56763	1.67539
ENSMUSG00000100975	0.478278	3.2404
ENSMUSG00000022831	0.400474	3.75732
ENSMUSG00000024059	2.28423	8.45105
ENSMUSG00000030787	-0.756504	6.86347
ENSMUSG00000024012	5.35574	2.16192
ENSMUSG00000049775	#N/A	2.07095
ENSMUSG00000046167	2.23496	9.54766
ENSMUSG00000040659	5.1224	2.84586
ENSMUSG00000031849	1.09132	6.84766
ENSMUSG00000050075	0.51524	8.15158
ENSMUSG00000051506	0.481191	4.97135
ENSMUSG00000022055	0.879225	9.31297
ENSMUSG00000028341	0.217222	3.6448
ENSMUSG00000021728	2.05816	2.24311
ENSMUSG00000047368	0.908145	2.69907
ENSMUSG00000019876	-0.53904	3.84783
ENSMUSG00000030122	4.86703	2.38837
ENSMUSG00000027832	1.57639	5.56914
ENSMUSG00000070031	0.0417775	3.34551
ENSMUSG00000056529	1.0501	3.2393
ENSMUSG00000104214	5.07664	8.99382
ENSMUSG00000024053	-5.18373	3.50747
ENSMUSG00000102856	0.11799	8.35972
ENSMUSG00000075254	-0.309755	3.51007
ENSMUSG00000037731	1.94538	7.68697
ENSMUSG00000104488	#N/A	8.79233
ENSMUSG00000029823	0.623691	1.78457
ENSMUSG00000034612	0.706632	2.61873
ENSMUSG00000022876	-0.443185	3.91657
ENSMUSG00000040592	0.755429	8.94687
ENSMUSG00000028889	0.298737	2.40286
ENSMUSG00000024639	-2.7326	2.58242
ENSMUSG00000027322	-0.372281	5.94372
ENSMUSG00000074622	0.131139	3.18637
ENSMUSG00000026088	0.667183	1.93346
ENSMUSG00000030365	2.49988	7.07654
ENSMUSG00000026773	1.26025	3.89684
ENSMUSG00000037321	1.30274	2.39451
ENSMUSG00000000628	0.743405	2.36585
ENSMUSG00000020641	0.870294	3.36407
ENSMUSG00000045374	4.27601	2.5997
ENSMUSG00000000957	0.705319	3.10568
ENSMUSG00000070056	3.06739	2.55538
ENSMUSG00000029313	5.63219	1.9526
ENSMUSG00000052087	-0.000832789	8.74607
ENSMUSG00000101702	5.97427	8.94671
ENSMUSG00000030020	-1.00709	4.46353
ENSMUSG00000041642	0.167483	8.44287
ENSMUSG00000051853	1.32227	1.8394
ENSMUSG00000031351	0.815491	9.09884
ENSMUSG00000089672	0.415499	2.48179
ENSMUSG00000025743	7.57971	2.74948
ENSMUSG00000046245	0.21911	4.8687
ENSMUSG00000001020	0.14591	2.45844
ENSMUSG00000061589	3.34227	2.02728
ENSMUSG00000078616	-0.558581	4.33859
ENSMUSG00000040711	-6.02595	2.45805
ENSMUSG00000024858	-0.413663	1.75155
ENSMUSG00000056596	-0.105125	8.50693
ENSMUSG00000104906	0.878191	8.49099
ENSMUSG00000057135	-1.03245	8.25704
ENSMUSG00000000594	2.50303	1.72499
ENSMUSG00000044857	-0.0238706	2.89007
ENSMUSG00000019817	0.307704	2.3254
ENSMUSG00000060791	-0.0474047	4.089
ENSMUSG00000074199	0.729855	9.34505
ENSMUSG00000047843	0.731871	3.02227
ENSMUSG00000029064	0.446357	1.87644
ENSMUSG00000045312	0.0853844	2.06465
ENSMUSG00000056708	0.35661	2.95989
ENSMUSG00000034390	#N/A	2.91396
ENSMUSG00000020257	0.504555	1.63782
ENSMUSG00000020644	1.51986	1.60277
ENSMUSG00000061175	-0.0191685	2.63613
ENSMUSG00000102721	0.314806	8.94697
ENSMUSG00000038068	0.119586	8.72454
ENSMUSG00000072844	1.20608	3.48482
ENSMUSG00000024513	2.81818	2.09891
ENSMUSG00000021258	-0.812522	2.6172
ENSMUSG00000044477	3.00768	2.32374
ENSMUSG00000031709	1.45036	4.20078
ENSMUSG00000079017	2.12265	3.50253
ENSMUSG00000037649	24.334	2.62582
ENSMUSG00000046794	-0.226965	8.35846
ENSMUSG00000086712	0.636722	8.26858
ENSMUSG00000026786	0.507953	2.73282
ENSMUSG00000056054	3.94086	5.49184
ENSMUSG00000030055	-0.757389	2.01146
ENSMUSG00000036246	1.78944	2.2403
ENSMUSG00000003545	-0.51164	2.03686
ENSMUSG00000066684	-0.476129	5.92418
ENSMUSG00000002578	4.36363	8.36848
ENSMUSG00000020689	5.19409	6.39009
ENSMUSG00000024242	0.361215	1.70239
ENSMUSG00000051413	5.86712	2.66066
ENSMUSG00000036412	0.908413	7.83117
ENSMUSG00000095369	2.15124	7.68674
ENSMUSG00000030560	1.44717	2.82307
ENSMUSG00000022586	-0.346942	6.8898
ENSMUSG00000034422	-2.24525	2.90893
ENSMUSG00000027204	0.806269	3.90864
ENSMUSG00000021678	-0.185421	7.57708
ENSMUSG00000041025	0.428425	2.82531
ENSMUSG00000015340	0.434349	3.04217
ENSMUSG00000020422	0.395529	2.41987
ENSMUSG00000017132	1.10272	1.93226
ENSMUSG00000054920	0.290462	2.48417
ENSMUSG00000051495	-0.115151	2.68776
ENSMUSG00000060034	1.44147	5.52602
ENSMUSG00000029126	-2.14658	3.36325
ENSMUSG00000025779	1.62182	2.74514
ENSMUSG00000026159	-0.00539891	1.98233
ENSMUSG00000042804	0.0719477	4.91945
ENSMUSG00000089929	0.0771837	3.9998
ENSMUSG00000045658	-0.0637779	3.24303
ENSMUSG00000033184	-0.581982	1.87373
ENSMUSG00000020143	0.424573	4.31742
ENSMUSG00000021974	0.658459	8.17673
ENSMUSG00000103772	0.0835495	8.24682
ENSMUSG00000078794	0.885309	7.0049
ENSMUSG00000026031	-0.169633	2.68295
ENSMUSG00000032515	1.35614	2.78638
ENSMUSG00000001794	0.272155	1.75829
ENSMUSG00000054871	0.078397	4.53168
ENSMUSG00000037553	-0.198522	2.11605
ENSMUSG00000054509	1.57819	2.34097
ENSMUSG00000023010	0.725801	2.22883
ENSMUSG00000052459	2.45903	1.64499
ENSMUSG00000063410	2.28852	2.48806
ENSMUSG00000052331	0.822289	2.80576
ENSMUSG00000047557	0.383457	2.52462
ENSMUSG00000016496	1.23667	2.24973
ENSMUSG00000071604	2.2705	8.02355
ENSMUSG00000022897	-0.442736	2.23661
ENSMUSG00000031827	1.0964	2.14891
ENSMUSG00000025880	-0.417793	3.31717
ENSMUSG00000052504	0.603788	8.72862
ENSMUSG00000033467	0.684783	2.27279
ENSMUSG00000013160	-2.23733	2.13228
ENSMUSG00000008730	0.413507	1.41738
ENSMUSG00000020349	1.46037	1.76155
ENSMUSG00000018567	0.691863	1.83335
ENSMUSG00000027995	-0.849998	3.57881
ENSMUSG00000029616	-0.0274302	1.59714
ENSMUSG00000034854	5.3767	3.07868
ENSMUSG00000054400	0.704117	2.03705
ENSMUSG00000026126	-1.56115	3.2921
ENSMUSG00000054091	-5.30492	1.75368
ENSMUSG00000040724	-0.81448	8.7442
ENSMUSG00000013236	0.482107	2.39896
ENSMUSG00000018008	0.527791	3.11975
ENSMUSG00000026832	4.21281	3.46875
ENSMUSG00000021892	0.491978	1.58731
ENSMUSG00000001847	-0.055074	1.99956
ENSMUSG00000024085	0.126309	1.95698
ENSMUSG00000029330	0.322396	6.93459
ENSMUSG00000085795	0.374138	2.55716
ENSMUSG00000075700	0.722996	1.5489
ENSMUSG00000034312	0.153772	2.51734
ENSMUSG00000087107	-1.65336	3.14989
ENSMUSG00000043004	-1.63569	2.19444
ENSMUSG00000085894	0.152925	3.09121
ENSMUSG00000002250	0.989634	3.21601
ENSMUSG00000028599	0.163824	3.21354
ENSMUSG00000069516	-0.078992	2.60748
ENSMUSG00000021242	0.247702	2.05169
ENSMUSG00000071714	-0.382501	3.75604
ENSMUSG00000024986	0.504377	3.93762
ENSMUSG00000040713	2.60515	1.8067
ENSMUSG00000028381	0.56367	1.7248
ENSMUSG00000104524	0.636393	3.61072
ENSMUSG00000070394	-0.270552	1.77841
ENSMUSG00000006586	-1.37205	5.53488
ENSMUSG00000024397	0.253048	3.96569
ENSMUSG00000025810	-0.148177	1.77316
ENSMUSG00000045382	-0.457179	2.86146
ENSMUSG00000040747	-2.32192	2.04377
ENSMUSG00000026104	-0.0357897	1.86977
ENSMUSG00000036894	0.0319075	1.74751
ENSMUSG00000027533	-0.570342	2.18392
ENSMUSG00000036661	0.196369	6.76679
ENSMUSG00000106720	-0.852677	7.53176
ENSMUSG00000024737	-0.766857	3.51043
ENSMUSG00000026177	0.860882	1.50714
ENSMUSG00000021067	-0.643671	3.05182
ENSMUSG00000044197	6.55222	2.47188
ENSMUSG00000040270	0.845104	3.54054
ENSMUSG00000073412	0.848217	3.47884
ENSMUSG00000030579	-2.19023	3.04569
ENSMUSG00000057092	0.127361	8.78584
ENSMUSG00000044786	6.08749	2.17572
ENSMUSG00000096727	0.142171	2.73957
ENSMUSG00000095028	0.144123	4.73661
ENSMUSG00000050148	-1.39487	2.51261
ENSMUSG00000078763	-0.443695	4.91649
ENSMUSG00000053317	1.25565	1.55867
ENSMUSG00000064043	0.265091	2.94118
ENSMUSG00000090125	-0.137175	3.09475
ENSMUSG00000003382	0.243298	2.79389
ENSMUSG00000030465	0.524733	3.072
ENSMUSG00000052384	-0.287967	2.67506
ENSMUSG00000046138	0.686324	1.74667
ENSMUSG00000035847	0.417633	2.78112
ENSMUSG00000024725	0.642548	1.62094
ENSMUSG00000036565	-2.1168	3.66903
ENSMUSG00000039208	-0.0869901	2.63957
ENSMUSG00000000317	0.0672447	4.73967
ENSMUSG00000042444	3.85168	2.24281
ENSMUSG00000026357	0.00799233	4.85831
ENSMUSG00000056429	0.733032	1.55966
ENSMUSG00000022973	0.820127	1.91214
ENSMUSG00000037860	0.209891	4.7467
ENSMUSG00000030203	0.0486539	2.20444
ENSMUSG00000033066	0.00477898	3.92543
ENSMUSG00000029178	1.00719	1.81238
ENSMUSG00000039968	-0.0118321	2.35182
ENSMUSG00000079057	1.31908	2.13886
ENSMUSG00000026872	1.33756	1.95716
ENSMUSG00000097820	3.68793	4.65452
ENSMUSG00000034663	-0.151154	2.2956
ENSMUSG00000037580	0.327098	2.25841
ENSMUSG00000066442	0.929365	2.8242
ENSMUSG00000068079	0.142103	3.79812
ENSMUSG00000063856	-0.410254	1.50423
ENSMUSG00000022867	3.79234	2.34169
ENSMUSG00000017929	-1.29957	3.52828
ENSMUSG00000027737	2.7258	4.37794
ENSMUSG00000002489	8.47669	4.16681
ENSMUSG00000000244	0.189893	4.28127
ENSMUSG00000038642	1.95691	2.3515
ENSMUSG00000097860	2.59168	7.33183
ENSMUSG00000033595	-0.2274	8.12492
ENSMUSG00000058835	1.60695	1.91223
ENSMUSG00000058624	#N/A	4.98188
ENSMUSG00000059555	19.8209	8.12604
ENSMUSG00000041598	-0.569498	1.25497
ENSMUSG00000035158	0.623944	2.59987
ENSMUSG00000097352	0.434025	7.82518
ENSMUSG00000044103	-0.42598	8.58139
ENSMUSG00000036943	0.171603	1.82347
ENSMUSG00000042286	-2.00142	3.31375
ENSMUSG00000029311	0.291749	2.6735
ENSMUSG00000031934	4.76921	2.31777
ENSMUSG00000079197	0.077502	1.25197
ENSMUSG00000053063	0.667165	3.824
ENSMUSG00000038467	-0.163463	2.34408
ENSMUSG00000005672	6.57258	7.16937
ENSMUSG00000034707	1.22545	1.94988
ENSMUSG00000055322	-0.674398	1.87325
ENSMUSG00000023068	-0.0985501	1.63641
ENSMUSG00000027318	-0.413927	7.68741
ENSMUSG00000090213	0.417489	2.55878
ENSMUSG00000027381	-0.695054	2.08587
ENSMUSG00000073755	0.384649	5.91254
ENSMUSG00000027506	-0.325272	1.63358
ENSMUSG00000028412	1.33273	1.98478
ENSMUSG00000029401	0.645409	2.04632
ENSMUSG00000040128	-0.302544	2.00126
ENSMUSG00000106202	-0.27032	4.72196
ENSMUSG00000037434	0.0698566	2.50161
ENSMUSG00000040990	5.39738	2.12007
ENSMUSG00000059089	0.386974	3.04215
ENSMUSG00000039116	-0.293266	3.38867
ENSMUSG00000022205	0.0853085	1.51134
ENSMUSG00000085135	0.58417	7.89042
ENSMUSG00000038546	-1.09892	1.58865
ENSMUSG00000028931	0.340204	4.58959
ENSMUSG00000020674	0.269835	1.96612
ENSMUSG00000042712	0.588864	1.6218
ENSMUSG00000000682	1.37721	3.54729
ENSMUSG00000002580	0.624462	1.50075
ENSMUSG00000042228	-0.284901	2.75982
ENSMUSG00000021114	0.322683	1.38514
ENSMUSG00000031387	0.653608	2.15812
ENSMUSG00000060538	0.367475	1.97035
ENSMUSG00000026626	1.73851	1.79192
ENSMUSG00000036432	2.6423	2.50227
ENSMUSG00000020132	2.05887	2.86295
ENSMUSG00000052609	-0.4803	2.74913
ENSMUSG00000040111	-0.486587	2.65972
ENSMUSG00000022456	1.85006	7.56841
ENSMUSG00000004266	1.29523	2.17514
ENSMUSG00000049866	0.627954	2.40327
ENSMUSG00000022488	-0.975127	3.18404
ENSMUSG00000032011	0.999583	4.51385
ENSMUSG00000074802	0.964122	3.57838
ENSMUSG00000009630	0.0719863	2.54322
ENSMUSG00000085890	1.93057	4.86926
ENSMUSG00000031983	1.6089	1.96508
ENSMUSG00000018920	1.66111	2.67981
ENSMUSG00000058351	0.139579	1.91322
ENSMUSG00000029484	2.36209	1.86707
ENSMUSG00000079419	-1.65191	3.37938
ENSMUSG00000040722	0.597206	3.8737
ENSMUSG00000040105	1.23569	7.07532
ENSMUSG00000039193	0.3873	7.51057
ENSMUSG00000062593	0.0398741	1.99708
ENSMUSG00000038677	0.265616	7.72042
ENSMUSG00000044813	0.171631	2.72365
ENSMUSG00000036461	0.351788	2.01412
ENSMUSG00000021794	0.0693811	1.45539
ENSMUSG00000027030	0.206406	2.98338
ENSMUSG00000035992	-3.11465	2.03047
ENSMUSG00000022885	-0.361831	2.72789
ENSMUSG00000042726	-4.78703	1.42811
ENSMUSG00000033417	0.16361	1.39761
ENSMUSG00000001166	2.97847	7.82814
ENSMUSG00000052160	0.0968058	1.97149
ENSMUSG00000103747	0.533605	7.80292
ENSMUSG00000017418	0.474202	1.54204
ENSMUSG00000024899	2.23048	2.86984
ENSMUSG00000103308	-2.4638	6.50537
ENSMUSG00000027357	0.32583	2.17093
ENSMUSG00000053581	0.431881	1.61551
ENSMUSG00000024935	-0.760988	4.47695
ENSMUSG00000030187	-3.39947	5.42768
ENSMUSG00000021054	1.49895	2.15361
ENSMUSG00000059182	1.89697	1.92833
ENSMUSG00000057191	3.52825	3.19825
ENSMUSG00000044811	0.0230964	2.7144
ENSMUSG00000043629	0.454635	5.05576
ENSMUSG00000079481	-0.158357	3.93519
ENSMUSG00000030162	0.236414	3.7353
ENSMUSG00000078153	0.567156	1.29629
ENSMUSG00000021003	0.0974968	2.23901
ENSMUSG00000043421	0.706966	1.92179
ENSMUSG00000032440	-0.388443	2.22369
ENSMUSG00000035329	3.36852	2.46848
ENSMUSG00000036478	0.522688	1.72677
ENSMUSG00000014075	0.360052	2.02414
ENSMUSG00000032536	2.16593	1.38232
ENSMUSG00000043099	0.693817	3.42585
ENSMUSG00000046516	5.34351	1.8824
ENSMUSG00000028062	0.00991183	1.69083
ENSMUSG00000014602	0.299309	5.35449
ENSMUSG00000030089	5.88131	5.03284
ENSMUSG00000028600	4.96174	7.32157
ENSMUSG00000066900	-0.410685	2.24228
ENSMUSG00000024695	0.957043	1.51062
ENSMUSG00000041362	0.478489	3.68021
ENSMUSG00000074623	0.350245	6.83911
ENSMUSG00000041773	0.185785	3.63838
ENSMUSG00000025969	-0.0608333	2.35394
ENSMUSG00000023460	2.34414	2.521
ENSMUSG00000042293	0.0969361	2.61674
ENSMUSG00000021264	0.285365	1.23633
ENSMUSG00000002741	-0.391682	1.56477
ENSMUSG00000021874	7.12373	7.51582
ENSMUSG00000104030	-0.119507	2.03351
ENSMUSG00000019558	0.632301	1.91481
ENSMUSG00000000282	-1.55651	1.83583
ENSMUSG00000079105	-6.89617	6.92292
ENSMUSG00000001128	5.22308	2.32626
ENSMUSG00000029007	0.435036	2.04978
ENSMUSG00000019256	1.24989	2.02612
ENSMUSG00000029082	4.41772	3.08374
ENSMUSG00000009185	0.569417	3.60273
ENSMUSG00000047731	0.264353	1.93885
ENSMUSG00000029163	-0.535946	2.1832
ENSMUSG00000022510	6.14232	8.17691
ENSMUSG00000027994	0.326833	1.87113
ENSMUSG00000037104	-2.31946	1.81018
ENSMUSG00000032845	0.170352	7.97516
ENSMUSG00000104262	0.54376	7.38652
ENSMUSG00000041058	1.15423	1.85388
ENSMUSG00000019122	-0.192675	3.2207
ENSMUSG00000053158	-0.0999479	2.42897
ENSMUSG00000040249	1.88336	2.14334
ENSMUSG00000034947	0.417579	2.56212
ENSMUSG00000007836	1.31354	2.25496
ENSMUSG00000031652	0.123563	1.79051
ENSMUSG00000097328	-0.536832	2.9703
ENSMUSG00000042821	-0.14924	3.6392
ENSMUSG00000039108	-0.146888	2.69028
ENSMUSG00000022048	0.110416	2.01508
ENSMUSG00000022014	2.85651	2.63404
[truncated: 4,038 more rows]

## Sheet: Ext.Fig.6d
Upregulated pathways	Subcluster	Big cluster
GO_REGULATION_OF_MACROPHAGE_CHEMOTAXIS	Macrophage chemotaxis	Inflammation
GO_MACROPHAGE_MIGRATION	Macrophage chemotaxis	Inflammation
GO_MACROPHAGE_CHEMOTAXIS	Macrophage chemotaxis	Inflammation
GO_REGULATION_OF_MACROPHAGE_MIGRATION	Macrophage chemotaxis	Inflammation
GO_ANTIBACTERIAL_HUMORAL_RESPONSE	Adaptive immune system	Inflammation
GO_ANTIMICROBIAL_HUMORAL_IMMUNE_RESPONSE_MEDIATED_BY_ANTIMICROBIAL_PEPTIDE	Adaptive immune system	Inflammation
GO_NEGATIVE_REGULATION_OF_INTERFERON_GAMMA_PRODUCTION		Inflammation
REACTOME_TRAFFICKING_AND_PROCESSING_OF_ENDOSOMAL_TLR		Inflammation
GO_POSITIVE_REGULATION_OF_SMOOTH_MUSCLE_CELL_MIGRATION		Inflammation
GO_CELLULAR_RESPONSE_TO_PROSTAGLANDIN_STIMULUS		Inflammation
GO_CYTOKINE_PRODUCTION_INVOLVED_IN_IMMUNE_RESPONSE		Inflammation
GO_NEGATIVE_REGULATION_OF_MYELOID_LEUKOCYTE_DIFFERENTIATION		Inflammation
REACTOME_DEFECTIVE_EXT2_CAUSES_EXOSTOSES_2	Pro-inflammatory metabolism	Inflammation
GO_DITERPENOID_METABOLIC_PROCESS	Pro-inflammatory metabolism	Inflammation
GO_ISOPRENOID_METABOLIC_PROCESS	Pro-inflammatory metabolism	Inflammation
REACTOME_METABOLISM_OF_FAT_SOLUBLE_VITAMINS	Pro-inflammatory metabolism	Inflammation
GO_POSITIVE_REGULATION_OF_STEROL_TRANSPORT	Cholesterol transport	Inflammation
GO_POSITIVE_REGULATION_OF_CHOLESTEROL_EFFLUX	Cholesterol transport	Inflammation
GO_NEGATIVE_REGULATION_OF_LIPASE_ACTIVITY		Inflammation
GO_PHENOL_CONTAINING_COMPOUND_METABOLIC_PROCESS		Inflammation
GO_FOAM_CELL_DIFFERENTIATION		Inflammation
GO_RESPONSE_TO_RETINOIC_ACID	Retinoic acid signalling	Inflammation
GO_CARDIAC_SEPTUM_DEVELOPMENT	Cardiac septum development	Plasticity and development
GO_VENTRICULAR_SEPTUM_MORPHOGENESIS	Cardiac septum development	Plasticity and development
GO_ENDOCARDIAL_CUSHION_MORPHOGENESIS	Cardiac septum development	Plasticity and development
GO_CARDIAC_VENTRICLE_DEVELOPMENT	Cardiac septum development	Plasticity and development
GO_VENTRICULAR_SEPTUM_DEVELOPMENT	Cardiac septum development	Plasticity and development
GO_ANIMAL_ORGAN_FORMATION	Cardiac septum development	Plasticity and development
GO_CARDIAC_SEPTUM_MORPHOGENESIS	Cardiac septum development	Plasticity and development
GO_REGULATION_OF_ANIMAL_ORGAN_FORMATION	Cardiac septum development	Plasticity and development
GO_REGULATION_OF_HEART_MORPHOGENESIS	Cardiac septum development	Plasticity and development
GO_MEMBRANE_DEPOLARIZATION	Nervous system development	Plasticity and development
GO_FOREBRAIN_NEURON_DIFFERENTIATION	Nervous system development	Plasticity and development
GO_NERVE_DEVELOPMENT	Nervous system development	Plasticity and development
GO_NEUROPEPTIDE_SIGNALING_PATHWAY	Nervous system development	Plasticity and development
GO_AUTONOMIC_NERVOUS_SYSTEM_DEVELOPMENT	Nervous system development	Plasticity and development
GO_CAMERA_TYPE_EYE_MORPHOGENESIS	Eye morphogenesis	Plasticity and development
GO_EYE_MORPHOGENESIS	Eye morphogenesis	Plasticity and development
GO_EMBRYONIC_EYE_MORPHOGENESIS	Eye morphogenesis	Plasticity and development
GO_NEGATIVE_REGULATION_OF_BIOMINERAL_TISSUE_DEVELOPMENT	Biomineral tissue development	Plasticity and development
GO_REGULATION_OF_BONE_MINERALIZATION	Biomineral tissue development	Plasticity and development
GO_POST_EMBRYONIC_ANIMAL_ORGAN_DEVELOPMENT	Embryonic development	Plasticity and development
GO_NEGATIVE_REGULATION_OF_EMBRYONIC_DEVELOPMENT	Embryonic development	Plasticity and development
GO_KIDNEY_EPITHELIUM_DEVELOPMENT	Kidney epithelium development	Plasticity and development
GO_METANEPHROS_DEVELOPMENT	Kidney epithelium development	Plasticity and development
GO_EXOCRINE_SYSTEM_DEVELOPMENT	Salivary gland development	Plasticity and development
GO_SALIVARY_GLAND_DEVELOPMENT	Salivary gland development	Plasticity and development
GO_INNER_EAR_MORPHOGENESIS		Plasticity and development
GO_RESPIRATORY_SYSTEM_DEVELOPMENT		Plasticity and development
GO_PROSTATE_GLAND_MORPHOGENESIS		Plasticity and development
GO_TYPE_B_PANCREATIC_CELL_PROLIFERATION		Plasticity and development
GO_MESODERMAL_CELL_DIFFERENTIATION		Plasticity and development
GO_RESPONSE_TO_VITAMIN	Response to vitamin
GO_RETINA_VASCULATURE_DEVELOPMENT_IN_CAMERA_TYPE_EYE	Angiogenesis
GO_NEGATIVE_REGULATION_OF_VASCULATURE_DEVELOPMENT	Angiogenesis
GO_POSITIVE_REGULATION_OF_ENDOTHELIAL_CELL_MIGRATION	Angiogenesis
GO_REGULATION_OF_SYSTEMIC_ARTERIAL_BLOOD_PRESSURE	Angiogenesis
GO_REGULATION_OF_SPROUTING_ANGIOGENESIS	Angiogenesis
GO_BLOOD_VESSEL_ENDOTHELIAL_CELL_MIGRATION	Angiogenesis
GO_SUBSTRATE_ADHESION_DEPENDENT_CELL_SPREADING	Cell adhesion
GO_POSITIVE_REGULATION_OF_FILOPODIUM_ASSEMBLY	Cell motility
GO_REGULATION_OF_MEMBRANE_PROTEIN_ECTODOMAIN_PROTEOLYSIS	Membrane proteins
GO_REGULATION_OF_PROTEIN_LOCALIZATION_TO_CELL_SURFACE	Membrane proteins
GO_CALCIUM_ION_IMPORT	Calcium import
Downregulated pathways	Subcluster	Big cluster
GO_REGULATION_OF_TRANSCRIPTION_FROM_RNA_POLYMERASE_II_PROMOTER_IN_RESPONSE_TO_HYPOXIA	Signal transduction
REACTOME_DECTIN_1_MEDIATED_NONCANONICAL_NF_KB_SIGNALING	Signal transduction
REACTOME_DEGRADATION_OF_BETA_CATENIN_BY_THE_DESTRUCTION_COMPLEX	Signal transduction
REACTOME_DOWNSTREAM_TCR_SIGNALING	Signal transduction
REACTOME_FCERI_MEDIATED_NF_KB_ACTIVATION	Signal transduction
REACTOME_REGULATION_OF_RUNX3_EXPRESSION_AND_ACTIVITY	Signal transduction
REACTOME_TCR_SIGNALING	Signal transduction
REACTOME_MITOTIC_TELOPHASE_CYTOKINESIS	Cell cycle
