# Supplementary material for: Senescence atlas reveals an aged-like inflamed niche that blunts muscle regeneration
Source: Nature. 2022 Dec 21;613(7942):169–78. doi: 10.1038/s41586-022-05535-x (PMC9812788; doi:10.1038/s41586-022-05535-x)
Supplement: Supplementary file 15 — Source Data Extended Data Fig. 7 [file 41586_2022_5535_MOESM15_ESM.xlsx]

## Sheet: Ext.Fig.7a
Pathways enrichment analysis in young and geriatric SCs, FAPs and MCs at 3 DPI. Commonly regulated pathways in at least 5/6 comparisons (Sen vs Basal)
Upregulated pathways
Pathway	Count	Cluster	Big Cluster
GO_CHROMOSOME_ORGANIZATION_INVOLVED_IN_MEIOTIC_CELL_CYCLE	5	Regulation of chromosome segregation
GO_CHROMOSOME_SEPARATION	5	Regulation of chromosome segregation
GO_MEIOTIC_CELL_CYCLE_PROCESS	5	Regulation of chromosome segregation
GO_MEIOTIC_CHROMOSOME_SEGREGATION	5	Regulation of chromosome segregation
GO_METAPHASE_ANAPHASE_TRANSITION_OF_CELL_CYCLE	5	Regulation of chromosome segregation
GO_NEGATIVE_REGULATION_OF_CHROMOSOME_SEGREGATION	5	Regulation of chromosome segregation
GO_NEGATIVE_REGULATION_OF_METAPHASE_ANAPHASE_TRANSITION_OF_CELL_CYCLE	5	Regulation of chromosome segregation
GO_NEGATIVE_REGULATION_OF_NUCLEAR_DIVISION	5	Regulation of chromosome segregation
GO_NUCLEAR_CHROMOSOME_SEGREGATION	5	Regulation of chromosome segregation
GO_REGULATION_OF_CHROMOSOME_SEGREGATION	5	Regulation of chromosome segregation
GO_REGULATION_OF_CHROMOSOME_SEPARATION	5	Regulation of chromosome segregation
GO_REGULATION_OF_SISTER_CHROMATID_SEGREGATION	5	Regulation of chromosome segregation
GO_CENTROMERE_COMPLEX_ASSEMBLY	5	DNA damage and chromatin remodelling	DNA damage
GO_CHROMATIN_REMODELING_AT_CENTROMERE	5	DNA damage and chromatin remodelling	DNA damage
GO_DNA_REPLICATION_INDEPENDENT_NUCLEOSOME_ORGANIZATION	5	DNA damage and chromatin remodelling	DNA damage
GO_DNA_REPLICATION_INITIATION	5	DNA damage and chromatin remodelling	DNA damage
GO_HISTONE_EXCHANGE	5	DNA damage and chromatin remodelling	DNA damage
GO_KINETOCHORE_ORGANIZATION	5	DNA damage and chromatin remodelling	DNA damage
KEGG_DNA_REPLICATION	5	DNA damage and chromatin remodelling	DNA damage
REACTOME_ACTIVATION_OF_ATR_IN_RESPONSE_TO_REPLICATION_STRESS	5	DNA damage and chromatin remodelling	DNA damage
REACTOME_ACTIVATION_OF_THE_PRE_REPLICATIVE_COMPLEX	5	DNA damage and chromatin remodelling	DNA damage
REACTOME_BASE_EXCISION_REPAIR_AP_SITE_FORMATION	5	DNA damage and chromatin remodelling	DNA damage
REACTOME_CHROMOSOME_MAINTENANCE	5	DNA damage and chromatin remodelling	DNA damage
REACTOME_CONDENSATION_OF_PROPHASE_CHROMOSOMES	5	DNA damage and chromatin remodelling	DNA damage
REACTOME_DEPURINATION	5	DNA damage and chromatin remodelling	DNA damage
REACTOME_DNA_METHYLATION	5	DNA damage and chromatin remodelling	DNA damage
REACTOME_DNA_STRAND_ELONGATION	5	DNA damage and chromatin remodelling	DNA damage
REACTOME_MEIOTIC_RECOMBINATION	5	DNA damage and chromatin remodelling	DNA damage
REACTOME_NUCLEOSOME_ASSEMBLY	5	DNA damage and chromatin remodelling	DNA damage
REACTOME_RHO_GTPASE_EFFECTORS	5	DNA damage and chromatin remodelling	DNA damage
REACTOME_SIGNALING_BY_RHO_GTPASES	5	DNA damage and chromatin remodelling	DNA damage
REACTOME_UNWINDING_OF_DNA	5	DNA damage and chromatin remodelling	DNA damage
GO_DEOXYRIBONUCLEOTIDE_BIOSYNTHETIC_PROCESS	5	Nucleotide biosynthesis	DNA damage
GO_PYRIMIDINE_CONTAINING_COMPOUND_BIOSYNTHETIC_PROCESS	5	Nucleotide biosynthesis	DNA damage
GO_PYRIMIDINE_NUCLEOTIDE_BIOSYNTHETIC_PROCESS	5	Nucleotide biosynthesis	DNA damage
GO_CHROMOSOME_CONDENSATION	5	Chromosome condensation	DNA damage
GO_DNA_REPLICATION_CHECKPOINT	5	DNA replication checkpoint	DNA damage
PID_PLK1_PATHWAY	5		DNA damage
REACTOME_INTEGRIN_CELL_SURFACE_INTERACTIONS	5	Extracellular matrix organization
REACTOME_REGULATION_OF_INSULIN_LIKE_GROWTH_FACTOR_IGF_TRANSPORT_AND_UPTAKE_BY_INSULIN_LIKE_GROWTH_FACTOR_BINDING_PROTEINS_IGFBPS	5	IGF regulation
REACTOME_THE_CITRIC_ACID_TCA_CYCLE_AND_RESPIRATORY_ELECTRON_TRANSPORT	6	OXPHOS
REACTOME_RESPIRATORY_ELECTRON_TRANSPORT_ATP_SYNTHESIS_BY_CHEMIOSMOTIC_COUPLING_AND_HEAT_PRODUCTION_BY_UNCOUPLING_PROTEINS	6	OXPHOS
REACTOME_RESPIRATORY_ELECTRON_TRANSPORT	6	OXPHOS
REACTOME_COMPLEX_I_BIOGENESIS	6	OXPHOS
KEGG_OXIDATIVE_PHOSPHORYLATION	6	OXPHOS
KEGG_CARDIAC_MUSCLE_CONTRACTION	5	OXPHOS
GO_RESPIRATORY_ELECTRON_TRANSPORT_CHAIN	6	OXPHOS
GO_OXIDATIVE_PHOSPHORYLATION	6	OXPHOS
GO_NADH_DEHYDROGENASE_COMPLEX_ASSEMBLY	6	OXPHOS
GO_MITOCHONDRIAL_RESPIRATORY_CHAIN_COMPLEX_ASSEMBLY	6	OXPHOS
GO_MITOCHONDRIAL_ELECTRON_TRANSPORT_NADH_TO_UBIQUINONE	6	OXPHOS
GO_ENERGY_DERIVATION_BY_OXIDATION_OF_ORGANIC_COMPOUNDS	5	OXPHOS
GO_ELECTRON_TRANSPORT_CHAIN	6	OXPHOS
GO_CELLULAR_RESPIRATION	6	OXPHOS
GO_ATP_SYNTHESIS_COUPLED_ELECTRON_TRANSPORT	6	OXPHOS
GO_AEROBIC_ELECTRON_TRANSPORT_CHAIN	6	OXPHOS
GO_REGULATION_OF_RELEASE_OF_CYTOCHROME_C_FROM_MITOCHONDRIA	5	Apoptosis
GO_MITOCHONDRIAL_TRANSLATIONAL_TERMINATION	5	Mitochondrial biogenesis
REACTOME_BIOSYNTHESIS_OF_THE_N_GLYCAN_PRECURSOR_DOLICHOL_LIPID_LINKED_OLIGOSACCHARIDE_LLO_AND_TRANSFER_TO_A_NASCENT_PROTEIN	5	Post-translational protein modification
GO_PROTEIN_N_LINKED_GLYCOSYLATION	5	Post-translational protein modification
GO_PROTEIN_HYDROXYLATION	6	Post-translational protein modification
GO_PEPTIDYL_PROLINE_MODIFICATION	5	Post-translational protein modification
REACTOME_RESPONSE_TO_ELEVATED_PLATELET_CYTOSOLIC_CA2PLUS	5	Hemostasis	Inflammation
GO_PLATELET_DEGRANULATION	5	Hemostasis	Inflammation
GO_KILLING_OF_CELLS_OF_OTHER_ORGANISM	5	Innate immune system	Inflammation
GO_ANTIGEN_PROCESSING_AND_PRESENTATION_OF_PEPTIDE_OR_POLYSACCHARIDE_ANTIGEN_VIA_MHC_CLASS_II	5	Adaptive immune system	Inflammation
Downregulated pathways
Pathway	Count	Cluster	Big Cluster
REACTOME_MAP3K8_TPL2_DEPENDENT_MAPK1_3_ACTIVATION	6	Cytokine signalling
PID_IL1_PATHWAY	5	Cytokine signalling
REACTOME_CIRCADIAN_CLOCK	5	Circadian rhythm	Gene expression and protein translation
GO_REGULATION_OF_CIRCADIAN_RHYTHM	5	Circadian rhythm	Gene expression and protein translation
GO_CIRCADIAN_REGULATION_OF_GENE_EXPRESSION	5	Circadian rhythm	Gene expression and protein translation
REACTOME_DOWNREGULATION_OF_SMAD2_3:SMAD4_TRANSCRIPTIONAL_ACTIVITY	5	Downregulation of SMAD2/3:SMAD4	Gene expression and protein translation
GO_PROTEIN_DEMETHYLATION	5	Epigenetic regulation	Gene expression and protein translation
GO_POSITIVE_REGULATION_OF_POSTTRANSCRIPTIONAL_GENE_SILENCING	5	Epigenetic regulation	Gene expression and protein translation
GO_DEMETHYLATION	5	Epigenetic regulation	Gene expression and protein translation
REACTOME_RRNA_MODIFICATION_IN_THE_NUCLEUS_AND_CYTOSOL	5	Translation	Gene expression and protein translation
GO_RRNA_METABOLIC_PROCESS	5	Translation	Gene expression and protein translation
GO_RIBOSOME_BIOGENESIS	5	Translation	Gene expression and protein translation
GO_RIBOSOMAL_SMALL_SUBUNIT_BIOGENESIS	5	Translation	Gene expression and protein translation
GO_RIBONUCLEOPROTEIN_COMPLEX_BIOGENESIS	5	Translation	Gene expression and protein translation
GO_NCRNA_PROCESSING	5	Translation	Gene expression and protein translation
GO_MATURATION_OF_SSU_RRNA_FROM_TRICISTRONIC_RRNA_TRANSCRIPT_SSU_RRNA_5_8S_RRNA_LSU_RRNA_	5	Translation	Gene expression and protein translation
GO_MATURATION_OF_SSU_RRNA	5	Translation	Gene expression and protein translation
GO_RNA_SPLICING_VIA_TRANSESTERIFICATION_REACTIONS	5	RNA splicing	Gene expression and protein translation
GO_RNA_SPLICING	5	RNA splicing	Gene expression and protein translation
GO_REGULATION_OF_RNA_SPLICING	5	RNA splicing	Gene expression and protein translation
GO_REGULATION_OF_RNA_METABOLIC_PROCESS	5	RNA splicing	Gene expression and protein translation
GO_REGULATION_OF_MRNA_SPLICING_VIA_SPLICEOSOME	5	RNA splicing	Gene expression and protein translation
GO_REGULATION_OF_MRNA_PROCESSING	5	RNA splicing	Gene expression and protein translation
GO_POSITIVE_REGULATION_OF_RNA_SPLICING	5	RNA splicing	Gene expression and protein translation
GO_POSITIVE_REGULATION_OF_RNA_METABOLIC_PROCESS	6	RNA splicing	Gene expression and protein translation
GO_POSITIVE_REGULATION_OF_MRNA_SPLICING_VIA_SPLICEOSOME	5	RNA splicing	Gene expression and protein translation
GO_ALTERNATIVE_MRNA_SPLICING_VIA_SPLICEOSOME	5	RNA splicing	Gene expression and protein translation
REACTOME_RNA_POLYMERASE_II_TRANSCRIPTION_TERMINATION	5	Nuclear export	Gene expression and protein translation
GO_RNA_LOCALIZATION	5	Nuclear export	Gene expression and protein translation
GO_RNA_EXPORT_FROM_NUCLEUS	5	Nuclear export	Gene expression and protein translation
GO_NUCLEAR_TRANSPORT	5	Nuclear export	Gene expression and protein translation
GO_NUCLEAR_EXPORT	5	Nuclear export	Gene expression and protein translation
GO_NLS_BEARING_PROTEIN_IMPORT_INTO_NUCLEUS	5	Nuclear export	Gene expression and protein translation
GO_MRNA_3_END_PROCESSING	6	Nuclear export	Gene expression and protein translation
GO_MRNA_MODIFICATION	5		Gene expression and protein translation

## Sheet: Ext.Fig.7b
Pathways enrichment analysis in geriatric SCs, FAPs and MCs from basal muscle (Geriatric vs Young)
		SCs		FAPs		MCs
Pathways:	Source	p_value	-Log10(p_value)	p_value	-Log10(p_value)	p_value	-Log10(p_value)
Immune System	REAC	2.13565e-06	5.67047	5.91493e-17	16.2281	5.21008e-34	33.2832
Cytokine secretion	GO:BP	0.00120534	2.91889	0.000205887	3.68637	0.000150705	3.82187
Complement and Coagulation Cascades	KEGG	0.0239261	1.62113	5.76468e-06	5.23922	0.00386276	2.4131
Response to interferon-gamma	GO:BP	0.00372869	2.42844	9.88757e-05	4.00491	0.00126026	-6.03562
Phagosome	KEGG	0.0110849	1.95527	1.36156e-05	4.86596	2.77132e-10	9.55731
Cellular response to DNA damage stimulus	GO:BP	4.25932e-06	5.37066	0.00226457	2.64501	0.352959	-2.43844
p53 signaling pathway	KEGG	0.0358681	1.44529	0.0288735	1.5395	#N/A	#N/A
Cell cycle arrest	GO:BP	0.00741405	2.12994	0.00389914	2.40903	#N/A	#N/A
Extracellular matrix assembly	GO:BP	0.025014	1.60182	0.00524564	2.2802	0.305339	0.515217
Extracellular matrix organization	REAC	7.35034e-08	7.13369	0.041875	-9.42756	0.00649436	2.18746
Collagen metabolic process	GO:BP	0.00269789	-2.56898	0.0027394	-2.56234	0.0362143	3.74657
Regulation of IGF transport and uptake by IGFBPs	REAC	1.81686e-06	5.74068	0.0156957	1.80422	0.125721	0.900592
Insulin Signaling	WP	0.141765	0.84843	0.0347884	1.45857	0.00594402	2.22592
ROS metabolic process	GO:BP	0.00187776	2.72636	0.00295382	2.52962	0.00084574	-3.07276
Detoxification	GO:BP	0.000240423	3.61902	0.174469	0.758283	0.0137002	1.86327
Mitochondrion organization	GO:BP	0.00844516	2.07339	0.0648388	1.18816	0.0146522	1.8341
ATP biosynthetic process	GO:BP	0.0387091	-1.41219	0.00474254	-2.32399	0.12279	-0.910837
Oxidative phosphorylation	REAC	0.207313	-1.10822	0.0186547	-1.74873	0.0416228	-1.38067
Lipid biosynthetic process	GO:BP	1.78534e-11	10.7483	0.00290803	2.5364	0.00227204	2.64358
Metabolism of lipids	REAC	2.1895e-05	4.65965	0.0396618	1.40163	4.10288e-05	4.38691
Lipid transport	GO:BP	0.040718	1.39021	1.07681e-07	6.96786	0.204097	0.690164
Lipid storage	GO:BP	0.498095	0.302688	0.0270653	1.56759	0.000414931	3.38202

## Sheet: Ext.Fig.7c
Sirius Red analysis in resting muscle tissue of young and geriatric mice
Sirius Red Area (%)	Young	Geriatric
	6.32781	9.75942
	4.95754	10.0795
	5.50523	9.70194
		9.83932
		10.2437
N each column:	Young		Geriatric
	Muscle	Mice	Muscle	Mice
	3	3	5	5
Test performed: Mann-Whitney test between Young and Geriatric
Table Analyzed	Sirius Red
Column B	Geriatric
vs.	vs,
Column A	Young
Mann Whitney test
P value	0.0357
Exact or approximate P value?	Exact
P value summary	*
Significantly different (P < 0.05)?	Yes
One- or two-tailed P value?	Two-tailed
Sum of ranks in column A,B	6 , 30
Mann-Whitney U	0
Difference between medians
Median of column A	5,505, n=3
Median of column B	9,839, n=5
Difference: Actual	4.334
Difference: Hodges-Lehmann	4.334

## Sheet: Ext.Fig.7d
RT-qPCR of indicated genes in resting muscle of young and geriatric mice.
Normalised to Young
Outliers removed
	Young						Geriatric
p16(INK4a)	0.709527	0.334079	0.422863	2.60256	0.458479	1.4725	6.92395	7.10218	13.1768	2.08965	5.08036	22.289	5.95154
mRFP	0.967321	0.846002	0.564639	0.976302	1.64574		3.67752	1.87306	3.1501	1.00607	5.98105	5.31622	3.56047	8.40977
p19(ARF)	2.49336	0.524164	0.797242	0.515754	1.53661	0.13287	25.6003	19.1343	5.28324	1.24236	7.64627	10.0893	3.21115	28.0142
Il6	1.02233	1.04136	1.11356	1.04619	0.776559		1.98412	0.849792	5.23611	27.193	2.10697	2.98315	21.2368	9.95324
Il1b	1.95899	1.01169	1.26584	0.862579	0.571752	0.329139	1.98172	1.85757	3.95431	10.3634	5.09859	1.20868	5.0868
Tnf	1.44888	0.556683	0.949363	0.536484	1.07297	1.43563	2.81205	0.861524	1.16071	3.70202	1.03164	1.43887	1.77966	1.89863
Ifng	0.906007	0.812779	1.27392	1.20941	0.797879		6.68526	3.30425	2.49833	4.07743	12.1621	7.33256	2.01533	8.02398
Il12	1.15819	0.992016	1.23267	0.645464	0.971663		4.95359	2.27914	0.877729	0.648484	3.3368	3.41486	2.25812	5.01118
Ccl2	1.23835	0.818908	1.52108	1.11352	0.308145		0.783733	0.727918	1.31502	8.44685	1.03651	1.81303	6.64259	2.63005
Il18	0.950384	1.03519	1.06924	0.858544	1.08664		0.44848	0.455855	0.823558	0.294556	0.496501	1.09925	0.907423	1.85738
N of each column	Young		Geriatric
	Muscle	Mice	Muscle	Mice
p16(INK4a)	6	6	7	7
mRFP	5	5	8	8
p19(ARF)	6	6	8	8
Il6	5	5	8	8
Il1b	6	6	7	7
Tnf	6	6	8	8
Ifng	5	5	8	8
Il12	5	5	8	8
Ccl2	5	5	8	8
Il18	5	5	8	8
Test performed: Mann-Whitney tests between Young and Geriatric
Table Analyzed	p16(INK4a)		Table Analyzed	mRFP		Table Analyzed	p19(ARF)		Table Analyzed	Il6		Table Analyzed	Il1b		Table Analyzed	Tnf		Table Analyzed	Ifng		Table Analyzed	Il12		Table Analyzed	Ccl2		Table Analyzed	Il18
Column B	Geriatric		Column B	Geriatric		Column B	Geriatric		Column B	Geriatric		Column B	Geriatric		Column B	Geriatric		Column B	Geriatric		Column B	Geriatric		Column B	Geriatric		Column B	Geriatric
vs.	vs,		vs.	vs,		vs.	vs,		vs.	vs,		vs.	vs,		vs.	vs,		vs.	vs,		vs.	vs,		vs.	vs,		vs.	vs,
Column A	Young		Column A	Young		Column A	Young		Column A	Young		Column A	Young		Column A	Young		Column A	Young		Column A	Young		Column A	Young		Column A	Young
Mann Whitney test			Mann Whitney test			Mann Whitney test			Mann Whitney test			Mann Whitney test			Mann Whitney test			Mann Whitney test			Mann Whitney test			Mann Whitney test			Mann Whitney test
P value	0.0023		P value	0.0031		P value	0.0027		P value	0.0186		P value	0.0082		P value	0.0813		P value	0.0016		P value	0.0932		P value	0.2844		P value	0.2222
Exact or approximate P value?	Exact		Exact or approximate P value?	Exact		Exact or approximate P value?	Exact		Exact or approximate P value?	Exact		Exact or approximate P value?	Exact		Exact or approximate P value?	Exact		Exact or approximate P value?	Exact		Exact or approximate P value?	Exact		Exact or approximate P value?	Exact		Exact or approximate P value?	Exact
P value summary	**		P value summary	**		P value summary	**		P value summary	*		P value summary	**		P value summary	ns		P value summary	**		P value summary	ns		P value summary	ns		P value summary	ns
Significantly different (P < 0.05)?	Yes		Significantly different (P < 0.05)?	Yes		Significantly different (P < 0.05)?	Yes		Significantly different (P < 0.05)?	Yes		Significantly different (P < 0.05)?	Yes		Significantly different (P < 0.05)?	No		Significantly different (P < 0.05)?	Yes		Significantly different (P < 0.05)?	No		Significantly different (P < 0.05)?	No		Significantly different (P < 0.05)?	No
One- or two-tailed P value?	Two-tailed		One- or two-tailed P value?	Two-tailed		One- or two-tailed P value?	Two-tailed		One- or two-tailed P value?	Two-tailed		One- or two-tailed P value?	Two-tailed		One- or two-tailed P value?	Two-tailed		One- or two-tailed P value?	Two-tailed		One- or two-tailed P value?	Two-tailed		One- or two-tailed P value?	Two-tailed		One- or two-tailed P value?	Two-tailed
Sum of ranks in column A,B	22 , 69		Sum of ranks in column A,B	16 , 75		Sum of ranks in column A,B	23 , 82		Sum of ranks in column A,B	19 , 72		Sum of ranks in column A,B	24 , 67		Sum of ranks in column A,B	31 , 74		Sum of ranks in column A,B	15 , 76		Sum of ranks in column A,B	23 , 68		Sum of ranks in column A,B	27 , 64		Sum of ranks in column A,B	44 , 47
Mann-Whitney U	1		Mann-Whitney U	1		Mann-Whitney U	2		Mann-Whitney U	4		Mann-Whitney U	3		Mann-Whitney U	10		Mann-Whitney U	0		Mann-Whitney U	8		Mann-Whitney U	12		Mann-Whitney U	11
Difference between medians			Difference between medians			Difference between medians			Difference between medians			Difference between medians			Difference between medians			Difference between medians			Difference between medians			Difference between medians			Difference between medians
Median of column A	0,5840, n=6		Median of column A	0,9673, n=5		Median of column A	0,6607, n=6		Median of column A	1,041, n=5		Median of column A	0,9371, n=6		Median of column A	1,011, n=6		Median of column A	0,9060, n=5		Median of column A	0,9920, n=5		Median of column A	1,114, n=5		Median of column A	1,035, n=5
Median of column B	6,924, n=7		Median of column B	3,619, n=8		Median of column B	8,868, n=8		Median of column B	4,110, n=8		Median of column B	3,954, n=7		Median of column B	1,609, n=8		Median of column B	5,381, n=8		Median of column B	2,808, n=8		Median of column B	1,564, n=8		Median of column B	0,6600, n=8
Difference: Actual	6.34		Difference: Actual	2.652		Difference: Actual	8.207		Difference: Actual	3.068		Difference: Actual	3.017		Difference: Actual	0.5981		Difference: Actual	4.475		Difference: Actual	1.816		Difference: Actual	0.4505		Difference: Actual	-0.3752
Difference: Hodges-Lehmann	5.624		Difference: Hodges-Lehmann	2.706		Difference: Hodges-Lehmann	7.555		Difference: Hodges-Lehmann	3.165		Difference: Hodges-Lehmann	3.017		Difference: Hodges-Lehmann	0.5496		Difference: Hodges-Lehmann	4.345		Difference: Hodges-Lehmann	1.869		Difference: Hodges-Lehmann	0.6371		Difference: Hodges-Lehmann	-0.3126
