# Supplementary material for: Senescence atlas reveals an aged-like inflamed niche that blunts muscle regeneration
Source: Nature. 2022 Dec 21;613(7942):169–78. doi: 10.1038/s41586-022-05535-x (PMC9812788; doi:10.1038/s41586-022-05535-x)
Supplement: Supplementary file 16 — Source Data Extended Data Fig. 8 [file 41586_2022_5535_MOESM16_ESM.xlsx]

## Sheet: Ext.Fig.8a (up)
Venn diagram showing overlap between upregulated genes in senescent SCs, FAPs and MCs from Geriatric muscle at 3 DPI (low input RNA-seq data, Sen vs NSen)
[SCs]:			[FAPs]:			[SCs] and [FAPs]:			[MCs]:			[SCs] and [MCs]:			[FAPs] and [MCs]:			[SCs] and [FAPs] and [MCs]:
ensembl_gene_id	mgi_symbol		ensembl_gene_id	mgi_symbol		ensembl_gene_id	mgi_symbol		ensembl_gene_id	mgi_symbol		ensembl_gene_id	mgi_symbol		ensembl_gene_id	mgi_symbol		ensembl_gene_id	mgi_symbol
ENSMUSG00000086704	Gm14582		ENSMUSG00000044258	Neurl3		ENSMUSG00000018916	Lcp2		ENSMUSG00000051906	Cd209f		ENSMUSG00000033208	S100b		ENSMUSG00000031503	Col4a2		ENSMUSG00000022371	Col14a1
ENSMUSG00000029695	Aass		ENSMUSG00000054204	Paqr9		ENSMUSG00000005338	Rtp4		ENSMUSG00000004032	Gstm5		ENSMUSG00000063727	Tnfrsf11b		ENSMUSG00000074207	Adh1		ENSMUSG00000048126	Col6a3
ENSMUSG00000029377	Ereg		ENSMUSG00000016529	March1		ENSMUSG00000060962	Myct1		ENSMUSG00000015854	Cd5l		ENSMUSG00000099398	Ms4a14		ENSMUSG00000031502	Col4a1		ENSMUSG00000065145	Vaultrc5
ENSMUSG00000061762	Tac1		ENSMUSG00000029084	Bbs12		ENSMUSG00000091345	Alkal2		ENSMUSG00000005233	Spc25		ENSMUSG00000030077	Chl1		ENSMUSG00000001946	Esam		ENSMUSG00000027204	Fbn1
ENSMUSG00000103907	Gm37498		ENSMUSG00000024610	Ltb4r1		ENSMUSG00000027832	Fcgr2b		ENSMUSG00000026051	Ecrg4		ENSMUSG00000026938	Fcna		ENSMUSG00000054690	Emcn		ENSMUSG00000036256	Igfbp7
ENSMUSG00000072596	Ear2		ENSMUSG00000035004	Ccr1		ENSMUSG00000023349	Otud1		ENSMUSG00000012428	Steap4		ENSMUSG00000010797	Wnt2		ENSMUSG00000016194	Hsd11b1		ENSMUSG00000029373	Pf4
ENSMUSG00000021943	Gdf10		ENSMUSG00000032554	Chil3		ENSMUSG00000069792	Azgp1		ENSMUSG00000043300	B3galnt1		ENSMUSG00000026069	Il1rl1		ENSMUSG00000031465	Angpt2		ENSMUSG00000060572	Mfap2
ENSMUSG00000047976	Kcna1		ENSMUSG00000032218	#N/A		ENSMUSG00000042453	Tinagl1		ENSMUSG00000021806	Nid2		ENSMUSG00000101702	1700072G22Rik		ENSMUSG00000018774	Cd68		ENSMUSG00000036887	C1qa
ENSMUSG00000046167	Gldn		ENSMUSG00000022122	Tnip3		ENSMUSG00000026656	Serpinb2		ENSMUSG00000029372	Ppbp		ENSMUSG00000038068	Rnf144b		ENSMUSG00000075408	Smim41		ENSMUSG00000022894	Adamts5
ENSMUSG00000022132	Cldn10		ENSMUSG00000034459	Gm38357		ENSMUSG00000049103	Ccr2		ENSMUSG00000079138	Gm8818		ENSMUSG00000038527	C1rl		ENSMUSG00000046056	Sbsn		ENSMUSG00000036905	C1qb
ENSMUSG00000042190	Cmklr1		ENSMUSG00000021508	Fabp4		ENSMUSG00000053063	Angpt2		ENSMUSG00000027188	Pamr1		ENSMUSG00000024059	Clip4		ENSMUSG00000042834	Nrep		ENSMUSG00000005397	Nid1
ENSMUSG00000104291	A130071D04Rik		ENSMUSG00000039084	Ctla2a		ENSMUSG00000076617	Ftl1-ps1		ENSMUSG00000024087	Cyp1b1		ENSMUSG00000037379	Spon2		ENSMUSG00000006403	Adamts4		ENSMUSG00000027408	Cpxm1
ENSMUSG00000074199	Krtdap		ENSMUSG00000038156	Gm49339		ENSMUSG00000030144	Trib2		ENSMUSG00000070047	Fat1		ENSMUSG00000002578	Ikzf4		ENSMUSG00000031274	Col4a5		ENSMUSG00000036896	C1qc
ENSMUSG00000022055	Nefl		ENSMUSG00000044162	Vill		ENSMUSG00000027611	Rapgef3		ENSMUSG00000024044	Epb41l3		ENSMUSG00000086712	AI427809		ENSMUSG00000009281	Rarres2		ENSMUSG00000034810	Scn7a
ENSMUSG00000043740	B430306N03Rik		ENSMUSG00000029648	Cd52		ENSMUSG00000000682	Clec4e		ENSMUSG00000035776	Cd99l2		ENSMUSG00000055301	Adh7		ENSMUSG00000020019	Ntn4		ENSMUSG00000017466	Timp2
ENSMUSG00000031351	Zfp185		ENSMUSG00000019851	Cd38		ENSMUSG00000037759	Procr		ENSMUSG00000055782	Abcd2		ENSMUSG00000031877	Ces2g		ENSMUSG00000022871	Fetub		ENSMUSG00000004730	Adgre1
ENSMUSG00000031125	3830403N18Rik		ENSMUSG00000054146	C5ar1		ENSMUSG00000024675	Csf2		ENSMUSG00000026817	Ak1		ENSMUSG00000033595	Lgi3		ENSMUSG00000000739	Sult5a1		ENSMUSG00000028369	Svep1
ENSMUSG00000104214	Gm36638		ENSMUSG00000056966	Rgs5		ENSMUSG00000030148	Cd68		ENSMUSG00000031434	Morc4		ENSMUSG00000071604	Fam189a2		ENSMUSG00000063415	Cyp26b1		ENSMUSG00000059498	Fcgr3
ENSMUSG00000034394	Lif		ENSMUSG00000025911	Fcer1g		ENSMUSG00000058715	Unc13c		ENSMUSG00000016918	Sulf1		ENSMUSG00000017969	Ptgis		ENSMUSG00000036545	Adamts2		ENSMUSG00000030022	Adamts9
ENSMUSG00000056569	Mpz		ENSMUSG00000027765	Ptprc		ENSMUSG00000056492	Clec4a3		ENSMUSG00000050730	Arhgap42		ENSMUSG00000086311	Gm12122		ENSMUSG00000041741	Pde3a		ENSMUSG00000002985	Apoe
ENSMUSG00000102721	A630081D01Rik		ENSMUSG00000035042	C1qa		ENSMUSG00000079419	Zfp608		ENSMUSG00000027803	Wwtr1		ENSMUSG00000021702	Thbs4		ENSMUSG00000029838	Ptn		ENSMUSG00000031342	Gpm6b
ENSMUSG00000040592	Cd79b		ENSMUSG00000062345	Col28a1		ENSMUSG00000027398	Fcgr3		ENSMUSG00000006342	Susd2		ENSMUSG00000036412	Arsi		ENSMUSG00000000805	Car4		ENSMUSG00000040552	C3ar1
ENSMUSG00000104488	Gm38062		ENSMUSG00000028766	Plek		ENSMUSG00000020077	Elovl2		ENSMUSG00000040181	Fmo1		ENSMUSG00000001166	Oas1c		ENSMUSG00000031765	Mt1		ENSMUSG00000020902	Ntn1
ENSMUSG00000057092	Fxyd3		ENSMUSG00000028339	Alox5ap		ENSMUSG00000060063	Car4		ENSMUSG00000007682	Dio2		ENSMUSG00000027318	Adam33		ENSMUSG00000015568	Lpl		ENSMUSG00000029304	Spp1
ENSMUSG00000032661	Oas3		ENSMUSG00000020717	Ifi206		ENSMUSG00000026395	Adgre1		ENSMUSG00000032548	Slco2a1		ENSMUSG00000027996	Sfrp2		ENSMUSG00000029321	Slc10a6		ENSMUSG00000026185	Igfbp5
ENSMUSG00000097779	4833407H14Rik		ENSMUSG00000062151	Kcnv2		ENSMUSG00000101389	Cd300ld		ENSMUSG00000021033	Gstz1		ENSMUSG00000000394	Gcg		ENSMUSG00000031174	Rpgr
ENSMUSG00000052087	Rgs14		ENSMUSG00000052336	Wfdc17		ENSMUSG00000030579	C1qc		ENSMUSG00000039529	Atp8b1		ENSMUSG00000028036	Ptgfr		ENSMUSG00000020154	Ptprb
ENSMUSG00000040724	Kcna2		ENSMUSG00000024740	Esam		ENSMUSG00000020120	Ednrb		ENSMUSG00000048583	Igf2		ENSMUSG00000025185	Loxl4		ENSMUSG00000105199	Gm43581
ENSMUSG00000052504	Epha3		ENSMUSG00000045569	Il1b		ENSMUSG00000074785	Apoe		ENSMUSG00000030551	Nr2f2		ENSMUSG00000031385	Plxnb3		ENSMUSG00000026921	Egfl7
ENSMUSG00000078780	Gm5150		ENSMUSG00000003282	Srgn		ENSMUSG00000040809	Clec4a2		ENSMUSG00000022687	Boc		ENSMUSG00000028600	Podn		ENSMUSG00000036446	Lum
ENSMUSG00000043613	Mmp3		ENSMUSG00000030249	Cd74		ENSMUSG00000064337	Sgo2a		ENSMUSG00000041734	Kirrel		ENSMUSG00000032925	Itgbl1		ENSMUSG00000031762	Mt2
ENSMUSG00000047810	Ccdc88b		ENSMUSG00000044749	Csf1r		ENSMUSG00000034422	Ptx3		ENSMUSG00000034842	Art3		ENSMUSG00000050994	Adgb		ENSMUSG00000050296	Abca12
ENSMUSG00000078783	Gm9733		ENSMUSG00000050014	Pla2g7		ENSMUSG00000039109	Vaultrc5		ENSMUSG00000025140	Pycr1		ENSMUSG00000037593	Rskr		ENSMUSG00000038371	Sbf2
ENSMUSG00000087364	Gm13398		ENSMUSG00000075010	Dmkn		ENSMUSG00000021423	Msr1		ENSMUSG00000043496	Tril		ENSMUSG00000044581	4932415D10Rik		ENSMUSG00000056458	Mok
ENSMUSG00000097028	Ptgs2os		ENSMUSG00000102692	Cyp26b1		ENSMUSG00000027435	Ms4a4a		ENSMUSG00000102657	Gm37899		ENSMUSG00000051041	Olfml1
ENSMUSG00000044103	Il1f9		ENSMUSG00000032172	Plxnc1		ENSMUSG00000043832	Tuft1		ENSMUSG00000024667	Tmem216		ENSMUSG00000097075	Cdiptos
ENSMUSG00000056596	Trnp1		ENSMUSG00000021364	Dlk1		ENSMUSG00000038811	Dpep2		ENSMUSG00000031871	Cdh5		ENSMUSG00000079105	C7
ENSMUSG00000104906	Gm43005		ENSMUSG00000021670	Col4a5		ENSMUSG00000024677	Ighm		ENSMUSG00000026427	Eif2d		ENSMUSG00000021047	Nova1
ENSMUSG00000041642	Kif21b		ENSMUSG00000048163	Gm43329		ENSMUSG00000022037	Ms4a4c		ENSMUSG00000060098	Prmt7		ENSMUSG00000030787	Lyve1
ENSMUSG00000037922	Bank1		ENSMUSG00000040856	Adamts9		ENSMUSG00000018927	Cd93		ENSMUSG00000031298	Adgrg2		ENSMUSG00000031849	Comp
ENSMUSG00000102856	Gm37084		ENSMUSG00000034641	Sbsn		ENSMUSG00000069516	Adgrf5		ENSMUSG00000032372	Plscr2		ENSMUSG00000048617	Rtbdn
ENSMUSG00000046794	Ppp1r3b		ENSMUSG00000005968	Serpina3c		ENSMUSG00000030142	Bag4		ENSMUSG00000022053	Ebf2		ENSMUSG00000022935	Grik1
ENSMUSG00000022303	Dcstamp		ENSMUSG00000068122	Rtn2		ENSMUSG00000024621	Gngt2		ENSMUSG00000036242	Armh4		ENSMUSG00000045065	9930022D16Rik
ENSMUSG00000050069	Grem2		ENSMUSG00000024593	Col4a2		ENSMUSG00000089672	Abcc9		ENSMUSG00000027890	Gstm4		ENSMUSG00000103308	Gm37800
ENSMUSG00000066361	Serpina3c		ENSMUSG00000020914	Lsamp		ENSMUSG00000015355	Ms4a7		ENSMUSG00000023330	Dtwd1		ENSMUSG00000054196	Cthrc1
ENSMUSG00000028859	Csf3r		ENSMUSG00000068794	Col6a6		ENSMUSG00000025044	Ms4a6b		ENSMUSG00000068264	Ap5s1		ENSMUSG00000021123	Rdh12
ENSMUSG00000041476	Smpx		ENSMUSG00000020929	Ccrl2		ENSMUSG00000039899	Rab20		ENSMUSG00000004655	Aqp1		ENSMUSG00000021872	Rnase10
ENSMUSG00000057135	Scimp		ENSMUSG00000057894	Phex		ENSMUSG00000047180	Tmem171		ENSMUSG00000022676	Snai2		ENSMUSG00000020689	Itgb3
ENSMUSG00000103772	Gm36933		ENSMUSG00000065037	Plxna2		ENSMUSG00000038642	Gjc3		ENSMUSG00000022607	Ptk2		ENSMUSG00000060985	Tdrd5
ENSMUSG00000004698	Hdac9		ENSMUSG00000105801	Col18a1		ENSMUSG00000016496	Ms4a6c		ENSMUSG00000026640	Plxna2		ENSMUSG00000102433	Gm38050
ENSMUSG00000022510	Trp63		ENSMUSG00000022350	Mis18bp1		ENSMUSG00000049130	Plag1		ENSMUSG00000032024	Clmp		ENSMUSG00000001506	Col1a1
ENSMUSG00000021974	Fgf9		ENSMUSG00000043719	Il1a		ENSMUSG00000052713	Col15a1		ENSMUSG00000045954	Cavin2		ENSMUSG00000044976	Wdr72
ENSMUSG00000050075	Gpr171		ENSMUSG00000028776	Agtr2		ENSMUSG00000002699	Icam2		ENSMUSG00000031613	Hpgd		ENSMUSG00000056752	Dnah9
ENSMUSG00000059555	Tor4a		ENSMUSG00000105842	Cd274		ENSMUSG00000106106	Tyrobp		ENSMUSG00000023092	Fhl1		ENSMUSG00000030116	Mfap5
ENSMUSG00000027347	Rasgrp1		ENSMUSG00000032719	Entpd1		ENSMUSG00000023913	Gm43581		ENSMUSG00000022471	Xrcc6		ENSMUSG00000042254	Cilp
ENSMUSG00000104287	Gm37456		ENSMUSG00000011179	Svep1		ENSMUSG00000040747	Emcn		ENSMUSG00000030862	Cpxm2		ENSMUSG00000022032	Scara5
ENSMUSG00000060205	Olfr57		ENSMUSG00000049336	Nrep		ENSMUSG00000028581	Ptk2b		ENSMUSG00000037712	Fermt2		ENSMUSG00000022754	Tmem45a
ENSMUSG00000030996	Art1		ENSMUSG00000051341	Hsd11b1		ENSMUSG00000062593	Col6a5		ENSMUSG00000105954	Gm42793		ENSMUSG00000035357	Pdzrn3
ENSMUSG00000026828	Galnt5		ENSMUSG00000021680	Depdc5		ENSMUSG00000038147	Mfap2		ENSMUSG00000032006	Pdgfd		ENSMUSG00000050270	Tmem220
ENSMUSG00000032845	Alpk2		ENSMUSG00000082062	Adh1		ENSMUSG00000052160	Ctss		ENSMUSG00000025558	Dock9		ENSMUSG00000028289	Epha7
ENSMUSG00000067149	Jchain		ENSMUSG00000026678	Abca6		ENSMUSG00000021998	Slc1a1		ENSMUSG00000039033	Tasp1		ENSMUSG00000006586	Runx1t1
ENSMUSG00000085135	Gm13713		ENSMUSG00000026039	Sept4		ENSMUSG00000051439	Dchs2		ENSMUSG00000031253	Srpx2		ENSMUSG00000020387	Jade2
ENSMUSG00000031957	Ctrb1		ENSMUSG00000022351	Cxcl14		ENSMUSG00000043953	Ntn4		ENSMUSG00000032679	Cd59a		ENSMUSG00000016756	Cmah
ENSMUSG00000037872	Ackr1		ENSMUSG00000062382	Spon1		ENSMUSG00000041132	Timp2		ENSMUSG00000052062	Pard3b		ENSMUSG00000021319	Sfrp4
ENSMUSG00000056174	Col8a2		ENSMUSG00000034413	Fgl2		ENSMUSG00000000290	C3ar1		ENSMUSG00000032470	Mras		ENSMUSG00000024598	Fbn2
ENSMUSG00000016626	Nlrp14		ENSMUSG00000038252	Rarres2		ENSMUSG00000025804	Megf10		ENSMUSG00000067377	Tspan6		ENSMUSG00000040612	Ildr2
ENSMUSG00000028226	Mmp16		ENSMUSG00000103525	Spp1		ENSMUSG00000043415	Trf		ENSMUSG00000031963	Bmper		ENSMUSG00000029661	Col1a2
ENSMUSG00000097352	C920009B18Rik		ENSMUSG00000024969	Ecscr		ENSMUSG00000039156	Col6a3		ENSMUSG00000058070	Eml1		ENSMUSG00000027750	Postn
ENSMUSG00000055069	Rab39		ENSMUSG00000060803	Col14a1		ENSMUSG00000042726	Igfbp7		ENSMUSG00000024538	Ppic		ENSMUSG00000027938	Creb3l4
ENSMUSG00000103747	Gm38236		ENSMUSG00000031864	Sult5a1					ENSMUSG00000049115	Agtr1a		ENSMUSG00000031099	Smarca1
ENSMUSG00000029675	Eln		ENSMUSG00000025512	Igfbp5					ENSMUSG00000032184	Lysmd2		ENSMUSG00000078350	Smim1
ENSMUSG00000029158	Yipf7		ENSMUSG00000001473	AW112010					ENSMUSG00000024620	Pdgfrb		ENSMUSG00000040957	Cables1
ENSMUSG00000046269	Usp27x		ENSMUSG00000057359	Ifit1					ENSMUSG00000020467	Efemp1		ENSMUSG00000096606	Tpbgl
ENSMUSG00000061578	Ksr2		ENSMUSG00000036819	Parp14					ENSMUSG00000046491	C1qtnf2		ENSMUSG00000055368	Slc6a2
ENSMUSG00000062329	Cytl1		ENSMUSG00000032187	Adamts4					ENSMUSG00000037085	Trmt12		ENSMUSG00000030562	Nox4
ENSMUSG00000084762	Platr3		ENSMUSG00000042870	Lum					ENSMUSG00000042302	Ehbp1		ENSMUSG00000028780	Sema3c
ENSMUSG00000050493	Fam167b		ENSMUSG00000107167	Odc1					ENSMUSG00000036334	Igsf10		ENSMUSG00000043629	1700019D03Rik
ENSMUSG00000026888	Grb14		ENSMUSG00000031229	Itih5					ENSMUSG00000033965	Slc16a2		ENSMUSG00000026043	Col3a1
ENSMUSG00000105553	Gm42514		ENSMUSG00000072437	Mt1					ENSMUSG00000040219	Ttc12		ENSMUSG00000006014	Prg4
ENSMUSG00000038677	Scube3		ENSMUSG00000018040	Adamts2					ENSMUSG00000037661	Gpr160		ENSMUSG00000086763	Plxna4os1
ENSMUSG00000053626	Tll1		ENSMUSG00000046057	Hk2					ENSMUSG00000021838	Samd4		ENSMUSG00000029765	Plxna4
ENSMUSG00000032718	Mansc1		ENSMUSG00000097430	Efemp1					ENSMUSG00000009654	Oit3		ENSMUSG00000022665	Ccdc80
ENSMUSG00000031780	Ccl17		ENSMUSG00000056493	Gpm6b					ENSMUSG00000071042	Rasgrp3		ENSMUSG00000042804	Gpr153
ENSMUSG00000025175	Fn3k		ENSMUSG00000025142	Slc10a6					ENSMUSG00000000409	Lck		ENSMUSG00000046318	Ccbe1
ENSMUSG00000037731	Themis2		ENSMUSG00000061360	Fxyd1					ENSMUSG00000039887	Alg14		ENSMUSG00000039683	Sdk1
ENSMUSG00000095369	Gm21859		ENSMUSG00000028042	Scn7a					ENSMUSG00000022422	Dscc1		ENSMUSG00000029061	Mmp23
ENSMUSG00000019890	Nts		ENSMUSG00000020900	Abca8a					ENSMUSG00000039883	Lrrc17		ENSMUSG00000026357	Rgs18
ENSMUSG00000084806	Gm15232		ENSMUSG00000035585	Mt2					ENSMUSG00000095026	Gm3336		ENSMUSG00000030772	Dkk3
ENSMUSG00000103555	Gm37337		ENSMUSG00000003575	Pcsk6					ENSMUSG00000034442	Trmt5		ENSMUSG00000052316	Lrrc15
ENSMUSG00000083032	Gm8087		ENSMUSG00000078249	Adamts5					ENSMUSG00000038871	Bpgm		ENSMUSG00000045573	Penk
ENSMUSG00000046714	Foxc2		ENSMUSG00000064307	Tmem176a					ENSMUSG00000032491	Nradd		ENSMUSG00000029371	Cxcl5
ENSMUSG00000036395	Glb1l2		ENSMUSG00000071662	Nid1					ENSMUSG00000031673	Cdh11		ENSMUSG00000022367	Has2
ENSMUSG00000056071	S100a9		ENSMUSG00000019857	F3					ENSMUSG00000053199	Arhgap20		ENSMUSG00000034205	Loxl2
ENSMUSG00000027229	Terb2		ENSMUSG00000019826	mt-Rnr1					ENSMUSG00000022091	Sorbs3		ENSMUSG00000022440	C1qtnf6
ENSMUSG00000021678	F2rl1		ENSMUSG00000024070	#N/A					ENSMUSG00000059173	Pde1a		ENSMUSG00000005089	Slc1a2
ENSMUSG00000061462	Obscn		ENSMUSG00000033972	Ctsk					ENSMUSG00000068699	Flnc		ENSMUSG00000056427	Slit3
ENSMUSG00000022456	Sept3		ENSMUSG00000020462	H2bc4					ENSMUSG00000027860	Vangl1		ENSMUSG00000021994	Wnt5a
ENSMUSG00000086096	Gm12688		ENSMUSG00000032508	B2m					ENSMUSG00000042708	Shcbp1l		ENSMUSG00000022816	Fstl1
ENSMUSG00000097166	9330179D12Rik								ENSMUSG00000091561	Gm6665		ENSMUSG00000032011	Thy1
ENSMUSG00000106720	Gm43795								ENSMUSG00000026730	Pter		ENSMUSG00000029915	Clec5a
ENSMUSG00000033508	Asprv1								ENSMUSG00000026163	Sphkap		ENSMUSG00000030020	Prickle2
ENSMUSG00000021874	4933413J09Rik								ENSMUSG00000022476	Polr3h		ENSMUSG00000020121	Srgap1
ENSMUSG00000039193	Nlrc4								ENSMUSG00000047330	Kcne4		ENSMUSG00000001986	Gria3
ENSMUSG00000045733	Sprn								ENSMUSG00000033361	Prrg3		ENSMUSG00000020374	Rasgef1c
ENSMUSG00000024011	Pi16								ENSMUSG00000037225	Fgf2		ENSMUSG00000002020	Ltbp2
ENSMUSG00000051111	Sv2c								ENSMUSG00000060044	Tmem26		ENSMUSG00000027224	Duoxa1
ENSMUSG00000023000	Dhh								ENSMUSG00000039178	Tbc1d19		ENSMUSG00000020312	Shc2
ENSMUSG00000025889	Snca								ENSMUSG00000038065	Mturn		ENSMUSG00000020264	Slc36a2
ENSMUSG00000084756	Gm13881								ENSMUSG00000019761	Krt10		ENSMUSG00000019326	Aoc3
ENSMUSG00000027315	Spint1								ENSMUSG00000020427	Igfbp3		ENSMUSG00000028047	Thbs3
ENSMUSG00000066363	Serpina3f								ENSMUSG00000054892	Txk		ENSMUSG00000030218	Mgp
ENSMUSG00000107017	Gm43196								ENSMUSG00000004891	Nes		ENSMUSG00000015852	Fcrls
ENSMUSG00000026546	Cfap45								ENSMUSG00000067276	Capn6		ENSMUSG00000024084	Qpct
ENSMUSG00000051748	Wfdc21								ENSMUSG00000036144	Meox2		ENSMUSG00000039405	Prss23
ENSMUSG00000022824	Muc13								ENSMUSG00000024151	Msh2		ENSMUSG00000030306	Tmtc1
ENSMUSG00000104262	Gm37747								ENSMUSG00000091243	Vgll3		ENSMUSG00000075014	Gm10800
ENSMUSG00000044172	Ptx4								ENSMUSG00000031618	Nr3c2		ENSMUSG00000031380	Vegfd
ENSMUSG00000105387	Gm29681								ENSMUSG00000028370	Pappa		ENSMUSG00000024529	Lox
ENSMUSG00000103910	#N/A								ENSMUSG00000049985	Ankrd55		ENSMUSG00000023031	Cela1
ENSMUSG00000102625	Gm37672								ENSMUSG00000060961	Slc4a4		ENSMUSG00000022817	Itgb5
ENSMUSG00000040759	Cmtm5								ENSMUSG00000048264	Dip2c		ENSMUSG00000096956	Snhg18
ENSMUSG00000097860	#N/A								ENSMUSG00000027075	Slc43a1		ENSMUSG00000020377	Ltc4s
ENSMUSG00000085341	#N/A								ENSMUSG00000001240	Ramp2		ENSMUSG00000021388	Aspn
ENSMUSG00000036699	Zcchc12								ENSMUSG00000038112	AW551984		ENSMUSG00000026837	Col5a1
ENSMUSG00000100235	Gm28557								ENSMUSG00000053080	2700081O15Rik		ENSMUSG00000025150	Cbr2
ENSMUSG00000085995	Gm2788								ENSMUSG00000073242	Dnmt3aos		ENSMUSG00000040722	Scamp5
ENSMUSG00000020890	Gucy2e								ENSMUSG00000054675	Tmem119		ENSMUSG00000032911	Cspg4
ENSMUSG00000063681	Crb1								ENSMUSG00000050910	Cdr2l		ENSMUSG00000042363	Lgalsl
ENSMUSG00000097231	Gm26852								ENSMUSG00000073633	Fbxo36		ENSMUSG00000033268	Duox1
ENSMUSG00000104867	Gm43728								ENSMUSG00000097569	Gm26640		ENSMUSG00000031574	Star
ENSMUSG00000043448	Gjc2								ENSMUSG00000025766	D3Ertd751e		ENSMUSG00000039252	Lgi2
ENSMUSG00000105135	Gm43667								ENSMUSG00000105472	Gm43024		ENSMUSG00000021684	Pde8b
ENSMUSG00000107049	Gm43771								ENSMUSG00000027102	Hoxd8		ENSMUSG00000070469	Adamtsl3
ENSMUSG00000034997	Htr2a								ENSMUSG00000027820	Mme		ENSMUSG00000024990	Rbp4
ENSMUSG00000042770	Hebp1								ENSMUSG00000070323	Mmp27		ENSMUSG00000042436	Mfap4
ENSMUSG00000054626	Xlr								ENSMUSG00000026189	Pecr		ENSMUSG00000030351	Tspan11
ENSMUSG00000046550	Spin2c								ENSMUSG00000062184	Hs6st2		ENSMUSG00000061882	Ccdc62
ENSMUSG00000050108	Bpifc								ENSMUSG00000030255	Sspn		ENSMUSG00000032334	Loxl1
ENSMUSG00000020839	Tmigd1								ENSMUSG00000005124	Ccn4		ENSMUSG00000006576	Slc4a3
ENSMUSG00000064329	Scn1a								ENSMUSG00000053226	Dand5		ENSMUSG00000027219	Slc28a2
ENSMUSG00000007591	Tssk4								ENSMUSG00000047878	A4galt		ENSMUSG00000031548	Sfrp1
ENSMUSG00000019913	Sim1								ENSMUSG00000079168	Cd209g		ENSMUSG00000021091	Serpina3n
ENSMUSG00000036928	Stag3								ENSMUSG00000049872	Calhm5		ENSMUSG00000035385	Ccl2
ENSMUSG00000097903	Gm26679								ENSMUSG00000021376	Tpmt		ENSMUSG00000099470	Gm29340
ENSMUSG00000102051	Ly6a2								ENSMUSG00000024253	Dync2li1		ENSMUSG00000059412	Fxyd2
ENSMUSG00000064065	Ipcef1								ENSMUSG00000055320	Tead1		ENSMUSG00000105896	Gm43311
ENSMUSG00000105640	Gm42912								ENSMUSG00000038463	Olfml2b		ENSMUSG00000075254	Heg1
ENSMUSG00000056738	A730036I17Rik								ENSMUSG00000019124	Scrn1		ENSMUSG00000021130	Galnt16
ENSMUSG00000032128	Robo3								ENSMUSG00000024548	Setbp1		ENSMUSG00000028364	Tnc
ENSMUSG00000104816	Gm43473								ENSMUSG00000035914	Cd276		ENSMUSG00000026042	Col5a2
ENSMUSG00000073008	Gpr174								ENSMUSG00000028476	Reck		ENSMUSG00000038587	Akap12
ENSMUSG00000097344	#N/A								ENSMUSG00000022330	Osr2		ENSMUSG00000034855	Cxcl10
ENSMUSG00000005672	Kit								ENSMUSG00000035305	Ror1		ENSMUSG00000032332	Col12a1
ENSMUSG00000098645	Gm27201								ENSMUSG00000026070	Il18r1		ENSMUSG00000055435	Maf
ENSMUSG00000086070	8430436N08Rik								ENSMUSG00000020808	Pimreg		ENSMUSG00000039476	Prrx2
ENSMUSG00000020884	Asgr1								ENSMUSG00000032186	Tmod2		ENSMUSG00000029126	Nsg1
ENSMUSG00000030158	Clec12b								ENSMUSG00000036782	Klhl13		ENSMUSG00000020473	Aebp1
ENSMUSG00000106108	Gm43221								ENSMUSG00000041633	Kctd12b		ENSMUSG00000097113	Gm19705
ENSMUSG00000002190	Clgn								ENSMUSG00000037636	Slc25a43		ENSMUSG00000042286	Stab1
ENSMUSG00000030069	Prok2								ENSMUSG00000086825	Gm15675		ENSMUSG00000000693	Loxl3
ENSMUSG00000031710	Ucp1								ENSMUSG00000028167	Bdh2		ENSMUSG00000015243	Abca1
ENSMUSG00000100594	2810414N06Rik								ENSMUSG00000028031	Dkk2		ENSMUSG00000036192	Rorb
ENSMUSG00000034959	Rubcnl								ENSMUSG00000039601	Rcan2		ENSMUSG00000054555	Adam12
ENSMUSG00000030159	Clec1b								ENSMUSG00000078670	Fam174b		ENSMUSG00000020627	Klhl29
ENSMUSG00000034488	Edil3								ENSMUSG00000049409	Prokr1		ENSMUSG00000047261	Gap43
ENSMUSG00000030365	Clec2i								ENSMUSG00000069835	Sat2		ENSMUSG00000020241	Col6a2
ENSMUSG00000031994	Adamts8								ENSMUSG00000079834	Tmlhe		ENSMUSG00000046402	Rbp1
ENSMUSG00000040105	Plpp6								ENSMUSG00000051736	Fam229b		ENSMUSG00000004885	Crabp2
ENSMUSG00000099625	Gm29325								ENSMUSG00000021268	Meg3		ENSMUSG00000090084	Srpx
ENSMUSG00000071753	Cdr1os								ENSMUSG00000029263	Pigg		ENSMUSG00000023046	Igfbp6
ENSMUSG00000021403	Serpinb9b								ENSMUSG00000026603	Smyd2		ENSMUSG00000032246	Calml4
ENSMUSG00000064147	Rab44								ENSMUSG00000022074	Tnfrsf10b		ENSMUSG00000021379	Id4
ENSMUSG00000027202	Slc12a1								ENSMUSG00000019647	Sema6a		ENSMUSG00000034040	Galnt17
ENSMUSG00000102926	Gm37151								ENSMUSG00000019796	Lrp11		ENSMUSG00000027800	Tm4sf1
ENSMUSG00000056553	Ptprn2								ENSMUSG00000031669	Gins3		ENSMUSG00000026012	Cd28
ENSMUSG00000085125	Gm16070								ENSMUSG00000042851	Zc3h6		ENSMUSG00000028111	Ctsk
ENSMUSG00000093726	Gm20667								ENSMUSG00000055963	Triqk		ENSMUSG00000024672	Ms4a7
ENSMUSG00000053963	Stum								ENSMUSG00000073234	Gm8773		ENSMUSG00000028497	Hacd4
ENSMUSG00000078794	Dact3								ENSMUSG00000010461	Eya4		ENSMUSG00000036904	Fzd8
ENSMUSG00000053846	Lipg								ENSMUSG00000039542	Ncam1		ENSMUSG00000027859	Ngf
ENSMUSG00000097423	#N/A								ENSMUSG00000027713	1810062G17Rik		ENSMUSG00000036564	Ndrg4
ENSMUSG00000052353	Cemip								ENSMUSG00000027500	Stmn2		ENSMUSG00000046101	Mcmdc2
ENSMUSG00000031230	Fgf16								ENSMUSG00000062590	Armc9		ENSMUSG00000028773	Fabp3
ENSMUSG00000048498	Cd300e								ENSMUSG00000038368	Focad		ENSMUSG00000098098	Bvht
ENSMUSG00000045083	Lingo2								ENSMUSG00000046387	Pcdhb17		ENSMUSG00000075702	Selenom
ENSMUSG00000034387	Ssu2								ENSMUSG00000021238	Aldh6a1		ENSMUSG00000061353	Cxcl12
ENSMUSG00000027261	Hao1								ENSMUSG00000038685	Rtel1		ENSMUSG00000037846	Rtkn2
ENSMUSG00000029330	Cds1								ENSMUSG00000040690	Col16a1		ENSMUSG00000023191	P3h3
ENSMUSG00000028637	Ccdc30								ENSMUSG00000021318	Gli3		ENSMUSG00000032271	Nnmt
ENSMUSG00000027420	Bfsp1								ENSMUSG00000063060	Sox7		ENSMUSG00000029223	Uchl1
ENSMUSG00000074805	Il1bos								ENSMUSG00000005374	Tbl2		ENSMUSG00000055172	C1ra
ENSMUSG00000097372	Gm26876								ENSMUSG00000031558	Slit2		ENSMUSG00000008540	Mgst1
ENSMUSG00000034687	Fras1								ENSMUSG00000039114	Nrn1		ENSMUSG00000012017	Scarf2
ENSMUSG00000101462	Gm3052								ENSMUSG00000024352	Spata24		ENSMUSG00000043943	Naalad2
ENSMUSG00000063683	Glyat								ENSMUSG00000025645	Ccdc51		ENSMUSG00000043794	D830025C05Rik
ENSMUSG00000080733	Gm14867								ENSMUSG00000020491	2810021J22Rik		ENSMUSG00000037852	Cpe
ENSMUSG00000036169	Sostdc1								ENSMUSG00000025586	Cpeb1		ENSMUSG00000033389	Arhgap44
ENSMUSG00000022586	Ly6i								ENSMUSG00000092035	Peg10		ENSMUSG00000004098	Col5a3
ENSMUSG00000044071	Tafa2								ENSMUSG00000033585	Ndn		ENSMUSG00000023885	Thbs2
ENSMUSG00000074232	Gm10647								ENSMUSG00000101856	1700096K18Rik		ENSMUSG00000063458	Lrmda
ENSMUSG00000039037	St6galnac5								ENSMUSG00000027239	Mdk		ENSMUSG00000020810	Cygb
ENSMUSG00000031775	Pllp								ENSMUSG00000022015	Tnfsf11		ENSMUSG00000032243	Itga11
ENSMUSG00000026765	Lypd6b								ENSMUSG00000035062	Zc4h2		ENSMUSG00000018672	Copz2
ENSMUSG00000026866	Kynu								ENSMUSG00000033174	Mgll		ENSMUSG00000051323	Pcdh19
ENSMUSG00000001249	Hpn								ENSMUSG00000036980	Taf6		ENSMUSG00000061531	Tmem236
ENSMUSG00000089647	Gm2245								ENSMUSG00000021835	Bmp4		ENSMUSG00000024663	Rab3il1
ENSMUSG00000102749	Gm37598								ENSMUSG00000021950	Anxa8		ENSMUSG00000078452	Raet1d
ENSMUSG00000026621	Marc1								ENSMUSG00000022309	Angpt1		ENSMUSG00000025933	Tmem14a
ENSMUSG00000036322	H2-Ea-ps								ENSMUSG00000036022	Fam122b		ENSMUSG00000096145	Vkorc1
ENSMUSG00000091514	Gm17484								ENSMUSG00000048706	Lurap1l		ENSMUSG00000074874	Ctla2b
ENSMUSG00000001827	Folr1								ENSMUSG00000002808	Epdr1		ENSMUSG00000030737	Slco2b1
ENSMUSG00000048764	Tmprss11f								ENSMUSG00000020251	Glt8d2		ENSMUSG00000022836	Mylk
ENSMUSG00000105877	Gm42479								ENSMUSG00000078444	Gm10941		ENSMUSG00000073418	C4b
ENSMUSG00000074623	Gm826								ENSMUSG00000042357	Gjb5		ENSMUSG00000017493	Igfbp4
ENSMUSG00000029337	Fgf5								ENSMUSG00000052921	Arhgef15		ENSMUSG00000047037	Nipa1
ENSMUSG00000022853	Ehhadh								ENSMUSG00000028789	Azin2		ENSMUSG00000053007	Creb5
ENSMUSG00000105264	Gm42716								ENSMUSG00000021013	Ttc8		ENSMUSG00000047557	Lxn
ENSMUSG00000043932	Klri2								ENSMUSG00000043587	Pxylp1		ENSMUSG00000033209	Ttc28
ENSMUSG00000020218	Wif1								ENSMUSG00000038305	Spats2l		ENSMUSG00000066026	Dhrs3
ENSMUSG00000098197	BC051537								ENSMUSG00000038173	Enpp6		ENSMUSG00000001119	Col6a1
ENSMUSG00000068373	D430041D05Rik								ENSMUSG00000027560	Dok5		ENSMUSG00000039646	Vasn
ENSMUSG00000053624	Gykl1								ENSMUSG00000032181	Scg3		ENSMUSG00000036459	Wtip
ENSMUSG00000029335	Bmp3								ENSMUSG00000037325	Bbs7		ENSMUSG00000070427	Il18bp
ENSMUSG00000107370	Gm43588								ENSMUSG00000042156	Dzip1		ENSMUSG00000064373	Selenop
ENSMUSG00000039913	Pak7								ENSMUSG00000073705	Cenps		ENSMUSG00000028517	Plpp3
ENSMUSG00000070983	Olfr270								ENSMUSG00000042616	Oscp1		ENSMUSG00000050737	Ptges
ENSMUSG00000101729	Gm17796								ENSMUSG00000018800	Abca5		ENSMUSG00000106706	C530043K16Rik
ENSMUSG00000036661	Dennd3								ENSMUSG00000040280	Ndufa4l2		ENSMUSG00000026399	Cd55
ENSMUSG00000097017	Gm26707								ENSMUSG00000039706	Ldb2		ENSMUSG00000003355	Fkbp11
ENSMUSG00000007805	Twist2								ENSMUSG00000031196	F8		ENSMUSG00000024713	Pcsk5
ENSMUSG00000027249	F2								ENSMUSG00000028755	Cda		ENSMUSG00000058571	Gpc6
ENSMUSG00000058248	Kcnh1								ENSMUSG00000032419	Tbx18		ENSMUSG00000022235	Cmbl
ENSMUSG00000024653	Scgb1a1								ENSMUSG00000042210	Abhd14a		ENSMUSG00000022415	Syngr1
ENSMUSG00000040283	Btnl9								ENSMUSG00000027378	Nphp1		ENSMUSG00000102326	Gm37788
ENSMUSG00000026065	Slc9a4								ENSMUSG00000025089	Gfra1		ENSMUSG00000031639	Tlr3
ENSMUSG00000103051	Gm7871								ENSMUSG00000022206	Npr3		ENSMUSG00000053475	Tnfaip6
ENSMUSG00000027004	Frzb								ENSMUSG00000022883	Robo1		ENSMUSG00000044734	Serpinb1a
ENSMUSG00000079293	Clec7a								ENSMUSG00000014158	Trpv4		ENSMUSG00000022098	Bmp1
ENSMUSG00000038522	Mfsd4b1								ENSMUSG00000032400	Zwilch		ENSMUSG00000001131	Timp1
ENSMUSG00000103105	Gm18752								ENSMUSG00000047793	Sned1		ENSMUSG00000020053	Igf1
ENSMUSG00000107109	Gm42571								ENSMUSG00000030867	Plk1		ENSMUSG00000087679	Tmem250-ps
ENSMUSG00000083894	Gm11489								ENSMUSG00000035547	Capn5		ENSMUSG00000033540	Idua
ENSMUSG00000021675	F2rl2								ENSMUSG00000040913	Fbxw4		ENSMUSG00000018593	Sparc
ENSMUSG00000028011	Tdo2								ENSMUSG00000041594	Tmtc4		ENSMUSG00000038074	Fkbp14
ENSMUSG00000097707	#N/A								ENSMUSG00000103304	Gm5979		ENSMUSG00000023992	Trem2
ENSMUSG00000026581	Sell								ENSMUSG00000009828	Ick		ENSMUSG00000037370	Enpp1
ENSMUSG00000086109	Gm13391								ENSMUSG00000029469	Ift81		ENSMUSG00000032440	Tgfbr2
ENSMUSG00000070305	Mpzl3								ENSMUSG00000022306	Zfpm2		ENSMUSG00000039062	Anpep
ENSMUSG00000061577	Adgrg5								ENSMUSG00000010362	Rdm1		ENSMUSG00000039126	Prune2
ENSMUSG00000048481	Mypop								ENSMUSG00000021765	Fst		ENSMUSG00000039239	Tgfb2
ENSMUSG00000099032	Tcf24								ENSMUSG00000020142	Slc1a4		ENSMUSG00000089715	Cbx6
ENSMUSG00000035561	Aldh1b1								ENSMUSG00000029659	Medag		ENSMUSG00000016024	Lbp
ENSMUSG00000000386	Mx1								ENSMUSG00000061740	Cyp2d22		ENSMUSG00000019539	Rcn3
ENSMUSG00000069170	Adgrv1								ENSMUSG00000035441	Myo1d		ENSMUSG00000035279	Ssc5d
ENSMUSG00000036466	Megf11								ENSMUSG00000055866	Per2		ENSMUSG00000032353	Tmed3
ENSMUSG00000105740	Gm42685								ENSMUSG00000024420	Zfp521		ENSMUSG00000001300	Efnb2
ENSMUSG00000092171	4833427F10Rik								ENSMUSG00000068206	Pick1		ENSMUSG00000019966	Kitl
ENSMUSG00000086150	Bach2os								ENSMUSG00000070371	Prss36		ENSMUSG00000048416	Mlf1
ENSMUSG00000027380	Acoxl								ENSMUSG00000028553	Angptl3		ENSMUSG00000021876	Rnase4
ENSMUSG00000030048	Gkn3								ENSMUSG00000028223	Decr1		ENSMUSG00000027656	Ccn5
ENSMUSG00000040037	Negr1								ENSMUSG00000028601	Echdc2		ENSMUSG00000030659	Nucb2
ENSMUSG00000067571	Ms4a15								ENSMUSG00000015652	Steap1		ENSMUSG00000053110	Yap1
ENSMUSG00000038580	Sct								ENSMUSG00000022656	Nectin3		ENSMUSG00000020186	Csrp2
ENSMUSG00000025738	Fbxl16								ENSMUSG00000040133	Gpr176		ENSMUSG00000045672	Col27a1
ENSMUSG00000059974	Ntm								ENSMUSG00000072572	Slc39a2		ENSMUSG00000033460	Armcx1
ENSMUSG00000041754	Trem3								ENSMUSG00000033906	Zdhhc15		ENSMUSG00000029007	Agtrap
ENSMUSG00000105281	Gm17835								ENSMUSG00000086541	Has2os		ENSMUSG00000041797	Abca9
ENSMUSG00000021638	Ocln								ENSMUSG00000040170	Fmo2		ENSMUSG00000052957	Gas1
ENSMUSG00000032083	Apoa1								ENSMUSG00000073792	Alg6		ENSMUSG00000003545	Fosb
ENSMUSG00000018459	Slc13a3								ENSMUSG00000028389	Zfp37		ENSMUSG00000001123	Lgals9
ENSMUSG00000022044	Stmn4								ENSMUSG00000098702	1500015A07Rik		ENSMUSG00000034265	Zdhhc14
ENSMUSG00000102618	Gm37848								ENSMUSG00000035365	Parpbp		ENSMUSG00000052911	Lamb2
ENSMUSG00000101501	Rps27a-ps1								ENSMUSG00000030849	Fgfr2		ENSMUSG00000066113	Adamtsl1
ENSMUSG00000022525	Plaat1								ENSMUSG00000006386	Tek		ENSMUSG00000038248	Sobp
ENSMUSG00000100182	1810006J02Rik								ENSMUSG00000027115	Kif18a		ENSMUSG00000021390	Ogn
ENSMUSG00000091996	BC049352								ENSMUSG00000049871	Nlrc3		ENSMUSG00000004151	Etv1
ENSMUSG00000008193	Spib								ENSMUSG00000026471	Mr1		ENSMUSG00000024940	Ltbp3
ENSMUSG00000024673	Ms4a1								ENSMUSG00000090626	Tex9		ENSMUSG00000002732	Fkbp7
ENSMUSG00000025002	Cyp2c55								ENSMUSG00000023094	Msrb2		ENSMUSG00000034487	Poglut3
ENSMUSG00000106775	C130093G08Rik								ENSMUSG00000087651	1500009L16Rik		ENSMUSG00000001435	Col18a1
ENSMUSG00000067261	Foxd3								ENSMUSG00000074364	Ehd2		ENSMUSG00000034463	Scara3
ENSMUSG00000083933	Gm15515								ENSMUSG00000026278	Bok		ENSMUSG00000005043	Sgsh
ENSMUSG00000018656	Tcaf3								ENSMUSG00000042073	Abhd14b		ENSMUSG00000041577	Prelp
ENSMUSG00000000560	Gabra2								ENSMUSG00000097451	Rian		ENSMUSG00000044080	S100a1
ENSMUSG00000057948	Unc13d								ENSMUSG00000026870	Cutal		ENSMUSG00000031451	Gas6
ENSMUSG00000106262	Gm43375								ENSMUSG00000029122	Evc		ENSMUSG00000027868	Tbx15
ENSMUSG00000045027	Prss22								ENSMUSG00000001761	Smo		ENSMUSG00000055322	Tns1
ENSMUSG00000034683	Ppp1r1c								ENSMUSG00000079625	Tm4sf19		ENSMUSG00000029484	Anxa3
ENSMUSG00000086770	Gm15351								ENSMUSG00000074570	Cass4		ENSMUSG00000068196	Col8a1
ENSMUSG00000017639	Rab11fip4								ENSMUSG00000020181	Nav3		ENSMUSG00000048388	Fam171b
ENSMUSG00000097757	#N/A								ENSMUSG00000041845	Rhod		ENSMUSG00000041058	Wwp1
ENSMUSG00000006411	Nectin4								ENSMUSG00000041498	Kif14		ENSMUSG00000031375	Bgn
ENSMUSG00000103937	Gm37186								ENSMUSG00000073433	Arhgdig		ENSMUSG00000034744	Nagk
ENSMUSG00000031734	Irx3								ENSMUSG00000036853	Mcoln3		ENSMUSG00000022844	Pdia5
ENSMUSG00000078995	Zfp456								ENSMUSG00000055407	Map6		ENSMUSG00000004798	Ulk2
ENSMUSG00000102501	Gm37372								ENSMUSG00000037375	Hhat		ENSMUSG00000002900	Lamb1
ENSMUSG00000090215	Trim34b								ENSMUSG00000005674	Tomm40l		ENSMUSG00000022332	Khdrbs3
ENSMUSG00000071203	Naip5								ENSMUSG00000058254	Tspan7		ENSMUSG00000031740	Mmp2
ENSMUSG00000104116	Gm37296								ENSMUSG00000029699	Ssc4d		ENSMUSG00000032431	Crtap
ENSMUSG00000049538	Adamts16								ENSMUSG00000020182	Ddc		ENSMUSG00000026109	Tmeff2
ENSMUSG00000029095	Ablim2								ENSMUSG00000036983	Tfb1m		ENSMUSG00000021928	Ebpl
ENSMUSG00000087143	A830082K12Rik								ENSMUSG00000056367	Actr3b		ENSMUSG00000071856	Mcc
ENSMUSG00000043487	Acot6								ENSMUSG00000029913	Prdm5		ENSMUSG00000026586	Prrx1
ENSMUSG00000041607	Mbp								ENSMUSG00000037892	Pcdh18		ENSMUSG00000010830	Kdelr3
ENSMUSG00000097767	Miat								ENSMUSG00000052698	Tln2		ENSMUSG00000025810	Nrp1
ENSMUSG00000101132	Gm8000								ENSMUSG00000027848	Olfml3		ENSMUSG00000033420	Antxr1
ENSMUSG00000031445	Proz								ENSMUSG00000025213	Kazald1		ENSMUSG00000027955	Gask1b
ENSMUSG00000030064	Frmd4b								ENSMUSG00000034656	Cacna1a		ENSMUSG00000019975	Ikbip
ENSMUSG00000028644	Ermap								ENSMUSG00000027499	Pkia		ENSMUSG00000027864	Ptgfrn
ENSMUSG00000097993	Ptprv								ENSMUSG00000047146	Tet1		ENSMUSG00000029201	Ugdh
ENSMUSG00000106694	Gm42894								ENSMUSG00000036862	Dchs1		ENSMUSG00000027797	Dclk1
ENSMUSG00000019852	Arfgef3								ENSMUSG00000031078	Cttn		ENSMUSG00000000901	Mmp11
ENSMUSG00000035580	Kcnh8								ENSMUSG00000028541	B4galt2		ENSMUSG00000044674	Fzd1
ENSMUSG00000025431	Crisp1								ENSMUSG00000047757	Fancb		ENSMUSG00000037499	Nenf
ENSMUSG00000024109	Nrxn1								ENSMUSG00000034773	BC030867		ENSMUSG00000055541	Lair1
ENSMUSG00000026532	Spta1								ENSMUSG00000054474	Thnsl2		ENSMUSG00000055254	Ntrk2
ENSMUSG00000105586	Gm43009								ENSMUSG00000039831	Arhgap29		ENSMUSG00000022528	Hes1
ENSMUSG00000047155	Cyp4x1								ENSMUSG00000037035	Inhbb		ENSMUSG00000022150	Dab2
ENSMUSG00000062760	Shisal1								ENSMUSG00000054679	Srsf12		ENSMUSG00000029185	Fam114a1
ENSMUSG00000022429	Dmc1								ENSMUSG00000030554	Synm		ENSMUSG00000028597	Gpx7
ENSMUSG00000085721	Gm12796								ENSMUSG00000044629	Cnrip1		ENSMUSG00000022957	Itsn1
ENSMUSG00000021303	Gng4								ENSMUSG00000024770	Lipn		ENSMUSG00000073889	Il11ra1
ENSMUSG00000104484	Gm33142								ENSMUSG00000022856	Tmem41a		ENSMUSG00000072941	Sod3
ENSMUSG00000022900	Ildr1								ENSMUSG00000042751	Nmnat2		ENSMUSG00000033429	Mcee
ENSMUSG00000020072	Pbld2								ENSMUSG00000045103	Dmd		ENSMUSG00000060703	Cd302
ENSMUSG00000022181	C6								ENSMUSG00000020892	Aloxe3		ENSMUSG00000050965	Prkca
ENSMUSG00000089768	Tmsb15b1								ENSMUSG00000002289	Angptl4		ENSMUSG00000049288	Lix1l
ENSMUSG00000048924	Ccdc125								ENSMUSG00000038370	Pcp4l1		ENSMUSG00000026335	Pam
ENSMUSG00000063887	Nlgn1								ENSMUSG00000031561	Tenm3		ENSMUSG00000021190	Lgmn
ENSMUSG00000103049	Gm37311								ENSMUSG00000047996	Prrg1		ENSMUSG00000024810	Il33
ENSMUSG00000100367	Gm29336								ENSMUSG00000027577	Chrna4		ENSMUSG00000028108	Ecm1
ENSMUSG00000031111	Igsf1								ENSMUSG00000095362	Gm14325		ENSMUSG00000034795	Ccdc122
ENSMUSG00000039496	Cdnf								ENSMUSG00000051359	Ncald		ENSMUSG00000048332	Lhfp
ENSMUSG00000103967	Gm38214								ENSMUSG00000021745	Ptprg		ENSMUSG00000020032	Nuak1
ENSMUSG00000047562	Mmp10								ENSMUSG00000033847	Pla2g4c		ENSMUSG00000029664	Tfpi2
ENSMUSG00000077449	Gm23127								ENSMUSG00000059991	Nptx2		ENSMUSG00000048450	Msx1
ENSMUSG00000098501	Gm19272								ENSMUSG00000027661	Slc2a10		ENSMUSG00000025555	Farp1
ENSMUSG00000045776	Lrtm1								ENSMUSG00000000197	Nalcn		ENSMUSG00000029380	Cxcl1
ENSMUSG00000045518	Onecut3								ENSMUSG00000103103	4833445I07Rik		ENSMUSG00000050530	Fam171a1
ENSMUSG00000050505	Pcdh20								ENSMUSG00000028175	Depdc1a		ENSMUSG00000038648	Creb3l2
ENSMUSG00000035032	Nek11								ENSMUSG00000034881	Tbxa2r		ENSMUSG00000022108	Itm2b
ENSMUSG00000105217	Gm42873								ENSMUSG00000036223	Ska1		ENSMUSG00000025268	Maged2
ENSMUSG00000062061	Obp2a								ENSMUSG00000030616	Sytl2		ENSMUSG00000028822	Tmem50a
ENSMUSG00000078954	Arhgap8								ENSMUSG00000097428	AW047730		ENSMUSG00000001911	Nfix
ENSMUSG00000068740	Celsr2								ENSMUSG00000066838	Zfp772		ENSMUSG00000026131	Dst
ENSMUSG00000097134	1110002J07Rik								ENSMUSG00000031803	B3gnt3		ENSMUSG00000037071	Scd1
ENSMUSG00000032268	Tmprss5								ENSMUSG00000048550	Thnsl1		ENSMUSG00000018217	Pmp22
ENSMUSG00000031144	Syp								ENSMUSG00000027002	Nckap1		ENSMUSG00000024909	Efemp2
ENSMUSG00000071691	Gm960								ENSMUSG00000085457	1110046J04Rik		ENSMUSG00000074457	S100a16
ENSMUSG00000051037	Zfp455								ENSMUSG00000033318	Gstt2		ENSMUSG00000034708	Grn
ENSMUSG00000102719	Gm37760								ENSMUSG00000097391	Mirg		ENSMUSG00000032374	Plod2
ENSMUSG00000086165	Gm15690								ENSMUSG00000029012	Orc5		ENSMUSG00000035107	Dcbld2
ENSMUSG00000103360	Gm38156								ENSMUSG00000028487	Bnc2		ENSMUSG00000024501	Dpysl3
ENSMUSG00000104315	Gm37906								ENSMUSG00000032496	Ltf		ENSMUSG00000037411	Serpine1
ENSMUSG00000050052	Tdrp								ENSMUSG00000039209	Rpl39l		ENSMUSG00000047414	Flrt2
ENSMUSG00000021609	Slc6a3								ENSMUSG00000001493	Meox1		ENSMUSG00000018102	H2bc4
ENSMUSG00000093800	Gm20796								ENSMUSG00000000253	Gmpr		ENSMUSG00000040118	Cacna2d1
ENSMUSG00000079644	Gm1110								ENSMUSG00000020086	Macroh2a2		ENSMUSG00000013076	Amotl1
ENSMUSG00000033006	Sox10								ENSMUSG00000045608	Dbx2		ENSMUSG00000038545	Cul7
ENSMUSG00000041324	Inhba								ENSMUSG00000084918	Gm12708		ENSMUSG00000025232	Hexa
ENSMUSG00000017978	Cadps2								ENSMUSG00000056481	Cd248		ENSMUSG00000079037	Prnp
ENSMUSG00000028989	Angptl7								ENSMUSG00000028264	Spaca1		ENSMUSG00000046186	Cd109
ENSMUSG00000048442	Smim5								ENSMUSG00000019467	Arhgef25		ENSMUSG00000002014	Ssr4
ENSMUSG00000034616	Ssh3								ENSMUSG00000019718	L3hypdh		ENSMUSG00000020176	Grb10
ENSMUSG00000097847	4930478K11Rik								ENSMUSG00000037762	Slc16a9		ENSMUSG00000057411	Fam173a
ENSMUSG00000029245	Epha5								ENSMUSG00000020891	Alox8		ENSMUSG00000041084	Ostc
ENSMUSG00000029121	Crmp1								ENSMUSG00000045095	Magi1		ENSMUSG00000031523	Dlc1
ENSMUSG00000075555	Gm10863								ENSMUSG00000019478	Rab4a		ENSMUSG00000002233	Rhoc
ENSMUSG00000027322	Siglec1								ENSMUSG00000087598	Zfp111		ENSMUSG00000021643	Serf1
ENSMUSG00000030771	#N/A								ENSMUSG00000087371	Gm15541		ENSMUSG00000031521	Aga
ENSMUSG00000047511	Olfr1396								ENSMUSG00000021368	Tbc1d7		ENSMUSG00000027805	Pfn2
ENSMUSG00000030200	Bcl2l14								ENSMUSG00000020493	Prr11		ENSMUSG00000029781	Fkbp9
ENSMUSG00000066684	Pilrb1								ENSMUSG00000028195	Ccn1		ENSMUSG00000060147	Serpinb6a
ENSMUSG00000032066	Bco2								ENSMUSG00000030271	Ogg1		ENSMUSG00000050953	Gja1
ENSMUSG00000073755	5730409E04Rik								ENSMUSG00000041975	Mettl8		ENSMUSG00000044337	Ackr3
ENSMUSG00000096940	Gm4755								ENSMUSG00000019880	Rspo3		ENSMUSG00000026628	Atf3
ENSMUSG00000051456	Hspb3								ENSMUSG00000063018	2010204K13Rik		ENSMUSG00000058388	Phtf1
ENSMUSG00000075437	Gm11681								ENSMUSG00000032023	Jhy		ENSMUSG00000004044	Cavin1
ENSMUSG00000093739	Gm20692								ENSMUSG00000048376	F2r		ENSMUSG00000023904	Hcfc1r1
ENSMUSG00000020037	Rfx4								ENSMUSG00000037432	Fer1l5		ENSMUSG00000025579	Gaa
ENSMUSG00000026725	Tnn								ENSMUSG00000054580	Pla2r1		ENSMUSG00000021917	Spcs1
ENSMUSG00000055972	2810407A14Rik								ENSMUSG00000025920	Stau2		ENSMUSG00000025381	Cnpy2
ENSMUSG00000063646	Jakmip1								ENSMUSG00000001036	Epn2		ENSMUSG00000015143	Actn1
ENSMUSG00000025909	Sntg1								ENSMUSG00000029524	Sirt4		ENSMUSG00000064363	mt-Nd4
ENSMUSG00000027947	Il6ra								ENSMUSG00000038515	Grtp1		ENSMUSG00000039168	Dap
ENSMUSG00000026535	Ifi202b								ENSMUSG00000033952	Aspm		ENSMUSG00000020315	Sptbn1
ENSMUSG00000096690	Olfr1296-ps1								ENSMUSG00000029108	Pcdh7		ENSMUSG00000021760	Gpx8
ENSMUSG00000008845	Cd163								ENSMUSG00000052726	Kcnt2		ENSMUSG00000013622	Atraid
ENSMUSG00000103996	4833421G17Rik								ENSMUSG00000031841	Cdh13		ENSMUSG00000061689	Dlgap4
ENSMUSG00000032487	Ptgs2								ENSMUSG00000028527	Ak4		ENSMUSG00000008575	Nfib
ENSMUSG00000047496	Rnf152								ENSMUSG00000031119	Gpc4
ENSMUSG00000087052	Gm8093								ENSMUSG00000055862	Izumo4
ENSMUSG00000031481	Tpte								ENSMUSG00000028807	Zbtb8a
ENSMUSG00000102243	Gm37718								ENSMUSG00000015094	Npdc1
ENSMUSG00000096929	A330023F24Rik								ENSMUSG00000039043	Arpin
ENSMUSG00000107225	Gm43637								ENSMUSG00000032782	Cntrob
ENSMUSG00000000303	Cdh1								ENSMUSG00000025279	Dnase1l3
ENSMUSG00000059187	Tafa1								ENSMUSG00000044681	Cnpy1
ENSMUSG00000029683	Lmod2								ENSMUSG00000023072	Cep89
ENSMUSG00000063296	Tmem117								ENSMUSG00000039783	Kmo
ENSMUSG00000091238	Gm17103								ENSMUSG00000037818	Abhd18
ENSMUSG00000052248	Zeb2os								ENSMUSG00000024437	Gm8615
ENSMUSG00000020475	Pgam2								ENSMUSG00000044807	Zfp354c
ENSMUSG00000038540	Tmc3								ENSMUSG00000028492	Saxo1
ENSMUSG00000079164	Tlr5								ENSMUSG00000014932	Yes1
ENSMUSG00000102687	Gm37219								ENSMUSG00000035045	Zc3h12b
ENSMUSG00000107116	Gm43274								ENSMUSG00000000567	Sox9
ENSMUSG00000099974	Bcl2a1d								ENSMUSG00000023036	Pcdhgc4
ENSMUSG00000038295	Atg9b								ENSMUSG00000087589	D430040D24Rik
ENSMUSG00000085591	Gm13479								ENSMUSG00000086382	Chrna1os
ENSMUSG00000031722	Hp								ENSMUSG00000028358	Zfp618
ENSMUSG00000060034	Ctf2								ENSMUSG00000030409	Dmpk
ENSMUSG00000069670	Nkain2								ENSMUSG00000030219	Erp27
ENSMUSG00000039519	Cyp7b1								ENSMUSG00000048439	Nupl2
ENSMUSG00000032530	Lyzl4								ENSMUSG00000033350	Chst2
ENSMUSG00000056054	S100a8								ENSMUSG00000027243	Harbi1
ENSMUSG00000067786	Nnat								ENSMUSG00000030029	Lrig1
ENSMUSG00000106219	5830416I19Rik								ENSMUSG00000059901	Adamts14
ENSMUSG00000035407	Kank4								ENSMUSG00000021217	Tshz3
ENSMUSG00000049625	Tifab								ENSMUSG00000027217	Tspan18
ENSMUSG00000060445	Sycp2								ENSMUSG00000029641	Rasl11a
ENSMUSG00000030187	Klra2								ENSMUSG00000097056	#N/A
ENSMUSG00000051219	#N/A								ENSMUSG00000029878	Dbpht2
ENSMUSG00000007279	Scube2								ENSMUSG00000046523	Kctd4
ENSMUSG00000026442	Nfasc								ENSMUSG00000021257	Angel1
ENSMUSG00000023473	Celsr3								ENSMUSG00000018752	Tnfsfm13
ENSMUSG00000037962	Rflna								ENSMUSG00000030643	Rab30
ENSMUSG00000028217	Cdh17								ENSMUSG00000045019	Acer1
ENSMUSG00000014602	Kif1a								ENSMUSG00000042066	Tmcc2
ENSMUSG00000022483	Col2a1								ENSMUSG00000030446	Zfp273
ENSMUSG00000026601	Axdnd1								ENSMUSG00000071112	Spx
ENSMUSG00000090812	Samd15								ENSMUSG00000020758	Itgb4
ENSMUSG00000034981	Parm1								ENSMUSG00000037990	Sh3rf3
ENSMUSG00000005611	Mrvi1								ENSMUSG00000000223	Drp2
ENSMUSG00000102389	D630023O14Rik								ENSMUSG00000069601	Ank3
ENSMUSG00000024013	Fgd2								ENSMUSG00000029710	Ephb4
ENSMUSG00000027833	Shox2								ENSMUSG00000067586	S1pr3
ENSMUSG00000004359	Spic								ENSMUSG00000052727	Map1b
ENSMUSG00000047854	Stx19								ENSMUSG00000039461	Tcta
ENSMUSG00000027368	Dusp2								ENSMUSG00000022144	Gdnf
ENSMUSG00000037747	Phyhipl								ENSMUSG00000074925	Ptar1
ENSMUSG00000091462	Gm17084								ENSMUSG00000005973	Rcn1
ENSMUSG00000049799	Lrrc19								ENSMUSG00000044317	Gpr4
ENSMUSG00000073530	Pappa2								ENSMUSG00000039065	Atpsckmt
ENSMUSG00000031626	Sorbs2								ENSMUSG00000035936	Aldh5a1
ENSMUSG00000102037	Bcl2a1a								ENSMUSG00000025932	Eya1
ENSMUSG00000097754	Ptgs2os2								ENSMUSG00000026971	Itgb6
ENSMUSG00000028116	Myoz2								ENSMUSG00000030443	Zfp583
ENSMUSG00000034949	Zfr2								ENSMUSG00000025272	Tro
ENSMUSG00000027070	Lrp2								ENSMUSG00000049687	Pheta2
ENSMUSG00000103976	Gm37677								ENSMUSG00000027520	Zdbf2
ENSMUSG00000083041	Gmfg-ps								ENSMUSG00000040562	Gstm2
ENSMUSG00000101966	Gm5248								ENSMUSG00000029769	Ccdc136
ENSMUSG00000066392	Nrxn3								ENSMUSG00000048387	Osr1
ENSMUSG00000026193	Fn1								ENSMUSG00000019997	Ccn2
ENSMUSG00000070632	#N/A								ENSMUSG00000051048	P4ha3
ENSMUSG00000082149	Gm13002								ENSMUSG00000042155	Klhl23
ENSMUSG00000031189	Aff2								ENSMUSG00000030770	Parva
ENSMUSG00000029322	Plac8								ENSMUSG00000035413	Tmem98
ENSMUSG00000030089	Slc41a3								ENSMUSG00000042485	Mustn1
ENSMUSG00000087477	Gm13822								ENSMUSG00000072949	Acot1
ENSMUSG00000098973	Mir6236								ENSMUSG00000027208	Fgf7
ENSMUSG00000030088	Aldh1l1								ENSMUSG00000052423	B4galt3
ENSMUSG00000097667	#N/A								ENSMUSG00000100625	1700016G22Rik
ENSMUSG00000058624	Gda								ENSMUSG00000041684	Bivm
ENSMUSG00000024030	Abcg1								ENSMUSG00000026211	Obsl1
ENSMUSG00000051506	Wdfy4								ENSMUSG00000028292	Rars2
ENSMUSG00000100255	Gm28196								ENSMUSG00000046818	Ddit4l
ENSMUSG00000056501	Cebpb								ENSMUSG00000025350	Rdh5
ENSMUSG00000086287	Gm15972								ENSMUSG00000025008	Tctn3
ENSMUSG00000097252	#N/A								ENSMUSG00000028698	Pik3r3
ENSMUSG00000099102	Gm11983								ENSMUSG00000021589	Rhobtb3
ENSMUSG00000078763	Slfn1								ENSMUSG00000035314	Gdpd5
ENSMUSG00000035186	Ubd								ENSMUSG00000007122	Casq1
ENSMUSG00000085786	Gm15987								ENSMUSG00000074604	Mgst2
ENSMUSG00000019874	Fabp7								ENSMUSG00000030206	Gsg1
ENSMUSG00000029188	Slc34a2								ENSMUSG00000029386	Tctn2
ENSMUSG00000085890	Tnfsf13os								ENSMUSG00000035799	Twist1
ENSMUSG00000046245	Pilra								ENSMUSG00000026192	Atic
ENSMUSG00000000983	Wfdc18								ENSMUSG00000037211	Spry1
ENSMUSG00000089792	Gm16571								ENSMUSG00000033458	Fan1
ENSMUSG00000091028	Gm10722								ENSMUSG00000026187	Xrcc5
ENSMUSG00000074361	C5ar2								ENSMUSG00000040187	Arntl2
ENSMUSG00000025058	5430427O19Rik								ENSMUSG00000022103	Gfra2
ENSMUSG00000036292	Gramd1c								ENSMUSG00000026726	Cubn
ENSMUSG00000103734	Gm37651								ENSMUSG00000023826	Prkn
ENSMUSG00000046031	Calhm6								ENSMUSG00000034435	Tmem30b
ENSMUSG00000037548	H2-DMb2								ENSMUSG00000033577	Myo6
ENSMUSG00000037860	Aim2								ENSMUSG00000039199	Zdhhc1
ENSMUSG00000000317	Bcl6b								ENSMUSG00000102620	Gm37675
ENSMUSG00000095028	Sirpb1b								ENSMUSG00000055799	Tcf7l1
ENSMUSG00000031662	Snx20								ENSMUSG00000020268	Lyrm7
ENSMUSG00000037541	Shank2								ENSMUSG00000027316	Gfra4
ENSMUSG00000034171	Faah								ENSMUSG00000026188	Tmem169
ENSMUSG00000000792	Slc5a5								ENSMUSG00000066705	Fxyd6
ENSMUSG00000106202	Gm43727								ENSMUSG00000087277	2010013B24Rik
ENSMUSG00000030494	Rhpn2								ENSMUSG00000015653	Steap2
ENSMUSG00000032691	Nlrp3								ENSMUSG00000020099	Unc5b
ENSMUSG00000098557	Kctd12								ENSMUSG00000023033	Scn8a
ENSMUSG00000097820	E530011L22Rik								ENSMUSG00000035878	Hykk
ENSMUSG00000086826	Gm11739								ENSMUSG00000079173	Zan
ENSMUSG00000038239	Hrc								ENSMUSG00000070732	Rbm44
ENSMUSG00000035944	Ttc38								ENSMUSG00000022203	Efs
ENSMUSG00000052949	Rnf157								ENSMUSG00000022033	Pbk
ENSMUSG00000040254	Sema3d								ENSMUSG00000105478	Gm43285
ENSMUSG00000050395	Tnfsf15								ENSMUSG00000004105	Angptl2
ENSMUSG00000036306	Lzts1								ENSMUSG00000021464	Ror2
ENSMUSG00000028931	Kcnab2								ENSMUSG00000030782	Tgfb1i1
ENSMUSG00000087626	Gm15050								ENSMUSG00000025170	Rab40b
ENSMUSG00000044703	Phf11a								ENSMUSG00000084381	AA413626
ENSMUSG00000057596	Trim30d								ENSMUSG00000069633	Pex11g
ENSMUSG00000032561	Acpp								ENSMUSG00000032185	Carm1
ENSMUSG00000054871	Tmem158								ENSMUSG00000027412	Lpin3
ENSMUSG00000004609	Cd33								ENSMUSG00000016128	Stard13
ENSMUSG00000069515	Lyz1								ENSMUSG00000028532	Cachd1
ENSMUSG00000024730	Ms4a8a								ENSMUSG00000039004	Bmp6
ENSMUSG00000061411	Nol4l								ENSMUSG00000036617	Etl4
ENSMUSG00000039699	Batf2								ENSMUSG00000086728	Man2c1os
ENSMUSG00000102970	Gm37349								ENSMUSG00000056753	C330011M18Rik
ENSMUSG00000030657	Xylt1								ENSMUSG00000104503	Gm37738
ENSMUSG00000021281	Tnfaip2								ENSMUSG00000051065	Mb21d2
ENSMUSG00000026073	Il1r2								ENSMUSG00000097912	#N/A
ENSMUSG00000053030	Spink2								ENSMUSG00000107338	#N/A
ENSMUSG00000096385	Gm11168								ENSMUSG00000037161	Mgarp
ENSMUSG00000103183	Gm37090								ENSMUSG00000038593	Tctn1
ENSMUSG00000024935	Slc1a1								ENSMUSG00000014776	Nol3
ENSMUSG00000056687	Gm11696								ENSMUSG00000081058	H3c15
ENSMUSG00000053820	Bcl2a1c								ENSMUSG00000097122	#N/A
ENSMUSG00000000869	Il4								ENSMUSG00000085615	A330035P11Rik
ENSMUSG00000033768	Nrxn2								ENSMUSG00000013921	Clip3
ENSMUSG00000021322	Aoah								ENSMUSG00000030683	Sez6l2
ENSMUSG00000022408	Fam83f								ENSMUSG00000039396	Neil3
ENSMUSG00000003477	Inmt								ENSMUSG00000043153	Crppa
ENSMUSG00000079845	Xlr4a								ENSMUSG00000104475	#N/A
ENSMUSG00000027737	Slc7a11								ENSMUSG00000106121	Gm42679
ENSMUSG00000045763	Basp1								ENSMUSG00000003279	Dlgap1
ENSMUSG00000078616	Trim30c								ENSMUSG00000036867	Smad6
ENSMUSG00000070780	Rbm47								ENSMUSG00000025930	Msc
ENSMUSG00000037991	Rmi2								ENSMUSG00000038967	Pdk2
ENSMUSG00000104211	Gm37985								ENSMUSG00000006931	P3h4
ENSMUSG00000022240	Ctnnd2								ENSMUSG00000029790	Cep41
ENSMUSG00000020143	Dock2								ENSMUSG00000000881	Dlg3
ENSMUSG00000101585	1600010M07Rik								ENSMUSG00000081769	Gm12216
ENSMUSG00000048621	Gm6377								ENSMUSG00000022244	Amacr
ENSMUSG00000097312	#N/A								ENSMUSG00000067297	Ifit1bl2
ENSMUSG00000000244	Tspan32								ENSMUSG00000079012	Serpina3m
ENSMUSG00000104369	Gm38082								ENSMUSG00000021884	Hacl1
ENSMUSG00000015314	Slamf6								ENSMUSG00000022220	Adcy4
ENSMUSG00000037944	Ccr7								ENSMUSG00000062257	Opcml
ENSMUSG00000027339	Rassf2								ENSMUSG00000103572	Gm37115
ENSMUSG00000038855	Itpkb								ENSMUSG00000105460	Gm42671
ENSMUSG00000051343	Rab11fip5								ENSMUSG00000032348	Gsta4
ENSMUSG00000074766	Ism1								ENSMUSG00000026204	Ptprn
ENSMUSG00000060441	Trim5								ENSMUSG00000057176	Ccdc189
ENSMUSG00000027546	Atp9a								ENSMUSG00000078247	Airn
ENSMUSG00000020774	Aspa								ENSMUSG00000103427	Gm37534
ENSMUSG00000031709	Tbc1d9								ENSMUSG00000106443	Gm42702
ENSMUSG00000032688	Malt1								ENSMUSG00000075012	Fjx1
ENSMUSG00000045659	Plekha7								ENSMUSG00000013997	Nit1
ENSMUSG00000074342	I830077J02Rik								ENSMUSG00000048368	Omd
ENSMUSG00000002489	Tiam1								ENSMUSG00000026715	Serpinc1
ENSMUSG00000048482	Bdnf								ENSMUSG00000098202	B830012L14Rik
ENSMUSG00000018893	Mb								ENSMUSG00000096035	Odaph
ENSMUSG00000003418	St8sia6								ENSMUSG00000025537	Phkg1
ENSMUSG00000024897	Apba1								ENSMUSG00000068854	H2bc21
ENSMUSG00000060509	Xcr1								ENSMUSG00000047238	Mageh1
ENSMUSG00000090946	Ccdc71l								ENSMUSG00000003452	Bicd1
ENSMUSG00000026158	Ogfrl1								ENSMUSG00000033900	Map9
ENSMUSG00000030587	2200002D01Rik								ENSMUSG00000030281	Il17rc
ENSMUSG00000060791	Gmfg								ENSMUSG00000041912	Tdrkh
ENSMUSG00000030921	Trim30a								ENSMUSG00000039103	Nexn
ENSMUSG00000043999	Gpr75								ENSMUSG00000042213	Zfand4
ENSMUSG00000043263	Ifi209								ENSMUSG00000022594	Lynx1
ENSMUSG00000069171	Nr2f1								ENSMUSG00000051890	Klhdc1
ENSMUSG00000104814	Gm42979								ENSMUSG00000104140	Gm37140
ENSMUSG00000103596	Gm37354								ENSMUSG00000055725	Paqr3
ENSMUSG00000002007	Srpk3								ENSMUSG00000030268	Bcat1
ENSMUSG00000068606	Gm4841								ENSMUSG00000086914	Gm16124
ENSMUSG00000075015	Gm10801								ENSMUSG00000036634	Mag
ENSMUSG00000035296	Sgcg								ENSMUSG00000031562	Dctd
ENSMUSG00000037849	Ifi206								ENSMUSG00000097751	#N/A
ENSMUSG00000090439	Gm17455								ENSMUSG00000002032	Tmem25
ENSMUSG00000047604	Frat2								ENSMUSG00000022385	Gtse1
ENSMUSG00000055148	Klf2								ENSMUSG00000033278	Ptprm
ENSMUSG00000085042	Abhd11os								ENSMUSG00000038042	Ptpdc1
ENSMUSG00000075420	Smim6								ENSMUSG00000045875	Adra1a
ENSMUSG00000030041	M1ap								ENSMUSG00000026556	Vangl2
ENSMUSG00000021559	Dapk1								ENSMUSG00000041540	Sox5
ENSMUSG00000089929	Bcl2a1b								ENSMUSG00000022505	Emp2
ENSMUSG00000018334	Ksr1								ENSMUSG00000029669	Tspan12
ENSMUSG00000030399	Ckm								ENSMUSG00000055612	Cdca7
ENSMUSG00000024397	Aif1								ENSMUSG00000006369	Fbln1
ENSMUSG00000085604	Dhx58os								ENSMUSG00000011658	Fuz
ENSMUSG00000039960	Rhou								ENSMUSG00000001656	Hoxc11
ENSMUSG00000035493	Tgfbi								ENSMUSG00000039200	Atf7ip2
ENSMUSG00000102151	Gm37472								ENSMUSG00000021340	Gpld1
ENSMUSG00000037683	Armc3								ENSMUSG00000045930	Clec14a
ENSMUSG00000024986	Hhex								ENSMUSG00000057895	Zfp105
ENSMUSG00000079481	Nhsl2								ENSMUSG00000037010	Apln
ENSMUSG00000104200	Gm37399								ENSMUSG00000053693	Mast1
ENSMUSG00000039410	Prdm16								ENSMUSG00000024340	Btnl2
ENSMUSG00000026548	Slamf9								ENSMUSG00000092284	Gm8801
ENSMUSG00000033066	Gas7								ENSMUSG00000025812	Pard3
ENSMUSG00000066058	Cldn19								ENSMUSG00000078190	Dnm3os
ENSMUSG00000027978	Prss12								ENSMUSG00000035455	Fignl1
ENSMUSG00000022876	Samsn1								ENSMUSG00000085762	Lrrc75aos2
ENSMUSG00000096974	Gm26881								ENSMUSG00000030410	Dmwd
ENSMUSG00000107304	Gm43775								ENSMUSG00000042807	Hecw2
ENSMUSG00000026773	Pfkfb3								ENSMUSG00000048772	Tmem53
ENSMUSG00000091649	Phf11b								ENSMUSG00000007035	Msh5
ENSMUSG00000049804	Armcx4								ENSMUSG00000022574	Naprt
ENSMUSG00000026255	Efhd1								ENSMUSG00000027254	Map1a
ENSMUSG00000074743	Thbd								ENSMUSG00000034758	Tle6
ENSMUSG00000026321	Tnfrsf11a								ENSMUSG00000046152	Fut10
ENSMUSG00000059108	Ifitm6								ENSMUSG00000079343	C1s2
ENSMUSG00000052760	A630001G21Rik								ENSMUSG00000015085	Entpd2
ENSMUSG00000050954	Zfp169								ENSMUSG00000073791	Efcab7
ENSMUSG00000019876	Pkib								ENSMUSG00000033486	Catsper2
ENSMUSG00000044017	Adgrd1								ENSMUSG00000067818	Myl9
ENSMUSG00000095280	Gm21738								ENSMUSG00000005360	Slc1a3
ENSMUSG00000034898	Filip1								ENSMUSG00000048232	Fbxo10
ENSMUSG00000104654	Gm43814								ENSMUSG00000042515	Pwwp3b
ENSMUSG00000105677	Gm43328								ENSMUSG00000022579	Gpihbp1
ENSMUSG00000023959	Clic5								ENSMUSG00000027167	Elp4
ENSMUSG00000024887	Asah2								ENSMUSG00000106353	Gm43726
ENSMUSG00000068079	Tcf15								ENSMUSG00000054951	9130008F23Rik
ENSMUSG00000050796	B3galt6								ENSMUSG00000105550	Gm35585
ENSMUSG00000095891	Gm10717								ENSMUSG00000047786	Lix1
ENSMUSG00000050957	Insl6								ENSMUSG00000028194	Ddah1
ENSMUSG00000047747	Rnf150								ENSMUSG00000024664	Fads3
ENSMUSG00000049577	Zfpm1								ENSMUSG00000057969	Sema3b
ENSMUSG00000022831	Hcls1								ENSMUSG00000096975	#N/A
ENSMUSG00000071714	Csf2rb2								ENSMUSG00000000296	Tpd52l1
ENSMUSG00000025902	Sox17								ENSMUSG00000029761	Cald1
ENSMUSG00000021298	Gpr132								ENSMUSG00000074480	Mex3a
ENSMUSG00000096967	Gm26621								ENSMUSG00000018604	Tbx3
ENSMUSG00000030162	Olr1								ENSMUSG00000039063	Echdc3
ENSMUSG00000103076	Gm37902								ENSMUSG00000098055	Gm26947
ENSMUSG00000042349	Ikbke								ENSMUSG00000104263	9430062P05Rik
ENSMUSG00000024014	Pim1								ENSMUSG00000085448	Gm13963
ENSMUSG00000041362	Shtn1								ENSMUSG00000046668	Cxxc5
ENSMUSG00000061751	Kalrn								ENSMUSG00000030630	Fah
ENSMUSG00000036565	Ttyh3								ENSMUSG00000030433	Sbk2
ENSMUSG00000030513	Pcsk6								ENSMUSG00000036106	Prr5
ENSMUSG00000015134	Aldh1a3								ENSMUSG00000094786	Gm14403
ENSMUSG00000000031	H19								ENSMUSG00000070495	Ctcfl
ENSMUSG00000085337	Gm15964								ENSMUSG00000033316	Galnt9
ENSMUSG00000028341	Nr4a3								ENSMUSG00000020389	Cdkl3
ENSMUSG00000042821	Snai1								ENSMUSG00000097156	Gm3764
ENSMUSG00000041773	Enc1								ENSMUSG00000022840	Adcy5
ENSMUSG00000040936	Ulk4								ENSMUSG00000030672	Mylpf
ENSMUSG00000074677	Sirpb1c								ENSMUSG00000010538	Tsacc
ENSMUSG00000030793	Pycard								ENSMUSG00000036377	C530008M17Rik
ENSMUSG00000095134	Mid1-ps1								ENSMUSG00000097974	Gm10605
ENSMUSG00000104524	Gm37333								ENSMUSG00000052133	Sema5b
ENSMUSG00000009185	Ccl8								ENSMUSG00000093688	Gm8488
ENSMUSG00000106427	Gm42820								ENSMUSG00000021044	Adck1
ENSMUSG00000097262	4933416M07Rik								ENSMUSG00000070436	Serpinh1
ENSMUSG00000046805	Mpeg1								ENSMUSG00000056313	Tcim
ENSMUSG00000006800	Sulf2								ENSMUSG00000073002	Vamp5
ENSMUSG00000020261	Slc36a1								ENSMUSG00000033470	Cysltr2
ENSMUSG00000027995	Tlr2								ENSMUSG00000028402	Mpdz
ENSMUSG00000074802	Gas2l3								ENSMUSG00000056106	#N/A
ENSMUSG00000026712	Mrc1								ENSMUSG00000043903	Zfp469
ENSMUSG00000064899	Snord118								ENSMUSG00000020413	Hus1
ENSMUSG00000037362	Ccn3								ENSMUSG00000000938	Hoxa10
ENSMUSG00000030589	Rasgrp4								ENSMUSG00000025608	Podxl
ENSMUSG00000040270	Bach2								ENSMUSG00000048636	A730049H05Rik
ENSMUSG00000078920	Ifi47								ENSMUSG00000039835	Nhsl1
ENSMUSG00000017929	B4galt5								ENSMUSG00000066842	Hmcn1
ENSMUSG00000049037	Clec4a1								ENSMUSG00000104525	Gm37334
ENSMUSG00000024737	Slc15a3								ENSMUSG00000092528	Nlrp1c-ps
ENSMUSG00000024053	Emilin2								ENSMUSG00000071632	2510002D24Rik
ENSMUSG00000062694	Cav3								ENSMUSG00000033033	Calhm2
ENSMUSG00000079017	Ifi27l2a								ENSMUSG00000085779	Atcayos
ENSMUSG00000035373	Ccl7								ENSMUSG00000034041	Lyl1
ENSMUSG00000056145	AI504432								ENSMUSG00000049791	Fzd4
ENSMUSG00000072844	G530011O06Rik								ENSMUSG00000034445	Cyb561a3
ENSMUSG00000073491	Ifi213								ENSMUSG00000029923	Rab19
ENSMUSG00000073412	Lst1								ENSMUSG00000034362	Csta1
ENSMUSG00000034957	Cebpa								ENSMUSG00000104621	Gm43185
ENSMUSG00000015305	Sash1								ENSMUSG00000096910	Zfp955b
ENSMUSG00000070691	Runx3								ENSMUSG00000040852	Plekhh2
ENSMUSG00000096433	Zfp994								ENSMUSG00000022679	Mpv17l
ENSMUSG00000026832	Cytip								ENSMUSG00000023960	Enpp5
ENSMUSG00000071068	Treml2								ENSMUSG00000063838	Cdc42ep5
ENSMUSG00000097162	2310010J17Rik								ENSMUSG00000061603	Akap6
ENSMUSG00000029379	Cxcl3								ENSMUSG00000057604	Lmcd1
ENSMUSG00000070858	Gm1673								ENSMUSG00000085687	Gm16153
ENSMUSG00000052889	Prkcb								ENSMUSG00000047669	Msl3l2
ENSMUSG00000004707	Ly9								ENSMUSG00000097559	D430018E03Rik
ENSMUSG00000043099	Hic1								ENSMUSG00000063765	Chadl
ENSMUSG00000017652	Cd40								ENSMUSG00000067928	Zfp760
ENSMUSG00000102762	4930403P22Rik								ENSMUSG00000052305	Hbb-bs
ENSMUSG00000025083	Afap1l2								ENSMUSG00000104554	Gm4610
ENSMUSG00000005836	Gata6								ENSMUSG00000037251	Pomk
ENSMUSG00000033213	AA467197								ENSMUSG00000041261	Car8
ENSMUSG00000070476	Fam217b								ENSMUSG00000050288	Fzd2
ENSMUSG00000039116	Adgrg6								ENSMUSG00000101778	Gm29488
ENSMUSG00000021213	Akr1c13								ENSMUSG00000026023	Cdk15
ENSMUSG00000100394	Gm28791								ENSMUSG00000085395	Gm13056
ENSMUSG00000020901	Pik3r5								ENSMUSG00000019846	Lama4
ENSMUSG00000020641	Rsad2								ENSMUSG00000015980	Lrrc27
ENSMUSG00000035208	Slfn8								ENSMUSG00000029778	Adcyap1r1
ENSMUSG00000020638	Cmpk2								ENSMUSG00000082610	Gm13829
ENSMUSG00000070031	Sp140								ENSMUSG00000033871	Ppargc1b
ENSMUSG00000026430	Rassf5								ENSMUSG00000100014	Gm29290
ENSMUSG00000102764	Gm37183								ENSMUSG00000001739	Cldn15
ENSMUSG00000035352	Ccl12								ENSMUSG00000036949	Slc39a12
ENSMUSG00000070605	Zfp992								ENSMUSG00000040605	Bace2
ENSMUSG00000058298	Mcm9								ENSMUSG00000020829	Slc46a1
ENSMUSG00000024049	Myom1								ENSMUSG00000034762	Glis1
ENSMUSG00000022623	Shank3								ENSMUSG00000024033	Rsph1
ENSMUSG00000043939	A530064D06Rik								ENSMUSG00000068744	Psrc1
ENSMUSG00000025880	Smad7								ENSMUSG00000032216	Nedd4
ENSMUSG00000001768	Rin2								ENSMUSG00000103505	Gm38374
ENSMUSG00000022636	Alcam								ENSMUSG00000053219	Raet1e
ENSMUSG00000030110	Ret								ENSMUSG00000085912	Trp53cor1
ENSMUSG00000060131	Atp8b4								ENSMUSG00000105852	Gm42890
ENSMUSG00000039217	Il18								ENSMUSG00000049100	Pcdh10
ENSMUSG00000036353	P2ry12								ENSMUSG00000009292	Trpm2
ENSMUSG00000022848	Slc49a4								ENSMUSG00000030674	Qprt
ENSMUSG00000026126	Ptpn18								ENSMUSG00000097583	6430590A07Rik
ENSMUSG00000036225	Kctd1								ENSMUSG00000028128	F3
ENSMUSG00000071076	Jund								ENSMUSG00000005982	Naa60
ENSMUSG00000029819	Npy								ENSMUSG00000009739	Pou6f1
ENSMUSG00000014361	Mertk								ENSMUSG00000049580	Tsku
ENSMUSG00000003665	Has1								ENSMUSG00000097280	AI849053
ENSMUSG00000107205	Gm42576								ENSMUSG00000052273	Dnah3
ENSMUSG00000056413	Adap1								ENSMUSG00000078607	1810010H24Rik
ENSMUSG00000020865	Abcc3								ENSMUSG00000046618	Olfml2a
ENSMUSG00000024754	Cemip2								ENSMUSG00000008136	Fhl2
ENSMUSG00000032014	Oaf								ENSMUSG00000097797	Gm26901
ENSMUSG00000045658	Pid1								ENSMUSG00000086605	#N/A
ENSMUSG00000042265	Trem1								ENSMUSG00000020286	1700093K21Rik
ENSMUSG00000100975	Gm28875								ENSMUSG00000038860	Garnl3
ENSMUSG00000056529	Ptafr								ENSMUSG00000044770	Scml4
ENSMUSG00000037239	Spred3								ENSMUSG00000061100	Retnla
ENSMUSG00000046314	Stxbp6								ENSMUSG00000022075	Rhobtb2
ENSMUSG00000052085	Dock8								ENSMUSG00000087366	Junos
ENSMUSG00000068758	Il3ra								ENSMUSG00000084901	Gm13266
ENSMUSG00000105326	6030400A10Rik								ENSMUSG00000074415	Mir100hg
ENSMUSG00000087445	Gm14286								ENSMUSG00000032826	Ank2
ENSMUSG00000019122	Ccl9								ENSMUSG00000046567	4930430F08Rik
ENSMUSG00000018845	Unc45b								ENSMUSG00000008734	Gprc5b
ENSMUSG00000021367	Edn1								ENSMUSG00000050345	4930486L24Rik
ENSMUSG00000002250	Ppard								ENSMUSG00000040987	Mill2
ENSMUSG00000028599	Tnfrsf1b								ENSMUSG00000020044	Timp3
ENSMUSG00000031165	Was								ENSMUSG00000029070	Mxra8
ENSMUSG00000052310	Slc39a1								ENSMUSG00000024395	Lims2
ENSMUSG00000031712	Il15								ENSMUSG00000032725	Folr2
ENSMUSG00000075595	Zfp652								ENSMUSG00000029166	Mapre3
ENSMUSG00000034765	Dusp5								ENSMUSG00000000266	Mid2
ENSMUSG00000058755	Osm								ENSMUSG00000005986	Ankrd13d
ENSMUSG00000079652	Fam71f2								ENSMUSG00000030516	Tjp1
ENSMUSG00000057191	AB124611								ENSMUSG00000104476	Gm38211
ENSMUSG00000032846	Zswim6								ENSMUSG00000002771	Grin2d
ENSMUSG00000071713	Csf2rb								ENSMUSG00000026622	Nek2
ENSMUSG00000030256	Bhlhe41								ENSMUSG00000049119	Fam110b
ENSMUSG00000074622	Mafb								ENSMUSG00000037455	Slc18b1
ENSMUSG00000022488	Nckap1l								ENSMUSG00000099681	1700052K11Rik
ENSMUSG00000063953	Amd2								ENSMUSG00000034371	Tkfc
ENSMUSG00000027221	Chst1								ENSMUSG00000104378	Gm37510
ENSMUSG00000040152	Thbs1								ENSMUSG00000041329	Atp1b2
ENSMUSG00000031216	Stard8								ENSMUSG00000067370	B3galt4
ENSMUSG00000002992	Apoc2								ENSMUSG00000015354	Pcolce2
ENSMUSG00000035697	Arhgap45								ENSMUSG00000054072	Iigp1
ENSMUSG00000030047	Arhgap25								ENSMUSG00000103822	6030460B20Rik
ENSMUSG00000075705	Msrb1								ENSMUSG00000029452	Tmem116
ENSMUSG00000075585	6330403L08Rik								ENSMUSG00000037406	Htra4
ENSMUSG00000058427	Cxcl2								ENSMUSG00000096795	Zfp433
ENSMUSG00000032698	Lmo2								ENSMUSG00000074121	Ntf5
ENSMUSG00000046410	Kcnk6								ENSMUSG00000086644	Gm13470
ENSMUSG00000087107	AI662270								ENSMUSG00000043259	Fam13c
ENSMUSG00000067916	Zfp991								ENSMUSG00000046280	She
ENSMUSG00000054364	Rhob								ENSMUSG00000003378	Grik5
ENSMUSG00000021451	Sema4d								ENSMUSG00000019889	Ptprk
ENSMUSG00000020695	Mrc2								ENSMUSG00000057722	Lepr
ENSMUSG00000030208	Emp1								ENSMUSG00000041729	Coro2b
ENSMUSG00000032812	Arap1								ENSMUSG00000038253	Hoxa5
ENSMUSG00000028019	Pdgfc								ENSMUSG00000026576	Atp1b1
ENSMUSG00000039376	Synpo2l								ENSMUSG00000070699	Sars2
ENSMUSG00000018008	Cyth4								ENSMUSG00000042476	Abcb4
ENSMUSG00000021846	Peli2								ENSMUSG00000035228	Ccdc106
ENSMUSG00000072620	Slfn2								ENSMUSG00000020354	Sgcd
ENSMUSG00000105950	Gm43679								ENSMUSG00000045348	Nyap1
ENSMUSG00000008496	Pou2f2								ENSMUSG00000040658	Dnph1
ENSMUSG00000074896	Ifit3								ENSMUSG00000102419	Gm36940
ENSMUSG00000085295	4930430E12Rik								ENSMUSG00000031616	Ednra
ENSMUSG00000000957	Mmp14								ENSMUSG00000036678	Aaas
ENSMUSG00000026426	Arl8a								ENSMUSG00000073599	Ecscr
ENSMUSG00000064109	Hcst								ENSMUSG00000016327	Atp1b4
ENSMUSG00000019832	Rab32								ENSMUSG00000025666	Tmem47
ENSMUSG00000090125	Pou3f1								ENSMUSG00000085152	Gm11496
ENSMUSG00000085894	Gm15832								ENSMUSG00000052783	Grk4
ENSMUSG00000078942	Naip6								ENSMUSG00000026249	Serpine2
ENSMUSG00000024247	Pkdcc								ENSMUSG00000028713	Cyp4b1
ENSMUSG00000029082	Bst1								ENSMUSG00000031150	Ccdc120
ENSMUSG00000034854	Mfsd12								ENSMUSG00000044881	Coa4
ENSMUSG00000030465	Psd3								ENSMUSG00000018509	Cenpv
ENSMUSG00000034613	Ppm1h								ENSMUSG00000043157	Arl11
ENSMUSG00000027009	Itga4								ENSMUSG00000034457	Eda2r
ENSMUSG00000060586	H2-Eb1								ENSMUSG00000021782	Dlg5
ENSMUSG00000052135	Foxo6								ENSMUSG00000028024	Enpep
ENSMUSG00000021067	Sav1								ENSMUSG00000062937	Mtap
ENSMUSG00000033192	Lpcat2								ENSMUSG00000000148	Brat1
ENSMUSG00000015340	Cybb								ENSMUSG00000042389	Tsen2
ENSMUSG00000059089	Fcgr4								ENSMUSG00000045102	Poln
ENSMUSG00000073489	Ifi204								ENSMUSG00000005107	Slc2a9
ENSMUSG00000030157	Clec2d								ENSMUSG00000002343	Armc6
ENSMUSG00000031447	Lamp1								ENSMUSG00000000339	Rtca
ENSMUSG00000046841	Ckap4								ENSMUSG00000057766	Ankrd29
ENSMUSG00000006205	Htra1								ENSMUSG00000103973	BC055308
ENSMUSG00000018909	Arrb1								ENSMUSG00000032060	Cryab
ENSMUSG00000047843	Bri3								ENSMUSG00000069808	Fam57a
ENSMUSG00000078786	BC024978								ENSMUSG00000063455	D630045J12Rik
ENSMUSG00000079471	Mymx								ENSMUSG00000085091	Egfros
ENSMUSG00000041445	Mmrn2								ENSMUSG00000024998	Plce1
ENSMUSG00000058099	Nfam1								ENSMUSG00000053279	Aldh1a1
ENSMUSG00000049044	Rapgef4								ENSMUSG00000032855	Pkd1
ENSMUSG00000013974	Mcemp1								ENSMUSG00000028362	Tnfsf8
ENSMUSG00000003746	Man1a								ENSMUSG00000020486	Sept4
ENSMUSG00000026288	Inpp5d								ENSMUSG00000044122	Proca1
ENSMUSG00000086695	Gm15247								ENSMUSG00000076433	Cep295nl
ENSMUSG00000040339	Fam102b								ENSMUSG00000085704	4921531C22Rik
ENSMUSG00000035000	Dpp4								ENSMUSG00000035274	Tpbg
ENSMUSG00000027030	Stk39								ENSMUSG00000103247	Gm38091
ENSMUSG00000089844	A530032D15Rik								ENSMUSG00000049285	Mblac1
ENSMUSG00000021069	Pygl								ENSMUSG00000037003	Tns2
ENSMUSG00000022148	Fyb								ENSMUSG00000097756	A730056A06Rik
ENSMUSG00000038612	Mcl1								ENSMUSG00000051034	Zfp11
ENSMUSG00000097328	Tnfsf12								ENSMUSG00000022893	Adamts1
ENSMUSG00000044562	Rasip1								ENSMUSG00000043542	Zc2hc1a
ENSMUSG00000042524	Sun2								ENSMUSG00000047907	Tshz2
ENSMUSG00000063268	Parp10								ENSMUSG00000045136	Tubb2b
ENSMUSG00000006362	Cbfa2t3								ENSMUSG00000031596	Slc7a2
ENSMUSG00000005583	Mef2c								ENSMUSG00000016494	Cd34
ENSMUSG00000056708	Ier5								ENSMUSG00000038530	Rgs4
ENSMUSG00000030786	Itgam								ENSMUSG00000056758	Hmga2
ENSMUSG00000041134	Cyyr1								ENSMUSG00000032377	Plscr4
ENSMUSG00000034330	Plcg2								ENSMUSG00000025515	Muc2
ENSMUSG00000064043	Trerf1								ENSMUSG00000021567	Nkd2
ENSMUSG00000045827	Serpinb9								ENSMUSG00000026479	Lamc2
ENSMUSG00000026833	Olfm1								ENSMUSG00000021066	Atl1
ENSMUSG00000031785	Adgrg1								ENSMUSG00000068686	Cd59b
ENSMUSG00000105504	Gbp5								ENSMUSG00000074579	Lekr1
ENSMUSG00000048677	Tpcn2								ENSMUSG00000086513	9130208D14Rik
ENSMUSG00000031444	F10								ENSMUSG00000028399	Ptprd
ENSMUSG00000102767	#N/A								ENSMUSG00000019590	Cyb561
ENSMUSG00000034390	Cmip								ENSMUSG00000042814	Mcts2
ENSMUSG00000089762	Ier5l								ENSMUSG00000021418	Rpp40
ENSMUSG00000024180	Tmem8								ENSMUSG00000028551	Cdkn2c
ENSMUSG00000045932	Ifit2								ENSMUSG00000085482	A230083N12Rik
ENSMUSG00000021457	Syk								ENSMUSG00000071253	Slc25a16
ENSMUSG00000022114	Spry2								ENSMUSG00000020604	Arsg
ENSMUSG00000030844	Rgs10								ENSMUSG00000008206	Cers4
ENSMUSG00000036528	Ppfibp2								ENSMUSG00000032180	Tmed1
ENSMUSG00000044857	Lemd2								ENSMUSG00000030498	Gas2
ENSMUSG00000006519	Cyba								ENSMUSG00000039754	Alkbh4
ENSMUSG00000020100	Slc29a3								ENSMUSG00000020886	Dlg4
ENSMUSG00000040613	Apobec1								ENSMUSG00000087385	Frg2f1
ENSMUSG00000087150	BC064078								ENSMUSG00000034614	Pik3ip1
ENSMUSG00000079227	Ccr5								ENSMUSG00000072964	Bhlhb9
ENSMUSG00000059022	Kcp								ENSMUSG00000039246	Lyplal1
ENSMUSG00000069763	Tmem100								ENSMUSG00000072066	6720489N17Rik
ENSMUSG00000024899	Papss2								ENSMUSG00000054178	#N/A
ENSMUSG00000070034	Sp110								ENSMUSG00000049404	Rarres1
ENSMUSG00000039652	Cpeb3								ENSMUSG00000037022	Mmaa
ENSMUSG00000023087	Noct								ENSMUSG00000079144	A130010J15Rik
ENSMUSG00000057098	Ebf1								ENSMUSG00000030528	Blm
ENSMUSG00000020132	Rab21								ENSMUSG00000004631	Sgce
ENSMUSG00000045382	Cxcr4								ENSMUSG00000040473	Cfap69
ENSMUSG00000037902	Sirpa								ENSMUSG00000026389	Steap3
ENSMUSG00000028794	A3galt2								ENSMUSG00000105789	Gm42997
ENSMUSG00000059326	Csf2ra								ENSMUSG00000032625	Thsd7a
ENSMUSG00000034993	Vat1								ENSMUSG00000027082	Tfpi
ENSMUSG00000036002	Fam214b								ENSMUSG00000027230	Creb3l1
ENSMUSG00000040659	Efhd2								ENSMUSG00000038552	Fndc4
ENSMUSG00000072568	Lratd2								ENSMUSG00000013584	Aldh1a2
ENSMUSG00000068417	Pnp2								ENSMUSG00000026792	Lrsam1
ENSMUSG00000066861	Oas1g								ENSMUSG00000029916	Agk
ENSMUSG00000041025	Iffo2								ENSMUSG00000021211	Akr1c12
ENSMUSG00000066442	Mthfs								ENSMUSG00000038879	Nipal2
ENSMUSG00000030560	Ctsc								ENSMUSG00000086877	A230072C01Rik
ENSMUSG00000020205	Phlda1								ENSMUSG00000075318	Scn2a
ENSMUSG00000042622	Maff								ENSMUSG00000054723	Vmac
ENSMUSG00000052331	Ankrd44								ENSMUSG00000023800	Tiam2
ENSMUSG00000050549	Fam241a								ENSMUSG00000025157	Zdhhc16
ENSMUSG00000042129	Rassf4								ENSMUSG00000028469	Npr2
ENSMUSG00000003283	Hck								ENSMUSG00000039457	Ppl
ENSMUSG00000020376	Rnf130								ENSMUSG00000028327	Stra6l
ENSMUSG00000069662	Marcks								ENSMUSG00000034664	Itga2b
ENSMUSG00000004371	Il11								ENSMUSG00000032997	Chpf
ENSMUSG00000003382	Etv3								ENSMUSG00000030035	Wbp1
ENSMUSG00000062866	Phactr2								ENSMUSG00000052560	Cpne8
ENSMUSG00000053040	Aph1c								ENSMUSG00000009894	Snap47
ENSMUSG00000044147	Arf6								ENSMUSG00000029592	Usp30
ENSMUSG00000040026	Saa3								ENSMUSG00000035637	Grhpr
ENSMUSG00000032515	Csrnp1								ENSMUSG00000037138	Aff3
ENSMUSG00000020101	Vsir								ENSMUSG00000026825	Dnm1
ENSMUSG00000035847	Ids								ENSMUSG00000033809	Alg3
ENSMUSG00000021186	Fbln5								ENSMUSG00000021175	Cdca7l
ENSMUSG00000034271	Jdp2								ENSMUSG00000023868	Pde10a
ENSMUSG00000031534	Smim19								ENSMUSG00000042215	Bag2
ENSMUSG00000023982	Guca1a								ENSMUSG00000041528	Rnf123
ENSMUSG00000042228	Lyn								ENSMUSG00000046768	Rhoj
ENSMUSG00000079547	H2-DMb1								ENSMUSG00000024209	Acsbg3
ENSMUSG00000000184	Ccnd2								ENSMUSG00000071648	Rom1
ENSMUSG00000022126	Acod1								ENSMUSG00000097174	Gm4890
ENSMUSG00000025743	Sdc3								ENSMUSG00000073771	Btbd19
ENSMUSG00000052609	Plekhg3								ENSMUSG00000104324	Gm37320
ENSMUSG00000025779	Ly96								ENSMUSG00000033068	Entpd6
ENSMUSG00000037280	Galnt6								ENSMUSG00000083282	Ctsf
ENSMUSG00000039997	Ifi203								ENSMUSG00000004951	Hspb1
ENSMUSG00000028874	Fgr								ENSMUSG00000026196	Bard1
ENSMUSG00000025612	Bach1								ENSMUSG00000058317	Ube2e2
ENSMUSG00000096727	Psmb9								ENSMUSG00000024866	Acy3
ENSMUSG00000022390	Zc3h7b								ENSMUSG00000038070	Cntln
ENSMUSG00000027570	Col9a3								ENSMUSG00000061046	Haghl
ENSMUSG00000026786	Apbb1ip								ENSMUSG00000000916	Nsun5
ENSMUSG00000022885	St6gal1								ENSMUSG00000038932	Tcfl5
ENSMUSG00000044813	Shb								ENSMUSG00000020814	Mxra7
ENSMUSG00000042312	S100a13								ENSMUSG00000034110	Kctd7
ENSMUSG00000017830	Dhx58								ENSMUSG00000022178	Ajuba
ENSMUSG00000028413	B4galt1								ENSMUSG00000023909	Paqr4
ENSMUSG00000044811	Cd300c2								ENSMUSG00000070576	Mn1
ENSMUSG00000070867	Trabd2b								ENSMUSG00000022022	Mtrf1
ENSMUSG00000046058	Eid2								ENSMUSG00000007655	Cav1
ENSMUSG00000031938	4931406C07Rik								ENSMUSG00000028718	Stil
ENSMUSG00000037410	Tbc1d2b								ENSMUSG00000020122	Egfr
ENSMUSG00000061816	Myl1								ENSMUSG00000022199	Slc22a17
ENSMUSG00000033544	Angptl1								ENSMUSG00000068246	Apol9b
ENSMUSG00000047368	Abhd17b								ENSMUSG00000045333	Zfp423
ENSMUSG00000051379	Flrt3								ENSMUSG00000079018	Ly6c1
ENSMUSG00000039108	Lsm14b								ENSMUSG00000034911	Ushbp1
ENSMUSG00000003032	Klf4								ENSMUSG00000020728	Cep112
ENSMUSG00000051495	Irf2bp2								ENSMUSG00000024535	Snx24
ENSMUSG00000056220	Pla2g4a								ENSMUSG00000103199	Gm37648
ENSMUSG00000002617	Zfp40								ENSMUSG00000053398	Phgdh
ENSMUSG00000026031	Cflar								ENSMUSG00000037366	Pafah2
ENSMUSG00000022102	Dok2								ENSMUSG00000072623	Zfp9
ENSMUSG00000018920	Cxcl16								ENSMUSG00000041801	Phlda3
ENSMUSG00000006731	B4galnt1								ENSMUSG00000001323	Srr
ENSMUSG00000063286	Gm8995								ENSMUSG00000028068	Iqgap3
ENSMUSG00000052384	Nrros								ENSMUSG00000024924	Vldlr
ENSMUSG00000073490	Ifi207								ENSMUSG00000019987	Arg1
ENSMUSG00000029311	Hsd17b11								ENSMUSG00000058230	Arhgap35
ENSMUSG00000022508	Bcl6								ENSMUSG00000020363	Gfpt2
ENSMUSG00000016087	Fli1								ENSMUSG00000029718	Pcolce
ENSMUSG00000051413	Plagl2								ENSMUSG00000032109	Nlrx1
ENSMUSG00000040111	Gramd1b								ENSMUSG00000060260	Pwwp2b
ENSMUSG00000020458	Rtn4								ENSMUSG00000038146	Notch3
ENSMUSG00000039208	Metrnl								ENSMUSG00000021253	Tgfb3
ENSMUSG00000038543	BC028528								ENSMUSG00000047497	Adamts12
ENSMUSG00000061175	Fnip2								ENSMUSG00000029153	Ociad2
ENSMUSG00000022534	Mefv								ENSMUSG00000067150	Xpo5
ENSMUSG00000022014	Epsti1								ENSMUSG00000029762	Akr1b8
ENSMUSG00000022095	Fam160b2								ENSMUSG00000024989	Cep55
ENSMUSG00000038521	C1s1								ENSMUSG00000017897	Eya2
ENSMUSG00000037820	Tgm2								ENSMUSG00000038331	Satb2
ENSMUSG00000037649	H2-DMa								ENSMUSG00000028633	Ctps
ENSMUSG00000025584	Pde8a								ENSMUSG00000031565	Fgfr1
ENSMUSG00000048234	Rnf149								ENSMUSG00000008226	Scrn3
ENSMUSG00000038740	Mvb12b								ENSMUSG00000000934	Top1mt
ENSMUSG00000034612	Chst11								ENSMUSG00000019989	Enpp3
ENSMUSG00000021258	Ccnk								ENSMUSG00000063145	Bbs5
ENSMUSG00000042293	Gm5617								ENSMUSG00000049086	Bmyc
ENSMUSG00000028266	Lmo4								ENSMUSG00000053329	Gatd3a
ENSMUSG00000015957	Wnt11								ENSMUSG00000010051	Hyal1
ENSMUSG00000099966	2810402E24Rik								ENSMUSG00000026153	Fam135a
ENSMUSG00000035158	Mitf								ENSMUSG00000032816	Igdcc4
ENSMUSG00000045374	Wdr81								ENSMUSG00000031821	Gins2
ENSMUSG00000020227	Irak3								ENSMUSG00000035459	Stab2
ENSMUSG00000072115	Ang								ENSMUSG00000041895	Wipi1
ENSMUSG00000024140	Epas1								ENSMUSG00000022672	Prkdc
ENSMUSG00000026113	Inpp4a								ENSMUSG00000007888	Crlf1
ENSMUSG00000079671	2610203C22Rik								ENSMUSG00000105987	AI506816
ENSMUSG00000032265	Tent5a								ENSMUSG00000027799	Nbea
ENSMUSG00000047880	Cxcr5								ENSMUSG00000020766	Galk1
ENSMUSG00000090272	Mndal								ENSMUSG00000022012	Enox1
ENSMUSG00000024639	Gnaq								ENSMUSG00000037706	Cd81
ENSMUSG00000048895	Cdk5r1								ENSMUSG00000045237	1110012L19Rik
ENSMUSG00000052776	Oas1a								ENSMUSG00000037060	Cavin3
ENSMUSG00000020105	Lrig3								ENSMUSG00000025188	Hps1
ENSMUSG00000031838	Ifi30								ENSMUSG00000029802	Abcg2
ENSMUSG00000022217	Emc9								ENSMUSG00000053600	Zfp472
ENSMUSG00000024679	Ms4a6d								ENSMUSG00000031239	Itm2a
ENSMUSG00000026110	Mgat4a								ENSMUSG00000020140	Lgr5
ENSMUSG00000034947	Tmem106a								ENSMUSG00000049811	Fam161a
ENSMUSG00000023830	Igf2r								ENSMUSG00000020889	Nr1d1
ENSMUSG00000104094	Gm37314								ENSMUSG00000033488	Cryzl2
ENSMUSG00000090213	Tmem189								ENSMUSG00000020897	Aurkb
ENSMUSG00000085795	Zfp703								ENSMUSG00000078773	Rad54b
ENSMUSG00000046718	Bst2								ENSMUSG00000028102	Pex11b
ENSMUSG00000070056	Mfhas1								ENSMUSG00000001555	Fkbp10
ENSMUSG00000009630	Ppp2cb								ENSMUSG00000049882	Vcpkmt
ENSMUSG00000023805	Synj2								ENSMUSG00000032773	Chrm1
ENSMUSG00000020275	Rel								ENSMUSG00000026047	Poglut2
ENSMUSG00000052485	Tmem171								ENSMUSG00000056498	Tmem154
ENSMUSG00000020272	Stk10								ENSMUSG00000032121	Tmem218
ENSMUSG00000022620	Arsa								ENSMUSG00000033149	Phldb2
ENSMUSG00000023460	Rab12								ENSMUSG00000040265	Dnm3
ENSMUSG00000034312	Iqsec1								ENSMUSG00000027371	Fahd2a
ENSMUSG00000050148	Ubqln2								ENSMUSG00000069114	Zbtb10
ENSMUSG00000052371	Hoxd3os1								ENSMUSG00000032126	Hmbs
ENSMUSG00000097287	D130017N08Rik								ENSMUSG00000043541	Casc1
ENSMUSG00000036432	Siah2								ENSMUSG00000025330	Padi4
ENSMUSG00000037434	Slc30a1								ENSMUSG00000078570	1110065P20Rik
ENSMUSG00000000318	Clec10a								ENSMUSG00000006219	Fblim1
ENSMUSG00000007476	Lrrc8a								ENSMUSG00000061758	Akr1b10
ENSMUSG00000026896	Ifih1								ENSMUSG00000056144	Trim34a
ENSMUSG00000063410	Stk24								ENSMUSG00000012609	Ttll5
ENSMUSG00000103094	Gm37558								ENSMUSG00000045251	Zfp688
ENSMUSG00000056124	B4galt6								ENSMUSG00000020451	Limk2
ENSMUSG00000059325	Hopx								ENSMUSG00000022090	Pdlim2
ENSMUSG00000054920	Klhl5								ENSMUSG00000032085	Tagln
ENSMUSG00000093424	6330562C20Rik								ENSMUSG00000044949	Ubtd2
ENSMUSG00000039623	Ap5z1								ENSMUSG00000031833	Mast3
ENSMUSG00000024143	Rhoq								ENSMUSG00000060166	Zdhhc8
ENSMUSG00000047139	Cd24a								ENSMUSG00000045287	Rtn4rl1
ENSMUSG00000034738	Nostrin								ENSMUSG00000004637	Wwox
ENSMUSG00000044197	Gpr146								ENSMUSG00000050777	Tmem37
ENSMUSG00000081306	Gm15266								ENSMUSG00000034473	Sec22a
ENSMUSG00000035329	Fbxo33								ENSMUSG00000003549	Ercc1
ENSMUSG00000020300	Cpeb4								ENSMUSG00000038260	Trpm4
ENSMUSG00000078502	Gm13212								ENSMUSG00000042099	Kank3
ENSMUSG00000001020	S100a4								ENSMUSG00000054383	Pnma1
ENSMUSG00000040711	Sh3pxd2b								ENSMUSG00000039427	Alg1
ENSMUSG00000011008	Mcoln2								ENSMUSG00000061410	Zcchc14
ENSMUSG00000039910	Cited2								ENSMUSG00000003809	Gcdh
ENSMUSG00000060802	B2m								ENSMUSG00000025007	Aldh18a1
ENSMUSG00000054203	Ifi205								ENSMUSG00000058056	Palld
ENSMUSG00000039633	Lonrf1								ENSMUSG00000062743	Zfp677
ENSMUSG00000026222	Sp100								ENSMUSG00000024177	Nme4
ENSMUSG00000000275	Trim25								ENSMUSG00000074916	Chst14
ENSMUSG00000009687	Fxyd5								ENSMUSG00000029231	Pdgfra
ENSMUSG00000079242	C730034F03Rik								ENSMUSG00000000753	Serpinf1
ENSMUSG00000019850	Tnfaip3								ENSMUSG00000018906	P4ha2
ENSMUSG00000064602	Snora41								ENSMUSG00000027200	Sema6d
ENSMUSG00000041936	Agrn								ENSMUSG00000052676	Zmat1
ENSMUSG00000025017	Pik3ap1								ENSMUSG00000022442	Ttll1
ENSMUSG00000029992	Gfpt1								ENSMUSG00000054237	Fra10ac1
ENSMUSG00000053158	Fes								ENSMUSG00000052369	Tmem106c
ENSMUSG00000091811	Inafm1								ENSMUSG00000024678	Ms4a4d
ENSMUSG00000027896	Slc16a4								ENSMUSG00000034573	Ptpn13
ENSMUSG00000050370	Ch25h								ENSMUSG00000025151	Maged1
ENSMUSG00000095930	Nim1k								ENSMUSG00000034235	Usp54
ENSMUSG00000020422	Tns3								ENSMUSG00000027107	Chrna1
ENSMUSG00000018547	Pip4k2b								ENSMUSG00000026932	Nacc2
ENSMUSG00000036918	Ttc7								ENSMUSG00000097145	9230114K14Rik
ENSMUSG00000046546	Fam43a								ENSMUSG00000040034	Nup43
ENSMUSG00000026315	Serpinb8								ENSMUSG00000057329	Bcl2
ENSMUSG00000049866	Arl4c								ENSMUSG00000013495	Tmem175
ENSMUSG00000028889	Yrdc								ENSMUSG00000001864	Aif1l
ENSMUSG00000020399	Havcr2								ENSMUSG00000026411	Tmem9
ENSMUSG00000013236	Ptprs								ENSMUSG00000006344	Ggt5
ENSMUSG00000040466	Blvrb								ENSMUSG00000045636	Mtus1
ENSMUSG00000015766	Eps8								ENSMUSG00000060923	Acyp2
ENSMUSG00000032946	Rasgrp2								ENSMUSG00000026208	Des
ENSMUSG00000022018	Rgcc								ENSMUSG00000064080	Fbln2
ENSMUSG00000026269	Rnpepl1								ENSMUSG00000030610	Det1
ENSMUSG00000037321	Tap1								ENSMUSG00000023921	Mmut
ENSMUSG00000038507	Parp12								ENSMUSG00000027074	Slc43a3
ENSMUSG00000052534	Pbx1								ENSMUSG00000030301	Ccdc91
ENSMUSG00000030122	Ptms								ENSMUSG00000057093	Zfp607b
ENSMUSG00000025314	Ptprj								ENSMUSG00000039994	Timeless
ENSMUSG00000020635	Fkbp1b								ENSMUSG00000063275	Hacd1
ENSMUSG00000098332	2310009A05Rik								ENSMUSG00000074749	Kiz
ENSMUSG00000060550	H2-Q7								ENSMUSG00000037029	Zfp146
ENSMUSG00000040007	Bahd1								ENSMUSG00000028664	Ephb2
ENSMUSG00000027452	Acss1								ENSMUSG00000023348	Trip6
ENSMUSG00000031504	Rab20								ENSMUSG00000004994	Ccdc130
ENSMUSG00000065208	Gm24616								ENSMUSG00000054612	Mgmt
ENSMUSG00000000628	Hk2								ENSMUSG00000002105	Slc39a13
ENSMUSG00000035692	Isg15								ENSMUSG00000029189	Sel1l3
ENSMUSG00000021596	Mctp1								ENSMUSG00000030272	Camk1
ENSMUSG00000031441	Atp11a								ENSMUSG00000027323	Rad51
ENSMUSG00000082884	Gm13339								ENSMUSG00000081272	Gm13509
ENSMUSG00000020519	Sap30l								ENSMUSG00000040229	Gpr34
ENSMUSG00000025969	Nrp2								ENSMUSG00000020676	Ccl11
ENSMUSG00000039968	Rsbn1l								ENSMUSG00000062098	Btbd3
ENSMUSG00000039157	Fam102a								ENSMUSG00000037594	Clba1
ENSMUSG00000006435	Neurl1a								ENSMUSG00000010307	Tmem86a
ENSMUSG00000038467	Chmp4b								ENSMUSG00000021792	Prxl2a
ENSMUSG00000078908	Mon1b								ENSMUSG00000036570	Fxyd1
ENSMUSG00000005824	Tnfsf14								ENSMUSG00000092837	Rpph1
ENSMUSG00000022867	Usp25								ENSMUSG00000073555	Gm4951
ENSMUSG00000087269	D330023K18Rik								ENSMUSG00000090222	Ifi203-ps
ENSMUSG00000054509	Parp4								ENSMUSG00000020621	Rdh14
ENSMUSG00000041112	Elmo1								ENSMUSG00000045777	Ifitm10
ENSMUSG00000025192	Entpd7								ENSMUSG00000039599	Fam149b
ENSMUSG00000033039	Micall1								ENSMUSG00000072761	Gm6712
ENSMUSG00000050212	Eva1b								ENSMUSG00000019433	Gipc1
ENSMUSG00000026458	Ppfia4								ENSMUSG00000023224	Serping1
ENSMUSG00000061878	Sphk1								ENSMUSG00000019853	Hebp2
ENSMUSG00000027111	Itga6								ENSMUSG00000040415	Dtx3
ENSMUSG00000001128	Cfp								ENSMUSG00000074170	Plekhf1
ENSMUSG00000019817	Plagl1								ENSMUSG00000040446	Rprd1a
ENSMUSG00000026981	Il1rn								ENSMUSG00000026683	Nuf2
ENSMUSG00000044477	Zfand3								ENSMUSG00000026228	Htr2b
ENSMUSG00000032322	Pstpip1								ENSMUSG00000020773	Trim47
ENSMUSG00000031934	Panx1								ENSMUSG00000031443	F7
ENSMUSG00000070462	Tlnrd1								ENSMUSG00000039205	Ciz1
ENSMUSG00000038608	Dock10								ENSMUSG00000031595	Pdgfrl
ENSMUSG00000025723	Nmb								ENSMUSG00000018339	Gpx3
ENSMUSG00000027447	Cst3								ENSMUSG00000056131	Pgm3
ENSMUSG00000029059	Prxl2b								ENSMUSG00000031538	Plat
ENSMUSG00000050552	Lamtor4								ENSMUSG00000022261	Sdc2
ENSMUSG00000034663	Bmp2k								ENSMUSG00000027962	Vcam1
ENSMUSG00000021285	Ppp1r13b								ENSMUSG00000029910	Mad2l1
ENSMUSG00000039621	Prex1								ENSMUSG00000002320	Tm9sf1
ENSMUSG00000033545	Znrf1								ENSMUSG00000021759	Plpp1
ENSMUSG00000031557	Plekha2								ENSMUSG00000023008	Fmnl3
ENSMUSG00000033467	Crlf2								ENSMUSG00000004383	Large1
ENSMUSG00000006360	Crip1								ENSMUSG00000054752	Fsd1l
ENSMUSG00000066800	Rnasel								ENSMUSG00000078816	Prkcg
ENSMUSG00000037580	Gch1								ENSMUSG00000037206	Islr
ENSMUSG00000060206	Zfp462								ENSMUSG00000028238	Atp6v0d2
ENSMUSG00000007836	Hnrnpa0								ENSMUSG00000000326	Comt
ENSMUSG00000071656	Lrrn4cl								ENSMUSG00000036880	Acaa2
ENSMUSG00000041827	Oasl1								ENSMUSG00000026036	Nif3l1
ENSMUSG00000062232	Rapgef2								ENSMUSG00000022793	B4galt4
ENSMUSG00000021728	Emb								ENSMUSG00000044328	Trp53i13
ENSMUSG00000042444	Mindy2								ENSMUSG00000027863	Cd2
ENSMUSG00000066900	Suds3								ENSMUSG00000039795	Zfand1
ENSMUSG00000036246	Gmip								ENSMUSG00000022177	Haus4
ENSMUSG00000034786	Gpsm3								ENSMUSG00000003617	Cp
ENSMUSG00000021948	Prkcd								ENSMUSG00000045031	Cetn4
ENSMUSG00000021003	Galc								ENSMUSG00000085783	Gm9816
ENSMUSG00000037172	E330009J07Rik								ENSMUSG00000035845	Alg12
ENSMUSG00000022897	Dyrk1a								ENSMUSG00000019942	Cdk1
ENSMUSG00000046207	Pik3r6								ENSMUSG00000030946	Lhpp
ENSMUSG00000023010	Tmbim6								ENSMUSG00000028199	Cryz
ENSMUSG00000039953	Clstn1								ENSMUSG00000017754	Pltp
ENSMUSG00000030103	Bhlhe40								ENSMUSG00000038286	Bphl
ENSMUSG00000026679	Enkur								ENSMUSG00000022092	Ppp3cc
ENSMUSG00000003541	Ier3								ENSMUSG00000097431	Gm26782
ENSMUSG00000031488	Rab11fip1								ENSMUSG00000090150	Acad11
ENSMUSG00000018166	Erbb3								ENSMUSG00000025403	Shmt2
ENSMUSG00000022895	Ets2								ENSMUSG00000024537	Psmg2
ENSMUSG00000094114	#N/A								ENSMUSG00000025701	Alox5
ENSMUSG00000042331	Specc1								ENSMUSG00000070953	Rabepk
ENSMUSG00000030203	Dusp16								ENSMUSG00000064061	Dzip3
ENSMUSG00000015947	Fcgr1								ENSMUSG00000030966	Trim21
ENSMUSG00000021819	Zswim8								ENSMUSG00000039007	Cpq
ENSMUSG00000090877	Hspa1b								ENSMUSG00000085415	Selenok-ps1
ENSMUSG00000032690	Oas2								ENSMUSG00000083567	Gm11451
ENSMUSG00000020189	Osbpl8								ENSMUSG00000026674	Ddr2
ENSMUSG00000031133	Arhgef6								ENSMUSG00000022548	Apod
ENSMUSG00000030530	Furin								ENSMUSG00000066456	Hmgn3
ENSMUSG00000043004	Gng2								ENSMUSG00000026585	Kifap3
ENSMUSG00000028073	Pear1								ENSMUSG00000044991	Shld1
ENSMUSG00000062082	Cd200r4								ENSMUSG00000003420	Fcgrt
ENSMUSG00000043633	Fam221b								ENSMUSG00000021916	Glt8d1
ENSMUSG00000025921	Rdh10								ENSMUSG00000030469	Zfp719
ENSMUSG00000049807	Arhgap23								ENSMUSG00000030246	Ldhb
ENSMUSG00000000823	Zfp512b								ENSMUSG00000015968	Cacna1d
ENSMUSG00000027533	Fabp5								ENSMUSG00000042015	Wdr41
ENSMUSG00000029163	Emilin1								ENSMUSG00000026200	Glb1l
ENSMUSG00000020152	Actr2								ENSMUSG00000040855	Reps2
ENSMUSG00000018585	Atox1								ENSMUSG00000036086	Zranb3
ENSMUSG00000058446	Znrf2								ENSMUSG00000020537	Drg2
ENSMUSG00000046079	Lrrc8d								ENSMUSG00000014599	Csf1
ENSMUSG00000020220	Vps13d								ENSMUSG00000029060	Mib2
ENSMUSG00000044786	Zfp36								ENSMUSG00000037722	Gnpnat1
ENSMUSG00000069874	Irgm2								ENSMUSG00000059495	Arhgef12
ENSMUSG00000004266	Ptpn6								ENSMUSG00000100017	2410022M11Rik
ENSMUSG00000024736	Tmem132a								ENSMUSG00000038482	Tfdp1
ENSMUSG00000027357	Crls1								ENSMUSG00000002279	Lmf1
ENSMUSG00000052942	Glis3								ENSMUSG00000018669	Cdk5rap3
ENSMUSG00000042599	Kdm7a								ENSMUSG00000003868	Ruvbl2
ENSMUSG00000059923	Grb2								ENSMUSG00000037316	Bag4
ENSMUSG00000053113	Socs3								ENSMUSG00000035566	Pcdh17
ENSMUSG00000024012	Mtch1								ENSMUSG00000063849	Ppcdc
ENSMUSG00000023341	Mx2								ENSMUSG00000002326	Gmpr2
ENSMUSG00000031387	Renbp								ENSMUSG00000025986	Slc39a10
ENSMUSG00000045362	Tnfrsf26								ENSMUSG00000063160	Numbl
ENSMUSG00000021054	Sgpp1								ENSMUSG00000026939	Tmem141
ENSMUSG00000035621	Midn								ENSMUSG00000000392	Fap
ENSMUSG00000042121	Ssh1								ENSMUSG00000028082	Sh3d19
ENSMUSG00000024423	Impact								ENSMUSG00000007891	Ctsd
ENSMUSG00000046417	Lrrc75a								ENSMUSG00000013878	Rnf170
ENSMUSG00000031827	Cotl1								ENSMUSG00000022358	Fbxo32
ENSMUSG00000034673	Pbx2								ENSMUSG00000037313	Tacc3
ENSMUSG00000049106	Dcaf5								ENSMUSG00000022945	Chaf1b
ENSMUSG00000071342	Lsmem1								ENSMUSG00000041120	Nbl1
ENSMUSG00000040249	Lrp1								ENSMUSG00000036775	Decr2
ENSMUSG00000022246	Rai14								ENSMUSG00000045106	Ccdc73
ENSMUSG00000029136	Rbks								ENSMUSG00000028015	Ctso
ENSMUSG00000072847	A530017D24Rik								ENSMUSG00000020282	Rhbdf1
ENSMUSG00000024789	Jak2								ENSMUSG00000057134	Ado
ENSMUSG00000028849	Map7d1								ENSMUSG00000100215	Gm8292
ENSMUSG00000079057	Cyp4v3								ENSMUSG00000002870	Mcm2
ENSMUSG00000033355	Rtp4								ENSMUSG00000021665	Hexb
ENSMUSG00000019158	Tmem160								ENSMUSG00000031808	Slc27a1
ENSMUSG00000031391	L1cam								ENSMUSG00000029672	Fam3c
ENSMUSG00000001687	Ubl3								ENSMUSG00000038668	Lpar1
ENSMUSG00000039989	Cbx4								ENSMUSG00000029919	Hpgds
ENSMUSG00000013160	Atp6v0d1								ENSMUSG00000034329	Brip1
ENSMUSG00000024236	Svil								ENSMUSG00000024528	Srfbp1
ENSMUSG00000040990	Sh3kbp1								ENSMUSG00000032306	Mpi
ENSMUSG00000033220	Rac2								ENSMUSG00000021477	Ctsl
ENSMUSG00000037553	Zdhhc18								ENSMUSG00000038418	Egr1
ENSMUSG00000054404	Slfn5								ENSMUSG00000063052	Lrrc40
ENSMUSG00000035954	Dock4								ENSMUSG00000023571	C1qtnf12
ENSMUSG00000024750	Zfand5								ENSMUSG00000073198	Bnip3l-ps
ENSMUSG00000022667	Cd200r1								ENSMUSG00000030605	Mfge8
ENSMUSG00000035969	Rusc2								ENSMUSG00000031214	Ophn1
ENSMUSG00000030707	Coro1a								ENSMUSG00000027624	Epb41l1
ENSMUSG00000061731	Ext1								ENSMUSG00000057666	Gapdh
ENSMUSG00000064105	Cnnm2								ENSMUSG00000082070	Gm1866
ENSMUSG00000006395	Hyi								ENSMUSG00000030127	Cops7a
ENSMUSG00000022901	Cd86								ENSMUSG00000029536	Gatc
ENSMUSG00000024513	Mbd2								ENSMUSG00000030588	Yif1b
ENSMUSG00000025178	Pi4k2a								ENSMUSG00000029204	Rhoh
ENSMUSG00000028268	Gbp3								ENSMUSG00000041353	Tmem29
ENSMUSG00000058818	Pirb								ENSMUSG00000002108	Nr1h3
ENSMUSG00000041268	Dmxl2								ENSMUSG00000071226	Cecr2
ENSMUSG00000043822	Adamtsl5								ENSMUSG00000028295	Smim8
ENSMUSG00000027358	Bmp2								ENSMUSG00000030861	Acadsb
ENSMUSG00000032280	Tle3								ENSMUSG00000048307	Ankrd46
ENSMUSG00000074280	Gm6166								ENSMUSG00000026566	Mpzl1
ENSMUSG00000027381	Bcl2l11								ENSMUSG00000062515	Fabp4
ENSMUSG00000097354	2310001H17Rik								ENSMUSG00000022842	Ece2
ENSMUSG00000036622	Atp13a2								ENSMUSG00000024533	Spire1
ENSMUSG00000042613	Pbxip1								ENSMUSG00000029554	Mad1l1
ENSMUSG00000024642	Tle4								ENSMUSG00000030798	Cd37
ENSMUSG00000019254	Ppp1r12c								ENSMUSG00000025001	Hells
ENSMUSG00000019726	Lyst								ENSMUSG00000026857	Ntmt1
ENSMUSG00000049775	Tmsb4x								ENSMUSG00000038991	Txndc5
ENSMUSG00000032232	Cgnl1								ENSMUSG00000006356	Crip2
ENSMUSG00000022305	Lrp12								ENSMUSG00000027341	Tmem230
ENSMUSG00000037822	Smim14								ENSMUSG00000030541	Idh2
ENSMUSG00000041075	Fzd7								ENSMUSG00000001018	Snapin
ENSMUSG00000021947	Cryl1								ENSMUSG00000022346	Myc
ENSMUSG00000066621	Tecpr1								ENSMUSG00000038644	Pold1
ENSMUSG00000045312	Lhfpl2								ENSMUSG00000038312	Edem2
ENSMUSG00000031097	Tnni2								ENSMUSG00000023104	Rfc2
ENSMUSG00000026018	Ica1l								ENSMUSG00000075602	Ly6a
ENSMUSG00000039361	Picalm								ENSMUSG00000042705	Commd10
ENSMUSG00000039782	Cpeb2								ENSMUSG00000010142	Tnfrsf13b
ENSMUSG00000028793	Rnf19b								ENSMUSG00000011752	Pgam1
ENSMUSG00000041836	Ptpre								ENSMUSG00000018417	Myo1b
ENSMUSG00000021242	Npc2								ENSMUSG00000027134	Lpcat4
ENSMUSG00000049502	Dtx3l								ENSMUSG00000000028	Cdc45
ENSMUSG00000029401	Rilpl2								ENSMUSG00000029816	Gpnmb
ENSMUSG00000000374	Trappc10								ENSMUSG00000021822	Plau
ENSMUSG00000033083	Tbc1d4								ENSMUSG00000020388	Pdlim4
ENSMUSG00000048696	Mex3d								ENSMUSG00000049950	Rpp38
ENSMUSG00000054400	Cklf								ENSMUSG00000051950	B3glct
ENSMUSG00000029413	Naaa								ENSMUSG00000053898	Ech1
ENSMUSG00000024696	Lpxn								ENSMUSG00000052102	Gnpda1
ENSMUSG00000104030	5330406M23Rik								ENSMUSG00000023484	Prph
ENSMUSG00000035992	Fnip1								ENSMUSG00000002778	Kdelr1
ENSMUSG00000039316	Rftn1								ENSMUSG00000021022	Ppp2r3c
ENSMUSG00000024424	Ttc39c								ENSMUSG00000079334	Naa80
ENSMUSG00000061589	Dot1l								ENSMUSG00000029759	Pon3
ENSMUSG00000049744	Arhgap15								ENSMUSG00000021592	Arsk
ENSMUSG00000040712	Camta2								ENSMUSG00000019055	Plod1
ENSMUSG00000039936	Pik3cd								ENSMUSG00000041891	Lman1
ENSMUSG00000019256	Ahr								ENSMUSG00000025823	Pdia4
ENSMUSG00000014075	Tctex1d2								ENSMUSG00000027663	Zmat3
ENSMUSG00000025795	Rassf3								ENSMUSG00000005804	Bloc1s6
ENSMUSG00000020057	Dram1								ENSMUSG00000047592	Nxpe5
ENSMUSG00000026480	Ncf2								ENSMUSG00000031708	Tecr
ENSMUSG00000020437	Myo1g								ENSMUSG00000026072	Il1r1
ENSMUSG00000028641	P3h1								ENSMUSG00000033423	Eri3
ENSMUSG00000022048	Dpysl2								ENSMUSG00000028256	Odf2l
ENSMUSG00000036461	Elf1								ENSMUSG00000036285	Noa1
ENSMUSG00000042364	Snx18								ENSMUSG00000050786	Ccdc126
ENSMUSG00000097051	#N/A								ENSMUSG00000015289	Lage3
ENSMUSG00000030055	Rab43								ENSMUSG00000032123	Dpagt1
ENSMUSG00000020709	Adap2								ENSMUSG00000026670	Uap1
ENSMUSG00000022951	Rcan1								ENSMUSG00000034761	Map4k5
ENSMUSG00000049907	Rasl11b								ENSMUSG00000053460	Ggcx
ENSMUSG00000081056	Gm13998								ENSMUSG00000001751	Naglu
ENSMUSG00000038375	Trp53inp2								ENSMUSG00000029119	Man2b2
ENSMUSG00000029135	Fosl2								ENSMUSG00000014606	Slc25a11
ENSMUSG00000032640	Chsy1								ENSMUSG00000001403	Ube2c
ENSMUSG00000040128	Pnrc1								ENSMUSG00000002602	Axl
ENSMUSG00000001847	Rac1								ENSMUSG00000064215	Ifi27
ENSMUSG00000028291	Akirin2								ENSMUSG00000035275	Raver2
ENSMUSG00000041439	Mfsd6								ENSMUSG00000034218	Atm
ENSMUSG00000015944	Castor2								ENSMUSG00000017716	Birc5
ENSMUSG00000021306	Gpr137b								ENSMUSG00000037221	Mospd3
ENSMUSG00000028412	Slc44a1								ENSMUSG00000030802	Bckdk
ENSMUSG00000026159	Agfg1								ENSMUSG00000070003	Ssbp4
ENSMUSG00000022353	Mtss1								ENSMUSG00000029836	Cbx3
ENSMUSG00000024953	Prdx5								ENSMUSG00000060450	Rnf14
ENSMUSG00000024338	Psmb8								ENSMUSG00000035704	Alg8
ENSMUSG00000027276	Jag1								ENSMUSG00000031533	Mrps31
ENSMUSG00000002111	Spi1								ENSMUSG00000006442	Srm
ENSMUSG00000053205	Styx								ENSMUSG00000029521	Chek2
ENSMUSG00000033530	Ttc7b								ENSMUSG00000021701	Plk2
ENSMUSG00000033538	Casp4								ENSMUSG00000037300	Ttc13
ENSMUSG00000099843	Gm7160								ENSMUSG00000034274	Thoc5
ENSMUSG00000060538	Tmem219								ENSMUSG00000021939	Ctsb
ENSMUSG00000034353	Ramp1								ENSMUSG00000030824	Nucb1
ENSMUSG00000022270	Retreg1								ENSMUSG00000043895	S1pr2
ENSMUSG00000001173	Ocrl								ENSMUSG00000054309	Cpsf3
ENSMUSG00000042541	Sem1								ENSMUSG00000038332	Sesn1
ENSMUSG00000020674	Pxdn								ENSMUSG00000004849	Ap1s1
ENSMUSG00000008822	Acyp1								ENSMUSG00000034936	Arl4d
ENSMUSG00000031983	2310022B05Rik								ENSMUSG00000020792	Exoc7
ENSMUSG00000064369	mt-Te								ENSMUSG00000025289	Prdx4
ENSMUSG00000024101	Washc1								ENSMUSG00000025525	Apool
ENSMUSG00000058239	Usf2								ENSMUSG00000027163	Commd9
ENSMUSG00000107286	Gm43788								ENSMUSG00000028221	Pip4p2
ENSMUSG00000027007	Itprid2								ENSMUSG00000040370	Etfrf1
ENSMUSG00000026872	Zeb2								ENSMUSG00000024026	Glo1
ENSMUSG00000024085	Man2a1								ENSMUSG00000026356	Dars
ENSMUSG00000074466	Gm15417								ENSMUSG00000031666	Rbl2
ENSMUSG00000029313	Aff1								ENSMUSG00000004069	Dnaja3
ENSMUSG00000018500	Adora2b								ENSMUSG00000019494	Cops6
ENSMUSG00000050628	Ubald2								ENSMUSG00000037149	Ddx1
ENSMUSG00000052812	Atad2b								ENSMUSG00000072812	Ahnak2
ENSMUSG00000017057	Il13ra1								ENSMUSG00000024132	Eci1
ENSMUSG00000034707	Gns								ENSMUSG00000027198	Ext2
ENSMUSG00000057530	Ece1								ENSMUSG00000028673	Fuca1
ENSMUSG00000052656	Rnf103								ENSMUSG00000040385	Ppp1ca
ENSMUSG00000005054	Cstb								ENSMUSG00000055053	Nfic
ENSMUSG00000041308	Sntb2								ENSMUSG00000040785	Ttc3
ENSMUSG00000043881	Kbtbd7								ENSMUSG00000045594	Glb1
ENSMUSG00000034652	Cd300a								ENSMUSG00000003363	Pld3
ENSMUSG00000016528	Mapkapk2								ENSMUSG00000022940	Pigp
ENSMUSG00000071637	Cebpd								ENSMUSG00000041921	Metap1d
ENSMUSG00000047731	Wbp1l								ENSMUSG00000092486	#N/A
ENSMUSG00000001156	Mxd1								ENSMUSG00000096210	H1f0
ENSMUSG00000034135	Sik3								ENSMUSG00000006728	Cdk4
ENSMUSG00000020134	Peli1								ENSMUSG00000005881	Ergic3
ENSMUSG00000030259	Rassf8								ENSMUSG00000002365	Snx9
ENSMUSG00000038175	Mylip								ENSMUSG00000002944	Cd36
ENSMUSG00000016427	Ndufa1								ENSMUSG00000019139	Isyna1
ENSMUSG00000026088	Mitd1								ENSMUSG00000024570	Rbfa
ENSMUSG00000028080	Lrba								ENSMUSG00000032366	Tpm1
ENSMUSG00000017132	Cyth1								ENSMUSG00000035595	1600002K03Rik
ENSMUSG00000059182	Skap2								ENSMUSG00000039530	Tusc3
ENSMUSG00000038658	Ric1								ENSMUSG00000011114	Tbrg1
ENSMUSG00000025915	Sgk3								ENSMUSG00000024912	Fosl1
ENSMUSG00000032359	Ctsh								ENSMUSG00000026342	Slc35f5
ENSMUSG00000045005	Fzd5								ENSMUSG00000030298	Sec13
ENSMUSG00000098178	Gm42418								ENSMUSG00000033021	Gmppa
ENSMUSG00000043421	Hilpda								ENSMUSG00000024896	Minpp1
ENSMUSG00000039081	Zfp503								ENSMUSG00000022708	Zbtb20
ENSMUSG00000032547	Ryk								ENSMUSG00000059713	Rcan3
ENSMUSG00000050732	Vamp8								ENSMUSG00000029156	Sgcb
ENSMUSG00000026536	Ifi211								ENSMUSG00000036748	Cuedc2
ENSMUSG00000073616	Cops9								ENSMUSG00000068220	Lgals1
ENSMUSG00000045176	Borcs6								ENSMUSG00000027207	Galk2
ENSMUSG00000022475	Hdac7								ENSMUSG00000025465	Echs1
ENSMUSG00000019558	Slc6a8								ENSMUSG00000048779	P2ry6
ENSMUSG00000036155	Mgat5								ENSMUSG00000017760	Ctsa
ENSMUSG00000058351	Smim4								ENSMUSG00000036078	Sigmar1
ENSMUSG00000058835	Abi1								ENSMUSG00000018042	Cyb5r3
ENSMUSG00000022973	Synj1								ENSMUSG00000035877	Zhx3
ENSMUSG00000026155	Smap1								ENSMUSG00000025224	Gbf1
ENSMUSG00000027478	Dnmt3b								ENSMUSG00000024588	Fech
ENSMUSG00000008398	Elk3								ENSMUSG00000044573	Acp1
ENSMUSG00000067212	H2-T23								ENSMUSG00000006010	Odr4
ENSMUSG00000004043	Stat5a								ENSMUSG00000031146	Plp2
ENSMUSG00000039501	Znfx1								ENSMUSG00000035212	Leprot
ENSMUSG00000038976	Ppp1r9b								ENSMUSG00000032046	Abhd12
ENSMUSG00000001542	Ell2								ENSMUSG00000015027	Galns
ENSMUSG00000034266	Batf								ENSMUSG00000024381	Bin1
ENSMUSG00000001348	Acp5								ENSMUSG00000032383	Ppib
ENSMUSG00000040483	Xaf1								ENSMUSG00000054452	Tle5
ENSMUSG00000027698	Nceh1								ENSMUSG00000014353	Tmem87b
ENSMUSG00000004952	Rasa4								ENSMUSG00000022912	Pros1
ENSMUSG00000037426	Depdc5								ENSMUSG00000025875	Tspan17
ENSMUSG00000019564	Arid3a								ENSMUSG00000038122	Tbc1d32
ENSMUSG00000026176	Ctdsp1								ENSMUSG00000029433	Diablo
ENSMUSG00000000958	Slc7a7								ENSMUSG00000029767	Calu
ENSMUSG00000042284	Itga1								ENSMUSG00000026478	Lamc1
ENSMUSG00000025790	Slco3a1								ENSMUSG00000020432	Tcn2
ENSMUSG00000046516	Cox17								ENSMUSG00000031158	Timm17b
ENSMUSG00000039286	Fndc3b								ENSMUSG00000023175	Bsg
ENSMUSG00000029064	Gnb1								ENSMUSG00000023186	Vwa5a
ENSMUSG00000044167	Foxo1								ENSMUSG00000020366	Mapk9
ENSMUSG00000033184	Tmed7								ENSMUSG00000037260	Hgsnat
ENSMUSG00000027994	Mcub								ENSMUSG00000043987	Cep164
ENSMUSG00000026688	Mgst3								ENSMUSG00000052684	Jun
ENSMUSG00000026104	Stat1								ENSMUSG00000062981	Mrpl42
ENSMUSG00000020859	Spag9								ENSMUSG00000033880	Lgals3bp
ENSMUSG00000040836	Gpr161								ENSMUSG00000031903	Pla2g15
ENSMUSG00000001604	Tcea3								ENSMUSG00000001127	Araf
ENSMUSG00000027514	Zbp1								ENSMUSG00000027953	Slc50a1
ENSMUSG00000024302	Dtna								ENSMUSG00000022841	Ap2m1
ENSMUSG00000029096	Htra3								ENSMUSG00000002767	Mrpl2
ENSMUSG00000074218	Cox7a1								ENSMUSG00000031667	Aktip
ENSMUSG00000018476	Kdm6b								ENSMUSG00000051154	Commd3
ENSMUSG00000029468	P2rx7								ENSMUSG00000025371	Chmp6
ENSMUSG00000028407	Smim27								ENSMUSG00000024165	Jpt2
ENSMUSG00000037921	Ddx60								ENSMUSG00000030291	Med21
ENSMUSG00000060671	Atp8b2								ENSMUSG00000018340	Anxa6
ENSMUSG00000093384	Gm20689								ENSMUSG00000005656	Snx6
ENSMUSG00000035284	Vps13c								ENSMUSG00000025366	Esyt1
ENSMUSG00000095419	Gm14328								ENSMUSG00000055044	Pdlim1
ENSMUSG00000026433	Rab29								ENSMUSG00000002015	Bcap31
ENSMUSG00000026657	Frmd4a								ENSMUSG00000044408	Sptssa
ENSMUSG00000040430	Pitpnc1								ENSMUSG00000038217	Tlcd2
ENSMUSG00000057706	Mex3b								ENSMUSG00000049299	Trappc1
ENSMUSG00000036833	Pnpla7								ENSMUSG00000031851	Ntpcr
ENSMUSG00000029234	Tmem165								ENSMUSG00000053931	Cnn3
ENSMUSG00000036452	Arhgap26								ENSMUSG00000029598	Plbd2
ENSMUSG00000051853	Arf3								ENSMUSG00000039197	Adk
ENSMUSG00000068966	Zbtb34								ENSMUSG00000003038	Hmgn2
ENSMUSG00000000282	Mnt								ENSMUSG00000019302	Atp6v0a1
ENSMUSG00000041837	Pdcd7								ENSMUSG00000003423	Pih1d1
ENSMUSG00000030223	Ptpro								ENSMUSG00000028757	Ddost
ENSMUSG00000041263	Rusc1								ENSMUSG00000068245	Phf11d
ENSMUSG00000018567	Gabarap								ENSMUSG00000028741	Mrto4
ENSMUSG00000034591	Slc41a2								ENSMUSG00000030061	Uba3
ENSMUSG00000051185	Fam174a								ENSMUSG00000064370	mt-Cytb
ENSMUSG00000034858	Fam214a								ENSMUSG00000097971	Gm26917
ENSMUSG00000030748	Il4ra								ENSMUSG00000024959	Bad
ENSMUSG00000021614	Vcan								ENSMUSG00000021830	Txndc16
ENSMUSG00000070327	Rnf213								ENSMUSG00000031633	Slc25a4
ENSMUSG00000007817	Zmiz1								ENSMUSG00000018677	Slc25a39
ENSMUSG00000022263	Trio								ENSMUSG00000038279	Nop2
ENSMUSG00000036943	Rab8b								ENSMUSG00000032047	Acat1
ENSMUSG00000087249	Gm16062								ENSMUSG00000025040	Fundc1
ENSMUSG00000027935	Rab13								ENSMUSG00000028618	Tmem59
ENSMUSG00000026574	Dpt								ENSMUSG00000064351	mt-Co1
ENSMUSG00000020015	Cdk17								ENSMUSG00000031176	Dynlt3
ENSMUSG00000029178	Klf3								ENSMUSG00000028461	Ccdc107
ENSMUSG00000029550	Sppl3								ENSMUSG00000041355	Ssr2
ENSMUSG00000037104	Socs5								ENSMUSG00000028173	Wls
ENSMUSG00000022892	App								ENSMUSG00000030872	Gga2
ENSMUSG00000041870	Ankrd13a								ENSMUSG00000063802	Hspbp1
ENSMUSG00000014907	Naf1								ENSMUSG00000024659	Anxa1
ENSMUSG00000040713	Creg1								ENSMUSG00000022681	Ntan1
ENSMUSG00000019872	Smpdl3a								ENSMUSG00000025959	Klf7
ENSMUSG00000024965	Fermt3								ENSMUSG00000058076	Sdhc
ENSMUSG00000028843	Sh3bgrl3								ENSMUSG00000029038	Ssu72
ENSMUSG00000020190	Mknk2								ENSMUSG00000037072	Selenof
ENSMUSG00000023048	Prr13								ENSMUSG00000036606	Plxnb2
ENSMUSG00000014778	Fhod1								ENSMUSG00000028070	Naxe
ENSMUSG00000085148	Mir22hg								ENSMUSG00000030615	Tmem126a
ENSMUSG00000000708	Kat2b								ENSMUSG00000052712	BC004004
ENSMUSG00000060002	Chpt1								ENSMUSG00000029036	Atad3a
ENSMUSG00000036046	5031439G07Rik								ENSMUSG00000031505	Naxd
ENSMUSG00000019854	Reps1								ENSMUSG00000031021	Tmem9b
ENSMUSG00000062210	Tnfaip8								ENSMUSG00000082691	Dynlt1-ps1
ENSMUSG00000026596	Abl2								ENSMUSG00000032279	Idh3a
ENSMUSG00000026626	Ppp2r5a								ENSMUSG00000021951	Eef1akmt1
ENSMUSG00000001995	Sipa1l2								ENSMUSG00000005510	Ndufs3
ENSMUSG00000023952	Gtpbp2								ENSMUSG00000029176	Anapc4
ENSMUSG00000031652	N4bp1								ENSMUSG00000062683	Atp5g2
ENSMUSG00000045664	Cdc42ep2								ENSMUSG00000025130	P4hb
ENSMUSG00000002043	Trappc6a								ENSMUSG00000024487	Yipf5
ENSMUSG00000024544	Ldlrad4								ENSMUSG00000030706	Mrpl48
ENSMUSG00000029823	Luc7l2								ENSMUSG00000024181	Mrpl28
ENSMUSG00000042608	Stk40								ENSMUSG00000027642	Rpn2
ENSMUSG00000070394	Tmem256								ENSMUSG00000000399	Ndufa9
ENSMUSG00000039236	Isg20								ENSMUSG00000042208	0610010F05Rik
ENSMUSG00000029298	Gbp9								ENSMUSG00000059248	Sept9
ENSMUSG00000002881	Nab1								ENSMUSG00000031422	Morf4l2
ENSMUSG00000030522	Mtmr10								ENSMUSG00000019777	Hdac2
ENSMUSG00000006281	Tep1								ENSMUSG00000075706	Gpx4
ENSMUSG00000038459	Abhd17c								ENSMUSG00000037306	Man1c1
ENSMUSG00000020334	Slc22a4								ENSMUSG00000024357	Sil1
ENSMUSG00000048440	Cyp4f16								ENSMUSG00000015759	Cnih1
ENSMUSG00000020349	Ppp2ca								ENSMUSG00000033454	Zbtb1
ENSMUSG00000001794	Capns1								ENSMUSG00000085939	Cd63-ps
ENSMUSG00000028161	Ppp3ca								ENSMUSG00000019804	Snx3
ENSMUSG00000091971	Hspa1a								ENSMUSG00000038695	Josd2
ENSMUSG00000038518	Jarid2								ENSMUSG00000026889	Rbm18
ENSMUSG00000033478	Fam160b1								ENSMUSG00000018446	C1qbp
ENSMUSG00000054091	1810037I17Rik								ENSMUSG00000028343	Erp44
ENSMUSG00000040560	Wdr7								ENSMUSG00000039047	Pigk
ENSMUSG00000080772	Gm12543								ENSMUSG00000025351	Cd63
ENSMUSG00000024858	Grk2								ENSMUSG00000064367	mt-Nd5
ENSMUSG00000041488	Stx3								ENSMUSG00000021577	Sdha
ENSMUSG00000095115	Itpripl2
ENSMUSG00000036894	Rap2b
ENSMUSG00000030220	Arhgdib
ENSMUSG00000091549	Gm6548
ENSMUSG00000046138	9930021J03Rik
ENSMUSG00000023022	Lima1
ENSMUSG00000020253	Ppm1m
ENSMUSG00000019810	Fuca2
ENSMUSG00000021133	Susd6
ENSMUSG00000070939	Tgfbrap1
ENSMUSG00000026482	Rgl1
ENSMUSG00000000276	Dgke
ENSMUSG00000074151	Nlrc5
ENSMUSG00000034709	Ppp1r21
ENSMUSG00000036478	Btg1
ENSMUSG00000028086	Fbxw7
ENSMUSG00000000594	Gm2a
ENSMUSG00000028381	Ugcg
ENSMUSG00000004508	Gab2
ENSMUSG00000046997	Spsb4
ENSMUSG00000007659	Bcl2l1
ENSMUSG00000091509	Gm17066
ENSMUSG00000083700	Gm2986
ENSMUSG00000064339	mt-Rnr2
ENSMUSG00000087687	Pet100
ENSMUSG00000063049	Ing2
ENSMUSG00000024242	Map4k3
ENSMUSG00000097554	#N/A
ENSMUSG00000029471	Camkk2
ENSMUSG00000029518	Rab35
ENSMUSG00000027822	Slc33a1
ENSMUSG00000037519	Ppfia1
ENSMUSG00000060935	Tmem263
ENSMUSG00000037664	Cdkn1c
ENSMUSG00000000149	Gna12
ENSMUSG00000028062	Lamtor2
ENSMUSG00000034361	Cpne2
ENSMUSG00000095288	Gm7618
ENSMUSG00000026737	Pip4k2a
ENSMUSG00000020821	Kif1c
ENSMUSG00000030729	Pgm2l1
ENSMUSG00000021669	Col4a3bp
ENSMUSG00000038866	Zcchc2
ENSMUSG00000040365	Trim41
ENSMUSG00000063889	Crem
ENSMUSG00000005873	Reep5
ENSMUSG00000022946	Dop1b
ENSMUSG00000013707	Tnfaip8l2
ENSMUSG00000038301	Snx10
ENSMUSG00000029470	P2rx4
ENSMUSG00000021143	Pacs2
ENSMUSG00000063952	Brpf3
ENSMUSG00000029560	Snx8
ENSMUSG00000038384	Setd1b
ENSMUSG00000020311	Erlec1
ENSMUSG00000052040	Klf13
ENSMUSG00000027087	Itgav
ENSMUSG00000032766	Gng11
ENSMUSG00000028159	Dapp1
ENSMUSG00000059288	Cdyl
ENSMUSG00000027580	Helz2
ENSMUSG00000092341	Malat1
ENSMUSG00000028557	Rnf11
ENSMUSG00000033705	Stard9
ENSMUSG00000032020	Ubash3b
ENSMUSG00000028124	Gclm
ENSMUSG00000022982	Sod1
ENSMUSG00000029229	Chic2
ENSMUSG00000038502	Ptov1
ENSMUSG00000055805	Fmnl1
ENSMUSG00000020661	Dnmt3a
ENSMUSG00000019132	BC005537
ENSMUSG00000043468	Adam30
ENSMUSG00000052459	Atp6v1a
ENSMUSG00000028041	Adam15
ENSMUSG00000024937	Ehbp1l1
ENSMUSG00000039145	Camk1d
ENSMUSG00000044496	2510039O18Rik
ENSMUSG00000048537	Phldb1
ENSMUSG00000020257	Wdr82
ENSMUSG00000035356	Nfkbiz
ENSMUSG00000023068	Nus1
ENSMUSG00000024241	Sos1
ENSMUSG00000052688	Rab7b
ENSMUSG00000005615	Pcyt1a
ENSMUSG00000027506	Tpd52
ENSMUSG00000073563	Csnk1g3
ENSMUSG00000042507	Elmsan1
ENSMUSG00000075284	Wipf1
ENSMUSG00000038437	Mllt6
ENSMUSG00000021610	Clptm1l
ENSMUSG00000038280	Ostm1
ENSMUSG00000019843	Fyn
ENSMUSG00000025888	Casp1
ENSMUSG00000042712	Tceal9
ENSMUSG00000024725	Ostf1
ENSMUSG00000029571	Tmem106b
ENSMUSG00000000078	Klf6
ENSMUSG00000053581	Zfand2a
ENSMUSG00000038539	Atf5
ENSMUSG00000036057	Ptpn23
ENSMUSG00000046876	Atxn1
ENSMUSG00000028583	Pdpn
ENSMUSG00000015501	Hivep2
ENSMUSG00000005803	Sqor
ENSMUSG00000034928	Rnf44
ENSMUSG00000020644	Id2
ENSMUSG00000036636	Clcn7
ENSMUSG00000029616	Erp29
ENSMUSG00000035203	Epn1
ENSMUSG00000060675	Plaat3
ENSMUSG00000020023	Tmcc3
ENSMUSG00000052681	Rap1b
ENSMUSG00000021706	Zfyve16
ENSMUSG00000037685	Atp8a1
ENSMUSG00000038179	Slamf7
ENSMUSG00000038546	Ranbp9
ENSMUSG00000021892	Sh3bp5
ENSMUSG00000038351	Sgsm2
ENSMUSG00000025860	Xiap
ENSMUSG00000042682	Selenok
ENSMUSG00000024235	Map3k8
ENSMUSG00000021496	Pcbd2
ENSMUSG00000028163	Nfkb1
ENSMUSG00000034462	Pkd2
ENSMUSG00000040883	Tmem205
ENSMUSG00000027130	Slc12a6
ENSMUSG00000038733	Wdr26
ENSMUSG00000031605	Klhl2
ENSMUSG00000039914	Coq10a
ENSMUSG00000042292	Mrtfa
ENSMUSG00000002741	Ykt6
ENSMUSG00000042901	Aida
ENSMUSG00000072872	Rybp
ENSMUSG00000060519	Tor3a
ENSMUSG00000097536	2610037D02Rik
ENSMUSG00000056429	Tgoln1
ENSMUSG00000035048	Anapc13
ENSMUSG00000004285	Atp6v1f
ENSMUSG00000053317	Sec61b
ENSMUSG00000051319	Mtln
ENSMUSG00000023951	Vegfa
ENSMUSG00000019066	Rab3d
ENSMUSG00000025283	Sat1
ENSMUSG00000044712	Slc38a6
ENSMUSG00000051236	Msrb3
ENSMUSG00000075700	Selenot
ENSMUSG00000037235	Mxd4
ENSMUSG00000033721	Vav3
ENSMUSG00000100018	Gm7776
ENSMUSG00000075415	Fnbp1
ENSMUSG00000071659	Hnrnpul2
ENSMUSG00000045962	Wnk1
ENSMUSG00000017418	Arl5b
ENSMUSG00000069237	Fam8a1
ENSMUSG00000027035	Cers6
ENSMUSG00000048970	C1galt1c1
ENSMUSG00000038002	Cramp1l
ENSMUSG00000034908	Sidt2
ENSMUSG00000090110	Cmc4
ENSMUSG00000019978	Epb41l2
ENSMUSG00000039105	Atp6v1g1
ENSMUSG00000032413	Rasa2
ENSMUSG00000018474	Chd3
ENSMUSG00000069895	Atxn1l
ENSMUSG00000015013	Trappc2l
ENSMUSG00000032398	Snapc5
ENSMUSG00000061232	H2-K1
ENSMUSG00000030067	Foxp1
ENSMUSG00000044502	Bod1
ENSMUSG00000022265	Ank
ENSMUSG00000020954	Strn3
ENSMUSG00000059588	Calcrl
ENSMUSG00000027351	Spred1
ENSMUSG00000022205	Sub1
ENSMUSG00000019979	Apaf1
ENSMUSG00000024695	Zfp91
ENSMUSG00000002345	Borcs8
ENSMUSG00000000538	Tom1l2
ENSMUSG00000037408	Cnnm4
ENSMUSG00000026177	Slc11a1
ENSMUSG00000035273	Hpse
ENSMUSG00000063856	Gpx1
ENSMUSG00000023206	Il15ra
ENSMUSG00000022105	Rb1
ENSMUSG00000028270	Gbp2
ENSMUSG00000024079	Eif2ak2
ENSMUSG00000024661	Fth1
ENSMUSG00000002580	Mien1
ENSMUSG00000048960	Prex2
ENSMUSG00000026385	Dbi
ENSMUSG00000072772	Grcc10
ENSMUSG00000048878	Hexim1
ENSMUSG00000027012	Dync1i2
ENSMUSG00000014905	Dnajb9
ENSMUSG00000092116	Gm10320
ENSMUSG00000042225	Ammecr1
ENSMUSG00000054027	Nt5dc3
ENSMUSG00000084786	Ubl5
ENSMUSG00000076258	Gm23935
ENSMUSG00000029528	Pxn
ENSMUSG00000046806	Cyren
ENSMUSG00000024038	Ndufv3
ENSMUSG00000069899	Gm12166
ENSMUSG00000025234	Arih1
ENSMUSG00000042594	Sh2b3
ENSMUSG00000031156	Slc35a2
ENSMUSG00000026360	Rgs2
ENSMUSG00000027952	Pmvk
ENSMUSG00000022180	Slc7a8
ENSMUSG00000029817	Tra2a
ENSMUSG00000062753	AI413582
ENSMUSG00000024066	Xdh
ENSMUSG00000056116	H2-T22
ENSMUSG00000032501	Trib1
ENSMUSG00000033379	Atp6v0b
ENSMUSG00000053617	Sh3pxd2a
ENSMUSG00000021794	Glud1
ENSMUSG00000025466	Fuom
ENSMUSG00000039159	Ube2h
ENSMUSG00000031921	Terf2
ENSMUSG00000031570	Plpp5
ENSMUSG00000021716	Srek1ip1
ENSMUSG00000028820	Sfpq
ENSMUSG00000039117	Taf4
ENSMUSG00000007411	Mark3
ENSMUSG00000038679	Trps1
ENSMUSG00000020841	Cpd
ENSMUSG00000028756	Pink1
ENSMUSG00000047905	Gm8566
ENSMUSG00000060467	Gm10080
ENSMUSG00000079427	Mthfsl
ENSMUSG00000019791	Hint3
ENSMUSG00000058881	Zfp516
ENSMUSG00000086316	Nbdy
ENSMUSG00000027175	Tcp11l1
ENSMUSG00000064368	mt-Nd6
ENSMUSG00000096954	#N/A
ENSMUSG00000024644	Cndp2
ENSMUSG00000029538	Srsf9
ENSMUSG00000028470	Hint2
ENSMUSG00000026672	Optn
ENSMUSG00000038485	Socs7
ENSMUSG00000037573	Tob1
ENSMUSG00000015755	Tab2
ENSMUSG00000042659	Arrdc4
ENSMUSG00000024486	Hbegf
ENSMUSG00000042460	C1galt1
ENSMUSG00000021371	Mcur1
ENSMUSG00000075701	Selenos
ENSMUSG00000005442	Cic
ENSMUSG00000024378	Stard4
ENSMUSG00000024646	Cyb5a
ENSMUSG00000035891	Cerk
ENSMUSG00000073700	Klhl21
ENSMUSG00000021549	Rasa1
ENSMUSG00000008730	Hipk1
ENSMUSG00000022221	Ripk3
ENSMUSG00000031304	Il2rg
ENSMUSG00000031309	Rps6ka3
ENSMUSG00000024687	Osbp
ENSMUSG00000037960	Card19
ENSMUSG00000095687	Rnaset2a
ENSMUSG00000026103	Gls
ENSMUSG00000073155	1810058I24Rik
ENSMUSG00000055401	Fbxo6
ENSMUSG00000056888	Glipr1
ENSMUSG00000040520	Manea
ENSMUSG00000090247	Bloc1s1
ENSMUSG00000024927	Rela
ENSMUSG00000033417	Cacul1
ENSMUSG00000031379	Pir
ENSMUSG00000032870	Smap2
ENSMUSG00000030653	Gm45837
ENSMUSG00000090841	Myl6
ENSMUSG00000030201	Lrp6
ENSMUSG00000097703	#N/A
ENSMUSG00000036940	Kdm1a
ENSMUSG00000041130	Zfp598
ENSMUSG00000032788	Pdxk
ENSMUSG00000105814	Mir703
ENSMUSG00000039262	Prrc2b
ENSMUSG00000026956	Uap1l1
ENSMUSG00000019088	Dnase1l1
ENSMUSG00000031627	Irf2
ENSMUSG00000018076	Med13l
ENSMUSG00000021114	Atp6v1d
ENSMUSG00000042737	Dpm3
ENSMUSG00000031266	Gla
ENSMUSG00000046447	Camk2n1
ENSMUSG00000032536	Trak1
ENSMUSG00000038848	Ythdf1
ENSMUSG00000038400	Pmepa1
ENSMUSG00000037679	Inf2
ENSMUSG00000020611	Gna13
ENSMUSG00000001025	S100a6
ENSMUSG00000034647	Ankrd12
ENSMUSG00000032193	Ldlr
ENSMUSG00000021109	Hif1a
ENSMUSG00000024472	Dcp2
ENSMUSG00000038803	Ost4
ENSMUSG00000008305	Tle1
ENSMUSG00000027878	Notch2
ENSMUSG00000030878	Cdr2
ENSMUSG00000031751	Amfr
ENSMUSG00000039191	Rbpj
ENSMUSG00000029291	Rufy3
ENSMUSG00000027422	Rrbp1
ENSMUSG00000014349	Ube2z
ENSMUSG00000004677	Myo9b
ENSMUSG00000030592	Ryr1
ENSMUSG00000074212	Dnajb14
ENSMUSG00000041685	Fcho2
ENSMUSG00000048546	Tob2
ENSMUSG00000022971	Ifnar2
ENSMUSG00000034006	Pqlc1
ENSMUSG00000034157	Cipc
ENSMUSG00000022507	1810013L24Rik
ENSMUSG00000030168	Adipor2
ENSMUSG00000071379	Hpcal1
ENSMUSG00000024985	Tcf7l2
ENSMUSG00000031555	Adam9
ENSMUSG00000066406	Akap13
ENSMUSG00000062054	Iah1
ENSMUSG00000038013	Wipf2
ENSMUSG00000026463	Atp2b4
ENSMUSG00000034297	Med13
ENSMUSG00000011877	Git1
ENSMUSG00000001105	Ift20
ENSMUSG00000028478	Clta
ENSMUSG00000022124	Fbxl3
ENSMUSG00000025492	Ifitm3
ENSMUSG00000042650	Alkbh5
ENSMUSG00000040167	Ikzf5
ENSMUSG00000084289	Gm6977
ENSMUSG00000090258	Churc1
ENSMUSG00000005087	Cd44
ENSMUSG00000035778	Ggta1
ENSMUSG00000028563	Tm2d1
ENSMUSG00000031093	Dock11
ENSMUSG00000020423	Btg2
ENSMUSG00000066151	Fkbp15
ENSMUSG00000061132	Blnk
ENSMUSG00000034801	Sos2
ENSMUSG00000009569	Mrtfb
ENSMUSG00000034247	Plekhm1
ENSMUSG00000039163	Cmc1
ENSMUSG00000025085	Ablim1
ENSMUSG00000016252	Atp5e
ENSMUSG00000026223	Itm2c
ENSMUSG00000032803	Cdv3
ENSMUSG00000018819	Lsp1
ENSMUSG00000050188	Lsm10
ENSMUSG00000031586	Rbpms
ENSMUSG00000038059	Smim3
ENSMUSG00000029826	Zc3hav1
ENSMUSG00000029798	Herc6
ENSMUSG00000024811	Tnks2
ENSMUSG00000051671	Coa6
ENSMUSG00000034120	Srsf2
ENSMUSG00000034480	Diaph2
ENSMUSG00000063065	Mapk3
ENSMUSG00000020745	Pafah1b1
ENSMUSG00000081344	Gm14303
ENSMUSG00000030760	Acer3
ENSMUSG00000062078	Qk
ENSMUSG00000037253	Mex3c
ENSMUSG00000022969	Il10rb
ENSMUSG00000067336	Bmpr2
ENSMUSG00000078153	Psme2b
ENSMUSG00000050002	Idnk
ENSMUSG00000022295	Atp6v1c1
ENSMUSG00000014294	Ndufa2
ENSMUSG00000051391	Ywhag
ENSMUSG00000035953	Pip4p1
ENSMUSG00000046675	Tmem251
ENSMUSG00000029726	Mepce
ENSMUSG00000067847	Romo1
ENSMUSG00000021140	Pcnx
ENSMUSG00000038366	Lasp1
ENSMUSG00000028643	Svbp
ENSMUSG00000026826	Nr4a2
ENSMUSG00000028719	Cmpk1
ENSMUSG00000059436	Max
ENSMUSG00000024456	Diaph1
ENSMUSG00000027639	Samhd1
ENSMUSG00000024521	Pmaip1
ENSMUSG00000034893	Cog3
ENSMUSG00000033885	Pxk
ENSMUSG00000002546	Golga2
ENSMUSG00000034807	Colgalt1
ENSMUSG00000031875	Cmtm3
ENSMUSG00000021147	Wdr37
ENSMUSG00000032577	Mapkapk3
ENSMUSG00000042423	Fbrs
ENSMUSG00000063193	Cd300lb
ENSMUSG00000044308	Ubr3
ENSMUSG00000035642	Aamdc
ENSMUSG00000025571	Tnrc6c
ENSMUSG00000048490	Nrip1
ENSMUSG00000024308	Tapbp
ENSMUSG00000007777	0610009B22Rik
ENSMUSG00000032350	Gclc
ENSMUSG00000041598	Cdc42ep4
ENSMUSG00000034868	Myl12b
ENSMUSG00000035572	Dcaf10
ENSMUSG00000091803	Cox16
ENSMUSG00000051978	Erich1
ENSMUSG00000022983	Scaf4
ENSMUSG00000073468	Sft2d1
ENSMUSG00000040459	Arglu1
ENSMUSG00000073664	Nbeal1
ENSMUSG00000079197	Psme2
ENSMUSG00000029426	Scarb2
ENSMUSG00000024383	Map3k2
ENSMUSG00000045205	Dpy19l4
ENSMUSG00000019210	Atp6v1e1
ENSMUSG00000026499	Acbd3
ENSMUSG00000040528	Milr1
ENSMUSG00000083012	Fam220a
ENSMUSG00000021816	Ppp3cb
ENSMUSG00000037119	Fam91a1
ENSMUSG00000041548	Hspb8
ENSMUSG00000003345	Csnk1g2
ENSMUSG00000040818	Dennd6a
ENSMUSG00000041515	Irf8
ENSMUSG00000021264	Yy1
ENSMUSG00000015575	Atp6v0e
ENSMUSG00000026970	Rbms1
ENSMUSG00000026064	Ptp4a1
ENSMUSG00000056050	Mia3
ENSMUSG00000021820	Camk2g
ENSMUSG00000028771	Ptpn12
ENSMUSG00000041354	Rgl2
ENSMUSG00000024597	Slc12a2
ENSMUSG00000021709	Erbin
ENSMUSG00000032000	Birc3
ENSMUSG00000037876	Jmjd1c
ENSMUSG00000030403	Vasp
ENSMUSG00000082908	Gm13736
ENSMUSG00000034892	Rps29
ENSMUSG00000036707	Cab39
ENSMUSG00000043885	Slc36a4
ENSMUSG00000027652	Ralgapb
ENSMUSG00000031691	Tnpo2
ENSMUSG00000078453	Abracl
ENSMUSG00000024213	Nudt3
ENSMUSG00000020903	Stx8
ENSMUSG00000034290	Nek9
ENSMUSG00000037148	Arhgap10
ENSMUSG00000021127	Zfp36l1
ENSMUSG00000021693	Kif2a
ENSMUSG00000036820	Amdhd2
ENSMUSG00000022452	Smdt1
ENSMUSG00000040297	Suco
ENSMUSG00000043323	Fbrsl1
ENSMUSG00000030795	Fus
ENSMUSG00000005371	Fbxo11
ENSMUSG00000020496	Rnf187
ENSMUSG00000032527	Pccb
ENSMUSG00000049232	Tigd2
ENSMUSG00000066491	Cox6c2
ENSMUSG00000036499	Eea1
ENSMUSG00000056692	Ilrun
ENSMUSG00000024516	Sec11c
ENSMUSG00000026032	Ndufb3
ENSMUSG00000001700	Gramd3
ENSMUSG00000028995	Fam126a
ENSMUSG00000022906	Parp9
ENSMUSG00000027349	Fam98b
ENSMUSG00000041571	Selenow
ENSMUSG00000021930	Spryd7
ENSMUSG00000025854	Fam20c
ENSMUSG00000019960	Dusp6
ENSMUSG00000043019	Edem3
ENSMUSG00000052707	Tnrc6a
ENSMUSG00000022812	Gsk3b
ENSMUSG00000022216	Psme1
ENSMUSG00000056629	Fkbp2
ENSMUSG00000066152	Slc31a2
ENSMUSG00000039745	Htatip2
ENSMUSG00000045679	Pqlc3
ENSMUSG00000028649	Macf1
ENSMUSG00000026568	Mpc2
ENSMUSG00000024431	Nr3c1
ENSMUSG00000059714	Flot1
ENSMUSG00000039232	Stx11
ENSMUSG00000007415	Gatad1
ENSMUSG00000027303	Ptpra
ENSMUSG00000028300	C9orf72
ENSMUSG00000033916	Chmp2a
ENSMUSG00000020640	Itsn2
ENSMUSG00000034101	Ctnnd1
ENSMUSG00000054693	Adam10
ENSMUSG00000099083	Atf7
ENSMUSG00000050335	Lgals3
ENSMUSG00000033004	Mycbp2
ENSMUSG00000027706	Sec62
ENSMUSG00000086290	Snhg12
ENSMUSG00000020021	Fgd6
ENSMUSG00000069729	Arid1b
ENSMUSG00000029287	Tgfbr3
ENSMUSG00000035901	Dennd5a
ENSMUSG00000042298	Ttc19
ENSMUSG00000053012	Krcc1
ENSMUSG00000027660	Skil
ENSMUSG00000070493	Chchd2
ENSMUSG00000036199	Ndufa13
ENSMUSG00000025967	Eef1b2
ENSMUSG00000040782	Cop1
ENSMUSG00000020564	Atxn7l1
ENSMUSG00000069833	Ahnak
ENSMUSG00000057531	Dtnbp1
ENSMUSG00000040296	Ddx58
ENSMUSG00000033671	Cep350
ENSMUSG00000038387	Rras
ENSMUSG00000014313	Cox6c
ENSMUSG00000022635	Zcrb1
ENSMUSG00000025949	Pikfyve
ENSMUSG00000054321	Taf4b
ENSMUSG00000024566	Atp9b
ENSMUSG00000031668	Eif2ak3
ENSMUSG00000019370	Calm3
ENSMUSG00000040451	Sgms1
[truncated: 201 more rows]

## Sheet: Ext.Fig.8a (down)
Venn diagram showing overlap between downregulated genes in senescent SCs, FAPs and MCs from Geriatric muscle at 3 DPI (low input RNA-seq data, Sen vs NSen)
[SCs]:			[FAPs]:			[SCs] and [FAPs]:			[MCs]:			[SCs] and [MCs]:
ensembl_gene_id	mgi_symbol		ensembl_gene_id	mgi_symbol		ensembl_gene_id	mgi_symbol		ensembl_gene_id	mgi_symbol		ensembl_gene_id	mgi_symbol
ENSMUSG00000058799	Nap1l1		ENSMUSG00000067931	Zfp948		ENSMUSG00000028060	Khdc4		ENSMUSG00000024072	Yipf4		ENSMUSG00000021134	Srsf5
ENSMUSG00000025173	Wdr45b		ENSMUSG00000006599	Gtf2h1		ENSMUSG00000024740	Ddb1		ENSMUSG00000030655	Smg1		ENSMUSG00000026827	Gpd2
ENSMUSG00000025982	Sf3b1		ENSMUSG00000021670	Hmgcr		ENSMUSG00000008976	Gabpa		ENSMUSG00000030067	Foxp1		ENSMUSG00000036550	Cnot1
ENSMUSG00000032745	Gpbp1		ENSMUSG00000029838	Ptn		ENSMUSG00000022351	Sqle		ENSMUSG00000040481	Bptf		ENSMUSG00000015749	Anp32e
ENSMUSG00000028676	Srsf10		ENSMUSG00000022350	Washc5		ENSMUSG00000022043	Trim35		ENSMUSG00000020189	Osbpl8		ENSMUSG00000026558	Uck2
ENSMUSG00000028693	Nasp		ENSMUSG00000051341	Zfp52		ENSMUSG00000032218	Ccnb2		ENSMUSG00000017631	Abr		ENSMUSG00000018583	G3bp1
ENSMUSG00000000001	Gnai3		ENSMUSG00000073176	Zfp449		ENSMUSG00000031960	Aars		ENSMUSG00000009907	Vps4b		ENSMUSG00000027427	Polr3f
ENSMUSG00000042032	Mat2b		ENSMUSG00000037750	Fam222b		ENSMUSG00000054808	Actn4		ENSMUSG00000026083	Eif5b		ENSMUSG00000022463	Srebf2
ENSMUSG00000046721	Rpl14-ps1		ENSMUSG00000017737	Mmp9		ENSMUSG00000020929	Eftud2		ENSMUSG00000047213	Ythdf3		ENSMUSG00000036257	Pnpla8
ENSMUSG00000006740	Kif5b		ENSMUSG00000028914	Casp9		ENSMUSG00000031174	Rpgr		ENSMUSG00000030002	Dusp11		ENSMUSG00000031770	Herpud1
ENSMUSG00000021771	Vdac2		ENSMUSG00000052446	Zfp961					ENSMUSG00000029401	Rilpl2		ENSMUSG00000021901	Bap1
ENSMUSG00000026238	Ptma		ENSMUSG00000057894	Zfp329					ENSMUSG00000052593	Adam17		ENSMUSG00000049932	H2ax
ENSMUSG00000030738	Eif3c		ENSMUSG00000022037	Clu					ENSMUSG00000032449	Slc25a36		ENSMUSG00000018974	Sart3
ENSMUSG00000025544	Tm9sf2		ENSMUSG00000082062	Ftl2-ps					ENSMUSG00000028382	Ptbp3		ENSMUSG00000028140	Mrpl9
ENSMUSG00000033845	Mrpl15		ENSMUSG00000045689	Pcdhb4					ENSMUSG00000020063	Sirt1		ENSMUSG00000037443	Cep85
ENSMUSG00000020484	Xbp1		ENSMUSG00000031210	Gpr165					ENSMUSG00000019943	Atp2b1		ENSMUSG00000021215	Net1
ENSMUSG00000001525	Tubb5		ENSMUSG00000105801	C430019N01Rik					ENSMUSG00000039218	Srrm2		ENSMUSG00000006456	Rbm14
ENSMUSG00000020589	Fam49a		ENSMUSG00000019851	Perp					ENSMUSG00000012114	Med15		ENSMUSG00000028134	Ptbp2
ENSMUSG00000020612	Prkar1a		ENSMUSG00000054146	Krt15					ENSMUSG00000025804	Ccr1		ENSMUSG00000027263	Tubgcp4
ENSMUSG00000061136	Prpf40a		ENSMUSG00000039084	Chad					ENSMUSG00000032217	Rnf111		ENSMUSG00000029027	Dffb
ENSMUSG00000045665	Mfsd5								ENSMUSG00000024073	Birc6		ENSMUSG00000036875	Dna2
ENSMUSG00000024097	Srsf7								ENSMUSG00000029186	Pi4k2b		ENSMUSG00000026873	Phf19
ENSMUSG00000030286	Emc3								ENSMUSG00000046311	Zfp62
ENSMUSG00000030759	Far1								ENSMUSG00000038733	Wdr26
ENSMUSG00000036822	Topors								ENSMUSG00000049550	Clip1
ENSMUSG00000009863	Sdhb								ENSMUSG00000027540	Ptpn1
ENSMUSG00000037957	Wdr20								ENSMUSG00000024927	Rela
ENSMUSG00000023004	Tuba1b								ENSMUSG00000027007	Itprid2
ENSMUSG00000032872	Cyb5r4								ENSMUSG00000027881	Prpf38b
ENSMUSG00000071072	Ptges3								ENSMUSG00000038543	BC028528
ENSMUSG00000010097	Nxf1								ENSMUSG00000022961	Son
ENSMUSG00000000827	Tpd52l2								ENSMUSG00000027288	Zfp106
ENSMUSG00000081603	Gm14681								ENSMUSG00000005566	Trim28
ENSMUSG00000028861	Mrps15								ENSMUSG00000032786	Alas1
ENSMUSG00000022300	Dcaf13								ENSMUSG00000017291	Taok1
ENSMUSG00000052298	Cdc42se2								ENSMUSG00000007817	Zmiz1
ENSMUSG00000005362	Crbn								ENSMUSG00000025178	Pi4k2a
ENSMUSG00000028798	Eif3i								ENSMUSG00000022831	Hcls1
ENSMUSG00000036275	9530068E07Rik								ENSMUSG00000073412	Lst1
ENSMUSG00000021748	Pdhb								ENSMUSG00000030275	Etnk1
ENSMUSG00000002996	Hbp1								ENSMUSG00000037965	Zc3h7a
ENSMUSG00000022797	Tfrc								ENSMUSG00000030056	Isy1
ENSMUSG00000020260	Pofut2								ENSMUSG00000005087	Cd44
ENSMUSG00000031633	Slc25a4								ENSMUSG00000033933	Vhl
ENSMUSG00000071644	Eef1g								ENSMUSG00000026977	March7
ENSMUSG00000016541	Atxn10								ENSMUSG00000036053	Fmnl2
ENSMUSG00000059796	Eif4a1								ENSMUSG00000019907	Ppp1r12a
ENSMUSG00000021484	Lman2								ENSMUSG00000033767	Tmem131l
ENSMUSG00000039536	Stau1								ENSMUSG00000038538	Ubn2
ENSMUSG00000058655	Eif4b								ENSMUSG00000034621	Gpatch8
ENSMUSG00000022898	Vps26c								ENSMUSG00000028995	Fam126a
ENSMUSG00000079139	Gm4204								ENSMUSG00000025862	Stag2
ENSMUSG00000040383	Aqr								ENSMUSG00000015839	Nfe2l2
ENSMUSG00000002767	Mrpl2								ENSMUSG00000094483	Purb
ENSMUSG00000022110	Sucla2								ENSMUSG00000032712	Resf1
ENSMUSG00000032228	Tcf12								ENSMUSG00000022314	Rad21
ENSMUSG00000040652	Oaz2								ENSMUSG00000032253	Phip
ENSMUSG00000005069	Pex5								ENSMUSG00000022185	Acin1
ENSMUSG00000038462	Uqcrfs1								ENSMUSG00000015340	Cybb
ENSMUSG00000031467	Agpat5								ENSMUSG00000027164	Traf6
ENSMUSG00000038683	Pak1ip1								ENSMUSG00000029338	Antxr2
ENSMUSG00000028757	Ddost								ENSMUSG00000001441	Npepps
ENSMUSG00000025147	Mob2								ENSMUSG00000032870	Smap2
ENSMUSG00000024498	Tcerg1								ENSMUSG00000020463	Ppp4r3b
ENSMUSG00000054717	Hmgb2								ENSMUSG00000059820	Nkapd1
ENSMUSG00000036112	Metap2								ENSMUSG00000044150	Bclaf3
ENSMUSG00000033918	Parl								ENSMUSG00000051853	Arf3
ENSMUSG00000036371	Serbp1								ENSMUSG00000029647	Pan3
ENSMUSG00000024026	Glo1								ENSMUSG00000025612	Bach1
ENSMUSG00000051367	Six1								ENSMUSG00000033499	Larp4b
ENSMUSG00000020180	Snrpd3								ENSMUSG00000006262	Mob1b
ENSMUSG00000020780	Srp68								ENSMUSG00000055239	Kcmf1
ENSMUSG00000028312	Smc2								ENSMUSG00000036943	Rab8b
ENSMUSG00000020402	Vdac1								ENSMUSG00000010392	Gosr1
ENSMUSG00000060679	Mrps9								ENSMUSG00000102644	Thap6
ENSMUSG00000027203	Dut								ENSMUSG00000015757	Ppil4
ENSMUSG00000033909	Usp36								ENSMUSG00000037894	H2az1
ENSMUSG00000028568	Btf3l4								ENSMUSG00000010453	Kansl3
ENSMUSG00000018199	Ro60								ENSMUSG00000034612	Chst11
ENSMUSG00000005732	Ranbp1								ENSMUSG00000045210	Vcpip1
ENSMUSG00000022052	Ppp2r2a								ENSMUSG00000022555	Dgat1
ENSMUSG00000027404	Snrpb								ENSMUSG00000041390	Mdfic
ENSMUSG00000040204	Pclaf								ENSMUSG00000075705	Msrb1
ENSMUSG00000063450	Syne2								ENSMUSG00000025019	Lcor
ENSMUSG00000031527	Eri1								ENSMUSG00000022462	Slc38a2
ENSMUSG00000026718	Stam								ENSMUSG00000021500	Ddx46
ENSMUSG00000023944	Hsp90ab1								ENSMUSG00000025239	Limd1
ENSMUSG00000030423	Pop4								ENSMUSG00000020250	Txnrd1
ENSMUSG00000023973	Cnpy3								ENSMUSG00000003847	Nfat5
ENSMUSG00000021072	Tmx1								ENSMUSG00000054509	Parp4
ENSMUSG00000026965	Anapc2								ENSMUSG00000022983	Scaf4
ENSMUSG00000014355	Anapc1								ENSMUSG00000026395	Ptprc
ENSMUSG00000019809	Pex3								ENSMUSG00000002881	Nab1
ENSMUSG00000032458	Copb2								ENSMUSG00000018481	Appbp2
ENSMUSG00000020074	Ccar1								ENSMUSG00000029313	Aff1
ENSMUSG00000020089	Ppa1								ENSMUSG00000024456	Diaph1
ENSMUSG00000022280	Rnf19a								ENSMUSG00000060477	Irak2
ENSMUSG00000016257	Prelid3b								ENSMUSG00000029177	Cenpa
ENSMUSG00000055319	Sec23ip								ENSMUSG00000022141	Nipbl
ENSMUSG00000041028	Ghitm								ENSMUSG00000002885	Adgre5
ENSMUSG00000040054	Baz2a								ENSMUSG00000030199	Etv6
ENSMUSG00000012076	Brms1l								ENSMUSG00000021457	Syk
ENSMUSG00000022247	Brix1								ENSMUSG00000029291	Rufy3
ENSMUSG00000031479	Vps36								ENSMUSG00000027620	Rbm39
ENSMUSG00000039756	Dnttip2								ENSMUSG00000028248	Pnisr
ENSMUSG00000045799	Gm9800								ENSMUSG00000034187	Nsf
ENSMUSG00000070319	Eif3g								ENSMUSG00000063406	Tmed5
ENSMUSG00000032187	Smarca4								ENSMUSG00000027782	Kpna4
ENSMUSG00000030682	Cdipt								ENSMUSG00000029655	N4bp2l2
ENSMUSG00000007655	Cav1								ENSMUSG00000029422	Rsrc2
ENSMUSG00000017144	Rnd3								ENSMUSG00000006307	Kmt2b
ENSMUSG00000037740	Mrps26								ENSMUSG00000057440	Mpp7
ENSMUSG00000027170	Eif3m								ENSMUSG00000024675	Ms4a4c
ENSMUSG00000034994	Eef2								ENSMUSG00000025190	Got1
ENSMUSG00000018042	Cyb5r3								ENSMUSG00000006676	Usp19
ENSMUSG00000026516	Nvl								ENSMUSG00000030168	Adipor2
ENSMUSG00000023169	Slc38a1								ENSMUSG00000056260	Lrif1
ENSMUSG00000024429	Gnl1								ENSMUSG00000044768	D1Ertd622e
ENSMUSG00000033031	Cip2a								ENSMUSG00000024053	Emilin2
ENSMUSG00000022884	Eif4a2								ENSMUSG00000036167	Pphln1
ENSMUSG00000010110	Stx5a								ENSMUSG00000021113	Snapc1
ENSMUSG00000027778	Ift80								ENSMUSG00000032754	Slc8b1
ENSMUSG00000031756	Cenpn								ENSMUSG00000000594	Gm2a
ENSMUSG00000031540	Kat6a								ENSMUSG00000026872	Zeb2
ENSMUSG00000046756	Mrps7								ENSMUSG00000048118	Arid4a
ENSMUSG00000021737	Psmd6								ENSMUSG00000035021	Baz1a
ENSMUSG00000026309	Ilkap								ENSMUSG00000021413	Prpf4b
ENSMUSG00000022391	Rangap1								ENSMUSG00000027009	Itga4
ENSMUSG00000031697	Orc6								ENSMUSG00000048878	Hexim1
ENSMUSG00000021518	Ptdss1								ENSMUSG00000034424	Gcsh
ENSMUSG00000032047	Acat1								ENSMUSG00000038059	Smim3
ENSMUSG00000025371	Chmp6								ENSMUSG00000026094	Stk17b
ENSMUSG00000027981	Rnpc3								ENSMUSG00000028599	Tnfrsf1b
ENSMUSG00000036880	Acaa2								ENSMUSG00000029726	Mepce
ENSMUSG00000022285	Ywhaz								ENSMUSG00000050931	Sgms2
ENSMUSG00000007050	Lsm2								ENSMUSG00000024937	Ehbp1l1
ENSMUSG00000028614	Ndc1								ENSMUSG00000032998	Foxj3
ENSMUSG00000008035	Mid1ip1								ENSMUSG00000033014	Trim33
ENSMUSG00000032399	Rpl4								ENSMUSG00000018585	Atox1
ENSMUSG00000035133	Arhgap5								ENSMUSG00000005506	Celf1
ENSMUSG00000060227	Casc4								ENSMUSG00000058446	Znrf2
ENSMUSG00000020755	Sap30bp								ENSMUSG00000042364	Snx18
ENSMUSG00000024974	Smc3								ENSMUSG00000026960	Arl6ip6
ENSMUSG00000026766	Mmadhc								ENSMUSG00000033444	Specc1l
ENSMUSG00000030264	Thumpd3								ENSMUSG00000047731	Wbp1l
ENSMUSG00000036160	Surf6								ENSMUSG00000004040	Stat3
ENSMUSG00000026509	Capn2								ENSMUSG00000024290	Rock1
ENSMUSG00000001056	Nhp2								ENSMUSG00000036779	Tent4b
ENSMUSG00000029366	Dck								ENSMUSG00000053175	Bcl3
ENSMUSG00000024132	Eci1								ENSMUSG00000032740	Ccdc88a
ENSMUSG00000018669	Cdk5rap3								ENSMUSG00000035173	Ccdc186
ENSMUSG00000031701	Dnaja2								ENSMUSG00000038346	Zfp384
ENSMUSG00000060373	Hnrnpc								ENSMUSG00000001419	Mef2d
ENSMUSG00000067873	Htatsf1								ENSMUSG00000041132	N4bp2l1
ENSMUSG00000006585	Cdt1								ENSMUSG00000087107	AI662270
ENSMUSG00000031922	Cep57								ENSMUSG00000023947	Nfkbie
ENSMUSG00000025872	Thoc3								ENSMUSG00000025860	Xiap
ENSMUSG00000031984	2810004N23Rik								ENSMUSG00000038679	Trps1
ENSMUSG00000001473	Tubb6								ENSMUSG00000045078	Rnf216
ENSMUSG00000031967	Afg3l1								ENSMUSG00000033319	Fem1c
ENSMUSG00000071708	Sms								ENSMUSG00000023827	Agpat4
ENSMUSG00000030982	Vps35l								ENSMUSG00000024687	Osbp
ENSMUSG00000027109	Sp3								ENSMUSG00000040659	Efhd2
ENSMUSG00000033186	Mzt1								ENSMUSG00000032038	St3gal4
ENSMUSG00000068328	Aup1								ENSMUSG00000026743	Mllt10
ENSMUSG00000020330	Hmmr								ENSMUSG00000020901	Pik3r5
ENSMUSG00000030652	Coq7								ENSMUSG00000035696	Rnf38
ENSMUSG00000071172	Srsf3								ENSMUSG00000033161	Atp1a1
ENSMUSG00000025068	Gsto1								ENSMUSG00000025795	Rassf3
ENSMUSG00000059791	Nrm								ENSMUSG00000024900	Cpt1a
ENSMUSG00000062202	Btbd9								ENSMUSG00000024604	Rbm22
ENSMUSG00000022536	Glyr1								ENSMUSG00000050079	Rspry1
ENSMUSG00000063511	Snrnp70								ENSMUSG00000022124	Fbxl3
ENSMUSG00000056962	Jmjd6								ENSMUSG00000028309	Rnf20
ENSMUSG00000026547	Tagln2								ENSMUSG00000024002	Brd4
ENSMUSG00000022800	Fyttd1								ENSMUSG00000022749	Tbc1d23
ENSMUSG00000002210	Smg9								ENSMUSG00000032580	Rbm5
ENSMUSG00000022698	Naa50								ENSMUSG00000029178	Klf3
ENSMUSG00000022474	Pmm1								ENSMUSG00000032097	Ddx6
ENSMUSG00000045751	Mms22l								ENSMUSG00000024054	Smchd1
ENSMUSG00000030471	Zdhhc13								ENSMUSG00000022529	Zfp263
ENSMUSG00000006476	Nsmf								ENSMUSG00000037400	Atp11b
ENSMUSG00000018293	Pfn1								ENSMUSG00000020577	Tspan13
ENSMUSG00000028383	Hsdl2								ENSMUSG00000022636	Alcam
ENSMUSG00000055531	Cpsf6								ENSMUSG00000053641	Dennd4a
ENSMUSG00000058126	Tpm3-rs7								ENSMUSG00000024807	Syvn1
ENSMUSG00000039601	Rcan2								ENSMUSG00000041235	Chd7
ENSMUSG00000029430	Ran								ENSMUSG00000051177	Plcb1
ENSMUSG00000021824	Ap3m1								ENSMUSG00000035354	Uvrag
ENSMUSG00000079478	Znrd2								ENSMUSG00000075415	Fnbp1
ENSMUSG00000031485	Plpbp								ENSMUSG00000000826	Dnajc5
ENSMUSG00000019428	Fkbp8								ENSMUSG00000026833	Olfm1
ENSMUSG00000004789	Dlst								ENSMUSG00000028677	Rnf220
ENSMUSG00000014226	Cacybp								ENSMUSG00000020859	Spag9
ENSMUSG00000054766	Set								ENSMUSG00000028917	Plekhm2
ENSMUSG00000024381	Bin1								ENSMUSG00000023088	Abcc1
ENSMUSG00000063800	Prpf38a								ENSMUSG00000074677	Sirpb1c
ENSMUSG00000001424	Snd1								ENSMUSG00000026279	Thap4
ENSMUSG00000057522	Spop								ENSMUSG00000020801	Med31
ENSMUSG00000029427	Zcchc8								ENSMUSG00000058006	Mdn1
ENSMUSG00000039067	Psmd7								ENSMUSG00000046010	Zfp830
ENSMUSG00000035877	Zhx3								ENSMUSG00000036894	Rap2b
ENSMUSG00000060288	Ppih								ENSMUSG00000042594	Sh2b3
ENSMUSG00000036613	Eipr1								ENSMUSG00000049103	Ccr2
ENSMUSG00000016921	Srsf6								ENSMUSG00000026655	Fam107b
ENSMUSG00000021929	Kpna3								ENSMUSG00000040613	Apobec1
ENSMUSG00000034259	Exosc4								ENSMUSG00000036572	Upf3b
ENSMUSG00000015961	Adss								ENSMUSG00000035011	Zbtb7a
ENSMUSG00000059208	Hnrnpm								ENSMUSG00000044950	Pwwp2a
ENSMUSG00000061613	U2af1								ENSMUSG00000020038	Cry1
ENSMUSG00000032096	Arcn1								ENSMUSG00000079036	Alkbh1
ENSMUSG00000038116	Phf20								ENSMUSG00000036478	Btg1
ENSMUSG00000024098	Twsg1								ENSMUSG00000000600	Krit1
ENSMUSG00000000399	Ndufa9								ENSMUSG00000028619	Tceanc2
ENSMUSG00000029014	Dnajc2								ENSMUSG00000023952	Gtpbp2
ENSMUSG00000074476	Spc24								ENSMUSG00000021959	Lats2
ENSMUSG00000015291	Gdi1								ENSMUSG00000022973	Synj1
ENSMUSG00000030060	Hmces								ENSMUSG00000073910	Mob3b
ENSMUSG00000031422	Morf4l2								ENSMUSG00000022205	Sub1
ENSMUSG00000032637	Atxn2l								ENSMUSG00000078676	Casc3
ENSMUSG00000001576	Ergic1								ENSMUSG00000053774	Ubxn7
ENSMUSG00000031835	Mbtps1								ENSMUSG00000047139	Cd24a
ENSMUSG00000030407	Qpctl								ENSMUSG00000026074	Map4k4
ENSMUSG00000028882	Ppp1r8								ENSMUSG00000043252	Tmem64
ENSMUSG00000026277	Stk25								ENSMUSG00000030055	Rab43
ENSMUSG00000056267	Cep70								ENSMUSG00000033446	Lpar6
ENSMUSG00000020850	Prpf8								ENSMUSG00000043131	Mob1a
ENSMUSG00000038696	Mapkap1								ENSMUSG00000051510	Mafg
ENSMUSG00000058440	Nrf1								ENSMUSG00000055024	Ep300
ENSMUSG00000031799	Tpm4								ENSMUSG00000001156	Mxd1
ENSMUSG00000025940	Tmem70								ENSMUSG00000030403	Vasp
ENSMUSG00000022682	Rrn3								ENSMUSG00000034765	Dusp5
ENSMUSG00000005625	Psmd4								ENSMUSG00000052707	Tnrc6a
ENSMUSG00000029267	Mtf2								ENSMUSG00000024639	Gnaq
ENSMUSG00000031990	Jam3								ENSMUSG00000031245	Hmgn5
ENSMUSG00000021474	Sfxn1								ENSMUSG00000026987	Baz2b
ENSMUSG00000050310	Rictor								ENSMUSG00000056529	Ptafr
ENSMUSG00000022360	Atad2								ENSMUSG00000038705	Gmeb2
ENSMUSG00000022336	Eif3e								ENSMUSG00000027304	Rtf1
ENSMUSG00000032582	Rbm6								ENSMUSG00000039879	Heca
ENSMUSG00000028114	Mettl14								ENSMUSG00000029634	Rnf6
ENSMUSG00000026377	Nifk								ENSMUSG00000049658	Bdp1
ENSMUSG00000037905	Bri3bp								ENSMUSG00000038518	Jarid2
ENSMUSG00000022774	Ncbp2								ENSMUSG00000034271	Jdp2
ENSMUSG00000021022	Ppp2r3c								ENSMUSG00000035539	Ccdc180
ENSMUSG00000004530	Coro1c								ENSMUSG00000038807	Rap1gap2
ENSMUSG00000036693	Nop14								ENSMUSG00000026116	Tmem131
ENSMUSG00000022905	Kpna1								ENSMUSG00000027346	Gpcpd1
ENSMUSG00000024856	Cdk2ap2								ENSMUSG00000085148	Mir22hg
ENSMUSG00000079562	Maea								ENSMUSG00000062248	Cks2
ENSMUSG00000042595	Fam199x								ENSMUSG00000041439	Mfsd6
ENSMUSG00000024869	Gm49405								ENSMUSG00000025958	Creb1
ENSMUSG00000082617	Smt3h2-ps								ENSMUSG00000104061	Gm37953
ENSMUSG00000032570	Atp2c1								ENSMUSG00000026626	Ppp2r5a
ENSMUSG00000004865	Srpk1								ENSMUSG00000031652	N4bp1
ENSMUSG00000024069	Slc30a6								ENSMUSG00000040599	Mis12
ENSMUSG00000101795	Gm5835								ENSMUSG00000057069	Ero1lb
ENSMUSG00000020952	Scfd1								ENSMUSG00000037993	Dhx38
ENSMUSG00000030521	Mphosph10								ENSMUSG00000044447	Dock5
ENSMUSG00000041974	Spidr								ENSMUSG00000041164	Zmiz2
ENSMUSG00000020982	Nemf								ENSMUSG00000022864	D16Ertd472e
ENSMUSG00000053289	Ddx10								ENSMUSG00000020694	Tlk2
ENSMUSG00000031068	Glrx3								ENSMUSG00000001632	Brpf1
ENSMUSG00000040018	Cox15								ENSMUSG00000031921	Terf2
ENSMUSG00000081302	Gm12020								ENSMUSG00000004508	Gab2
ENSMUSG00000026566	Mpzl1								ENSMUSG00000027947	Il6ra
ENSMUSG00000029910	Mad2l1								ENSMUSG00000003948	Mmd
ENSMUSG00000025781	Atp5c1								ENSMUSG00000095028	Sirpb1b
ENSMUSG00000006373	Pgrmc1								ENSMUSG00000008200	Fnbp4
ENSMUSG00000027610	Gss								ENSMUSG00000052609	Plekhg3
ENSMUSG00000016319	Slc25a5								ENSMUSG00000079293	Clec7a
ENSMUSG00000045302	Preb								ENSMUSG00000055805	Fmnl1
ENSMUSG00000028483	Snapc3								ENSMUSG00000037536	Fbxo34
ENSMUSG00000030224	Strap								ENSMUSG00000022521	Crebbp
ENSMUSG00000030801	Kat8								ENSMUSG00000059995	Atxn7l3
ENSMUSG00000034160	Ogt								ENSMUSG00000058624	Gda
ENSMUSG00000024800	Rpp30								ENSMUSG00000043929	Klhl15
ENSMUSG00000049792	Bag5								ENSMUSG00000029471	Camkk2
ENSMUSG00000029125	Stx18								ENSMUSG00000056749	Nfil3
ENSMUSG00000020064	Herc4								ENSMUSG00000036698	Ago2
ENSMUSG00000020708	Psmc5								ENSMUSG00000038990	Cables2
ENSMUSG00000037572	Wdhd1								ENSMUSG00000024182	Axin1
ENSMUSG00000003072	Atp5d								ENSMUSG00000067851	Arfgef1
ENSMUSG00000023505	Cdca3								ENSMUSG00000031976	Urb2
ENSMUSG00000040843	Tiprl								ENSMUSG00000030142	Clec4e
ENSMUSG00000024981	Acsl5								ENSMUSG00000070780	Rbm47
ENSMUSG00000027206	Cops2								ENSMUSG00000030144	Clec4d
ENSMUSG00000020124	Usp15								ENSMUSG00000034893	Cog3
ENSMUSG00000019777	Hdac2								ENSMUSG00000020437	Myo1g
ENSMUSG00000040681	Hmgn1								ENSMUSG00000031103	Elf4
ENSMUSG00000078765	U2af1l4								ENSMUSG00000022412	Mief1
ENSMUSG00000013662	Atad1								ENSMUSG00000000682	Cd52
ENSMUSG00000039033	Tasp1								ENSMUSG00000071713	Csf2rb
ENSMUSG00000026020	Nop58								ENSMUSG00000032350	Gclc
ENSMUSG00000039041	Adrm1								ENSMUSG00000032012	Nectin1
ENSMUSG00000070953	Rabepk								ENSMUSG00000054611	Kdm2a
ENSMUSG00000024943	Smc5								ENSMUSG00000034135	Sik3
ENSMUSG00000028261	Ndufaf4								ENSMUSG00000041040	Fam117b
ENSMUSG00000003269	Cyth2								ENSMUSG00000039841	Zfp800
ENSMUSG00000059119	Nap1l4								ENSMUSG00000027381	Bcl2l11
ENSMUSG00000002660	Clpp								ENSMUSG00000022508	Bcl6
ENSMUSG00000028577	Plaa								ENSMUSG00000085156	Snhg15
ENSMUSG00000032382	Snx1								ENSMUSG00000020272	Stk10
ENSMUSG00000032366	Tpm1								ENSMUSG00000025409	Mbd6
ENSMUSG00000006024	Napa								ENSMUSG00000024240	Epc1
ENSMUSG00000025495	Ptdss2								ENSMUSG00000033721	Vav3
ENSMUSG00000034951	Cog7								ENSMUSG00000032688	Malt1
ENSMUSG00000046671	Mtfr1l								ENSMUSG00000020077	Srgn
ENSMUSG00000032251	Irak1bp1								ENSMUSG00000034042	Gpbp1l1
ENSMUSG00000029191	Rfc1								ENSMUSG00000017132	Cyth1
ENSMUSG00000031095	Cul4b								ENSMUSG00000018820	Zfyve27
ENSMUSG00000032902	Slc16a1								ENSMUSG00000052331	Ankrd44
ENSMUSG00000023800	Tiam2								ENSMUSG00000038013	Wipf2
ENSMUSG00000057130	Txnl4a								ENSMUSG00000053820	Bcl2a1c
ENSMUSG00000028059	Arhgef2								ENSMUSG00000052812	Atad2b
ENSMUSG00000026708	Cenpl								ENSMUSG00000009772	Nuak2
ENSMUSG00000036777	Anln								ENSMUSG00000034673	Pbx2
ENSMUSG00000026421	Csrp1								ENSMUSG00000019866	Crybg1
ENSMUSG00000020290	Xpo1								ENSMUSG00000022270	Retreg1
ENSMUSG00000030062	Rpn1								ENSMUSG00000030745	Il21r
ENSMUSG00000027074	Slc43a3								ENSMUSG00000034390	Cmip
ENSMUSG00000074781	Ube2n								ENSMUSG00000035898	Uba6
ENSMUSG00000002102	Psmc3								ENSMUSG00000048661	Lemd3
ENSMUSG00000020238	Ncln								ENSMUSG00000028438	Kif24
ENSMUSG00000032806	Slc10a3								ENSMUSG00000037337	Map4k1
ENSMUSG00000029776	Hibadh								ENSMUSG00000090946	Ccdc71l
ENSMUSG00000041765	Ubac2								ENSMUSG00000032280	Tle3
ENSMUSG00000020720	Psmd12								ENSMUSG00000092060	Bend4
ENSMUSG00000024613	Tcof1								ENSMUSG00000064936	Gm23722
ENSMUSG00000029334	Prkg2								ENSMUSG00000104291	A130071D04Rik
ENSMUSG00000041840	Haus1								ENSMUSG00000018821	Avpi1
ENSMUSG00000067367	Lyar								ENSMUSG00000107362	Gm40309
ENSMUSG00000001285	Myg1								ENSMUSG00000004043	Stat5a
ENSMUSG00000076432	Ywhaq								ENSMUSG00000040710	St8sia4
ENSMUSG00000078622	Ccdc47								ENSMUSG00000059474	Mbtd1
ENSMUSG00000043207	Zmpste24								ENSMUSG00000042202	Slc35e2
ENSMUSG00000039130	Zc3hc1								ENSMUSG00000038002	Cramp1l
ENSMUSG00000013629	Cad								ENSMUSG00000063410	Stk24
ENSMUSG00000014959	Gorasp2								ENSMUSG00000000056	Narf
ENSMUSG00000041303	Gtf3c3								ENSMUSG00000040964	Arhgef10l
ENSMUSG00000052299	Ltn1								ENSMUSG00000040152	Thbs1
ENSMUSG00000032423	Syncrip								ENSMUSG00000096768	Gm47283
ENSMUSG00000032612	Usp4								ENSMUSG00000021366	Hivep1
ENSMUSG00000058230	Arhgap35								ENSMUSG00000019256	Ahr
ENSMUSG00000055762	Eef1d								ENSMUSG00000045382	Cxcr4
ENSMUSG00000038759	Nup205								ENSMUSG00000031488	Rab11fip1
ENSMUSG00000020738	Sumo2								ENSMUSG00000105728	Gm42819
ENSMUSG00000030983	Bccip								ENSMUSG00000019843	Fyn
ENSMUSG00000001552	Jup								ENSMUSG00000045763	Basp1
ENSMUSG00000053768	Chchd3								ENSMUSG00000021754	Map3k1
ENSMUSG00000003923	Tfam								ENSMUSG00000002489	Tiam1
ENSMUSG00000027272	Ubr1								ENSMUSG00000029570	Lfng
ENSMUSG00000015748	Prpf3								ENSMUSG00000029714	Gigyf1
ENSMUSG00000024181	Mrpl28								ENSMUSG00000040010	Slc7a5
ENSMUSG00000021276	Cinp								ENSMUSG00000036452	Arhgap26
ENSMUSG00000034024	Cct2								ENSMUSG00000028901	Gmeb1
ENSMUSG00000027286	Lrrc57								ENSMUSG00000033502	Cdc14a
ENSMUSG00000024382	Ercc3								ENSMUSG00000039145	Camk1d
ENSMUSG00000006299	Aamp								ENSMUSG00000025332	Kdm5c
ENSMUSG00000020309	Chac2								ENSMUSG00000037638	Zbtb42
ENSMUSG00000029199	Lias								ENSMUSG00000050379	Sept6
ENSMUSG00000003299	Mrpl4								ENSMUSG00000029056	Pank4
ENSMUSG00000026784	Pdss1								ENSMUSG00000063659	Zbtb18
ENSMUSG00000026234	Ncl								ENSMUSG00000002204	Napsa
ENSMUSG00000026615	Eprs								ENSMUSG00000039697	Ncoa7
ENSMUSG00000025666	Tmem47								ENSMUSG00000041161	Otud3
ENSMUSG00000010914	Pdhx								ENSMUSG00000035476	Tab3
ENSMUSG00000024570	Rbfa								ENSMUSG00000042700	Sipa1l1
ENSMUSG00000024120	Lrpprc								ENSMUSG00000021948	Prkcd
ENSMUSG00000029434	Vps33a								ENSMUSG00000049922	Slc35c1
ENSMUSG00000032932	Hspa13								ENSMUSG00000060962	Dmkn
ENSMUSG00000009079	Ewsr1								ENSMUSG00000034998	Foxn2
ENSMUSG00000020923	Ubtf								ENSMUSG00000022584	Ly6c2
ENSMUSG00000004980	Hnrnpa2b1								ENSMUSG00000084796	Mir142hg
ENSMUSG00000026275	Ppp1r7								ENSMUSG00000102037	Bcl2a1a
ENSMUSG00000037656	Slc20a2								ENSMUSG00000023349	Clec4n
ENSMUSG00000031146	Plp2								ENSMUSG00000099974	Bcl2a1d
ENSMUSG00000027108	Ola1								ENSMUSG00000032519	Slc25a38
ENSMUSG00000042271	Nxt2								ENSMUSG00000032915	Adgre4
ENSMUSG00000013736	Trnt1								ENSMUSG00000058761	Rnf169
ENSMUSG00000022419	Deptor								ENSMUSG00000085311	Gm15445
ENSMUSG00000027285	Haus2								ENSMUSG00000031584	Gsr
ENSMUSG00000030082	Sec61a1								ENSMUSG00000031537	Ikbkb
ENSMUSG00000002658	Gtf2f1								ENSMUSG00000022876	Samsn1
ENSMUSG00000053907	Mat2a								ENSMUSG00000049313	Sorl1
ENSMUSG00000021692	Dimt1								ENSMUSG00000024590	Lmnb1
ENSMUSG00000047248	C2cd3								ENSMUSG00000021451	Sema4d
ENSMUSG00000028214	Gem								ENSMUSG00000038437	Mllt6
ENSMUSG00000018379	Srsf1								ENSMUSG00000030187	Klra2
ENSMUSG00000010057	Nprl2								ENSMUSG00000021510	Zfp729a
ENSMUSG00000039886	Tmem120a								ENSMUSG00000038893	Fam117a
ENSMUSG00000022364	Tbc1d31								ENSMUSG00000028958	Tmub1
ENSMUSG00000003346	Abhd17a								ENSMUSG00000038485	Socs7
ENSMUSG00000005262	Ufd1								ENSMUSG00000024851	Pitpnm1
ENSMUSG00000030965	Abraxas2								ENSMUSG00000051506	Wdfy4
ENSMUSG00000061759	Armt1								ENSMUSG00000060509	Xcr1
ENSMUSG00000080268	Brms1								ENSMUSG00000022534	Mefv
ENSMUSG00000020235	Fzr1								ENSMUSG00000021360	Gcnt2
ENSMUSG00000028096	Gpr89								ENSMUSG00000040687	Madd
ENSMUSG00000038047	Haus6								ENSMUSG00000042249	Grk3
ENSMUSG00000018809	Smyd4								ENSMUSG00000037103	Dcaf15
ENSMUSG00000020492	Ska2								ENSMUSG00000103657	Gm37204
ENSMUSG00000024188	Luc7l								ENSMUSG00000020275	Rel
ENSMUSG00000062661	Ncs1								ENSMUSG00000046410	Kcnk6
ENSMUSG00000050248	Evc2								ENSMUSG00000077449	Gm23127
ENSMUSG00000038535	Zfp280d								ENSMUSG00000045326	Fndc7
ENSMUSG00000038503	Mesd								ENSMUSG00000050957	Insl6
ENSMUSG00000032553	Srprb								ENSMUSG00000031722	Hp
ENSMUSG00000027722	Spata5								ENSMUSG00000026875	Traf1
ENSMUSG00000037447	Arid5a								ENSMUSG00000103907	Gm37498
ENSMUSG00000029110	Rnf4								ENSMUSG00000003382	Etv3
ENSMUSG00000030512	Snrpa1								ENSMUSG00000020525	Ppm1d
ENSMUSG00000039929	Urb1								ENSMUSG00000098489	Mir7678
ENSMUSG00000025609	Mkln1								ENSMUSG00000038658	Ric1
ENSMUSG00000041747	Utp15								ENSMUSG00000036594	H2-Aa
ENSMUSG00000026201	Stk16								ENSMUSG00000030214	Plbd1
ENSMUSG00000018395	Kif3a								ENSMUSG00000027398	Il1b
ENSMUSG00000026761	Orc4								ENSMUSG00000022586	Ly6i
ENSMUSG00000020361	Hspa4								ENSMUSG00000042265	Trem1
ENSMUSG00000085793	Lin52								ENSMUSG00000019935	Slc17a8
ENSMUSG00000024889	Rce1								ENSMUSG00000041130	Zfp598
ENSMUSG00000033423	Eri3								ENSMUSG00000038151	Prdm1
ENSMUSG00000034729	Mrps10								ENSMUSG00000024014	Pim1
ENSMUSG00000015776	Med22								ENSMUSG00000051335	Gfod1
ENSMUSG00000022972	Cfap298								ENSMUSG00000035900	Gramd4
ENSMUSG00000027247	Arhgap1								ENSMUSG00000055994	Nod2
ENSMUSG00000028034	Fubp1								ENSMUSG00000037548	H2-DMb2
ENSMUSG00000028729	Ebna1bp2								ENSMUSG00000052270	Fpr2
ENSMUSG00000024177	Nme4								ENSMUSG00000056145	AI504432
ENSMUSG00000048076	Arf1								ENSMUSG00000082855	Gm14537
ENSMUSG00000056313	Tcim								ENSMUSG00000060586	H2-Eb1
ENSMUSG00000002980	Bcam								ENSMUSG00000070691	Runx3
ENSMUSG00000073775	Kti12								ENSMUSG00000030830	Itgal
ENSMUSG00000004667	Polr2e								ENSMUSG00000031444	F10
ENSMUSG00000031446	Cul4a								ENSMUSG00000015957	Wnt11
ENSMUSG00000030714	Sgf29								ENSMUSG00000024521	Pmaip1
ENSMUSG00000027884	Clcc1								ENSMUSG00000102374	Gm38387
ENSMUSG00000018848	Rars								ENSMUSG00000085165	Gm12089
ENSMUSG00000023348	Trip6								ENSMUSG00000046727	Cystm1
ENSMUSG00000056394	Lig1								ENSMUSG00000029322	Plac8
ENSMUSG00000029283	Cdc7								ENSMUSG00000033213	AA467197
ENSMUSG00000013593	Ndufs2								ENSMUSG00000059108	Ifitm6
ENSMUSG00000027332	Ivd								ENSMUSG00000103197	Gm37642
ENSMUSG00000028990	Lzic								ENSMUSG00000097754	Ptgs2os2
ENSMUSG00000017999	Ddx27								ENSMUSG00000073421	H2-Ab1
ENSMUSG00000025066	Sfr1								ENSMUSG00000065087	Snord22
ENSMUSG00000029017	Pmpcb								ENSMUSG00000044340	Phlpp1
ENSMUSG00000053192	Mllt11								ENSMUSG00000026832	Cytip
ENSMUSG00000050471	Fam118b								ENSMUSG00000040270	Bach2
ENSMUSG00000021286	Zfyve21								ENSMUSG00000017002	Slpi
ENSMUSG00000037278	Tmem97								ENSMUSG00000038970	Lmtk2
ENSMUSG00000036202	Rif1								ENSMUSG00000046908	Ltb4r1
ENSMUSG00000032116	Stt3a								ENSMUSG00000025161	Slc16a3
ENSMUSG00000015120	Ube2i								ENSMUSG00000033083	Tbc1d4
ENSMUSG00000025728	Pigq								ENSMUSG00000022686	B3gnt5
ENSMUSG00000020974	Pole2								ENSMUSG00000069678	Pcgf1
ENSMUSG00000015656	Hspa8								ENSMUSG00000041754	Trem3
ENSMUSG00000066979	Bub3								ENSMUSG00000027368	Dusp2
ENSMUSG00000029433	Diablo								ENSMUSG00000032119	Hinfp
ENSMUSG00000040124	Gorab								ENSMUSG00000004359	Spic
ENSMUSG00000030086	Chchd6								ENSMUSG00000041642	Kif21b
ENSMUSG00000018800	Abca5								ENSMUSG00000021278	Amn
ENSMUSG00000004099	Dnmt1								ENSMUSG00000027737	Slc7a11
ENSMUSG00000021938	Pspc1								ENSMUSG00000024019	Cmtr1
ENSMUSG00000074797	Itpa								ENSMUSG00000013974	Mcemp1
ENSMUSG00000035585	Tsen34								ENSMUSG00000051212	Gpr183
ENSMUSG00000027804	Ppid								ENSMUSG00000028927	Padi2
ENSMUSG00000017858	Ift52								ENSMUSG00000056054	S100a8
ENSMUSG00000032252	Glce								ENSMUSG00000041046	Ramp3
ENSMUSG00000063550	Nup98								ENSMUSG00000034959	Rubcnl
ENSMUSG00000021532	Fastkd3								ENSMUSG00000027360	Hdc
ENSMUSG00000020167	Tcf3								ENSMUSG00000097423	#N/A
ENSMUSG00000025151	Maged1								ENSMUSG00000020941	Map3k14
ENSMUSG00000070372	Capza1								ENSMUSG00000030149	Klrk1
ENSMUSG00000024095	Hnrnpll								ENSMUSG00000104369	Gm38082
ENSMUSG00000032869	Psmf1								ENSMUSG00000042903	Foxo4
ENSMUSG00000069135	Fgfr1op								ENSMUSG00000002565	Scin
ENSMUSG00000015357	Clpx								ENSMUSG00000056290	Ms4a4b
ENSMUSG00000057193	Slc44a2								ENSMUSG00000006362	Cbfa2t3
ENSMUSG00000025413	Ttc4								ENSMUSG00000104020	Gm37215
ENSMUSG00000034021	Pds5b								ENSMUSG00000107023	Gm42715
ENSMUSG00000025871	4833439L19Rik								ENSMUSG00000026980	Ly75
ENSMUSG00000029415	Sdad1								ENSMUSG00000024018	Ccdc167
ENSMUSG00000037466	Tedc1								ENSMUSG00000026770	Il2ra
ENSMUSG00000042079	Hnrnpf								ENSMUSG00000026073	Il1r2
ENSMUSG00000021811	Dnajc9								ENSMUSG00000024968	Rcor2
ENSMUSG00000047824	Pygo2								ENSMUSG00000021298	Gpr132
ENSMUSG00000038383	Pigu								ENSMUSG00000026581	Sell
ENSMUSG00000019822	Smpd2								ENSMUSG00000038264	Sema7a
ENSMUSG00000027122	Arl14ep								ENSMUSG00000097779	4833407H14Rik
ENSMUSG00000026280	Atg4b								ENSMUSG00000087700	Gm15283
ENSMUSG00000031388	Naa10								ENSMUSG00000081805	Gm14335
ENSMUSG00000023156	Rpp14								ENSMUSG00000050921	P2ry10
ENSMUSG00000032498	Mlh1								ENSMUSG00000010342	Tex14
ENSMUSG00000020457	Drg1								ENSMUSG00000103632	Gm38329
ENSMUSG00000024960	Plcb3								ENSMUSG00000097410	#N/A
ENSMUSG00000027599	Armc1								ENSMUSG00000022240	Ctnnd2
ENSMUSG00000020894	Vamp2								ENSMUSG00000024334	H2-Oa
ENSMUSG00000031826	Usp10								ENSMUSG00000018169	Mfng
ENSMUSG00000009640	Dmap1								ENSMUSG00000090192	Gm16556
ENSMUSG00000020677	Ddx52								ENSMUSG00000050075	Gpr171
ENSMUSG00000039463	Slc9a8								ENSMUSG00000046080	Clec9a
ENSMUSG00000027018	Hat1								ENSMUSG00000054702	Ap1s3
ENSMUSG00000028224	Nbn								ENSMUSG00000024798	Htr7
ENSMUSG00000045983	Eif4g1								ENSMUSG00000078635	1700028N14Rik
ENSMUSG00000031617	Tmem184c								ENSMUSG00000104701	Gm42555
ENSMUSG00000025364	Pa2g4								ENSMUSG00000037761	Actr5
ENSMUSG00000030556	Lrrc28								ENSMUSG00000106856	Gm43761
ENSMUSG00000031358	Msl3								ENSMUSG00000078783	Gm9733
ENSMUSG00000081164	Gm8722								ENSMUSG00000005672	Kit
ENSMUSG00000002129	Sf3a1								ENSMUSG00000049184	Purg
ENSMUSG00000027618	Nfs1								ENSMUSG00000056071	S100a9
ENSMUSG00000042487	Leo1								ENSMUSG00000042817	Flt3
ENSMUSG00000027433	Xrn2								ENSMUSG00000101225	1700008J07Rik
ENSMUSG00000027714	Exosc9								ENSMUSG00000052013	Btla
ENSMUSG00000042111	Ccdc115								ENSMUSG00000085531	Slc36a3os
ENSMUSG00000016619	Nup50								ENSMUSG00000028654	Mycl
ENSMUSG00000030662	Ipo5								ENSMUSG00000009633	G0s2
ENSMUSG00000021694	Ercc8								ENSMUSG00000090164	BC035044
ENSMUSG00000033054	Npat								ENSMUSG00000102051	Ly6a2
ENSMUSG00000028063	Lmna								ENSMUSG00000102243	Gm37718
ENSMUSG00000021577	Sdha								ENSMUSG00000026156	B3gat2
ENSMUSG00000029146	Snx17								ENSMUSG00000079298	Klrb1b
ENSMUSG00000028430	Nol6								ENSMUSG00000045140	Pigw
ENSMUSG00000029920	Smarcad1								ENSMUSG00000005947	Itgae
ENSMUSG00000025816	Sec61a2								ENSMUSG00000059657	Stfa2l1
ENSMUSG00000026576	Atp1b1								ENSMUSG00000084760	Gm15472
ENSMUSG00000035666	Gtf3c4								ENSMUSG00000030069	Prok2
ENSMUSG00000024683	Mrpl16								ENSMUSG00000107136	Gm42466
ENSMUSG00000055200	Sertad3								ENSMUSG00000000627	Sema4f
ENSMUSG00000042447	Mios								ENSMUSG00000105019	Gm43547
ENSMUSG00000025995	Wdr75								ENSMUSG00000082503	Gm12229
ENSMUSG00000021900	Btd								ENSMUSG00000004864	Mapk13
ENSMUSG00000030888	Rrp8								ENSMUSG00000084048	Gm12042
ENSMUSG00000060038	Dhps								ENSMUSG00000068299	Nat8f4
ENSMUSG00000019715	Gle1								ENSMUSG00000097457	#N/A
ENSMUSG00000020840	Blmh								ENSMUSG00000021214	Akr1c18
ENSMUSG00000035967	Ints6l								ENSMUSG00000070717	Gm10300
ENSMUSG00000026260	Ndufa10								ENSMUSG00000039760	Il22ra2
ENSMUSG00000024276	Zfp397								ENSMUSG00000055717	Slain1
ENSMUSG00000031490	Eif4ebp1								ENSMUSG00000089735	Gm8428
ENSMUSG00000066551	Hmgb1								ENSMUSG00000106609	Gm43181
ENSMUSG00000013465	Nelfb								ENSMUSG00000034028	Cd226
ENSMUSG00000037608	Bclaf1
ENSMUSG00000106744	#N/A
ENSMUSG00000021178	Psmc1
ENSMUSG00000071646	Mta2
ENSMUSG00000054733	Msra
ENSMUSG00000039640	Mrpl12
ENSMUSG00000036782	Klhl13
ENSMUSG00000032405	Pias1
ENSMUSG00000001082	Mfsd10
ENSMUSG00000026082	Rev1
ENSMUSG00000017421	Zfp207
ENSMUSG00000022704	Qtrt2
ENSMUSG00000047379	B4gat1
ENSMUSG00000034321	Exosc1
ENSMUSG00000021911	Parg
ENSMUSG00000038544	Inip
ENSMUSG00000017428	Psmd11
ENSMUSG00000034263	Ints14
ENSMUSG00000020156	Pwwp3a
ENSMUSG00000051359	Ncald
ENSMUSG00000038429	Usp5
ENSMUSG00000022678	Nde1
ENSMUSG00000002825	Qtrt1
ENSMUSG00000027742	Cog6
ENSMUSG00000027406	Idh3b
ENSMUSG00000047832	Cdca4
ENSMUSG00000053841	Txlna
ENSMUSG00000025228	Actr1a
ENSMUSG00000026701	Prdx6
ENSMUSG00000102252	Snrpn
ENSMUSG00000020973	Dnaaf2
ENSMUSG00000041684	Bivm
ENSMUSG00000044018	Mrpl50
ENSMUSG00000001924	Uba1
ENSMUSG00000031754	Nudt21
ENSMUSG00000024667	Tmem216
ENSMUSG00000079508	Apoo
ENSMUSG00000068921	Dap3
ENSMUSG00000025240	Sacm1l
ENSMUSG00000066232	Ipo7
ENSMUSG00000025246	Tbl1x
ENSMUSG00000058997	Vwa8
ENSMUSG00000006442	Srm
ENSMUSG00000022553	Maf1
ENSMUSG00000033953	Ppp3r1
ENSMUSG00000021965	Ska3
ENSMUSG00000058301	Upf1
ENSMUSG00000031004	Mki67
ENSMUSG00000027751	Supt20
ENSMUSG00000022561	Gpaa1
ENSMUSG00000031782	Coq9
ENSMUSG00000059475	Zfp426
ENSMUSG00000040532	Abhd11
ENSMUSG00000038000	Acd
ENSMUSG00000053931	Cnn3
ENSMUSG00000034453	Polr3b
ENSMUSG00000024732	Ccdc86
ENSMUSG00000024792	Zfpl1
ENSMUSG00000032392	Parp16
ENSMUSG00000025374	Nabp2
ENSMUSG00000019295	Tmem129
ENSMUSG00000047648	Fbxo30
ENSMUSG00000023170	Gps2
ENSMUSG00000023104	Rfc2
ENSMUSG00000034203	Chchd4
ENSMUSG00000025357	Dgka
ENSMUSG00000038828	Tmem214
ENSMUSG00000000959	Oxa1l
ENSMUSG00000078652	Psme3
ENSMUSG00000036023	Parp2
ENSMUSG00000031913	Vps4a
ENSMUSG00000034403	Pja1
ENSMUSG00000034875	Nudt19
ENSMUSG00000030868	Dctn5
ENSMUSG00000021711	Trappc13
ENSMUSG00000024997	Prdx3
ENSMUSG00000023456	Tpi1
ENSMUSG00000042305	Tmem183a
ENSMUSG00000067713	Prkag1
ENSMUSG00000028622	Mrpl37
ENSMUSG00000000171	Sdhd
ENSMUSG00000019814	Ltv1
ENSMUSG00000024400	Wdr33
ENSMUSG00000070729	Gm12966
ENSMUSG00000006673	Qrich1
ENSMUSG00000021149	Gtpbp4
ENSMUSG00000002625	Akap8l
ENSMUSG00000096544	Gm4617
ENSMUSG00000017615	Tnfaip1
ENSMUSG00000079614	Seh1l
ENSMUSG00000001305	Rrp15
ENSMUSG00000046562	Unc119b
ENSMUSG00000032254	Kif23
ENSMUSG00000021079	Timm9
ENSMUSG00000052738	Suclg1
ENSMUSG00000020961	Ston2
ENSMUSG00000036352	Ubac1
ENSMUSG00000026174	Cnot9
ENSMUSG00000027014	Cwc22
ENSMUSG00000030058	Copg1
ENSMUSG00000031533	Mrps31
ENSMUSG00000025986	Slc39a10
ENSMUSG00000040521	Tsfm
ENSMUSG00000034437	Gm9761
ENSMUSG00000048175	Asb8
ENSMUSG00000025209	Twnk
ENSMUSG00000041264	Uspl1
ENSMUSG00000005609	Ctr9
ENSMUSG00000037725	Ckap2
ENSMUSG00000040746	Rnf167
ENSMUSG00000031918	Mtmr2
ENSMUSG00000039713	Plekhg5
ENSMUSG00000030697	Ppp4c
ENSMUSG00000034432	Cops8
ENSMUSG00000033735	Spr
ENSMUSG00000025920	Stau2
ENSMUSG00000053333	Dis3l2
ENSMUSG00000028066	Pmf1
ENSMUSG00000049421	Zfp260
ENSMUSG00000046865	Fbl
ENSMUSG00000020392	Cdkn2aipnl
ENSMUSG00000024841	Eif1ad
ENSMUSG00000040250	Ints13
ENSMUSG00000030826	Bcat2
ENSMUSG00000037070	Rbmxl1
ENSMUSG00000034867	Ankrd27
ENSMUSG00000021273	Fdft1
ENSMUSG00000028138	Adh5
ENSMUSG00000062867	Impdh2
ENSMUSG00000028959	Fastk
ENSMUSG00000032959	Pebp1
ENSMUSG00000035297	Cops4
ENSMUSG00000039367	Sec24c
ENSMUSG00000021645	Smn1
ENSMUSG00000024454	Hdac3
ENSMUSG00000044906	4930503L19Rik
ENSMUSG00000048007	Timm8a1
ENSMUSG00000020326	Ccng1
ENSMUSG00000016554	Eif3d
ENSMUSG00000025532	Crcp
ENSMUSG00000045427	Hnrnph2
ENSMUSG00000007950	Abhd8
ENSMUSG00000022322	Shcbp1
ENSMUSG00000074024	4632427E13Rik
ENSMUSG00000006390	Elovl1
ENSMUSG00000039740	Alg2
ENSMUSG00000063445	Nmral1
ENSMUSG00000035078	Mtmr9
ENSMUSG00000006732	Mettl1
ENSMUSG00000059447	Hadhb
ENSMUSG00000071041	Impdh2-ps
ENSMUSG00000036768	Kif15
ENSMUSG00000029145	Eif2b4
ENSMUSG00000069601	Ank3
ENSMUSG00000005374	Tbl2
ENSMUSG00000042489	Clspn
ENSMUSG00000028857	Tmem222
ENSMUSG00000034022	Cpsf1
ENSMUSG00000028920	Fbxo42
ENSMUSG00000024816	Frmd8
ENSMUSG00000029581	Fscn1
ENSMUSG00000009112	Bcl2l13
ENSMUSG00000018446	C1qbp
ENSMUSG00000029669	Tspan12
ENSMUSG00000015869	Prpsap1
ENSMUSG00000026248	Mrpl44
ENSMUSG00000091825	Gm5778
ENSMUSG00000033075	Senp1
ENSMUSG00000021707	Dhfr
ENSMUSG00000003038	Hmgn2
ENSMUSG00000021037	Ahsa1
ENSMUSG00000020280	Pus10
ENSMUSG00000020273	Papolg
ENSMUSG00000004934	Pias4
ENSMUSG00000038023	Atp6v0a2
ENSMUSG00000051223	Bzw1
ENSMUSG00000005354	Txn2
ENSMUSG00000022752	Tomm70a
ENSMUSG00000025869	Nop16
ENSMUSG00000025786	Zdhhc3
ENSMUSG00000028706	Nsun4
ENSMUSG00000054079	Utp18
ENSMUSG00000062929	Cfl2
ENSMUSG00000079555	Haus3
ENSMUSG00000020515	Cnot8
ENSMUSG00000047963	Stbd1
ENSMUSG00000042729	Wdr74
ENSMUSG00000005299	Letm1
ENSMUSG00000037474	Dtl
ENSMUSG00000026039	Sgo2a
ENSMUSG00000021594	Srd5a1
ENSMUSG00000038644	Pold1
ENSMUSG00000021714	Cenpk
ENSMUSG00000020116	Pno1
ENSMUSG00000006191	Cdkal1
ENSMUSG00000021494	Ddx41
ENSMUSG00000071337	Tia1
ENSMUSG00000029782	Tmem209
ENSMUSG00000001380	Hars
ENSMUSG00000025001	Hells
ENSMUSG00000002833	Hdgfl2
ENSMUSG00000003458	Ncstn
ENSMUSG00000031262	Cenpi
ENSMUSG00000059811	Atl2
ENSMUSG00000026617	Bpnt1
ENSMUSG00000035150	Eif2s3x
ENSMUSG00000026273	Mterf4
ENSMUSG00000021039	Snw1
ENSMUSG00000028741	Mrto4
ENSMUSG00000031667	Aktip
ENSMUSG00000072980	Oip5
ENSMUSG00000040738	Ints8
ENSMUSG00000021012	Zc3h14
ENSMUSG00000032309	Fbxo22
ENSMUSG00000030138	Bms1
ENSMUSG00000031657	Heatr3
ENSMUSG00000036078	Sigmar1
ENSMUSG00000001674	Ddx18
ENSMUSG00000043858	#N/A
ENSMUSG00000043872	Zmym1
ENSMUSG00000037351	Actr1b
ENSMUSG00000006705	Pknox1
ENSMUSG00000028932	Psmc2
ENSMUSG00000022559	Fbxl6
ENSMUSG00000028656	Cap1
ENSMUSG00000063904	Dpp3
ENSMUSG00000035086	Becn1
ENSMUSG00000026427	Eif2d
ENSMUSG00000045103	Dmd
ENSMUSG00000034126	Pomt2
ENSMUSG00000025132	Arhgdia
ENSMUSG00000030774	Pak1
ENSMUSG00000028010	Gar1
ENSMUSG00000014767	Tbp
ENSMUSG00000021556	Golm1
ENSMUSG00000021546	Hnrnpk
ENSMUSG00000027411	Vps16
ENSMUSG00000004071	Cdip1
ENSMUSG00000034064	Poglut1
ENSMUSG00000022434	Fam118a
ENSMUSG00000001783	Rtcb
ENSMUSG00000020289	Nprl3
ENSMUSG00000024666	Tmem138
ENSMUSG00000035840	Lysmd3
ENSMUSG00000040325	Dcaf1
ENSMUSG00000027509	Rae1
ENSMUSG00000020185	E2f7
ENSMUSG00000027185	Nat10
ENSMUSG00000074749	Kiz
ENSMUSG00000058638	Zfp110
ENSMUSG00000053553	3110082I17Rik
ENSMUSG00000010047	Hyal2
ENSMUSG00000025736	Jmjd8
ENSMUSG00000007739	Cct4
ENSMUSG00000028394	Pole3
ENSMUSG00000051674	Dcun1d4
ENSMUSG00000004561	Mettl17
ENSMUSG00000022560	Slc52a2
ENSMUSG00000024234	Mtpap
ENSMUSG00000030269	Mtmr14
ENSMUSG00000001517	Foxm1
ENSMUSG00000032459	Mrps22
ENSMUSG00000059689	Zfp637
ENSMUSG00000028551	Cdkn2c
ENSMUSG00000000902	Smarcb1
ENSMUSG00000013833	Med16
ENSMUSG00000031781	Ciapin1
ENSMUSG00000044134	Pheta1
ENSMUSG00000021975	Ints9
ENSMUSG00000002319	Ipo4
ENSMUSG00000050323	Ndufaf6
ENSMUSG00000005103	Wdr1
ENSMUSG00000026887	Mrrf
ENSMUSG00000027669	Gnb4
ENSMUSG00000074794	Arrdc3
ENSMUSG00000027469	Tpx2
ENSMUSG00000032171	Pin1
ENSMUSG00000056919	Cep162
ENSMUSG00000042590	Ipo11
ENSMUSG00000039523	Cep104
ENSMUSG00000028779	Pef1
ENSMUSG00000025037	Maoa
ENSMUSG00000030057	Cnbp
ENSMUSG00000024493	Lars
ENSMUSG00000035597	Prpf39
ENSMUSG00000021196	Pfkp
ENSMUSG00000034190	Chmp7
ENSMUSG00000027628	Aar2
ENSMUSG00000018882	Mrpl45
ENSMUSG00000034218	Atm
ENSMUSG00000024201	Kdm4b
ENSMUSG00000025968	Ndufs1
ENSMUSG00000029179	Zcchc4
ENSMUSG00000026135	Zfp142
ENSMUSG00000028792	Ak2
ENSMUSG00000058914	C1qtnf3
ENSMUSG00000008690	Ncaph2
ENSMUSG00000004642	Slbp
ENSMUSG00000068823	Csde1
ENSMUSG00000048327	Ckap2l
ENSMUSG00000028221	Pip4p2
ENSMUSG00000022223	Sdr39u1
ENSMUSG00000028700	Pomgnt1
ENSMUSG00000006763	Saal1
ENSMUSG00000030884	Uqcrc2
ENSMUSG00000020925	Ccdc43
ENSMUSG00000025782	Taf3
ENSMUSG00000045252	Zfp574
ENSMUSG00000020288	Ahsa2
ENSMUSG00000001445	Mrpl10
ENSMUSG00000028069	Gpatch4
ENSMUSG00000022437	Samm50
ENSMUSG00000031601	Cnot7
ENSMUSG00000030603	Psmc4
ENSMUSG00000004788	Eif2b2
ENSMUSG00000006678	Pola1
ENSMUSG00000028345	Tex10
ENSMUSG00000027167	Elp4
ENSMUSG00000046351	Zfp322a
ENSMUSG00000043671	Dpy19l3
ENSMUSG00000032478	Nme6
ENSMUSG00000017550	Atad5
ENSMUSG00000028910	Mecr
ENSMUSG00000031060	Rbm10
ENSMUSG00000028587	Orc1
ENSMUSG00000024941	Scyl1
ENSMUSG00000020664	Dld
ENSMUSG00000034520	Gjc1
ENSMUSG00000041426	Hibch
ENSMUSG00000001829	Clpb
ENSMUSG00000026662	Sephs1
ENSMUSG00000030822	Prr14
ENSMUSG00000071652	Ints5
ENSMUSG00000029176	Anapc4
ENSMUSG00000029536	Gatc
ENSMUSG00000019494	Cops6
ENSMUSG00000035726	Supt16
ENSMUSG00000022538	Lsg1
ENSMUSG00000022503	Nubp1
ENSMUSG00000036208	Nepro
ENSMUSG00000070730	Rmdn3
ENSMUSG00000048280	Zfp738
ENSMUSG00000022680	Pdxdc1
ENSMUSG00000039050	Osbpl2
ENSMUSG00000024271	Elp2
ENSMUSG00000058773	H1f5
ENSMUSG00000018999	Slc35b4
ENSMUSG00000048706	Lurap1l
ENSMUSG00000028683	Eif2b3
ENSMUSG00000000168	Dlat
ENSMUSG00000032342	Mto1
ENSMUSG00000030979	Uros
ENSMUSG00000026816	Gtf3c5
ENSMUSG00000038084	Opa1
ENSMUSG00000053483	Usp21
ENSMUSG00000024298	Zfp871
ENSMUSG00000019863	Qrsl1
ENSMUSG00000030541	Idh2
ENSMUSG00000038506	Dcun1d2
ENSMUSG00000082253	Gm14639
ENSMUSG00000027455	Nsfl1c
ENSMUSG00000037544	Dlgap5
ENSMUSG00000040667	Nup88
ENSMUSG00000073139	Tmem185a
ENSMUSG00000026754	Golga1
ENSMUSG00000026917	Wdr5
ENSMUSG00000038520	Tbc1d17
ENSMUSG00000037315	Jade3
ENSMUSG00000042210	Abhd14a
ENSMUSG00000004880	Lbr
ENSMUSG00000020166	Cnot2
ENSMUSG00000034793	G6pc3
ENSMUSG00000026189	Pecr
ENSMUSG00000025439	Clns1a
ENSMUSG00000030172	Erc1
ENSMUSG00000018362	Kpna2
ENSMUSG00000022771	Ppil2
ENSMUSG00000029513	Prkab1
ENSMUSG00000022571	Pycrl
ENSMUSG00000049553	Polr1a
ENSMUSG00000030780	BC017158
ENSMUSG00000034274	Thoc5
ENSMUSG00000027651	Rprd1b
ENSMUSG00000025264	Tsr2
ENSMUSG00000000811	Txnrd3
ENSMUSG00000020766	Galk1
ENSMUSG00000016503	Gtf3a
ENSMUSG00000050043	Tmx2
ENSMUSG00000035401	Emsy
ENSMUSG00000002055	Spag5
ENSMUSG00000043183	Simc1
ENSMUSG00000020792	Exoc7
ENSMUSG00000099397	Gm7809
ENSMUSG00000039242	B3galnt2
ENSMUSG00000048636	A730049H05Rik
ENSMUSG00000019977	Hbs1l
ENSMUSG00000030616	Sytl2
ENSMUSG00000024528	Srfbp1
ENSMUSG00000019471	Cdc37
ENSMUSG00000025436	Atp23
ENSMUSG00000052997	Uba2
ENSMUSG00000039183	Nubp2
ENSMUSG00000054814	Usp46
ENSMUSG00000022020	Naa16
ENSMUSG00000041845	Rhod
ENSMUSG00000026618	Iars2
ENSMUSG00000028902	Sf3a3
ENSMUSG00000028800	Hdac1
ENSMUSG00000027551	Zfp64
ENSMUSG00000003200	Sh3gl1
ENSMUSG00000043962	Thrap3
ENSMUSG00000026192	Atic
ENSMUSG00000039048	Foxred1
ENSMUSG00000001767	Crnkl1
ENSMUSG00000051768	Xrcc1
ENSMUSG00000047879	Usp14
ENSMUSG00000040675	Mthfd1l
ENSMUSG00000023262	Acy1
ENSMUSG00000039768	Dnajc11
ENSMUSG00000038252	Ncapd2
ENSMUSG00000000028	Cdc45
ENSMUSG00000025574	Tk1
ENSMUSG00000081752	Sms-ps
ENSMUSG00000018401	Mtmr4
ENSMUSG00000082536	Gm13456
ENSMUSG00000038416	Cdc16
ENSMUSG00000005846	Rsl1d1
ENSMUSG00000035351	Nup37
ENSMUSG00000019470	Xab2
ENSMUSG00000023051	Tarbp2
ENSMUSG00000030533	Unc45a
ENSMUSG00000033105	Lss
ENSMUSG00000029613	Eif2ak1
ENSMUSG00000024560	Cxxc1
ENSMUSG00000028409	Smu1
ENSMUSG00000052798	Nup107
ENSMUSG00000031700	Gpt2
ENSMUSG00000035632	Cnot3
ENSMUSG00000030942	Thumpd1
ENSMUSG00000034826	Nup54
ENSMUSG00000030323	Ift122
ENSMUSG00000061838	Suclg2
ENSMUSG00000014873	Surf2
ENSMUSG00000040658	Dnph1
ENSMUSG00000020459	Mtif2
ENSMUSG00000062070	Pgk1
ENSMUSG00000071267	Zfp942
ENSMUSG00000037730	Mynn
ENSMUSG00000024145	Pigf
ENSMUSG00000040749	Siah1b
ENSMUSG00000056999	Ide
ENSMUSG00000012296	Tjap1
ENSMUSG00000037461	Ints7
ENSMUSG00000025817	Nudt5
ENSMUSG00000024782	Ak3
ENSMUSG00000028582	Cc2d1b
ENSMUSG00000025142	Aspscr1
ENSMUSG00000027823	Gmps
ENSMUSG00000031171	Ftsj1
ENSMUSG00000017721	Pigt
ENSMUSG00000002010	Idh3g
ENSMUSG00000036427	Gpi1
ENSMUSG00000016194	Hsd11b1
ENSMUSG00000027668	Mfn1
ENSMUSG00000048058	Ldlrad3
ENSMUSG00000025747	Tyms
ENSMUSG00000022711	Pmm2
ENSMUSG00000007338	Mrpl49
ENSMUSG00000028393	Alad
ENSMUSG00000025613	Cct8
ENSMUSG00000038936	Sccpdh
ENSMUSG00000041650	Pcca
ENSMUSG00000034681	Rnps1
ENSMUSG00000071645	Tut1
ENSMUSG00000024870	Rab1b
ENSMUSG00000020547	Bzw2
ENSMUSG00000020741	Cluh
ENSMUSG00000026202	Tuba4a
ENSMUSG00000024287	Thoc1
ENSMUSG00000024664	Fads3
ENSMUSG00000017774	Myo1c
ENSMUSG00000027075	Slc43a1
ENSMUSG00000026278	Bok
ENSMUSG00000052752	Traf7
ENSMUSG00000030815	Phkg2
ENSMUSG00000028651	Ppie
ENSMUSG00000025580	Eif4a3
ENSMUSG00000040550	Otud6b
ENSMUSG00000037669	Ldah
ENSMUSG00000040446	Rprd1a
ENSMUSG00000035069	Oma1
ENSMUSG00000039233	Tbce
ENSMUSG00000043923	Ccdc84
ENSMUSG00000030802	Bckdk
ENSMUSG00000036442	Thap11
ENSMUSG00000020629	Adi1
ENSMUSG00000061032	Rrp1
ENSMUSG00000032040	Dcps
ENSMUSG00000025487	Psmd13
ENSMUSG00000041168	Lonp1
ENSMUSG00000049764	Zfp280b
ENSMUSG00000027193	Api5
ENSMUSG00000058258	Idi1
ENSMUSG00000026489	Coq8a
ENSMUSG00000024912	Fosl1
ENSMUSG00000033991	Ttc37
ENSMUSG00000028851	Nudc
ENSMUSG00000027774	Gfm1
ENSMUSG00000007603	Dus3l
ENSMUSG00000031353	Rbbp7
ENSMUSG00000030061	Uba3
ENSMUSG00000028247	Coq3
ENSMUSG00000017686	Rhot1
ENSMUSG00000041346	Wrap53
ENSMUSG00000030316	Tamm41
ENSMUSG00000027699	Ect2
ENSMUSG00000061028	Clasrp
ENSMUSG00000029587	Zfp12
ENSMUSG00000019179	Mdh2
ENSMUSG00000021116	Eif2s1
ENSMUSG00000064037	Gpn1
ENSMUSG00000022033	Pbk
ENSMUSG00000039660	Spout1
ENSMUSG00000042215	Bag2
ENSMUSG00000039356	Exosc2
ENSMUSG00000022724	Riox2
ENSMUSG00000031299	Pdha1
ENSMUSG00000028869	Gnl2
ENSMUSG00000028292	Rars2
ENSMUSG00000091021	Gm17300
ENSMUSG00000026669	Mcm10
ENSMUSG00000004558	Ndrg2
ENSMUSG00000020706	Ftsj3
ENSMUSG00000030839	Sergef
ENSMUSG00000029250	Polr2b
ENSMUSG00000030718	Ppme1
ENSMUSG00000037851	Iars
ENSMUSG00000020430	Pes1
ENSMUSG00000019432	Ddx39b
ENSMUSG00000040044	Orc3
ENSMUSG00000000561	Wdr77
ENSMUSG00000039967	Zfp292
ENSMUSG00000022621	Rabl2
ENSMUSG00000004100	Ppan
ENSMUSG00000002524	Puf60
ENSMUSG00000003235	Eif2b5
ENSMUSG00000025757	Hspa4l
ENSMUSG00000014195	Dnajc7
ENSMUSG00000032059	Alg9
ENSMUSG00000012443	Kif11
ENSMUSG00000023938	Aars2
ENSMUSG00000030120	Mlf2
ENSMUSG00000050410	Tcf19
ENSMUSG00000058748	Zfp958
ENSMUSG00000035704	Alg8
ENSMUSG00000031753	Cog4
ENSMUSG00000028330	Ncbp1
ENSMUSG00000028102	Pex11b
ENSMUSG00000026127	Imp4
ENSMUSG00000032077	Bud13
ENSMUSG00000003813	Rad23a
ENSMUSG00000063011	Msln
ENSMUSG00000027889	Ampd2
ENSMUSG00000043140	Tmem186
ENSMUSG00000067567	Hdac8
ENSMUSG00000029600	Rita1
ENSMUSG00000059669	Taf1b
ENSMUSG00000070348	Ccnd1
ENSMUSG00000018405	Mrm1
ENSMUSG00000026492	Tfb2m
ENSMUSG00000001524	Gtf2h4
ENSMUSG00000033883	Zfp267
ENSMUSG00000004356	Utp20
ENSMUSG00000062825	Actg1
ENSMUSG00000074088	Snrnp40
ENSMUSG00000020775	Mrpl38
ENSMUSG00000010175	Prox1
ENSMUSG00000025358	Cdk2
ENSMUSG00000025133	Ints4
ENSMUSG00000021699	Pde4d
ENSMUSG00000028688	Toe1
ENSMUSG00000029625	Cpsf4
ENSMUSG00000036932	Aifm1
ENSMUSG00000032563	Mrpl3
ENSMUSG00000027326	Knl1
ENSMUSG00000004849	Ap1s1
ENSMUSG00000022841	Ap2m1
ENSMUSG00000005882	Uqcc1
ENSMUSG00000027300	Ubox5
ENSMUSG00000032221	Mns1
ENSMUSG00000029022	Miip
ENSMUSG00000033166	Dis3
ENSMUSG00000029686	Cul1
ENSMUSG00000092416	Zfp141
ENSMUSG00000001228	Uhrf1
ENSMUSG00000072964	Bhlhb9
ENSMUSG00000033294	Noc4l
ENSMUSG00000034674	Tdg
ENSMUSG00000007564	Ppp2r1a
ENSMUSG00000030204	Ddx47
ENSMUSG00000026622	Nek2
ENSMUSG00000056167	Cnot10
ENSMUSG00000041057	Wdr43
ENSMUSG00000022177	Haus4
ENSMUSG00000026526	Fh1
ENSMUSG00000023942	Slc29a1
ENSMUSG00000032534	Cep63
ENSMUSG00000021671	Poc5
ENSMUSG00000020935	Dcakd
ENSMUSG00000014859	E2f4
ENSMUSG00000037325	Bbs7
ENSMUSG00000027905	Ddx20
ENSMUSG00000021668	Polk
ENSMUSG00000011837	Snapc2
ENSMUSG00000063334	Krr1
ENSMUSG00000027395	Polr1b
ENSMUSG00000035842	Ddx11
ENSMUSG00000028670	Lypla2
ENSMUSG00000020781	Tsen54
ENSMUSG00000056091	St3gal5
ENSMUSG00000050705	2310061I04Rik
ENSMUSG00000073705	Cenps
ENSMUSG00000060450	Rnf14
ENSMUSG00000022999	Lmbr1l
ENSMUSG00000042063	Zfp386
ENSMUSG00000022676	Snai2
ENSMUSG00000023072	Cep89
ENSMUSG00000025428	Atp5a1
ENSMUSG00000032126	Hmbs
ENSMUSG00000028032	Papss1
ENSMUSG00000001482	Def8
ENSMUSG00000027184	Caprin1
ENSMUSG00000105124	Gm5297
ENSMUSG00000028211	Trp53inp1
ENSMUSG00000034889	Cactin
ENSMUSG00000001098	Kctd10
ENSMUSG00000003526	Prodh
ENSMUSG00000029446	Psph
ENSMUSG00000031865	Dctn1
ENSMUSG00000057788	Ddx49
ENSMUSG00000029610	Aimp2
ENSMUSG00000033047	Eif3l
ENSMUSG00000031959	Wdr59
ENSMUSG00000037275	Gemin5
ENSMUSG00000001100	Poldip2
ENSMUSG00000003848	Nob1
ENSMUSG00000008604	Ubqln4
ENSMUSG00000050244	Heatr1
ENSMUSG00000028617	Lrrc42
ENSMUSG00000029247	Paics
ENSMUSG00000008958	Vps72
ENSMUSG00000032058	Ppp2r1b
ENSMUSG00000034926	Dhcr24
ENSMUSG00000059482	2610301B20Rik
ENSMUSG00000030689	Ino80e
ENSMUSG00000005683	Cs
ENSMUSG00000022241	Tars
ENSMUSG00000037300	Ttc13
ENSMUSG00000056666	Retsat
ENSMUSG00000034903	Cobll1
ENSMUSG00000037916	Ndufv1
ENSMUSG00000025086	Trub1
ENSMUSG00000027962	Vcam1
ENSMUSG00000029148	Nrbp1
ENSMUSG00000079225	Gm9531
ENSMUSG00000063808	Gpatch1
ENSMUSG00000025651	Uqcrc1
ENSMUSG00000047649	Cd3eap
ENSMUSG00000025200	Cwf19l1
ENSMUSG00000028873	Cdca8
ENSMUSG00000029480	Dhx37
ENSMUSG00000024785	Rcl1
ENSMUSG00000041733	Coq5
ENSMUSG00000022234	Cct5
ENSMUSG00000092558	Med20
ENSMUSG00000028885	Smpdl3b
ENSMUSG00000023079	Gtf2ird1
ENSMUSG00000041921	Metap1d
ENSMUSG00000020211	Sf3a2
ENSMUSG00000008373	Prpf31
ENSMUSG00000062190	Lancl2
ENSMUSG00000015889	Lta4h
ENSMUSG00000063888	Rpl7l1
ENSMUSG00000031134	Rbmx
ENSMUSG00000035575	Utp6
ENSMUSG00000024359	Hspa9
ENSMUSG00000022070	Bora
ENSMUSG00000026019	Wdr12
ENSMUSG00000026036	Nif3l1
ENSMUSG00000068115	Ninl
ENSMUSG00000019373	Cops3
ENSMUSG00000020212	Mdm1
ENSMUSG00000056234	Ncoa4
ENSMUSG00000027811	4930579G24Rik
ENSMUSG00000020692	Nle1
ENSMUSG00000019039	Dalrd3
ENSMUSG00000044700	Tmem201
ENSMUSG00000015217	Hmgb3
ENSMUSG00000022160	Mettl3
ENSMUSG00000039197	Adk
ENSMUSG00000013155	Enkd1
ENSMUSG00000004937	Sgta
ENSMUSG00000029326	Enoph1
ENSMUSG00000027379	Bub1
ENSMUSG00000068959	Zfp619
ENSMUSG00000030493	Faap24
ENSMUSG00000020255	D10Wsu102e
ENSMUSG00000031311	Nono
ENSMUSG00000101589	Rbm6-ps1
ENSMUSG00000020329	Polrmt
ENSMUSG00000028884	Rpa2
ENSMUSG00000027257	Pacsin3
ENSMUSG00000044254	Pcsk9
ENSMUSG00000052488	Cherp
ENSMUSG00000024151	Msh2
ENSMUSG00000019487	Trip10
ENSMUSG00000074890	Lcmt2
ENSMUSG00000033970	Rfc3
ENSMUSG00000032481	Smarcc1
ENSMUSG00000017146	Brca1
ENSMUSG00000039828	Wdr70
ENSMUSG00000049482	Ctu2
ENSMUSG00000066880	Zfp617
ENSMUSG00000041506	Rrp9
ENSMUSG00000042570	Mier2
ENSMUSG00000000743	Chmp1a
ENSMUSG00000022744	Cldnd1
ENSMUSG00000038542	Pcid2
ENSMUSG00000026520	Pycr2
ENSMUSG00000050017	Pitpnb
ENSMUSG00000059552	Trp53
ENSMUSG00000025474	Tubgcp2
ENSMUSG00000042607	Asb4
ENSMUSG00000046295	Ankle1
ENSMUSG00000023940	Sgo1
ENSMUSG00000024826	Dpf2
ENSMUSG00000006356	Crip2
ENSMUSG00000063229	Ldha
ENSMUSG00000022551	Cyc1
ENSMUSG00000027709	Mccc1
ENSMUSG00000029463	Fam216a
ENSMUSG00000030254	Rad18
ENSMUSG00000022554	Hgh1
ENSMUSG00000028718	Stil
ENSMUSG00000027496	Aurka
ENSMUSG00000018433	Nol11
ENSMUSG00000002981	Clptm1
ENSMUSG00000058291	Zfp68
ENSMUSG00000002289	Angptl4
ENSMUSG00000053134	Supt7l
ENSMUSG00000022721	Trmt2a
ENSMUSG00000040025	Ythdf2
ENSMUSG00000016253	Nelfcd
ENSMUSG00000029447	Cct6a
ENSMUSG00000027438	Napb
ENSMUSG00000041431	Ccnb1
ENSMUSG00000024170	Telo2
ENSMUSG00000019139	Isyna1
ENSMUSG00000024906	Mus81
ENSMUSG00000058355	Abce1
ENSMUSG00000027635	Dsn1
ENSMUSG00000025932	Eya1
ENSMUSG00000035372	1810055G02Rik
ENSMUSG00000028937	Acot7
ENSMUSG00000106755	Tpi-rs11
ENSMUSG00000021993	Mipep
ENSMUSG00000034936	Arl4d
ENSMUSG00000022120	Rnf219
ENSMUSG00000082675	Gm6382
ENSMUSG00000038335	Tsr1
ENSMUSG00000025217	Btrc
ENSMUSG00000048376	F2r
ENSMUSG00000025007	Aldh18a1
ENSMUSG00000028089	Chd1l
ENSMUSG00000002372	Ranbp3
ENSMUSG00000017176	Nt5c3b
ENSMUSG00000027710	Acad9
ENSMUSG00000053091	Lins1
ENSMUSG00000052337	Immt
ENSMUSG00000012535	Tnpo3
ENSMUSG00000020697	Lig3
ENSMUSG00000066357	Wdr6
ENSMUSG00000056305	Usp39
ENSMUSG00000008450	Nutf2
ENSMUSG00000030695	Aldoa
ENSMUSG00000032387	Rbpms2
ENSMUSG00000034773	BC030867
ENSMUSG00000029246	Ppat
ENSMUSG00000009828	Ick
ENSMUSG00000042719	Naa25
ENSMUSG00000022515	Anks3
ENSMUSG00000040078	Ptges3-ps
ENSMUSG00000051329	Nup160
ENSMUSG00000006728	Cdk4
ENSMUSG00000021908	Gm6768
ENSMUSG00000058392	Rrp1b
ENSMUSG00000031969	Acad8
ENSMUSG00000021266	Wars
ENSMUSG00000015880	Ncapg
ENSMUSG00000015176	Nolc1
ENSMUSG00000002059	Rab34
ENSMUSG00000030867	Plk1
ENSMUSG00000021595	Nsun2
ENSMUSG00000010554	Mettl16
ENSMUSG00000026779	Mastl
ENSMUSG00000016018	Mtrex
ENSMUSG00000042426	Dhx29
ENSMUSG00000039682	Lap3
ENSMUSG00000025437	Usp33
ENSMUSG00000022464	Slc38a4
ENSMUSG00000033712	Ccar2
ENSMUSG00000029777	Gars
ENSMUSG00000033732	Sf3b3
ENSMUSG00000029063	Nadk
ENSMUSG00000021175	Cdca7l
ENSMUSG00000063052	Lrrc40
ENSMUSG00000021569	Trip13
ENSMUSG00000025137	Pcyt2
ENSMUSG00000022881	Rfc4
ENSMUSG00000022325	Pop1
ENSMUSG00000027405	Nop56
ENSMUSG00000078440	Dohh
ENSMUSG00000026942	Traf2
ENSMUSG00000053128	Rnf26
ENSMUSG00000039509	Nup133
ENSMUSG00000067017	Gm3608
ENSMUSG00000032180	Tmed1
ENSMUSG00000000441	Raf1
ENSMUSG00000058979	Hdhd5
ENSMUSG00000039043	Arpin
ENSMUSG00000027067	Ssrp1
ENSMUSG00000040385	Ppp1ca
ENSMUSG00000000439	Mkrn2
ENSMUSG00000022556	Hsf1
ENSMUSG00000003033	Ap1m1
ENSMUSG00000033364	Usp37
ENSMUSG00000029414	Kntc1
ENSMUSG00000035683	Melk
ENSMUSG00000024436	Mrps18b
ENSMUSG00000028455	Stoml2
ENSMUSG00000041859	Mcm3
ENSMUSG00000015222	Map2
ENSMUSG00000020897	Aurkb
ENSMUSG00000022477	Aco2
ENSMUSG00000026806	Ddx31
ENSMUSG00000025732	Mcrip2
ENSMUSG00000026853	Crat
ENSMUSG00000010045	Tmem115
ENSMUSG00000063576	Klhdc3
ENSMUSG00000022034	Esco2
ENSMUSG00000044783	Hjurp
ENSMUSG00000002550	Uck1
ENSMUSG00000029036	Atad3a
ENSMUSG00000033669	Zfp7
ENSMUSG00000046580	Gm7862
ENSMUSG00000020691	Mettl2
ENSMUSG00000004393	Ddx56
ENSMUSG00000024833	Pola2
ENSMUSG00000029916	Agk
ENSMUSG00000030045	Mrpl19
ENSMUSG00000000884	Gnb1l
ENSMUSG00000026037	Orc2
ENSMUSG00000015714	Cers2
ENSMUSG00000095159	Tubb4b-ps1
ENSMUSG00000029472	Anapc5
ENSMUSG00000020537	Drg2
ENSMUSG00000044201	Cdc25c
ENSMUSG00000023988	Bysl
ENSMUSG00000031575	Ash2l
ENSMUSG00000039231	Suv39h1
ENSMUSG00000022673	Mcm4
ENSMUSG00000054115	Skp2
ENSMUSG00000028629	Exo5
ENSMUSG00000019773	Fbxo5
ENSMUSG00000004264	Phb2
ENSMUSG00000046434	Hnrnpa1
ENSMUSG00000032939	Nup93
ENSMUSG00000027424	Mgme1
ENSMUSG00000025980	Hspd1
ENSMUSG00000039345	Mettl22
ENSMUSG00000037570	Mcrs1
ENSMUSG00000004069	Dnaja3
ENSMUSG00000039611	Tmem246
ENSMUSG00000032264	Zw10
ENSMUSG00000005378	Bud23
ENSMUSG00000101188	Eif4a-ps4
ENSMUSG00000035772	Mrps2
ENSMUSG00000025509	Pnpla2
ENSMUSG00000026798	Coq4
ENSMUSG00000063801	Ap3s2
ENSMUSG00000033285	Wdr3
ENSMUSG00000046679	C87436
ENSMUSG00000024982	Zdhhc6
ENSMUSG00000030986	Dhx32
ENSMUSG00000075268	Gm10819
ENSMUSG00000019297	Nop9
ENSMUSG00000068039	Tcp1
ENSMUSG00000033434	Gtpbp6
ENSMUSG00000004931	Apba3
ENSMUSG00000005470	Asf1b
ENSMUSG00000056820	Tsnax
ENSMUSG00000006378	Gcat
ENSMUSG00000062075	Lmnb2
ENSMUSG00000032113	Chek1
ENSMUSG00000034165	Ccnd3
ENSMUSG00000001416	Cct3
ENSMUSG00000027378	Nphp1
ENSMUSG00000056076	Eif3b
ENSMUSG00000021193	Pitrm1
ENSMUSG00000054863	Tafa5
ENSMUSG00000003208	Yju2
ENSMUSG00000025155	Dus1l
ENSMUSG00000018697	Aatf
ENSMUSG00000017664	Slc35c2
ENSMUSG00000031985	Gnpat
ENSMUSG00000106664	Gm17936
ENSMUSG00000027649	Ctnnbl1
ENSMUSG00000025792	Slc25a10
ENSMUSG00000030498	Gas2
ENSMUSG00000066643	Wdr35
ENSMUSG00000057421	Las1l
ENSMUSG00000063684	Gm13910
ENSMUSG00000010755	Cars
ENSMUSG00000024165	Jpt2
ENSMUSG00000002265	Peg3
ENSMUSG00000003808	Farsa
ENSMUSG00000017724	Etv4
ENSMUSG00000063802	Hspbp1
ENSMUSG00000062510	Nsl1
ENSMUSG00000025962	Fastkd2
ENSMUSG00000000223	Drp2
ENSMUSG00000021203	Otub2
ENSMUSG00000052833	Sae1
ENSMUSG00000036941	Elac1
ENSMUSG00000033365	Ipo13
ENSMUSG00000052151	Plpp2
ENSMUSG00000039018	Mtg1
ENSMUSG00000006998	Psmd2
ENSMUSG00000035305	Ror1
ENSMUSG00000033629	Hacd3
ENSMUSG00000001518	Itfg2
ENSMUSG00000025395	Prim1
ENSMUSG00000062588	Gm6104
ENSMUSG00000037313	Tacc3
ENSMUSG00000040034	Nup43
ENSMUSG00000038845	Phb
ENSMUSG00000006498	Ptbp1
ENSMUSG00000021906	Oxnad1
ENSMUSG00000025393	Atp5b
ENSMUSG00000034311	Kif4
ENSMUSG00000031730	Dhodh
ENSMUSG00000038732	Mboat1
ENSMUSG00000090112	Shprh
ENSMUSG00000031078	Cttn
ENSMUSG00000020889	Nr1d1
ENSMUSG00000091277	Gm1818
ENSMUSG00000023150	Ivns1abp
ENSMUSG00000068739	Sars
ENSMUSG00000042148	Cox10
ENSMUSG00000067547	Gm7666
ENSMUSG00000028893	Sesn2
ENSMUSG00000027601	Mtfr1
ENSMUSG00000018340	Anxa6
ENSMUSG00000024231	Cul2
ENSMUSG00000031400	G6pdx
ENSMUSG00000034194	R3hcc1
ENSMUSG00000007080	Pole
ENSMUSG00000051557	Pusl1
ENSMUSG00000032783	Troap
ENSMUSG00000024056	Ndc80
ENSMUSG00000002342	Tmem161a
ENSMUSG00000079884	Gm10698
ENSMUSG00000052727	Map1b
ENSMUSG00000000751	Rpa1
ENSMUSG00000026683	Nuf2
ENSMUSG00000003438	Timm50
ENSMUSG00000024966	Stip1
ENSMUSG00000005667	Mthfd2
ENSMUSG00000032512	Wdr48
ENSMUSG00000029147	Ppm1g
ENSMUSG00000021952	Xpo4
ENSMUSG00000042558	Adprhl2
ENSMUSG00000030881	Arfip2
ENSMUSG00000031432	Prps1
ENSMUSG00000022442	Ttll1
ENSMUSG00000043419	Rnf227
ENSMUSG00000018677	Slc25a39
ENSMUSG00000029363	Rfc5
ENSMUSG00000017221	Psmd3
ENSMUSG00000070699	Sars2
ENSMUSG00000027374	Mrps5
ENSMUSG00000073838	Tufm
ENSMUSG00000059878	Zfp422
ENSMUSG00000083327	Vcp-rs
ENSMUSG00000023118	Sympk
ENSMUSG00000029387	Gtf2h3
ENSMUSG00000031628	Casp3
ENSMUSG00000079104	Prps1l3
ENSMUSG00000006019	Dhx34
ENSMUSG00000091697	Eif3s6-ps2
ENSMUSG00000027715	Ccna2
ENSMUSG00000026383	Epb41l5
ENSMUSG00000038046	Mrm3
ENSMUSG00000057469	E2f6
ENSMUSG00000031787	Katnb1
ENSMUSG00000023015	Racgap1
ENSMUSG00000033596	Rfwd3
ENSMUSG00000031090	Nadsyn1
ENSMUSG00000069631	Strada
ENSMUSG00000106229	Gm19409
ENSMUSG00000061062	Gm10093
ENSMUSG00000005481	Ddx39
ENSMUSG00000038299	Wdr36
ENSMUSG00000042229	Rabif
ENSMUSG00000026229	Psmd1
ENSMUSG00000011752	Pgam1
ENSMUSG00000017499	Cdc6
ENSMUSG00000060376	Bckdha
ENSMUSG00000024556	Me2
ENSMUSG00000057234	Mettl15
ENSMUSG00000041632	Mrps27
ENSMUSG00000031948	Kars
ENSMUSG00000042389	Tsen2
ENSMUSG00000057378	Ryr3
ENSMUSG00000032078	Zpr1
ENSMUSG00000015971	Actr8
ENSMUSG00000028107	Tars2
ENSMUSG00000006398	Cdc20
ENSMUSG00000032586	Traip
ENSMUSG00000020079	Supv3l1
ENSMUSG00000068856	Sf3b4
ENSMUSG00000042709	Atpaf2
ENSMUSG00000022992	Kansl2
ENSMUSG00000028633	Ctps
ENSMUSG00000028093	Acp6
ENSMUSG00000020918	Kat2a
ENSMUSG00000024078	Ttc27
ENSMUSG00000023908	Pkmyt1
ENSMUSG00000001864	Aif1l
ENSMUSG00000001998	Ap4e1
ENSMUSG00000040097	Flywch1
ENSMUSG00000038279	Nop2
ENSMUSG00000089648	Gm15790
ENSMUSG00000037149	Ddx1
ENSMUSG00000029111	Nelfa
ENSMUSG00000026641	Usf1
ENSMUSG00000025235	Bbs4
ENSMUSG00000063281	Zfp35
ENSMUSG00000022346	Myc
ENSMUSG00000001642	Akr1b3
ENSMUSG00000031562	Dctd
ENSMUSG00000047022	Mipol1
ENSMUSG00000021639	Gtf2h2
ENSMUSG00000026047	Poglut2
ENSMUSG00000057236	Rbbp4
ENSMUSG00000001016	Ilf2
ENSMUSG00000036678	Aaas
ENSMUSG00000020598	Nrcam
ENSMUSG00000061479	Snrpa
ENSMUSG00000030127	Cops7a
ENSMUSG00000003500	Impdh1
ENSMUSG00000068329	Htra2
ENSMUSG00000041189	Chrnb1
ENSMUSG00000024007	Ppil1
ENSMUSG00000029554	Mad1l1
ENSMUSG00000036285	Noa1
ENSMUSG00000027134	Lpcat4
ENSMUSG00000078812	Eif5a
ENSMUSG00000032567	Aste1
ENSMUSG00000046711	Hmga1
ENSMUSG00000028710	Atpaf1
ENSMUSG00000027998	Plrg1
ENSMUSG00000041360	Pum3
ENSMUSG00000023345	Poc1a
ENSMUSG00000024370	Cdc23
ENSMUSG00000099998	Gm6501
ENSMUSG00000025432	Avil
ENSMUSG00000002718	Cse1l
ENSMUSG00000040463	Mybbp1a
ENSMUSG00000050890	Pdik1l
ENSMUSG00000027834	Serpini1
ENSMUSG00000020829	Slc46a1
ENSMUSG00000033272	Slc35a4
ENSMUSG00000024312	Wdr46
ENSMUSG00000029388	Eif2b1
ENSMUSG00000027671	Actl6a
ENSMUSG00000029012	Orc5
ENSMUSG00000032897	Nfyc
ENSMUSG00000010048	Ifrd2
ENSMUSG00000026187	Xrcc5
ENSMUSG00000032294	Pkm
ENSMUSG00000026208	Des
ENSMUSG00000030079	Ruvbl1
ENSMUSG00000022557	Bop1
ENSMUSG00000041438	Utp4
ENSMUSG00000075419	Dolk
ENSMUSG00000039187	Fanci
ENSMUSG00000005674	Tomm40l
ENSMUSG00000026563	Tada1
ENSMUSG00000039917	Rhbdd2
ENSMUSG00000035960	Apex1
ENSMUSG00000028811	Yars
ENSMUSG00000062184	Hs6st2
ENSMUSG00000038736	Nudcd1
ENSMUSG00000095478	Gm9824
ENSMUSG00000021048	Mthfd1
ENSMUSG00000020869	Lrrc59
ENSMUSG00000020649	Rrm2
ENSMUSG00000020464	Pnpt1
ENSMUSG00000060600	Eno3
ENSMUSG00000059195	Gm12715
ENSMUSG00000057497	Fam136a
ENSMUSG00000024795	Kif20b
ENSMUSG00000040472	Rabggta
ENSMUSG00000097180	2700038G22Rik
ENSMUSG00000027597	Ahcy
ENSMUSG00000026245	Farsb
ENSMUSG00000019883	Echdc1
ENSMUSG00000033819	Ppp1r16a
ENSMUSG00000027353	Mcm8
ENSMUSG00000046818	Ddit4l
ENSMUSG00000099104	Gm17087
ENSMUSG00000022476	Polr3h
ENSMUSG00000026356	Dars
ENSMUSG00000083465	Gm11652
ENSMUSG00000025157	Zdhhc16
ENSMUSG00000026240	Cops7b
ENSMUSG00000005981	Trap1
ENSMUSG00000024824	Rad9a
ENSMUSG00000056310	Tyw1
ENSMUSG00000024304	Cdh2
ENSMUSG00000024926	Kat5
ENSMUSG00000021311	Mtr
ENSMUSG00000054309	Cpsf3
ENSMUSG00000026496	Parp1
ENSMUSG00000055612	Cdca7
ENSMUSG00000020413	Hus1
ENSMUSG00000030609	Aen
ENSMUSG00000040084	Bub1b
ENSMUSG00000020739	Nup85
ENSMUSG00000018841	Rad51d
ENSMUSG00000020549	Elac2
ENSMUSG00000034206	Polq
ENSMUSG00000030007	Cct7
ENSMUSG00000024037	Wdr4
ENSMUSG00000041444	Arhgap32
ENSMUSG00000054648	Zfp869
ENSMUSG00000028896	Rcc1
ENSMUSG00000095567	Noc2l
ENSMUSG00000033356	Pus7l
ENSMUSG00000062937	Mtap
ENSMUSG00000006641	Slc5a6
ENSMUSG00000031629	Cenpu
ENSMUSG00000009566	Fpgs
ENSMUSG00000024791	Cdca5
ENSMUSG00000026241	Nppc
ENSMUSG00000000916	Nsun5
ENSMUSG00000032855	Pkd1
ENSMUSG00000042660	Wdr55
ENSMUSG00000001785	Pwp1
ENSMUSG00000050846	Zfp623
ENSMUSG00000039629	Strip2
ENSMUSG00000059343	Aldoart1
ENSMUSG00000048261	Gm4879
ENSMUSG00000031161	Hdac6
ENSMUSG00000057280	Musk
ENSMUSG00000022407	Adsl
ENSMUSG00000085783	Gm9816
ENSMUSG00000105987	AI506816
ENSMUSG00000026709	Dars2
ENSMUSG00000027323	Rad51
ENSMUSG00000042472	Zfp410
ENSMUSG00000031403	Dkc1
ENSMUSG00000029034	Ints11
ENSMUSG00000019849	Prep
ENSMUSG00000020832	Eral1
ENSMUSG00000025156	Gps1
ENSMUSG00000022471	Xrcc6
ENSMUSG00000028212	Ccne2
ENSMUSG00000025737	Wdr24
ENSMUSG00000035754	Wdr18
ENSMUSG00000027412	Lpin3
ENSMUSG00000039201	Tbc1d25
ENSMUSG00000081633	Gm8522
ENSMUSG00000049091	Sephs2
ENSMUSG00000039483	Asb6
ENSMUSG00000005410	Mcm5
ENSMUSG00000059409	Ppp2r5d
ENSMUSG00000043192	Gm1840
ENSMUSG00000007029	Vars
ENSMUSG00000030735	Gm9755
ENSMUSG00000003868	Ruvbl2
ENSMUSG00000026869	Psmd5
ENSMUSG00000032279	Idh3a
ENSMUSG00000029627	Zkscan14
ENSMUSG00000062526	Mppe1
ENSMUSG00000081729	Hspa9-ps1
ENSMUSG00000032415	Ube2cbp
ENSMUSG00000058809	Hspd1-ps3
ENSMUSG00000023912	Slc25a27
ENSMUSG00000061898	Rbak
ENSMUSG00000030357	Fkbp4
ENSMUSG00000034906	Ncaph
ENSMUSG00000002870	Mcm2
ENSMUSG00000023495	Pcbp4
ENSMUSG00000053801	Grwd1
ENSMUSG00000001120	Pcbp3
ENSMUSG00000038482	Tfdp1
ENSMUSG00000025041	Nt5c2
ENSMUSG00000081255	Gm5380
ENSMUSG00000051220	Ercc6l
ENSMUSG00000033216	Eefsec
ENSMUSG00000035198	Tubg1
ENSMUSG00000025665	Rps6ka6
ENSMUSG00000074170	Plekhf1
ENSMUSG00000039684	Gm5422
ENSMUSG00000046934	Csl
ENSMUSG00000079109	Pms2
ENSMUSG00000032262	Elovl4
ENSMUSG00000066838	Zfp772
ENSMUSG00000031519	Asb5
ENSMUSG00000040282	BC052040
ENSMUSG00000066839	Ecsit
ENSMUSG00000048921	Zfp689
ENSMUSG00000030752	Kdm8
ENSMUSG00000074063	Osgin1
ENSMUSG00000031889	D230025D16Rik
ENSMUSG00000019906	Lin7a
ENSMUSG00000081516	Gm12470
ENSMUSG00000021650	Ptcd2
ENSMUSG00000047473	Zfp30
ENSMUSG00000045538	Ddx28
ENSMUSG00000006134	Crkl
ENSMUSG00000022945	Chaf1b
ENSMUSG00000090387	Gm17056
ENSMUSG00000025262	Fam120c
ENSMUSG00000031256	Cstf2
ENSMUSG00000022814	Umps
ENSMUSG00000083994	Gm16465
ENSMUSG00000047090	Tmem198b
ENSMUSG00000047443	Erfe
ENSMUSG00000026926	Pmpca
ENSMUSG00000038909	Kat7
ENSMUSG00000030978	Rrm1
ENSMUSG00000003575	Crtc1
ENSMUSG00000027171	Prrg4
ENSMUSG00000032744	Heyl
ENSMUSG00000026355	Mcm6
ENSMUSG00000002968	Med25
ENSMUSG00000046909	Tefm
ENSMUSG00000058922	Gm10052
ENSMUSG00000034601	2700049A03Rik
ENSMUSG00000002320	Tm9sf1
ENSMUSG00000025602	Zfp202
ENSMUSG00000039748	Exo1
ENSMUSG00000049739	Zfp646
ENSMUSG00000067276	Capn6
ENSMUSG00000010205	Raver1
ENSMUSG00000009471	Myod1
ENSMUSG00000023892	Zfp51
ENSMUSG00000106181	Gm9523
ENSMUSG00000057541	Pus7
ENSMUSG00000030555	Ttc23
ENSMUSG00000038729	Pakap
ENSMUSG00000030641	Ddias
ENSMUSG00000042680	Garem1
ENSMUSG00000003099	Ppp5c
ENSMUSG00000021287	Xrcc3
ENSMUSG00000024640	Psat1
ENSMUSG00000029752	Asns
ENSMUSG00000005982	Naa60
ENSMUSG00000021235	Coq6
ENSMUSG00000018574	Acadvl
ENSMUSG00000002984	Tomm40
ENSMUSG00000068922	Msto1
ENSMUSG00000030677	Kif22
ENSMUSG00000049672	Zbtb14
ENSMUSG00000063902	Gm7964
ENSMUSG00000036188	Ankmy2
ENSMUSG00000023110	Prmt5
ENSMUSG00000029730	Mcm7
ENSMUSG00000083764	Gm11516
ENSMUSG00000093402	Gm18588
ENSMUSG00000020471	Pold2
ENSMUSG00000041801	Phlda3
ENSMUSG00000045411	2410002F23Rik
ENSMUSG00000066042	Med18
ENSMUSG00000024742	Fen1
ENSMUSG00000023232	Serinc2
ENSMUSG00000052423	B4galt3
ENSMUSG00000085711	Gm15163
ENSMUSG00000105558	Gm5855
ENSMUSG00000034800	Zfp661
ENSMUSG00000072258	Taf1a
ENSMUSG00000002104	Rapsn
ENSMUSG00000018339	Gpx3
ENSMUSG00000063524	Eno1
ENSMUSG00000063884	Ptcd3
ENSMUSG00000057666	Gapdh
ENSMUSG00000021810	Ecd
ENSMUSG00000035455	Fignl1
ENSMUSG00000047428	Dlk2
ENSMUSG00000032715	Trib3
ENSMUSG00000020963	Tshr
ENSMUSG00000030243	Recql
ENSMUSG00000002835	Chaf1a
ENSMUSG00000081272	Gm13509
ENSMUSG00000056014	A430033K04Rik
ENSMUSG00000042377	Fam83g
ENSMUSG00000064325	Hhip
ENSMUSG00000027428	Rbbp9
ENSMUSG00000004347	Pde1c
ENSMUSG00000074026	Gm6091
ENSMUSG00000022385	Gtse1
ENSMUSG00000083681	Gm6640
ENSMUSG00000036980	Taf6
ENSMUSG00000017264	Exosc10
ENSMUSG00000064193	Gm4735
ENSMUSG00000056459	Zbtb25
ENSMUSG00000021177	Tdp1
ENSMUSG00000053070	Cfap300
ENSMUSG00000033737	Fndc3c1
ENSMUSG00000029500	Pgam5
ENSMUSG00000048087	Gm4737
ENSMUSG00000028702	Rad54l
ENSMUSG00000078521	Aunip
ENSMUSG00000028911	Srsf4
ENSMUSG00000056004	9330182L06Rik
ENSMUSG00000053398	Phgdh
ENSMUSG00000038236	Hoxa7
ENSMUSG00000060098	Prmt7
ENSMUSG00000019864	Rtn4ip1
ENSMUSG00000094441	Zfp955a
ENSMUSG00000028703	Lrrc41
ENSMUSG00000029599	Ddx54
ENSMUSG00000082194	Gm12444
ENSMUSG00000067150	Xpo5
ENSMUSG00000028953	Abcf2
ENSMUSG00000073802	Cdkn2b
ENSMUSG00000003233	Dvl3
ENSMUSG00000040354	Mars
ENSMUSG00000055900	Tmem69
ENSMUSG00000039834	Zfp335
ENSMUSG00000026098	Pms1
ENSMUSG00000031864	Ints10
ENSMUSG00000052429	#N/A
ENSMUSG00000055725	Paqr3
ENSMUSG00000020277	Pfkl
ENSMUSG00000037621	Atoh8
ENSMUSG00000040688	Tbl3
ENSMUSG00000102270	Gm8388
ENSMUSG00000056947	Mab21l1
ENSMUSG00000055305	Zfp93
ENSMUSG00000023267	Gabrr2
ENSMUSG00000083159	Gm12180
ENSMUSG00000027259	Adal
ENSMUSG00000041406	BC055324
ENSMUSG00000068748	Ptprz1
ENSMUSG00000104392	Gm37962
ENSMUSG00000030669	Calca
ENSMUSG00000021866	Anxa11
ENSMUSG00000017861	Mybl2
ENSMUSG00000078249	Hmga1b
ENSMUSG00000001436	Slc19a1
ENSMUSG00000031026	Trim66
ENSMUSG00000028949	Smarcd3
ENSMUSG00000081111	Gm5913
ENSMUSG00000085882	2610507I01Rik
ENSMUSG00000005320	Fgfr4
ENSMUSG00000028678	Kif2c
ENSMUSG00000022040	Ephx2
ENSMUSG00000006288	Ttc5
ENSMUSG00000033706	Smyd5
ENSMUSG00000027765	P2ry1
ENSMUSG00000039715	Wdr34
ENSMUSG00000000934	Top1mt
ENSMUSG00000030871	Ears2
ENSMUSG00000041528	Rnf123
ENSMUSG00000097530	Kansl2-ps
ENSMUSG00000059040	Eno1b
ENSMUSG00000022962	Gart
ENSMUSG00000028318	Polr1e
ENSMUSG00000046591	Ticrr
ENSMUSG00000004929	Thop1
ENSMUSG00000025403	Shmt2
ENSMUSG00000070564	Ntn5
ENSMUSG00000027215	Cd82
ENSMUSG00000043673	Kcns3
ENSMUSG00000048078	Tenm4
ENSMUSG00000020364	Zfp354a
ENSMUSG00000071103	1700029J07Rik
ENSMUSG00000099870	Gm7200
ENSMUSG00000032185	Carm1
ENSMUSG00000048922	Cdca2
ENSMUSG00000024160	Spsb3
ENSMUSG00000073073	Gm8098
ENSMUSG00000028389	Zfp37
ENSMUSG00000104913	Gm6560
ENSMUSG00000063506	Arhgap22
ENSMUSG00000034445	Cyb561a3
ENSMUSG00000043090	Zfp866
ENSMUSG00000082279	Gm12870
ENSMUSG00000095325	Zfp870
ENSMUSG00000078789	Dph1
ENSMUSG00000024327	Slc39a7
ENSMUSG00000097245	Gm5421
ENSMUSG00000043155	Hpdl
ENSMUSG00000023043	Krt18
ENSMUSG00000083937	Cct3-ps1
ENSMUSG00000103622	Gm38391
ENSMUSG00000068735	Trp53i11
ENSMUSG00000042938	Gm14117
ENSMUSG00000083443	Gm15519
ENSMUSG00000020534	Shmt1
ENSMUSG00000019214	Chtf18
ENSMUSG00000025077	Dclre1a
ENSMUSG00000084347	Akt2-ps
ENSMUSG00000100204	Gm4849
ENSMUSG00000019823	Mical1
ENSMUSG00000021007	Spata7
ENSMUSG00000027524	Edn3
ENSMUSG00000103280	Gm37277
ENSMUSG00000017718	Afmid
ENSMUSG00000019102	Aldh3a1
ENSMUSG00000021720	Rnf180
ENSMUSG00000049321	Zfp2
ENSMUSG00000001333	Sync
ENSMUSG00000097324	Carmn
ENSMUSG00000027255	Arfgap2
ENSMUSG00000055480	Zfp458
ENSMUSG00000054967	Zfp647
ENSMUSG00000062296	Trank1
ENSMUSG00000106778	#N/A
ENSMUSG00000025930	Msc
ENSMUSG00000101431	Gm7901
ENSMUSG00000090290	Tarbp1
ENSMUSG00000032899	Styk1
ENSMUSG00000072944	Nup62cl
ENSMUSG00000079297	Gm2223
ENSMUSG00000038605	Samd10
ENSMUSG00000047036	Zfp445
ENSMUSG00000025656	Arhgef9
ENSMUSG00000035948	Acss3
ENSMUSG00000012126	Ubxn11
ENSMUSG00000102553	D930036K23Rik
ENSMUSG00000102861	Gm37637
ENSMUSG00000062012	Zfp13
ENSMUSG00000027220	Syt13
ENSMUSG00000018570	2810408A11Rik
ENSMUSG00000103693	Gm37529
ENSMUSG00000003779	Kif20a
ENSMUSG00000074236	Gm9387
ENSMUSG00000102918	Pcdhgc3
ENSMUSG00000078866	Zfp970
[truncated: 51 more rows]

## Sheet: Ext.Fig.8b
Heatmap of commonly regulated genes in Sen SCs, FAPs, and MCs from young and geriatric mice at 3 and 7 DPI (Sen vs NSen, FDR <0.05 in at least 8/12 comparisons).
		SCs Young 3DPI		FAPs Young 3DPI		MCs Young 3DPI		SCs Young 7DPI		FAPs Young 7DPI		MCs Young 7DPI		SCs Geriatric 3DPI		FAPs Geriatric 3DPI		MCs Geriatric 3DPI		SCs Geriatric 7DPI		FAPs Geriatric 7DPI		MCs Geriatric 7DPI
ensembl_gene_id	mgi_symbol	Log2FC	p_adj	Log2FC	p_adj	Log2FC	p_adj	Log2FC	p_adj	Log2FC	p_adj	Log2FC	p_adj	Log2FC	p_adj	Log2FC	p_adj	Log2FC	p_adj	Log2FC	p_adj	Log2FC	p_adj	Log2FC	p_adj
ENSMUSG00000035385	Ccl2	5.24584	6.85084e-05	1.11764	0.256853	3.42994	1.05115e-10	5.44069	4.58842e-13	-0.275569	0.820549	2.43823	9.59281e-11	3.53666	1.71178e-08	1.0198	0.887911	3.15358	0.000306764	-0.617597	0.909503	3.46309	1.10142e-07	1.99448	0.00181301
ENSMUSG00000035373	Ccl7	4.94342	9.4382e-06	1.74166	1.02868e-12	3.43957	0.000983649	4.74792	2.60448e-10	0.223053	0.865255	3.02664	9.34081e-12	3.49298	0.00041284	1.75676	0.36449	2.21717	0.0980421	2.45285	0.435798	2.25027	0.00692671	3.60199	0.00154537
ENSMUSG00000009185	Ccl8	5.22308	0.091074	3.60282	9.57343e-07	5.97927	1.69196e-07	4.27388	1.97797e-05	1.15325	0.000108551	4.03228	9.70904e-11	3.60273	0.000183977	3.05726	0.0810429	3.10528	0.110144	2.45206	0.424784	2.9522	0.000948256	2.78616	0.033117
ENSMUSG00000034855	Cxcl10	3.59109	0.00798692	2.73143	5.67277e-06	0.605062	0.538331	3.59501	0.148936	1.44262	1.08346e-07	1.0636	0.035414	3.44992	0.000315438	0.801138	0.139224	1.96875	0.0465074	2.4041	NA	2.42899	0.000110306	5.99635	9.84929e-12
ENSMUSG00000035692	Isg15	2.54797	0.000465322	1.38542	4.95767e-10	-0.116568	0.907997	3.69805	0.0152951	1.45715	0.0150648	1.17752	0.0134587	2.36449	0.00246469	0.425498	0.850178	-1.05351	0.302566	1.70132	0.168001	1.75213	0.00363202	2.34289	1.54757e-05
ENSMUSG00000002985	Apoe	0.372272	0.919619	3.20186	0.013224	3.44236	1.52852e-23	-0.751604	0.461735	0.393143	0.561309	0.741646	0.00967228	1.90748	0.0133483	2.3399	5.10418e-13	2.65138	2.52439e-05	0.230484	0.959245	1.9085	0.000206339	3.13344	1.02509e-22
ENSMUSG00000068245	Phf11d	3.5247	0.0187405	0.734431	0.0299208	0.494824	0.221131	4.79548	0.00181412	1.33738	1.77975e-08	1.86597	0.000437306	2.01495	0.081355	0.476031	0.559843	1.4773	0.0286895	6.01265	0.0136059	0.33792	0.760775	2.76746	2.55249e-06
ENSMUSG00000040552	C3ar1	-2.35156	NA	3.64285	0.000181926	2.31127	9.96326e-07	3.48042	NA	0.919493	0.766347	1.00355	0.0140877	1.83905	0.00391347	4.0212	9.66565e-05	1.65782	0.00941658	6.4273	NA	5.42325	7.29457e-09	2.65233	7.08812e-14
ENSMUSG00000024084	Qpct	2.3057	0.0117375	1.46339	1.02513e-05	2.90258	1.02842e-07	4.07047	0.0160714	-0.136616	0.869663	0.35139	0.597335	4.22723	3.04232e-09	0.722586	0.473492	1.60596	0.0130612	6.89951	0.0276575	0.448472	0.574899	2.03415	0.0131945
ENSMUSG00000090272	Mndal	4.16317	0.00218187	1.05491	0.000285817	-0.22762	0.779014	9.24377	1.05086e-22	1.09598	0.000150588	1.70009	3.77913e-11	2.58381	0.00205118	0.425471	0.879931	-0.0683329	0.947409	5.06932	0.017022	0.707227	0.305619	1.8006	0.0150303
ENSMUSG00000029661	Col1a2	3.09885	2.44203e-09	0.595572	0.00428565	-3.00141	0.000437526	4.22991	3.1691e-58	0.973729	2.90311e-07	3.70223	0.0350349	5.25464	1.98781e-11	0.19255	0.970587	5.06397	9.68313e-05	2.55418	0.00120302	1.72632	0.000907322	-0.690851	0.794118
ENSMUSG00000026043	Col3a1	3.34178	0.00060294	1.18372	1.31949e-13	-2.28919	NA	4.01891	4.58504e-74	1.49046	5.90305e-15	4.24293	0.0230079	4.99082	1.45541e-14	0.640587	0.135025	7.57842	2.08283e-23	1.78516	0.000658336	2.78862	0.000203178	-0.0790169	0.986011
ENSMUSG00000001119	Col6a1	1.76456	0.000335139	0.444779	0.0330311	-3.29516	0.00942592	2.45611	8.00452e-09	0.376957	0.031674	3.67913	0.0115746	2.47524	0.004189	0.307979	0.870778	6.80451	1.00809e-10	1.02324	0.145268	1.02123	0.0484166	-0.396844	0.932662
ENSMUSG00000020241	Col6a2	2.53299	2.08905e-06	0.284213	0.183774	-2.7536	0.12162	3.44075	4.5055e-57	0.629696	0.000669051	3.37052	0.00148921	3.23961	0.00156782	0.439562	0.66955	4.24553	0.00618456	2.91684	2.8858e-10	1.30246	0.0105977	-0.298873	0.952422
ENSMUSG00000048126	Col6a3	5.17538	0.00457497	1.07262	1.19703e-11	-1.92556	0.13779	5.49516	2.0638e-25	1.04176	3.92808e-17	2.50809	0.709057	4.46345	0.000186925	0.930222	0.00565742	4.55755	0.006845	5.11988	0.0260374	1.86646	0.000420333	0.353766	0.945723
ENSMUSG00000022371	Col14a1	3.97201	5.92699e-07	1.69747	6.58833e-10	-1.09993	0.44576	5.15073	0.000111562	1.35142	2.28714e-09	1.64664	0.159779	7.06896	1.40527e-52	1.38705	0.00318753	5.59519	0.00142278	3.28085	0.154274	2.47236	5.4106e-11	2.1676	0.223819
ENSMUSG00000017466	Timp2	1.7658	0.0114209	1.64746	5.8678e-08	2.15339	3.07096e-05	1.63927	5.66637e-07	0.669774	0.217041	0.833477	0.279361	2.48937	6.39079e-07	1.14653	0.000512526	2.42685	0.000647848	0.716163	0.790315	1.21487	0.112131	2.21449	0.00551367
ENSMUSG00000005397	Nid1	2.88669	4.60504e-07	1.55967	7.40702e-14	-1.96681	0.106531	4.74146	0.011718	1.02913	0.000103724	4.77981	0.011896	2.9036	0.000196923	0.97528	0.011315	3.90805	0.0120053	1.87533	6.48182e-05	1.44703	0.000557896	0.507374	0.853159
ENSMUSG00000031521	Aga	1.35692	3.32039e-06	0.460709	0.0286798	1.97122	3.77573e-06	2.11548	9.34949e-08	0.125762	0.864281	0.584764	0.349771	1.17568	0.0186729	0.27218	0.926342	3.0294	2.18342e-06	2.31068	0.0308556	0.618175	0.477327	2.45659	3.43022e-05
ENSMUSG00000028111	Ctsk	4.44276	0.00479757	0.638151	4.11934e-06	0.8645	0.0925972	9.1579	1.56204e-24	0.874372	8.28361e-09	-0.162092	0.973041	3.05851	5.93483e-06	0.850002	0.0466017	2.74938	0.00308379	5.55302	3.07875e-05	1.81401	0.000138753	2.53221	0.0197722
ENSMUSG00000028369	Svep1	3.33233	0.00750322	1.87495	1.44614e-16	-2.87459	NA	4.72801	0.00182634	0.755727	0.0471858	4.71394	0.16868	2.28561	0.0276761	1.79255	0.000606062	7.02911	7.33112e-15	7.42677	4.06443e-10	-1.10032	0.117851	7.44463	0.00172897
ENSMUSG00000064373	Selenop	1.61222	0.0215463	1.14321	8.96274e-06	2.60832	6.79673e-10	1.62763	7.71e-17	0.303808	0.581013	0.957785	0.0112744	2.40797	7.16042e-05	1.0206	0.0779553	2.07773	1.81724e-05	1.36618	0.145171	0.233958	0.802321	3.29961	1.76448e-09
ENSMUSG00000036446	Lum	5.2854	0.0138658	0.919404	4.88542e-06	-2.59086	0.0827175	9.51109	1.63481e-48	0.801163	0.00320076	2.50071	0.529247	1.41728	0.586423	1.26609	0.0141383	4.7849	0.000294788	5.47904	0.00179237	1.49286	0.00411244	3.736	0.195917
ENSMUSG00000027408	Cpxm1	5.8684	0.0176115	1.13202	2.22813e-10	-1.37876	0.520163	6.64718	4.5105e-13	1.02337	0.0151582	1.72149	0.291995	2.89754	0.0233207	1.91304	3.14682e-07	7.5083	1.24306e-08	4.61878	0.00039938	2.36692	2.61652e-06	-0.714365	0.915701
ENSMUSG00000060572	Mfap2	3.48462	0.000511447	1.21395	3.84161e-09	-4.29668	0.0524761	7.25288	0.000474714	1.39014	1.64528e-07	3.04126	0.000455859	3.37349	0.00722647	1.64651	1.30879e-05	8.66164	5.12391e-11	5.29736	0.00063492	3.33369	6.42201e-14	-1.16319	0.696905
ENSMUSG00000027204	Fbn1	2.15124	0.216029	1.78246	7.05315e-32	-2.18408	0.085932	3.38096	1.97869e-17	1.0201	0.0135898	6.19116	8.46627e-14	3.90864	4.41445e-06	0.967196	0.00111471	8.59153	5.32647e-46	1.90933	0.234485	1.76411	2.26442e-05	0.536444	0.955439
ENSMUSG00000024909	Efemp2	1.36788	0.000157243	0.524839	0.000106039	1.23652	0.48265	2.92762	2.61529e-14	0.529926	0.0269276	2.71109	0.0258289	1.37181	0.00375344	0.354361	0.711237	6.31431	6.72145e-13	1.65644	0.0493948	0.787741	0.14243	-0.123312	0.980273
ENSMUSG00000028517	Plpp3	2.13918	8.71169e-06	0.936275	5.5179e-06	1.78634	0.00040272	2.78111	1.21438e-08	0.2835	0.600874	4.02976	7.95609e-05	2.39564	0.00299214	0.674364	0.344644	4.55476	2.03537e-05	0.808859	0.541205	-0.400042	0.687215	3.18696	0.000460751
ENSMUSG00000020053	Igf1	3.00279	3.81239e-06	0.876026	9.54725e-05	3.38353	1.39385e-18	3.5981	8.41821e-22	0.794315	0.000210471	1.47798	1.83695e-07	2.26645	0.037405	0.55024	0.412803	4.91414	0.000241293	4.11409	6.48282e-05	1.23609	0.00319472	2.33552	0.00194951
ENSMUSG00000017493	Igfbp4	1.55384	0.0032346	0.859535	0.00211897	1.63346	0.00767115	3.51567	3.2816e-27	0.216144	0.429921	2.02392	1.69859e-07	2.54983	0.000123406	0.799902	0.196016	4.01289	7.71933e-12	1.01941	0.0449224	0.240694	0.795342	1.16718	0.322182
ENSMUSG00000023046	Igfbp6	2.7211	4.46213e-07	1.16122	1.55482e-06	-1.3469	0.175307	4.11862	3.80885e-06	0.0590634	0.962248	5.20419	6.43978e-08	3.14668	0.000186614	0.836199	0.0834166	2.74199	8.26567e-05	3.04865	0.00407836	1.22721	0.0499974	-0.59956	0.865428
ENSMUSG00000036256	Igfbp7	5.81516	6.55969e-12	1.31037	0.000132771	-1.72704	0.4859	3.09722	0.0265673	0.829121	0.0912036	3.83074	0.0302121	3.58933	0.00305183	1.02825	0.0103153	4.75987	0.00971533	2.50663	NA	2.26515	0.010722	3.50044	0.000405372
ENSMUSG00000031451	Gas6	2.32349	0.010334	0.924487	4.04948e-05	4.70235	0.0136873	2.94317	0.00248364	0.2898	0.778232	1.84888	0.00184298	1.89777	0.00863615	0.934022	0.216441	5.69757	1.51749e-25	-0.143581	0.981385	0.390972	0.642378	3.17514	7.74743e-07
ENSMUSG00000022816	Fstl1	2.40718	0.0668721	0.766768	1.99821e-07	-2.10297	0.103307	3.1736	3.15893e-35	0.647241	0.0448504	4.38788	7.72571e-08	4.54402	1.289e-08	0.158101	0.999947	6.32884	8.65171e-12	2.17028	0.0015508	1.63174	0.000907322	-0.162546	0.976668
ENSMUSG00000021643	Serf1	0.860172	0.0161782	0.718733	0.0289867	3.52186	0.00915533	0.917626	0.00145367	0.739671	0.0155361	1.07208	0.599423	1.20173	0.0274076	0.281818	0.999947	2.44408	0.0109184	0.464217	0.878955	2.79787	0.00106151	0.599915	0.895839
ENSMUSG00000021876	Rnase4	2.47136	4.15387e-05	0.870985	3.95456e-07	3.84197	1.6922e-10	3.58616	1.30053e-27	0.0176499	0.987171	1.90485	6.77586e-06	2.12882	0.000862676	0.551235	0.438861	2.70096	6.14646e-14	1.42525	0.225787	-0.0508061	0.974971	2.74932	0.000399898
ENSMUSG00000060703	Cd302	1.44275	9.80405e-05	1.17224	5.68717e-12	1.39846	4.83431e-05	1.809	6.88803e-09	0.23236	0.716883	0.874084	0.00332048	1.58735	0.00249871	0.709836	0.196016	1.24539	0.00105241	0.803643	0.596885	0.368829	0.687145	1.30676	0.000878836
ENSMUSG00000025268	Maged2	1.29951	0.000108079	-0.281529	0.288802	1.41263	0.362216	2.31009	3.94625e-12	0.927878	0.0284169	2.12678	0.00814694	1.44619	5.39814e-05	0.0699749	0.999947	8.34142	3.81683e-27	1.95425	4.99042e-06	2.08559	4.51481e-07	3.38449	0.00314411
ENSMUSG00000078350	Smim1	5.08293	0.000116821	1.41413	0.000275395	1.05453	NA	10.7447	5.45512e-14	1.40146	0.000711075	3.08587	NA	5.20088	0.00122477	1.98116	0.08462	7.22725	0.000577168	8.40769	0.000355171	2.2125	0.0235106	-0.244956	0.987275
ENSMUSG00000033355	Rtp4	2.08775	0.0120647	1.37507	3.71331e-05	0.310964	0.705168	3.78787	1.07361e-22	1.33286	0.000402693	1.64662	0.00156767	2.13861	0.0465172	0.918062	0.0276682	0.507023	0.549464	2.25908	0.00160292	2.11618	1.83836e-06	3.85729	7.10947e-10
ENSMUSG00000020432	Tcn2	1.47223	0.00767425	0.837763	0.000208172	3.05276	8.99495e-18	1.40164	0.00556639	0.692873	0.0776482	1.54919	0.0041938	0.909847	0.0756089	1.4067	0.0213366	1.72631	0.0349594	1.6875	3.67311e-11	0.623597	0.351467	0.0970217	0.965606
ENSMUSG00000040466	Blvrb	0.930894	0.0309244	0.63279	0.0303423	2.2507	3.61992e-14	0.782313	0.0351971	-0.0512598	0.958449	1.35385	9.70904e-11	2.39784	0.000223926	0.405017	0.806615	0.981563	0.335879	-0.262295	0.92943	1.23994	0.0360723	1.13781	0.0218351
ENSMUSG00000018217	Pmp22	1.1543	0.00877548	0.501531	0.00173671	3.99727	4.19835e-38	2.49815	1.03566e-15	-0.56179	0.0216656	1.1918	0.0062402	1.38331	0.0124236	0.229469	0.985793	2.26432	0.00753962	2.05666	0.00349216	0.571138	0.38708	4.36386	3.47196e-24
ENSMUSG00000096145	Vkorc1	1.49735	0.0097871	0.760763	5.91102e-06	1.012	0.00232217	2.7941	3.41186e-25	0.625918	0.00375839	0.658149	0.489726	2.68164	3.75091e-08	0.512501	0.55398	2.80483	3.43819e-05	1.15041	0.263027	1.66609	0.00126865	1.55866	0.0244685
ENSMUSG00000025150	Cbr2	1.64107	0.483111	2.69694	0.0397901	8.45049	1.62213e-79	7.03138	1.14114e-05	-0.22194	0.983896	3.11108	7.50605e-12	3.89337	8.6085e-09	3.62276	0.847201	5.14039	5.89605e-10	4.58217	NA	7.84102	3.25423e-10	3.15803	0.00490078
ENSMUSG00000022108	Itm2b	1.1844	9.7122e-07	0.730558	1.37745e-05	2.36849	1.96174e-40	0.781067	3.87715e-05	0.0667341	0.939476	0.557816	0.117696	1.44804	0.00414478	0.675296	0.168852	1.77543	9.82787e-05	1.19693	0.00137119	0.801861	0.120954	1.6358	9.31073e-08
ENSMUSG00000029177	Cenpa	-0.748648	0.0157895	-0.983122	0.000466969	-1.81053	0.00192451	-0.452379	0.79964	-4.34605	3.47511e-14	-1.05607	0.00210957	-0.301808	0.641599	-0.842178	0.106737	-1.17486	0.020233	0.161944	0.988609	-1.85521	0.0496254	-1.15905	0.037617

## Sheet: Ext.Fig.8c (up)
RT-qPCR validation of key commonly upregulated genes in young senescent cells
Outliers removed
Normalised to NSen
	SCs NSen						SCs Sen						FAPs NSen							FAPs Sen							MCs NSen							MCs Sen
Ccl2	0.871933	1.1685	1.4875	0.472073			7.0243	5.10633	5.84249	7.79388	1.89998		1.42653	2.24884	0.828849	0.57555	0.723221	0.609564	0.587443	2.79435	1.28864	0.917461	0.898661	0.874084	1.43646		1.67297	0.965332	1.30051	1.09203	0.555715	0.413439		2.23831	1.22469	2.2024	1.56005	2.54751	0.923861	2.45505
Ccl8	0.242737	1.69169	1.13153	1.41908	0.514975		0.922399	0.82157	0.717006	0.970946	0.710658		1.10016	0.908392	1.25829	0.971643	1.38614	0.680554	0.694819	4.58839	3.84082	3.37451	3.65914	3.52591	2.24709	6.65636	1.2363	0.958845	0.438089	1.62376	0.295086	1.11677	1.33114	25.7411	15.5913	16.5949	36.8264	28.5616	23.8514	22.6693
Cxcl10	1.02504	0.620402	1.25727	1.39453	0.702756		1.98474	1.29022	1.61414	1.82277	2.37729	0.905897	1.69338	0.537247	1.56531	1.37557	1.2862	0.54224		7.62062	1.61324	2.36169	2.60834	3.65488	3.79268		1.60241	1.45426	1.50379	0.864587	0.104081	0.470875		1.5265	0.426731	1.88817	1.37566	2.3734	0.728924
Apoe	0.350995	1.93067	0.994946	0.531033	1.19236		0.733575	0.894267	0.343493	0.611971	0.377053	0.957438	0.581613	1.39678	0.78604	0.972654	0.893485	1.30912	1.06031	4.07864	0.927414	1.30347	2.02448	1.41374	4.27233	4.06875	0.633712	0.915035	0.642565	0.865683	0.260961	1.66082	2.02123	2.1613	2.33254	1.96141	1.68595	3.0636	2.95925	2.48842
Igfbp4	1.09751	0.6701	0.892309	1.11452	1.23951	0.986054	1.7749	1.00341	1.28118	1.19438	1.16313	1.50339	1.31404	0.749466	0.907865	0.944148	1.38579	0.89538	0.803306	1.4447	2.07635	2.06191	2.06191	2.94988	2.98421		0.658516	0.965708	0.813831	0.842487	1.3583	1.36116		4.82568	2.96303	4.47034	3.47598	4.96036	3.15503	4.62795
Igfbp7	1.56397	1.27932	0.884579	0.516109	0.756021		2.81514	1.64529	1.15108	1.85799	2.42102		0.967895	0.914807	0.633539	0.819704	1.00338	1.60011	1.06056	2.30975	0.953597	1.16057	0.668141	0.971415	1.48951	1.47581	0.579766	0.487004	0.370471	1.61755	1.2865	1.65871		2.89883	0.79428	4.21316	2.06977	7.36303	2.87448	5.36342
Col3a1	0.871786	0.999014	1.08077	1.23869	0.809739		1.97983	3.84262	2.25842	3.43103	4.18533	1.77179	1.47336	0.771524	0.753903	0.852109	1.16671	0.858031	1.12437	2.73039	1.14269	0.804285	0.904862	1.96669	1.23038	2.12252	0.886503	0.899714	0.96425	1.33932	0.104777	1.43499	1.37045	0.453653	1.26947	3.98531	5.75437	2.34229	2.90338
Col6a3	0.877794	0.803938	1.34878	1.08773	1.5772	0.304563	3.447	4.88552	3.82879	6.00424	7.8425	0.902812	1.14893	0.946257	1.33672	1.26596	1.29568	0.397771	0.608679	2.57333	1.78629	2.02836	1.55502	2.27671	1.62852	2.07576	0.772847	1.08956	1.80165	0.248504	1.20524	0.882188		2.28748	1.35708	4.67187	4.43579	1.4289	3.44178
Timp2	1.19653	0.964765	0.807364	0.713736	1.22122	1.09639	2.50052	0.93627	0.796508	1.05432	1.26193	1.71242	1.23161	0.982352	0.91627	0.666452	1.17334	1.12821	0.901765	2.38754	1.07583	0.876783	0.966234	1.08953	1.53034	1.57305	0.972914	0.548689	0.43258	0.49913	2.00997	1.21986	1.31685	3.86475	2.37388	2.24573	2.0305	3.58099	3.50736	3.97817
	SCs NSen	SCs Sen	FAPs NSen	FAPs Sen	MCs NSen	MCs Sen
Ccl2	4 mice	5 mice	7 mice	6 mice	6 mice	7 mice
Ccl8	5 mice	5 mice	7 mice	7 mice	7 mice	7 mice
Cxcl10	5 mice	6 mice	6 mice	6 mice	6 mice	6 mice
Apoe	5 mice	6 mice	7 mice	7 mice	7 mice	7 mice
Igfbp4	6 mice	6 mice	7 mice	6 mice	6 mice	7 mice
Igfbp7	5 mice	5 mice	7 mice	7 mice	6 mice	7 mice
Col3a1	5 mice	6 mice	7 mice	7 mice	7 mice	6 mice
Col6a3	6 mice	6 mice	7 mice	7 mice	6 mice	6 mice
Timp2	6 mice	6 mice	7 mice	7 mice	7 mice	7 mice
Test performed: Mann-Whitney tests between SCs NSen and SCs Sen
Table Analyzed	Ccl2		Table Analyzed	Ccl8		Table Analyzed	Cxcl10		Table Analyzed	Apoe		Table Analyzed	Igfbp4		Table Analyzed	Igfbp7		Table Analyzed	Col3a1		Table Analyzed	Col6a3		Table Analyzed	Timp2
Column B	SCs Sen		Column B	SCs Sen		Column B	SCs Sen		Column B	SCs Sen		Column B	SCs Sen		Column B	SCs Sen		Column B	SCs Sen		Column B	SCs Sen		Column B	SCs Sen
vs.	vs,		vs.	vs,		vs.	vs,		vs.	vs,		vs.	vs,		vs.	vs,		vs.	vs,		vs.	vs,		vs.	vs,
Column A	SCs NSen		Column A	SCs NSen		Column A	SCs NSen		Column A	SCs NSen		Column A	SCs NSen		Column A	SCs NSen		Column A	SCs NSen		Column A	SCs NSen		Column A	SCs NSen
Mann Whitney test			Mann Whitney test			Mann Whitney test			Mann Whitney test			Mann Whitney test			Mann Whitney test			Mann Whitney test			Mann Whitney test			Mann Whitney test
P value	0.0159		P value	0.6905		P value	0.0519		P value	0.329		P value	0.0411		P value	0.0317		P value	0.0043		P value	0.0152		P value	0.3939
Exact or approximate P value?	Exact		Exact or approximate P value?	Exact		Exact or approximate P value?	Exact		Exact or approximate P value?	Exact		Exact or approximate P value?	Exact		Exact or approximate P value?	Exact		Exact or approximate P value?	Exact		Exact or approximate P value?	Exact		Exact or approximate P value?	Exact
P value summary	*		P value summary	ns		P value summary	ns		P value summary	ns		P value summary	*		P value summary	*		P value summary	**		P value summary	*		P value summary	ns
Significantly different (P < 0.05)?	Yes		Significantly different (P < 0.05)?	No		Significantly different (P < 0.05)?	No		Significantly different (P < 0.05)?	No		Significantly different (P < 0.05)?	Yes		Significantly different (P < 0.05)?	Yes		Significantly different (P < 0.05)?	Yes		Significantly different (P < 0.05)?	Yes		Significantly different (P < 0.05)?	No
One- or two-tailed P value?	Two-tailed		One- or two-tailed P value?	Two-tailed		One- or two-tailed P value?	Two-tailed		One- or two-tailed P value?	Two-tailed		One- or two-tailed P value?	Two-tailed		One- or two-tailed P value?	Two-tailed		One- or two-tailed P value?	Two-tailed		One- or two-tailed P value?	Two-tailed		One- or two-tailed P value?	Two-tailed
Sum of ranks in column A,B	10 , 35		Sum of ranks in column A,B	30 , 25		Sum of ranks in column A,B	19 , 47		Sum of ranks in column A,B	36 , 30		Sum of ranks in column A,B	26 , 52		Sum of ranks in column A,B	17 , 38		Sum of ranks in column A,B	15 , 51		Sum of ranks in column A,B	24 , 54		Sum of ranks in column A,B	33 , 45
Mann-Whitney U	0		Mann-Whitney U	10		Mann-Whitney U	4		Mann-Whitney U	9		Mann-Whitney U	5		Mann-Whitney U	2		Mann-Whitney U	0		Mann-Whitney U	3		Mann-Whitney U	12
Difference between medians			Difference between medians			Difference between medians			Difference between medians			Difference between medians			Difference between medians			Difference between medians			Difference between medians			Difference between medians
Median of column A	1,020, n=4		Median of column A	1,132, n=5		Median of column A	1,025, n=5		Median of column A	0,9949, n=5		Median of column A	1,042, n=6		Median of column A	0,8846, n=5		Median of column A	0,9990, n=5		Median of column A	0,9828, n=6		Median of column A	1,031, n=6
Median of column B	5,842, n=5		Median of column B	0,8216, n=5		Median of column B	1,718, n=6		Median of column B	0,6728, n=6		Median of column B	1,238, n=6		Median of column B	1,858, n=5		Median of column B	2,845, n=6		Median of column B	4,357, n=6		Median of column B	1,158, n=6
Difference: Actual	4.822		Difference: Actual	-0.31		Difference: Actual	0.6934		Difference: Actual	-0.3222		Difference: Actual	0.196		Difference: Actual	0.9734		Difference: Actual	1.846		Difference: Actual	3.374		Difference: Actual	0.1275
Difference: Hodges-Lehmann	4.822		Difference: Hodges-Lehmann	-0.31		Difference: Hodges-Lehmann	0.63		Difference: Hodges-Lehmann	-0.2481		Difference: Hodges-Lehmann	0.283		Difference: Hodges-Lehmann	0.9734		Difference: Hodges-Lehmann	1.821		Difference: Hodges-Lehmann	3.416		Difference: Hodges-Lehmann	0.194
Test performed: Mann-Whitney tests between FAPs NSen and FAPs Sen
Table Analyzed	Ccl2		Table Analyzed	Ccl8		Table Analyzed	Cxcl10		Table Analyzed	Apoe		Table Analyzed	Igfbp4		Table Analyzed	Igfbp7		Table Analyzed	Col3a1		Table Analyzed	Col6a3		Table Analyzed	Timp2
Column D	FAPs Sen		Column D	FAPs Sen		Column D	FAPs Sen		Column D	FAPs Sen		Column D	FAPs Sen		Column D	FAPs Sen		Column D	FAPs Sen		Column D	FAPs Sen		Column D	FAPs Sen
vs.	vs,		vs.	vs,		vs.	vs,		vs.	vs,		vs.	vs,		vs.	vs,		vs.	vs,		vs.	vs,		vs.	vs,
Column C	FAPs NSen		Column C	FAPs NSen		Column C	FAPs NSen		Column C	FAPs NSen		Column C	FAPs NSen		Column C	FAPs NSen		Column C	FAPs NSen		Column C	FAPs NSen		Column C	FAPs NSen
Mann Whitney test			Mann Whitney test			Mann Whitney test			Mann Whitney test			Mann Whitney test			Mann Whitney test			Mann Whitney test			Mann Whitney test			Mann Whitney test
P value	0.1014		P value	0.0006		P value	0.0043		P value	0.0175		P value	0.0012		P value	0.3176		P value	0.0973		P value	0.0006		P value	0.3176
Exact or approximate P value?	Exact		Exact or approximate P value?	Exact		Exact or approximate P value?	Exact		Exact or approximate P value?	Exact		Exact or approximate P value?	Exact		Exact or approximate P value?	Exact		Exact or approximate P value?	Exact		Exact or approximate P value?	Exact		Exact or approximate P value?	Exact
P value summary	ns		P value summary	***		P value summary	**		P value summary	*		P value summary	**		P value summary	ns		P value summary	ns		P value summary	***		P value summary	ns
Significantly different (P < 0.05)?	No		Significantly different (P < 0.05)?	Yes		Significantly different (P < 0.05)?	Yes		Significantly different (P < 0.05)?	Yes		Significantly different (P < 0.05)?	Yes		Significantly different (P < 0.05)?	No		Significantly different (P < 0.05)?	No		Significantly different (P < 0.05)?	Yes		Significantly different (P < 0.05)?	No
One- or two-tailed P value?	Two-tailed		One- or two-tailed P value?	Two-tailed		One- or two-tailed P value?	Two-tailed		One- or two-tailed P value?	Two-tailed		One- or two-tailed P value?	Two-tailed		One- or two-tailed P value?	Two-tailed		One- or two-tailed P value?	Two-tailed		One- or two-tailed P value?	Two-tailed		One- or two-tailed P value?	Two-tailed
Sum of ranks in column C,D	37 , 54		Sum of ranks in column C,D	28 , 77		Sum of ranks in column C,D	22 , 56		Sum of ranks in column C,D	34 , 71		Sum of ranks in column C,D	28 , 63		Sum of ranks in column C,D	44 , 61		Sum of ranks in column C,D	39 , 66		Sum of ranks in column C,D	28 , 77		Sum of ranks in column C,D	44 , 61
Mann-Whitney U	9		Mann-Whitney U	0		Mann-Whitney U	1		Mann-Whitney U	6		Mann-Whitney U	0		Mann-Whitney U	16		Mann-Whitney U	11		Mann-Whitney U	0		Mann-Whitney U	16
Difference between medians			Difference between medians			Difference between medians			Difference between medians			Difference between medians			Difference between medians			Difference between medians			Difference between medians			Difference between medians
Median of column C	0,7232, n=7		Median of column C	0,9716, n=7		Median of column C	1,331, n=6		Median of column C	0,9727, n=7		Median of column C	0,9079, n=7		Median of column C	0,9679, n=7		Median of column C	0,8580, n=7		Median of column C	1,149, n=7		Median of column C	0,9824, n=7
Median of column D	1,103, n=6		Median of column D	3,659, n=7		Median of column D	3,132, n=6		Median of column D	2,024, n=7		Median of column D	2,069, n=6		Median of column D	1,161, n=7		Median of column D	1,230, n=7		Median of column D	2,028, n=7		Median of column D	1,090, n=7
Difference: Actual	0.3798		Difference: Actual	2.687		Difference: Actual	1.801		Difference: Actual	1.052		Difference: Actual	1.161		Difference: Actual	0.1927		Difference: Actual	0.3723		Difference: Actual	0.8794		Difference: Actual	0.1072
Difference: Hodges-Lehmann	0.3096		Difference: Hodges-Lehmann	2.694		Difference: Hodges-Lehmann	2.069		Difference: Hodges-Lehmann	1.052		Difference: Hodges-Lehmann	1.175		Difference: Hodges-Lehmann	0.1927		Difference: Hodges-Lehmann	0.3783		Difference: Hodges-Lehmann	0.9463		Difference: Hodges-Lehmann	0.2103
Test performed: Mann-Whitney tests between MCs NSen and MCs Sen
Table Analyzed	Ccl2		Table Analyzed	Ccl8		Table Analyzed	Cxcl10		Table Analyzed	Apoe		Table Analyzed	Igfbp4		Table Analyzed	Igfbp7		Table Analyzed	Col3a1		Table Analyzed	Col6a3		Table Analyzed	Timp2
Column F	MCs Sen		Column F	MCs Sen		Column F	MCs Sen		Column F	MCs Sen		Column F	MCs Sen		Column F	MCs Sen		Column F	MCs Sen		Column F	MCs Sen		Column F	MCs Sen
vs.	vs,		vs.	vs,		vs.	vs,		vs.	vs,		vs.	vs,		vs.	vs,		vs.	vs,		vs.	vs,		vs.	vs,
Column E	MCs NSen		Column E	MCs NSen		Column E	MCs NSen		Column E	MCs NSen		Column E	MCs NSen		Column E	MCs NSen		Column E	MCs NSen		Column E	MCs NSen		Column E	MCs NSen
Mann Whitney test			Mann Whitney test			Mann Whitney test			Mann Whitney test			Mann Whitney test			Mann Whitney test			Mann Whitney test			Mann Whitney test			Mann Whitney test
P value	0.0513		P value	0.0006		P value	0.4848		P value	0.0023		P value	0.0012		P value	0.0082		P value	0.1014		P value	0.0087		P value	0.0006
Exact or approximate P value?	Exact		Exact or approximate P value?	Exact		Exact or approximate P value?	Exact		Exact or approximate P value?	Exact		Exact or approximate P value?	Exact		Exact or approximate P value?	Exact		Exact or approximate P value?	Exact		Exact or approximate P value?	Exact		Exact or approximate P value?	Exact
P value summary	ns		P value summary	***		P value summary	ns		P value summary	**		P value summary	**		P value summary	**		P value summary	ns		P value summary	**		P value summary	***
Significantly different (P < 0.05)?	No		Significantly different (P < 0.05)?	Yes		Significantly different (P < 0.05)?	No		Significantly different (P < 0.05)?	Yes		Significantly different (P < 0.05)?	Yes		Significantly different (P < 0.05)?	Yes		Significantly different (P < 0.05)?	No		Significantly different (P < 0.05)?	Yes		Significantly different (P < 0.05)?	Yes
One- or two-tailed P value?	Two-tailed		One- or two-tailed P value?	Two-tailed		One- or two-tailed P value?	Two-tailed		One- or two-tailed P value?	Two-tailed		One- or two-tailed P value?	Two-tailed		One- or two-tailed P value?	Two-tailed		One- or two-tailed P value?	Two-tailed		One- or two-tailed P value?	Two-tailed		One- or two-tailed P value?	Two-tailed
Sum of ranks in column E,F	28 , 63		Sum of ranks in column E,F	28 , 77		Sum of ranks in column E,F	34 , 44		Sum of ranks in column E,F	30 , 75		Sum of ranks in column E,F	21 , 70		Sum of ranks in column E,F	24 , 67		Sum of ranks in column E,F	37 , 54		Sum of ranks in column E,F	23 , 55		Sum of ranks in column E,F	28 , 77
Mann-Whitney U	7		Mann-Whitney U	0		Mann-Whitney U	13		Mann-Whitney U	2		Mann-Whitney U	0		Mann-Whitney U	3		Mann-Whitney U	9		Mann-Whitney U	2		Mann-Whitney U	0
Difference between medians			Difference between medians			Difference between medians			Difference between medians			Difference between medians			Difference between medians			Difference between medians			Difference between medians			Difference between medians
Median of column E	1,029, n=6		Median of column E	1,117, n=7		Median of column E	1,159, n=6		Median of column E	0,8657, n=7		Median of column E	0,9041, n=6		Median of column E	0,9331, n=6		Median of column E	0,9643, n=7		Median of column E	0,9859, n=6		Median of column E	0,9729, n=7
Median of column F	2,202, n=7		Median of column F	23,85, n=7		Median of column F	1,451, n=6		Median of column F	2,333, n=7		Median of column F	4,470, n=7		Median of column F	2,899, n=7		Median of column F	2,623, n=6		Median of column F	2,865, n=6		Median of column F	3,507, n=7
Difference: Actual	1.174		Difference: Actual	22.73		Difference: Actual	0.2917		Difference: Actual	1.467		Difference: Actual	3.566		Difference: Actual	1.966		Difference: Actual	1.659		Difference: Actual	1.879		Difference: Actual	2.534
Difference: Hodges-Lehmann	0.9198		Difference: Hodges-Lehmann	22.73		Difference: Hodges-Lehmann	0.3535		Difference: Hodges-Lehmann	1.418		Difference: Hodges-Lehmann	3.268		Difference: Hodges-Lehmann	2.4		Difference: Hodges-Lehmann	1.501		Difference: Hodges-Lehmann	1.84		Difference: Hodges-Lehmann	1.968

## Sheet: Ext.Fig.8c (down)
RT-qPCR validation of key commonly upregulated genes in geriatric senescent cells
Outliers removed
Normalised to NSen
	SCs NSen							SCs Sen					FAPs NSen						FAPs Sen					MCs NSen						MCs Sen
Ccl2	1.1657	1.38946	1.25805	0.774413	0.899916	0.861262	0.651208	0.741157	0.877326	0.3908	1.10027	0.72256	1.23513	0.855395	0.516914	0.876401	1.78344	0.732718	2.2731	2.70319	1.02906	4.70653	3.02723	0.962137	0.578737	1.1548	1.15748	1.31888	0.827968	4.42082	4.31985	3.14773	2.20531	2.4413	4.59792	3.15502
Ccl8	1.85793	1.81965	0.445736	0.235454	0.489786	0.67689	1.47455	0.179343	0.854765	0.338235	0.446785	1.12011	1.08155	1.17807	1.46726	0.404694	0.95473	0.91369	4.36634	6.66421	1.75701	4.4376	3.40606	0.632372	1.06598	0.620794	1.05373	1.43612	1.191	88.576	68.5385	91.488	100.346	105.092	110.572
Cxcl10	1.01602	0.825266	1.16712	1.27421	1.30402	0.876374	1.48071	1.88725	1.4469	3.52173	3.42544		1.01928	0.953223	1.10769	0.960963	1.18994	0.768909	4.72687	6.10878	4.01171	3.91104	6.502	0.987108	0.512141	1.49272	1.00089	1.39598	0.611156	3.80513	3.71822	2.52208	1.56332	2.03442	2.28884	4.80526
Apoe	0.764922	0.743779	1.91827	0.915997	1.44391	0.590449	0.622674	0.213483	0.234967	0.404116	0.517678	0.209722	0.710284	0.659721	0.923971	0.849331	1.23638	1.62032	1.71672	2.09413	1.82507	3.25587	2.43898	0.538033	0.40307	0.978809	1.16131	2.1274	0.791372	1.70026	1.47334	2.26435	2.92633	2.96718	1.49737	1.9129
Igfbp4	0.746868	0.633865	1.51809	0.904753	1.69614	0.595535	0.904751	0.533026	0.76964	0.976439	1.39049	0.559519	0.714086	0.651048	0.946607	0.838474	1.41831	1.43148	2.26185	2.78467	1.57371	3.59047	2.75268	0.492314	0.839521	0.796061	1.08497	1.78713		10.5388	12.8555	7.55612	7.41776	9.85586	14.3301	11.9669
Igfbp7	1.27336	1.02955	1.40312	0.562001	0.762414			0.622105	0.904616	0.744978	0.56722		0.909326	0.761122	1.21943	0.785237	1.33441	0.990481	0.956739	1.59424	1.24793	2.12314	1.77301	0.729372	1.08396	0.800048	1.38662			12.5669	5.35761	0.701506	2.93122	1.54194	8.15812	5.40728
Col3a1	1.20856	0.793905	1.16726	0.775667	1.54061	0.757878	0.756129	2.20362	1.82759	1.6098	2.42302	1.54403	1.07443	0.835225	0.928883	0.650019	1.50897	1.00247	3.54773	2.97639	2.10462	4.40831	2.46837	1.24155	0.6097	0.411389	0.618139	1.34282	1.7764	6.87126	6.89552	2.36602	2.89871	1.6772	5.21364	6.31577
Col6a3	1.09932	0.963665	1.93625	0.545859	1.30429	0.65064	0.499977	1.11209	1.74504	1.52971	1.58733	0.644655	0.911287	1.04679	1.04679	0.711685	1.30675	0.976694	3.15866	4.64596	3.13684	3.69603	2.33374	0.994665	0.493892	0.68253	1.53931	1.06361	1.226	5.61371	9.01477	3.79023	3.38452	2.32777	5.97507	6.50834
Timp2	1.09652	0.878394	0.995116	1.11184	0.947987	0.970145		1.92689	1.1944	2.06996	2.68441	1.26249	0.749223	1.07684	1.35986	0.603657	1.0211	1.18932	1.55128	2.23478	1.96355	2.33507	1.97265	0.650432	0.619629	0.995025	0.96113	1.59049	1.18329	5.38696	4.86623	5.08461	4.99149	7.01028	5.26392	5.92222
	SCs NSen	SCs Sen	FAPs NSen	FAPs Sen	MCs NSen	MCs Sen
Ccl2	7 mice	5 mice	6 mice	5 mice	6 mice	7 mice
Ccl8	7 mice	5 mice	6 mice	5 mice	6 mice	6 mice
Cxcl10	7 mice	4 mice	6 mice	5 mice	6 mice	6 mice
Apoe	7 mice	5 mice	6 mice	5 mice	6 mice	7 mice
Igfbp4	7 mice	5 mice	6 mice	5 mice	5 mice	7 mice
Igfbp7	5 mice	4 mice	6 mice	5 mice	4 mice	7 mice
Col3a1	7 mice	5 mice	6 mice	5 mice	6 mice	7 mice
Col6a3	7 mice	5 mice	6 mice	5 mice	6 mice	7 mice
Timp2	6 mice	5 mice	6 mice	5 mice	6 mice	7 mice
Test performed: Mann-Whitney tests between SCs NSen and SCs Sen
Table Analyzed	Ccl2		Table Analyzed	Ccl8		Table Analyzed	Cxcl10		Table Analyzed	Apoe		Table Analyzed	Igfbp4		Table Analyzed	Igfbp7		Table Analyzed	Col3a1		Table Analyzed	Col6a3		Table Analyzed	Timp2
Column B	SCs Sen		Column B	SCs Sen		Column B	SCs Sen		Column B	SCs Sen		Column B	SCs Sen		Column B	SCs Sen		Column B	SCs Sen		Column B	SCs Sen		Column B	SCs Sen
vs.	vs,		vs.	vs,		vs.	vs,		vs.	vs,		vs.	vs,		vs.	vs,		vs.	vs,		vs.	vs,		vs.	vs,
Column A	SCs NSen		Column A	SCs NSen		Column A	SCs NSen		Column A	SCs NSen		Column A	SCs NSen		Column A	SCs NSen		Column A	SCs NSen		Column A	SCs NSen		Column A	SCs NSen
Mann Whitney test			Mann Whitney test			Mann Whitney test			Mann Whitney test			Mann Whitney test			Mann Whitney test			Mann Whitney test			Mann Whitney test			Mann Whitney test
P value	0.202		P value	0.3434		P value	0.0121		P value	0.0025		P value	0.5303		P value	0.2857		P value	0.0025		P value	0.2677		P value	0.0043
Exact or approximate P value?	Exact		Exact or approximate P value?	Exact		Exact or approximate P value?	Exact		Exact or approximate P value?	Exact		Exact or approximate P value?	Exact		Exact or approximate P value?	Exact		Exact or approximate P value?	Exact		Exact or approximate P value?	Exact		Exact or approximate P value?	Exact
P value summary	ns		P value summary	ns		P value summary	*		P value summary	**		P value summary	ns		P value summary	ns		P value summary	**		P value summary	ns		P value summary	**
Significantly different (P < 0.05)?	No		Significantly different (P < 0.05)?	No		Significantly different (P < 0.05)?	Yes		Significantly different (P < 0.05)?	Yes		Significantly different (P < 0.05)?	No		Significantly different (P < 0.05)?	No		Significantly different (P < 0.05)?	Yes		Significantly different (P < 0.05)?	No		Significantly different (P < 0.05)?	Yes
One- or two-tailed P value?	Two-tailed		One- or two-tailed P value?	Two-tailed		One- or two-tailed P value?	Two-tailed		One- or two-tailed P value?	Two-tailed		One- or two-tailed P value?	Two-tailed		One- or two-tailed P value?	Two-tailed		One- or two-tailed P value?	Two-tailed		One- or two-tailed P value?	Two-tailed		One- or two-tailed P value?	Two-tailed
Sum of ranks in column A,B	54 , 24		Sum of ranks in column A,B	52 , 26		Sum of ranks in column A,B	29 , 37		Sum of ranks in column A,B	63 , 15		Sum of ranks in column A,B	50 , 28		Sum of ranks in column A,B	30 , 15		Sum of ranks in column A,B	28 , 50		Sum of ranks in column A,B	38 , 40		Sum of ranks in column A,B	21 , 45
Mann-Whitney U	9		Mann-Whitney U	11		Mann-Whitney U	1		Mann-Whitney U	0		Mann-Whitney U	13		Mann-Whitney U	5		Mann-Whitney U	0		Mann-Whitney U	10		Mann-Whitney U	0
Difference between medians			Difference between medians			Difference between medians			Difference between medians			Difference between medians			Difference between medians			Difference between medians			Difference between medians			Difference between medians
Median of column A	0,8999, n=7		Median of column A	0,6769, n=7		Median of column A	1,167, n=7		Median of column A	0,7649, n=7		Median of column A	0,9048, n=7		Median of column A	1,030, n=5		Median of column A	0,7939, n=7		Median of column A	0,9637, n=7		Median of column A	0,9826, n=6
Median of column B	0,7412, n=5		Median of column B	0,4468, n=5		Median of column B	2,656, n=4		Median of column B	0,2350, n=5		Median of column B	0,7696, n=5		Median of column B	0,6835, n=4		Median of column B	1,828, n=5		Median of column B	1,530, n=5		Median of column B	1,927, n=5
Difference: Actual	-0.1588		Difference: Actual	-0.2301		Difference: Actual	1.489		Difference: Actual	-0.53		Difference: Actual	-0.1351		Difference: Actual	-0.346		Difference: Actual	1.034		Difference: Actual	0.566		Difference: Actual	0.9443
Difference: Hodges-Lehmann	-0.1774		Difference: Hodges-Lehmann	-0.3104		Difference: Hodges-Lehmann	1.503		Difference: Hodges-Lehmann	-0.53		Difference: Hodges-Lehmann	-0.1276		Difference: Hodges-Lehmann	-0.3267		Difference: Hodges-Lehmann	0.8537		Difference: Hodges-Lehmann	0.4407		Difference: Hodges-Lehmann	0.9443
Test performed: Mann-Whitney tests between FAPs NSen and FAPs Sen
Table Analyzed	Ccl2		Table Analyzed	Ccl8		Table Analyzed	Cxcl10		Table Analyzed	Apoe		Table Analyzed	Igfbp4		Table Analyzed	Igfbp7		Table Analyzed	Col3a1		Table Analyzed	Col6a3		Table Analyzed	Timp2
Column D	FAPs Sen		Column D	FAPs Sen		Column D	FAPs Sen		Column D	FAPs Sen		Column D	FAPs Sen		Column D	FAPs Sen		Column D	FAPs Sen		Column D	FAPs Sen		Column D	FAPs Sen
vs.	vs,		vs.	vs,		vs.	vs,		vs.	vs,		vs.	vs,		vs.	vs,		vs.	vs,		vs.	vs,		vs.	vs,
Column C	FAPs NSen		Column C	FAPs NSen		Column C	FAPs NSen		Column C	FAPs NSen		Column C	FAPs NSen		Column C	FAPs NSen		Column C	FAPs NSen		Column C	FAPs NSen		Column C	FAPs NSen
Mann Whitney test			Mann Whitney test			Mann Whitney test			Mann Whitney test			Mann Whitney test			Mann Whitney test			Mann Whitney test			Mann Whitney test			Mann Whitney test
P value	0.0173		P value	0.0043		P value	0.0043		P value	0.0043		P value	0.0043		P value	0.0519		P value	0.0043		P value	0.0043		P value	0.0043
Exact or approximate P value?	Exact		Exact or approximate P value?	Exact		Exact or approximate P value?	Exact		Exact or approximate P value?	Exact		Exact or approximate P value?	Exact		Exact or approximate P value?	Exact		Exact or approximate P value?	Exact		Exact or approximate P value?	Exact		Exact or approximate P value?	Exact
P value summary	*		P value summary	**		P value summary	**		P value summary	**		P value summary	**		P value summary	ns		P value summary	**		P value summary	**		P value summary	**
Significantly different (P < 0.05)?	Yes		Significantly different (P < 0.05)?	Yes		Significantly different (P < 0.05)?	Yes		Significantly different (P < 0.05)?	Yes		Significantly different (P < 0.05)?	Yes		Significantly different (P < 0.05)?	No		Significantly different (P < 0.05)?	Yes		Significantly different (P < 0.05)?	Yes		Significantly different (P < 0.05)?	Yes
One- or two-tailed P value?	Two-tailed		One- or two-tailed P value?	Two-tailed		One- or two-tailed P value?	Two-tailed		One- or two-tailed P value?	Two-tailed		One- or two-tailed P value?	Two-tailed		One- or two-tailed P value?	Two-tailed		One- or two-tailed P value?	Two-tailed		One- or two-tailed P value?	Two-tailed		One- or two-tailed P value?	Two-tailed
Sum of ranks in column C,D	23 , 43		Sum of ranks in column C,D	21 , 45		Sum of ranks in column C,D	21 , 45		Sum of ranks in column C,D	21 , 45		Sum of ranks in column C,D	21 , 45		Sum of ranks in column C,D	25 , 41		Sum of ranks in column C,D	21 , 45		Sum of ranks in column C,D	21 , 45		Sum of ranks in column C,D	21 , 45
Mann-Whitney U	2		Mann-Whitney U	0		Mann-Whitney U	0		Mann-Whitney U	0		Mann-Whitney U	0		Mann-Whitney U	4		Mann-Whitney U	0		Mann-Whitney U	0		Mann-Whitney U	0
Difference between medians			Difference between medians			Difference between medians			Difference between medians			Difference between medians			Difference between medians			Difference between medians			Difference between medians			Difference between medians
Median of column C	0,8659, n=6		Median of column C	1,018, n=6		Median of column C	0,9901, n=6		Median of column C	0,8867, n=6		Median of column C	0,8925, n=6		Median of column C	0,9499, n=6		Median of column C	0,9657, n=6		Median of column C	1,012, n=6		Median of column C	1,049, n=6
Median of column D	2,703, n=5		Median of column D	4,366, n=5		Median of column D	4,727, n=5		Median of column D	2,094, n=5		Median of column D	2,753, n=5		Median of column D	1,594, n=5		Median of column D	2,976, n=5		Median of column D	3,159, n=5		Median of column D	1,973, n=5
Difference: Actual	1.837		Difference: Actual	3.348		Difference: Actual	3.737		Difference: Actual	1.207		Difference: Actual	1.86		Difference: Actual	0.6443		Difference: Actual	2.011		Difference: Actual	2.147		Difference: Actual	0.9237
Difference: Hodges-Lehmann	1.774		Difference: Hodges-Lehmann	3.224		Difference: Hodges-Lehmann	3.737		Difference: Hodges-Lehmann	1.168		Difference: Hodges-Lehmann	1.579		Difference: Hodges-Lehmann	0.5202		Difference: Hodges-Lehmann	2.006		Difference: Hodges-Lehmann	2.236		Difference: Hodges-Lehmann	0.9634
Test performed: Mann-Whitney tests between MCs NSen and MCs Sen
Table Analyzed	Ccl2		Table Analyzed	Ccl8		Table Analyzed	Cxcl10		Table Analyzed	Apoe		Table Analyzed	Igfbp4		Table Analyzed	Igfbp7		Table Analyzed	Col3a1		Table Analyzed	Col6a3		Table Analyzed	Timp2
Column F	MCs Sen		Column F	MCs Sen		Column F	MCs Sen		Column F	MCs Sen		Column F	MCs Sen		Column F	MCs Sen		Column F	MCs Sen		Column F	MCs Sen		Column F	MCs Sen
vs.	vs,		vs.	vs,		vs.	vs,		vs.	vs,		vs.	vs,		vs.	vs,		vs.	vs,		vs.	vs,		vs.	vs,
Column E	MCs NSen		Column E	MCs NSen		Column E	MCs NSen		Column E	MCs NSen		Column E	MCs NSen		Column E	MCs NSen		Column E	MCs NSen		Column E	MCs NSen		Column E	MCs NSen
Mann Whitney test			Mann Whitney test			Mann Whitney test			Mann Whitney test			Mann Whitney test			Mann Whitney test			Mann Whitney test			Mann Whitney test			Mann Whitney test
P value	0.0012		P value	0.0022		P value	0.0012		P value	0.014		P value	0.0025		P value	0.0727		P value	0.0023		P value	0.0012		P value	0.0012
Exact or approximate P value?	Exact		Exact or approximate P value?	Exact		Exact or approximate P value?	Exact		Exact or approximate P value?	Exact		Exact or approximate P value?	Exact		Exact or approximate P value?	Exact		Exact or approximate P value?	Exact		Exact or approximate P value?	Exact		Exact or approximate P value?	Exact
P value summary	**		P value summary	**		P value summary	**		P value summary	*		P value summary	**		P value summary	ns		P value summary	**		P value summary	**		P value summary	**
Significantly different (P < 0.05)?	Yes		Significantly different (P < 0.05)?	Yes		Significantly different (P < 0.05)?	Yes		Significantly different (P < 0.05)?	Yes		Significantly different (P < 0.05)?	Yes		Significantly different (P < 0.05)?	No		Significantly different (P < 0.05)?	Yes		Significantly different (P < 0.05)?	Yes		Significantly different (P < 0.05)?	Yes
One- or two-tailed P value?	Two-tailed		One- or two-tailed P value?	Two-tailed		One- or two-tailed P value?	Two-tailed		One- or two-tailed P value?	Two-tailed		One- or two-tailed P value?	Two-tailed		One- or two-tailed P value?	Two-tailed		One- or two-tailed P value?	Two-tailed		One- or two-tailed P value?	Two-tailed		One- or two-tailed P value?	Two-tailed
Sum of ranks in column E,F	21 , 70		Sum of ranks in column E,F	21 , 57		Sum of ranks in column E,F	21 , 70		Sum of ranks in column E,F	25 , 66		Sum of ranks in column E,F	15 , 63		Sum of ranks in column E,F	14 , 52		Sum of ranks in column E,F	22 , 69		Sum of ranks in column E,F	21 , 70		Sum of ranks in column E,F	21 , 70
Mann-Whitney U	0		Mann-Whitney U	0		Mann-Whitney U	0		Mann-Whitney U	4		Mann-Whitney U	0		Mann-Whitney U	4		Mann-Whitney U	1		Mann-Whitney U	0		Mann-Whitney U	0
Difference between medians			Difference between medians			Difference between medians			Difference between medians			Difference between medians			Difference between medians			Difference between medians			Difference between medians			Difference between medians
Median of column E	1,058, n=6		Median of column E	1,060, n=6		Median of column E	0,9940, n=6		Median of column E	0,8851, n=6		Median of column E	0,8395, n=5		Median of column E	0,9420, n=4		Median of column E	0,9298, n=6		Median of column E	1,029, n=6		Median of column E	0,9781, n=6
Median of column F	3,155, n=7		Median of column F	95,92, n=6		Median of column F	2,522, n=7		Median of column F	1,913, n=7		Median of column F	10,54, n=7		Median of column F	5,358, n=7		Median of column F	5,214, n=7		Median of column F	5,614, n=7		Median of column F	5,264, n=7
Difference: Actual	2.097		Difference: Actual	94.86		Difference: Actual	1.528		Difference: Actual	1.028		Difference: Actual	9.699		Difference: Actual	4.416		Difference: Actual	4.284		Difference: Actual	4.585		Difference: Actual	4.286
Difference: Hodges-Lehmann	2.323		Difference: Hodges-Lehmann	94.89		Difference: Hodges-Lehmann	1.727		Difference: Hodges-Lehmann	1.082		Difference: Hodges-Lehmann	9.699		Difference: Hodges-Lehmann	4.147		Difference: Hodges-Lehmann	4.256		Difference: Hodges-Lehmann	4.493		Difference: Hodges-Lehmann	4.336

## Sheet: Ext.Fig.8d
Differentially enriched from young and geriatric at 3 and 7 DPI (Sen vs NSen and Sen vs Basal )
Common pathways (at least 8/12 comparisons)
Upregulated pathways	Cluster	Big cluster
PID_INTEGRIN1_PATHWAY	Matrix remodelling and fibrosis
REACTOME_COLLAGEN_DEGRADATION	Matrix remodelling and fibrosis
REACTOME_ECM_PROTEOGLYCANS	Matrix remodelling and fibrosis
REACTOME_CROSSLINKING_OF_COLLAGEN_FIBRILS	Matrix remodelling and fibrosis
NABA_COLLAGENS	Matrix remodelling and fibrosis
REACTOME_DEFECTIVE_EXT2_CAUSES_EXOSTOSES_2	Matrix remodelling and fibrosis
REACTOME_DEGRADATION_OF_THE_EXTRACELLULAR_MATRIX	Matrix remodelling and fibrosis
REACTOME_SIGNALING_BY_PDGF	Matrix remodelling and fibrosis
GO_COLLAGEN_CATABOLIC_PROCESS	Matrix remodelling and fibrosis
REACTOME_HS_GAG_DEGRADATION	Matrix remodelling and fibrosis
REACTOME_MET_ACTIVATES_PTK2_SIGNALING	Matrix remodelling and fibrosis
REACTOME_NON_INTEGRIN_MEMBRANE_ECM_INTERACTIONS	Matrix remodelling and fibrosis
REACTOME_EXTRACELLULAR_MATRIX_ORGANIZATION	Matrix remodelling and fibrosis
REACTOME_MET_PROMOTES_CELL_MOTILITY	Matrix remodelling and fibrosis
GO_COLLAGEN_FIBRIL_ORGANIZATION	Matrix remodelling and fibrosis
REACTOME_COLLAGEN_CHAIN_TRIMERIZATION	Matrix remodelling and fibrosis
KEGG_ECM_RECEPTOR_INTERACTION	Matrix remodelling and fibrosis
REACTOME_COLLAGEN_BIOSYNTHESIS_AND_MODIFYING_ENZYMES	Matrix remodelling and fibrosis
REACTOME_SYNDECAN_INTERACTIONS	Matrix remodelling and fibrosis
GO_EXTRACELLULAR_STRUCTURE_ORGANIZATION	Matrix remodelling and fibrosis
REACTOME_INTEGRIN_CELL_SURFACE_INTERACTIONS	Matrix remodelling and fibrosis
REACTOME_ASSEMBLY_OF_COLLAGEN_FIBRILS_AND_OTHER_MULTIMERIC_STRUCTURES	Matrix remodelling and fibrosis
PID_SYNDECAN_1_PATHWAY	Matrix remodelling and fibrosis
PID_AVB3_INTEGRIN_PATHWAY	Matrix remodelling and fibrosis
REACTOME_COLLAGEN_FORMATION	Matrix remodelling and fibrosis
NABA_MATRISOME	Matrix remodelling and fibrosis
KEGG_FOCAL_ADHESION	Matrix remodelling and fibrosis
REACTOME_RESPONSE_TO_ELEVATED_PLATELET_CYTOSOLIC_CA2PLUS	Hemostasis	Inflammation
GO_PLATELET_DEGRANULATION	Hemostasis	Inflammation
GO_ANTIGEN_PROCESSING_AND_PRESENTATION_OF_PEPTIDE_OR_POLYSACCHARIDE_ANTIGEN_VIA_MHC_CLASS_II	Adaptive immune system	Inflammation
REACTOME_REGULATION_OF_INSULIN_LIKE_GROWTH_FACTOR_IGF_TRANSPORT_AND_UPTAKE_BY_INSULIN_LIKE_GROWTH_FACTOR_BINDING_PROTEINS_IGFBPS	IGF regulation
GO_RESPONSE_TO_AXON_INJURY	Stress response
Downregulated pathways
REACTOME_PROCESSING_OF_CAPPED_INTRON_CONTAINING_PRE_MRNA	RNA splicing	Gene expression and protein translation
GO_NEGATIVE_REGULATION_OF_RNA_METABOLIC_PROCESS	RNA splicing	Gene expression and protein translation
GO_MRNA_EXPORT_FROM_NUCLEUS	RNA splicing	Gene expression and protein translation
GO_MRNA_TRANSPORT	RNA splicing	Gene expression and protein translation
GO_REGULATION_OF_RNA_METABOLIC_PROCESS	RNA splicing	Gene expression and protein translation
GO_NUCLEAR_EXPORT	RNA splicing	Gene expression and protein translation
GO_MRNA_SPLICE_SITE_SELECTION	RNA splicing	Gene expression and protein translation
GO_NUCLEAR_TRANSPORT	RNA splicing	Gene expression and protein translation
GO_POSITIVE_REGULATION_OF_RNA_SPLICING	RNA splicing	Gene expression and protein translation
GO_NUCLEOBASE_CONTAINING_COMPOUND_TRANSPORT	RNA splicing	Gene expression and protein translation
REACTOME_TRANSPORT_OF_MATURE_TRANSCRIPT_TO_CYTOPLASM	RNA splicing	Gene expression and protein translation
GO_MRNA_METABOLIC_PROCESS	RNA splicing	Gene expression and protein translation
GO_NEGATIVE_REGULATION_OF_MRNA_SPLICING_VIA_SPLICEOSOME	RNA splicing	Gene expression and protein translation
GO_REGULATION_OF_MRNA_PROCESSING	RNA splicing	Gene expression and protein translation
GO_NEGATIVE_REGULATION_OF_MRNA_PROCESSING	RNA splicing	Gene expression and protein translation
GO_RNA_EXPORT_FROM_NUCLEUS	RNA splicing	Gene expression and protein translation
GO_POSITIVE_REGULATION_OF_MRNA_SPLICING_VIA_SPLICEOSOME	RNA splicing	Gene expression and protein translation
GO_REGULATION_OF_MRNA_SPLICING_VIA_SPLICEOSOME	RNA splicing	Gene expression and protein translation
GO_RNA_SPLICING	RNA splicing	Gene expression and protein translation
GO_ESTABLISHMENT_OF_RNA_LOCALIZATION	RNA splicing	Gene expression and protein translation
GO_NEGATIVE_REGULATION_OF_RNA_SPLICING	RNA splicing	Gene expression and protein translation
REACTOME_RNA_POLYMERASE_II_TRANSCRIPTION_TERMINATION	RNA splicing	Gene expression and protein translation
REACTOME_MRNA_SPLICING	RNA splicing	Gene expression and protein translation
GO_MRNA_CIS_SPLICING_VIA_SPLICEOSOME	RNA splicing	Gene expression and protein translation
GO_POSITIVE_REGULATION_OF_MRNA_PROCESSING	RNA splicing	Gene expression and protein translation
GO_MRNA_3_END_PROCESSING	RNA splicing	Gene expression and protein translation
GO_ALTERNATIVE_MRNA_SPLICING_VIA_SPLICEOSOME	RNA splicing	Gene expression and protein translation
GO_REGULATION_OF_RNA_SPLICING	RNA splicing	Gene expression and protein translation
GO_POSITIVE_REGULATION_OF_RNA_METABOLIC_PROCESS	RNA splicing	Gene expression and protein translation
GO_REGULATION_OF_NUCLEOBASE_CONTAINING_COMPOUND_METABOLIC_PROCESS	RNA splicing	Gene expression and protein translation
GO_RNA_LOCALIZATION	RNA splicing	Gene expression and protein translation
KEGG_SPLICEOSOME	RNA splicing	Gene expression and protein translation
GO_RNA_SPLICING_VIA_TRANSESTERIFICATION_REACTIONS	RNA splicing	Gene expression and protein translation
GO_REGULATION_OF_TRANSLATIONAL_INITIATION	Translation	Gene expression and protein translation
GO_RIBOSOME_BIOGENESIS	Translation	Gene expression and protein translation
GO_MATURATION_OF_LSU_RRNA	Translation	Gene expression and protein translation
GO_NCRNA_METABOLIC_PROCESS	Translation	Gene expression and protein translation
GO_RRNA_MODIFICATION	Translation	Gene expression and protein translation
REACTOME_RRNA_MODIFICATION_IN_THE_NUCLEUS_AND_CYTOSOL	Translation	Gene expression and protein translation
GO_RIBOSOMAL_SMALL_SUBUNIT_BIOGENESIS	Translation	Gene expression and protein translation
GO_MATURATION_OF_SSU_RRNA	Translation	Gene expression and protein translation
GO_RRNA_METABOLIC_PROCESS	Translation	Gene expression and protein translation
GO_RIBONUCLEOPROTEIN_COMPLEX_BIOGENESIS	Translation	Gene expression and protein translation
GO_RIBOSOMAL_LARGE_SUBUNIT_BIOGENESIS	Translation	Gene expression and protein translation
GO_NCRNA_PROCESSING	Translation	Gene expression and protein translation
PID_RANBP2_PATHWAY	Protein localization	Gene expression and protein translation
GO_INCLUSION_BODY_ASSEMBLY	Protein localization	Gene expression and protein translation
GO_REGULATION_OF_INCLUSION_BODY_ASSEMBLY	Protein localization	Gene expression and protein translation
GO_DEMETHYLATION	Epigenetic regulation	Gene expression and protein translation
GO_POSITIVE_REGULATION_OF_POSTTRANSCRIPTIONAL_GENE_SILENCING	Epigenetic regulation	Gene expression and protein translation
GO_RNA_DESTABILIZATION	RNA destabilization	Gene expression and protein translation
GO_NEGATIVE_REGULATION_OF_CELLULAR_AMIDE_METABOLIC_PROCESS	RNA destabilization	Gene expression and protein translation
GO_POSITIVE_REGULATION_OF_TRANSCRIPTION_BY_RNA_POLYMERASE_I	Transcription	Gene expression and protein translation
GO_POSITIVE_REGULATION_OF_DNA_TEMPLATED_TRANSCRIPTION_ELONGATION	Transcription	Gene expression and protein translation
GO_MRNA_MODIFICATION		Gene expression and protein translation
PID_TELOMERASE_PATHWAY	Cell cycle
