# Supplementary material for: Senescence atlas reveals an aged-like inflamed niche that blunts muscle regeneration
Source: Nature. 2022 Dec 21;613(7942):169–78. doi: 10.1038/s41586-022-05535-x (PMC9812788; doi:10.1038/s41586-022-05535-x)
Supplement: Supplementary file 17 — Source Data Extended Data Fig. 9 [file 41586_2022_5535_MOESM17_ESM.xlsx]

## Sheet: ED 9c
Age	Day	Cell	Comparison	MGI_symbol	Entrez_ID	Ensembl_ID	Log2FoldChange(DESeq2)	Padj(DESeq2)	Padj(Enrichr)	Z-score(Enrichr)	Pvalue(IPA)	Z-score(IPA)	Bias(IPA)	Activity(Preliminary)	Z-score(Expr)	TF_function	TF_function(Imputed)	Motif(ATACseq)	numberTargetSeq_UP	numberTargetSeq_DOWN	Z-score(ATACseq)	Activity(ATACseq)	Validation(ATACseq)	Activity(Final)	Trust(Final)	Class	TF_targets_UP(combined)	TF_targets_DOWN(combined)	Secreted(%)	Secreted_genes	SASP_GOMF_pval	SASP_GOMF_padj
Y	3	M	Y3MSen_vs_Y3MNSen	Rela	19697	ENSMUSG00000024927	-1.45531	2.66118e-10	1.51467e-06	-2.13809	0.000888	-2.791	#N/A	Inhibited	-5.43666	Activator	Activator	NFkB-p65(RHD)/GM12787-p65-ChIP-Seq(GSE19485)/Homer | NFkB-p65-Rel(RHD)/ThioMac-LPS-Expression(GSE23622)/Homer	174.5	170	0.242448	Unknown	#N/A	Inhibited	5	transcription factor	Actn4,Actr3,Agpat3,Ap1b1,Ap4e1,Apoe,Arhgdib,Arpc2,Atp2c1,Aup1,Becn1,Birc5,Blvra,Bnip3l,Cage1,Calm2,Casp8,Ccdc124,Ccl2,Ccl3,Cd14,Cd164,Cd48,Cd79a,Chst7,Cnpy3,Commd3,Cryz,Ctsb,Cyp20a1,Eif5a,Erap1,Fcgrt,Fosb,Gch1,Gdpd5,Gpn1,Hmox1,Htra2,Ica1,Icam1,Icam2,Ifnb1,Igf1,Ighm,Il1a,Itgb2,Jun,Lat2,Lcp1,Lman1,Ltc4s,Mettl21a,Mgmt,Mif,Ms4a1,Myl12a,Nbn,Nde1,Ninj1,Park7,Parp1,Pfkm,Pfn1,Pkm,Plau,Prdx6,Ptbp1,Ptpn6,R…	Abcb1b,Abcc4,Ahr,Alcam,Anp32e,Ap1g1,Arl5b,Atad2b,Azin1,Bach2,Baz1a,Bcl2l1,Bcl3,Bhlhe40,Birc2,Birc3,Bmp2k,Btg1,C3,Ccdc97,Ccnl1,Ccr7,Cd44,Cd74,Cd80,Cd83,Cdk13,Cdkn1b,Cebpb,Cemip2,Cflar,Ciita,Cited2,Cnot1,Col1a2,Creb1,Cxcr4,Cyld,Dennd3,Dennd4a,Dock10,Dusp1,Dusp2,Ehd1,Epb41l2,Epc1,Ern1,Etv6,Fam129a,Fgf2,Fus,Gas5,Gatad2b,Gpbp1,Gpbp1l1,Gpr132,Grk5,Gtpbp2,Hivep1,Hnrnph3,Hsp90ab1,Ier5,Ikbkb,Il1b,Il21r,Il…	0.218391	Mif,Ccl3,Ctsb,Plau,Tgfb1,Apoe,Ccl2,Cd14,Icam1,Ifnb1,Igf1,Il1a,Serpine2,Tnf,Erap1,Pkm,Fcgrt,Lman1,Pfn1	Cytokine (Mif, Ifnb1, Il1a, Tnf) P-value = 0.009329	#N/A
G	3	S	G3SSen_vs_G3SNSen	Myc	17869	ENSMUSG00000022346	-2.30011	2.20639e-10	1.14235e-25	-6.35001	2.39e-29	-6.387	#N/A	Inhibited	-10.2172	Activator	Activator	#N/A	#N/A	#N/A	#N/A	#N/A	#N/A	Inhibited	5	transcription factor	Abca1,Abcc3,Abhd17b,Acod1,Acss1,Actn1,Aebp2,Akap12,Alcam,Anapc13,App,Arf3,Arf6,Arhgap25,Arl6ip1,Asprv1,Atf5,Atp13a2,Atp6v0b,Atp6v1d,B3galt6,Bcl2l1,Bcl2l11,Bcl6,Bdnf,Bhlhe40,Camk2n1,Capns1,Casp1,Cbx4,Ccdc6,Ccl6,Ccnd2,Cd274,Cd44,Cd48,Cd55,Cd86,Cdh1,Cebpa,Cebpb,Cebpd,Celsr3,Cflar,Cited2,Cltc,Clu,Col14a1,Col1a1,Col1a2,Col2a1,Col3a1,Col5a1,Col5a2,Col6a3,Col8a1,Colgalt1,Cox6a1,Cox6b1,Cpd,Crabp2,Creb3l4…	Aatf,Abce1,Abcf2,Abhd14a,Acad9,Acat1,Acot7,Actn4,Acy1,Adk,Adsl,Aen,Afmid,Agpat5,Aimp2,Ak2,Aldh18a1,Aldoa,Alg8,Ampd2,Anapc1,Anapc5,Ankmy2,Anxa6,Ap3m1,Apex1,Arhgap1,Arhgap22,Arhgdia,Asns,Aspscr1,Atad3a,Atic,Atm,Atxn2l,Aup1,Aurka,Aurkb,B3galnt2,Bckdha,Bin1,Bms1,Bop1,Bora,Brca1,Brix1,Btf3l4,Bub1,Bub1b,Bysl,Bzw2,C1qbp,Cacybp,Cad,Capn2,Caprin1,Casp3,Cav1,Ccdc115,Ccdc47,Ccdc86,Ccna2,Ccnb1,Ccnb2,Ccnd1,Cc…	0.205993	Clu,Col1a1,Col3a1,Col5a2,Ecm1,Fn1,Timp1,Timp2,Col1a2,Col5a1,Fbln5,Fbn1,Fbn2,Sparc,Tnc,Vegfa,Col14a1,Col2a1,Col6a3,F2,Fabp5,Fgf5,Fstl1,Itm2b,Lamb2,Lox,Nampt,Ngf,Npy,Serpine1,Tgfb2,Thbs1,Thbs2,Wnt5a,App,Bdnf,Col8a1,Cspg4,Ctsc,Cxcl10,Dbi,Edn1,Frzb,Ggh,Inhba,Itgbl1,Mgp,S100a10,Sfrp1,Spp1,Ccl6,Cstb,Lamp2,Pam,S100a6	Extracellular matrix constituent (Col1a1, Col3a1, Col5a2, Ecm1, Fn1, Col1a2, Col5a1, Fbln5, Fbn2, Sparc, Tnc, Col14a1, Col2a1, Col6a3, Lamb2, Col8a1, Mgp) P-value = 5.8e-05	Extracellular matrix constituent (Col1a1, Col3a1, Col5a2, Ecm1, Fn1, Col1a2, Col5a1, Fbln5, Fbn2, Sparc, Tnc, Col14a1, Col2a1, Col6a3, Lamb2, Col8a1, Mgp) P-adjusted = 0.000759
G	3	S	G3SSen_vs_G3SNSen	Spi1	20375	ENSMUSG00000002111	1.97335	0.0263883	3.27956e-15	3.35659	3.66e-11	6.342	#N/A	Activated	5.01925	Activator	Activator	#N/A	#N/A	#N/A	#N/A	#N/A	#N/A	Activated	5	transcription factor	Abcg1,Abracl,Acap2,Acp5,Acpp,Actr2,Adgre1,Ahnak,Aif1,Alox5ap,Ankrd13a,Ankrd44,Apbb1ip,Arap1,Arf6,Arhgap25,Arid3a,Arl6ip1,Arpc3,Atp6v1a,Atp6v1d,Atxn7l1,B2m,Bcl2l1,Bcl2l11,Bcl6,Bfsp1,Bhlhe40,Birc3,Blnk,Bst1,Btg1,C1qc,C3ar1,Cab39,Cbfa2t3,Ccl17,Ccnd2,Ccr1,Ccr7,Cd14,Cd300a,Cd53,Cd79b,Cd84,Cdkn1c,Cebpa,Cebpb,Celf2,Cfp,Churc1,Cited2,Clec10a,Clta,Cmpk2,Colgalt1,Commd6,Cox14,Cox16,Cox6a1,Cpeb2,Csf1r,Csf2r…	Aar2,Actr1a,Adsl,Aldoa,Anapc4,Ap1m1,Ap2m1,Ap4e1,Arhgap1,Arhgef2,Aste1,Btrc,Bub3,Capza1,Cc2d1b,Ccna2,Ccnb1,Ccnb2,Ccnd1,Ccnd3,Ccne2,Ccng1,Cct4,Cd82,Cdc16,Cdca5,Cdk2,Cdk4,Cdk5rap3,Clasrp,Cldnd1,Clpp,Cnot8,Cnpy3,Cog4,Crcp,Cs,Cwc22,Dcps,Dctn5,Ddx39b,Dnajc9,Dohh,Dtl,Dus3l,E2f4,Eef1g,Eif2b2,Eif3m,Eif4a1,Elovl1,Elp2,Exoc7,Exosc4,Fanci,Farsb,G3bp1,G6pc3,Gars,Gnai3,Gorasp2,Gpaa1,Gpd2,Gtf3a,Gtpbp4,Hat1,Hibc…	0.0905797	Igfbp4,Mmp2,Acpp,C1qc,Ccl17,Cd14,Cfp,Il18,Il1b,Il1rn,Il4,Isg15,Metrnl,Osm,Pf4,Pi16,B2m,Ctsz,Cxcl10,Emilin2,Il1r2,Ly96,Spp1,Ctsk,Ctss	Cytokine (Il18, Il1b, Il1rn, Isg15, Spp1) P-value = 0.004459	#N/A
Y	3	S	Y3SSen_vs_Y3SNSen	Myc	17869	ENSMUSG00000022346	-0.648709	0.0148192	3.6889e-14	-4.42635	5.72e-27	-6.882	#N/A	Inhibited	-3.29293	Activator	Activator	#N/A	#N/A	#N/A	#N/A	#N/A	#N/A	Inhibited	5	transcription factor	Acat1,Acta1,Adamts1,Akap12,Aopep,Araf,Atp6v1f,Bcl6,Bin1,Bmper,Cast,Ccnd2,Ccnd3,Cd47,Cdh1,Cdkn1a,Clec3b,Clu,Cnp,Col14a1,Col1a1,Col1a2,Col3a1,Col4a1,Col4a2,Col5a1,Col5a2,Col6a3,Col8a1,Cox6b1,Cryab,Cspg4,Csrp2,Cxcl10,Cyfip2,Dbi,Dbn1,Dusp2,Ecm1,Ephb3,F3,Fabp4,Fap,Farp1,Fbln2,Fbln5,Fcgrt,Fech,Fkbp11,Fxr1,Fxyd1,Gaa,Gadd45a,Gadd45b,Gadd45g,Gamt,H19,Hivep2,Hspa1b,Hspb1,Icam1,Ier3,Impact,Inhba,Irf4,Irf7,I…	Abce1,Abcf2,Acly,Actb,Adarb1,Adk,Ak2,Aldh18a1,Amd1,Anxa6,Arhgap22,Asns,Atad3a,Bclaf1,Bop1,Brd2,Brix1,Bub1,Bub1b,Bzw2,Cad,Capn2,Caprin1,Ccna2,Ccne2,Ccnt2,Cct3,Cct4,Cct5,Cct6a,Cdc20,Cdc25a,Cdca5,Cdca7,Cdk2,Cdk6,Cks1b,Cpt1a,Ctnnb1,Cyp26a1,Dctpp1,Ddx18,Ddx21,Ddx3x,Ddx54,Dhx15,Dido1,Dkc1,Dnph1,Ebna1bp2,Ecsit,Eftud2,Eif3e,Eif4a1,Eif4g1,Eif5a,Emg1,Etf1,Ewsr1,Exosc2,Exosc8,Ezr,Fbl,Flna,Fpgs,Fubp1,Gar1,Ga…	0.279412	Clu,Col1a1,Col3a1,Col5a2,Ecm1,Lum,Timp1,Timp2,Col1a2,Col4a1,Col4a2,Col5a1,Fbln2,Fbln5,Plau,Sparc,Tnc,Clec3b,Col14a1,Col6a3,F3,Fap,Icam1,Itm2b,Lox,Ngf,Serpine2,Thbs1,Thbs2,Adamts1,Bmper,Col8a1,Cspg4,Cxcl10,Dbi,Inhba,Itgbl1,Fcgrt	Extracellular matrix constituent (Col1a1, Col3a1, Col5a2, Ecm1, Lum, Col1a2, Col4a1, Col4a2, Col5a1, Fbln2, Fbln5, Sparc, Tnc, Col14a1, Col6a3, Bmper, Col8a1) P-value = 0 / Adhesion molecule (Icam1, Thbs2, Itgbl1) P-value = 0.043081	Extracellular matrix constituent (Col1a1, Col3a1, Col5a2, Ecm1, Lum, Col1a2, Col4a1, Col4a2, Col5a1, Fbln2, Fbln5, Sparc, Tnc, Col14a1, Col6a3, Bmper, Col8a1) P-adjusted = 2e-06
G	7	F	G7FSen_vs_G7FNSen	Spi1	20375	ENSMUSG00000002111	3.49724	0.00805119	9.14686e-05	1.38675	4.15e-11	4.613	#N/A	Activated	3.10438	Activator	Activator	PU.1(ETS)/ThioMac-PU.1-ChIP-Seq(GSE21512)/Homer	1805	502	27.1282	Activated	TRUE	Activated	5	transcription factor	Acp5,Alox5ap,Atp6v1d,Blnk,Brk1,Bst1,C1qc,C3ar1,Ccr1,Cd14,Cd180,Cd300a,Cd37,Cd53,Cd68,Cd84,Cdkn1c,Cfp,Clec10a,Colgalt1,Csf1r,Csf2rb,Ctsk,Ctss,Ctsz,Cxcl10,Cxcl9,Cybb,Dock2,Elovl5,Emilin2,Fcgr2b,Hcls1,Hcst,Hhex,Hk3,Ifi44,Il1b,Il7r,Inpp5d,Isg15,Itgav,Itgb2,Lamp1,Laptm5,Lcp2,Lpcat2,Lpxn,Lst1,Ly96,Mmp2,Mrc1,Mx2,Nceh1,Ncf4,Nckap1l,Osm,Pik3cd,Plek,Prr13,Ptprc,Rgs1,Samsn1,Scimp,Shisa5,Slamf6,Spi1,Stap1,St…	Acta2,Actr1a,Bambi,Ccna2,Ccnb2,Ccnd1,Cd82,Cdk1,Cdkn1a,Cdkn2aip,Cmtr2,Ddx55,Eif4a1,Fos,Icam1,Id3,Ier2,Itga5,Ivns1abp,Junb,Kif20b,Lmna,Map3k8,Myc,Nop2,Pes1,Pgk1,Pim3,Plxna2,Pold1,Por,Sf1,Stat3,Tacc3,Thop1,Tnfrsf1a,Tob2,Trip10,Txnrd3,Uspl1	0.191781	Mmp2,C1qc,Cd14,Cfp,Il1b,Isg15,Osm,Ctsz,Cxcl10,Cxcl9,Emilin2,Ly96,Ctsk,Ctss	Complement component (C1qc, Cfp) P-value = 0.049971	#N/A
G	3	M	G3MSen_vs_G3MNSen	Ar	11835	ENSMUSG00000046532	1.37575	0.565806	0.00706767	2.33333	0.000185	3.49	bias	Activated	10.6305	Activator	Activator	ARE(NR)/LNCAP-AR-ChIP-Seq(GSE27824)/Homer	149	0	12.2066	Activated	TRUE	Activated	5	transcription factor	4930486L24Rik,Abca1,Ackr3,Adamts12,Aff3,Akap12,Aldh1a1,Amotl1,Ank2,Ank3,Ankrd55,Arg1,Armc9,Atl1,Atm,Bard1,Birc5,Bmp4,Bnc2,Boc,Bpgm,Cables1,Cacna1a,Calu,Cav1,Ccl11,Ccl2,Cdh11,Cdh13,Cep89,Chrna1,Cmbl,Cntln,Col3a1,Col4a1,Col4a5,Col6a3,Cpq,Creb3l1,Csrp2,Ctso,Cxcl1,Cxcl12,Dars,Ddc,Des,Dhrs3,Dio2,Dlg5,Dnm3,Ebf2,Ednra,Egfr,Egr1,Enox1,Epha7,Epn2,Etv1,Ext2,Eya2,Fam13c,Fam171a1,Fam174b,Fam189a2,Fbn2,Fermt2…	Abcc1,Appbp2,Atp2b1,Basp1,Baz2b,Brd4,Camkk2,Chst11,Ctnnd2,Dock5,Etnk1,Etv6,Fam107b,Fem1c,Gsr,Kcmf1,Limd1,Mdfic,Mef2d,Ppil4,Ppp1r12a,Prdm1,Prkcd,Rad21,Rassf3,Samsn1,Slc25a36,Slc35c1,Slc7a11,Syk,Tbc1d4,Thbs1,Tiam1,Trim33,Txnrd1,Urb2,Uvrag	0.248756	Col3a1,Igfbp5,Plat,Calu,Col4a1,Cxcl1,Fbn2,Igf2,Igfbp3,Plau,Pltp,Tnfrsf11b,Bmp4,Ccl11,Ccl2,Col6a3,Cpq,Cxcl12,Fgf7,Gas6,Gdnf,Hmcn1,Igf1,Il1r1,Inhbb,Lamc1,Penk,Pros1,Serpine1,Tgfb2,Tnfsf11,Wnt5a,Adamts12,Col4a5,Lepr,Lrrc17,Ntn1,Ptn,Sfrp1,Spp1,4930486L24Rik,Arg1,Cdh13,Ctso,Enox1,Fgfr2,Lman1,Ptgis,Rarres1,Retnla	Growth factor (Igfbp5, Cxcl1, Igf2, Igfbp3, Bmp4, Fgf7, Gdnf, Igf1, Inhbb, Tgfb2, Ptn, Sfrp1) P-value = 0.006131 / Receptor (Tnfrsf11b, Hmcn1, Il1r1, Lepr, Cdh13, Fgfr2) P-value = 0.046167	#N/A
Y	3	F	Y3FSen_vs_Y3FNSen	Cebpb	12608	ENSMUSG00000056501	1.76657	0.000530487	0.00945606	#NUM!	3.33e-08	3.909	#N/A	Activated	3.31295	Activator	Activator	CEBP(bZIP)/ThioMac-CEBPb-ChIP-Seq(GSE21512)/Homer | CEBP:AP1(bZIP)/ThioMac-CEBPb-ChIP-Seq(GSE21512)/Homer	0	152.5	-12.3491	Inhibited	FALSE	Contradictory	4	transcription factor	Aldh1a1,Aldh1a2,Antxr1,Bdnf,C3,Cebpb,Col1a2,Cp,Csf1r,Cxcl10,Cxcl2,Dapk1,Dbi,Dcn,Efnb2,Fas,Fn1,Fzd1,Gas1,Gpr153,Hipk3,Hp,Hsd11b1,Ifit3,Igf1,Igfbp4,Il1a,Il6,Irf2,Lamc1,Lbp,Lsm14a,Ly96,Mgp,Mmp3,Neat1,Nr1h3,Odc1,Ptgs1,Ptgs2,Ptp4a1,Rgs4,Rhoq,Rpl23,Saa3,Sat1,Sbsn,Sh2b2,Sqor,Star,Timp4,Tnfaip6,Ugp2,Vcan,Xdh,Ybx3	Aars,Abcb1b,Acta2,Actb,Asns,Ccnb2,Cdt1,Chac1,Ctnnb1,Dhcr7,Fos,Gars,Got1,Hspa9,Iars,Jun,Mars,Nars,Pdk4,Plac1,Sgk1,Spp1,Tars,Trib3,Xbp1,Yars	0.428571	Igfbp4,Dcn,Fn1,Col1a2,Cxcl2,Hp,Mmp3,C3,Fas,Igf1,Il1a,Lamc1,Lbp,Bdnf,Cp,Cxcl10,Dbi,Il6,Ly96,Mgp,Saa3,Timp4,Tnfaip6,Xdh	#N/A	#N/A
Y	3	M	Y3MSen_vs_Y3MNSen	Stat3	20848	ENSMUSG00000004040	-2.19772	1.93888e-29	0.0135117	-2.44949	8.66e-05	-1.705	#N/A	Inhibited	-2.90641	Activator	Activator	Stat3(Stat)/mES-Stat3-ChIP-Seq(GSE11431)/Homer | Stat3+il21(Stat)/CD4-Stat3-ChIP-Seq(GSE19198)/Homer	364	297.5	2.58557	Activated	FALSE	Contradictory	4	transcription factor	Angpt2,Apbb2,Arg1,Becn1,Birc5,Bnip3l,C5ar1,Casp1,Ccl2,Ccl8,Ccnb1,Ccrl2,Cd9,Cdh5,Cdk1,Ceacam1,Cep70,Chd9,Cops5,Crot,Ctsb,Cxcr3,Ddx59,Ect2,Eme1,Etv5,Fcer1g,Glipr1,Gnpda1,Hmox1,Icam1,Ifi202b,Ifit2,Ifit3,Ifnb1,Ihh,Il1a,Itgb2,Itgb6,Klhl6,Ldha,Maf,Mmp12,Mras,mt-Co1,mt-Nd1,mt-Nd4,mt-Nd5,Myog,Naprt,Ndfip1,Nrp1,Osbpl1a,Pdia4,Pgk1,Phb,Plau,Plaur,Plcl2,Ptk2,Ptpn6,Rab31,Ralgds,Serpine2,Skp2,Slamf1,Spi1,Ssbp4…	Ahr,Arl13b,Bak1,Bcl2l1,Bcl2l11,Bcl3,Bcl6,Bmf,Cbx4,Ccdc88a,Ccnd2,Ccr5,Cd44,Cd74,Cd80,Cdk19,Cdkn1b,Cebpa,Cebpb,Cebpd,Cers6,Cflar,Ciita,Cmas,Col1a2,Col5a1,Creb1,Cxcr4,Cxcr5,Dpp4,Dusp5,Eif1,Emp1,Etv6,Ezh2,Fasn,Ffar2,Fgl2,Flrt3,Flt1,Gigyf1,Gls,Gpr65,Hdac4,Hif1a,Hk2,Hp,Id2,Il1b,Il2ra,Il6,Il6st,Ino80,Jak2,Junb,Kat2b,Kdr,Klrk1,Kpna4,Map3k1,Mcl1,Mllt6,Mxi1,Nampt,Ndrg1,Neurl3,Nfat5,Nfkb1,Nfkb2,Nfkbiz,Npm1,…	0.265823	Ctsb,Mmp12,Plau,Plaur,Tgfb1,Ccl2,Ccl8,Icam1,Ifnb1,Il1a,Serpine2,Tnf,Tnfsf10,Angpt2,Cd9,Ihh,Pdia4,Arg1,Ndfip1,Pgk1,Sulf2	Cytokine (Ifnb1, Il1a, Tnf, Tnfsf10) P-value = 0.013467	#N/A
G	3	S	G3SSen_vs_G3SNSen	Cebpb	12608	ENSMUSG00000056501	4.94171	3.05137e-09	0.00424089	#NUM!	5.82e-05	5.356	#N/A	Activated	4.44649	Activator	Activator	#N/A	#N/A	#N/A	#N/A	#N/A	#N/A	Activated	4	transcription factor	Ablim2,Adh7,Alox5ap,Antxr1,App,Bcl2l1,Bcl6,Bdnf,Bhlhe40,Cbx4,Ccl2,Ccnd2,Ccr5,Cd14,Cebpa,Cebpb,Clec4e,Col1a1,Col1a2,Cotl1,Csf1r,Csf3r,Cxcl10,Cxcl2,Cxcr4,Dab2,Dapk1,Dbi,Ddit3,Dram1,Dusp16,Edil3,Efnb2,Elmsan1,Epha7,Fn1,Fzd1,Gas1,Gpr153,Gsk3b,Gtpbp2,Has2,Hp,Ier3,Ifit2,Ifit3,Ifitm3,Igf1,Igfbp4,Ikbke,Il18bp,Il1b,Il1rn,Il3ra,Il4,Inmt,Irak3,Irf2,Isg20,Lbp,Ldlr,Lgmn,Lonrf1,Ly96,Map3k8,Mbp,Mgp,Mmp10,Mmp11,…	Aars,Abcf2,Abhd11,Asns,Atm,Brca1,Btf3l4,Ccdc47,Ccna2,Ccnb2,Ccnd1,Cdc25c,Cdc45,Cdc6,Cdkn2b,Cdt1,Cul2,Dhfr,Eif4a1,Eri1,Gars,Herpud1,Hmga1,Hnrnpf,Hsd11b1,Hsf1,Hspa8,Hspa9,Iars,Krt18,Mars,Mcm3,Mllt11,Msh2,Mthfd1l,Mybl2,Myc,Ogt,Sart3,Smarcad1,Syncrip,Tars,Tbl1x,Trib3,Usp33,Wdr74,Xbp1,Xrcc5,Yars	0.298077	Igfbp4,Col1a1,Fn1,Col1a2,Cxcl2,Hp,Mmp3,Ccl2,Cd14,Edil3,Igf1,Il18bp,Il1b,Il1rn,Il4,Lbp,Mmp10,Tac1,App,Bdnf,Cxcl10,Dbi,Ldlr,Ly96,Mgp,Mmp11,Saa3,Spp1,Tnfaip6,Wfdc18,Xdh	Chemokine (Cxcl2, Ccl2, Cxcl10, Saa3) P-value = 0.022683	#N/A
G	3	S	G3SSen_vs_G3SNSen	Klf4	16600	ENSMUSG00000003032	2.68837	4.59619e-06	6.55916e-05	1.41421	0.0429	3.987	#N/A	Activated	0.840941	Unknown	Activator	#N/A	#N/A	#N/A	#N/A	#N/A	#N/A	Activated	4	transcription factor	Ackr3,Acod1,Acp5,Actn1,Adgre1,Adipor2,Agfg1,Aif1,Akap12,Alcam,Anapc13,Ankrd13a,Apoe,Arid3a,Arl5b,Arl8a,Asprv1,Atf3,Atp5e,Atraid,B4galt5,Bcl2l1,Bdnf,Blvrb,Calm3,Camk1d,Ccl2,Ccn3,Ccnd2,Cd109,Cd14,Cd44,Cd55,Cdh1,Cdkn1c,Cdr2,Cebpa,Chmp2a,Cipc,Cited2,Clec10a,Cltc,Cmc1,Col1a1,Col8a1,Crabp2,Crip1,Crtap,Csf1r,Csnk1g2,Cst3,Cstb,Cxcl12,Cyb5a,Dpysl2,Dram2,Dst,Dusp5,Dync1i2,Ebf1,Efnb2,Etv1,F2rl1,Fabp5,Farp1,…	Actg1,Actr8,Adh5,Afmid,Agk,Agpat5,Anapc2,Anln,Ap1m1,Arhgap1,Arhgap22,Asns,Atad3a,B4galt3,Bcat2,Bccip,Bckdha,Bub1b,Casp3,Cc2d1b,Ccnb1,Ccnd1,Cct4,Cct6a,Cd82,Cdca7,Cdk4,Cdkn2b,Cdkn2c,Cenpl,Cers2,Chchd4,Clpb,Clptm1,Cnbp,Cnn3,Cnot7,Cnot8,Cobll1,Cops6,Coq4,Coro1c,Crbn,Csrp1,Cyp26a1,Dars2,Dcps,Dctd,Dgka,Dhps,Dis3l2,Dsn1,Dtl,Ecsit,Ect2,Eif4a1,Eif4a2,Eno1,Epb41l5,Eya1,Foxm1,Fscn1,Gapdh,Gtpbp6,Herc4,Hnrnpa…	0.179894	Col1a1,Fn1,Igfbp5,Cst3,Tnc,Vegfa,Apoe,Ccl2,Cd14,Cxcl12,Fabp5,Fgf5,Hbegf,Il6st,Scube3,Serpine1,Sod3,Spint1,Tgfb2,Thbs1,Wnt5a,Bdnf,Cd109,Col8a1,Crtap,Frzb,Inhba,Sfrp1,Spp1,Ccn3,Cstb,Flrt2,Sulf2,Tpt1	Growth factor (Igfbp5, Vegfa, Fgf5, Hbegf, Tgfb2, Thbs1, Bdnf, Inhba, Sfrp1, Ccn3) P-value = 0.002525 / Enzyme regulator (Cst3, Serpine1, Spint1, Cd109, Cstb) P-value = 0.034377	Growth factor (Igfbp5, Vegfa, Fgf5, Hbegf, Tgfb2, Thbs1, Bdnf, Inhba, Sfrp1, Ccn3) P-adjusted = 0.032831
G	3	S	G3SSen_vs_G3SNSen	E2f4	104394	ENSMUSG00000014859	-1.76628	0.000113462	2.56725e-24	-6.18123	1.04e-15	0.183	#N/A	Inhibited	-14.1171	Activator	Activator	#N/A	#N/A	#N/A	#N/A	#N/A	#N/A	Inhibited	4	transcription factor	Anapc11,Atp5j2,Bcl2l11,Casp4,Cklf,Dcp2,Epas1,Fhod1,Foxd3,Fus,Hnrnpa0,Hnrnpul2,Hp,Ier5,Ing2,Luc7l2,Mcl1,Mepce,Mrps18c,Myo9b,Pim1,Ppp1r13b,Pttg1,Rb1,Rmi2,Rps20,Scaf4,Serpine1,Sfpq,Sfrp1,Srsf2,Tmem258,Tor1aip1,Tra2a,Vps29,Wnk1,Zbtb8os,Zfp91	Adss,Afmid,Aldoa,Alg8,Anapc5,Anln,Anp32e,Asf1b,Atad2,Atad5,Atm,Aurka,Aurkb,Becn1,Bora,Brca1,Bub1,Bub1b,Bub3,C2cd3,Ccna2,Ccnb2,Ccnd1,Ccne2,Cd3eap,Cdc20,Cdc25c,Cdc45,Cdc6,Cdc7,Cdca2,Cdca3,Cdca4,Cdca5,Cdca7,Cdca8,Cdk2,Cdk5rap3,Cdkn2c,Cdt1,Cenpi,Cenpk,Cenpl,Cenpn,Cenpu,Cep57,Cep89,Chaf1a,Chaf1b,Chek1,Cherp,Chtf18,Ckap2,Ckap2l,Clspn,Cnpy3,Cog4,Cops3,Csde1,Dars2,Dck,Dclre1a,Dctn5,Ddb1,Ddx11,Ddx28,Ddx39…	0.131579	Hp,Serpine1,Sfrp1,Casp4,Cklf	#N/A	#N/A
G	3	S	G3SSen_vs_G3SNSen	Rela	19697	ENSMUSG00000024927	1.39761	0.00619101	0.0560821	2.33333	3.2e-06	5.114	#N/A	Activated	6.73575	Activator	Activator	#N/A	#N/A	#N/A	#N/A	#N/A	#N/A	Activated	4	transcription factor	Adamts5,Ahr,Aim2,Alcam,Alox5ap,Alpk2,Apoe,App,Arhgdib,Arl5b,Atad2b,B2m,Bach2,Bcl2l1,Bhlhe40,Birc3,Bmp2,Bmp2k,Bst2,Btg1,Btg2,Camk2d,Ccl2,Ccr7,Cd14,Cd28,Cd40,Cd44,Cd48,Cdh1,Cebpb,Cemip2,Cflar,Cited2,Cltc,Col1a1,Col1a2,Col2a1,Csf2,Cxcl10,Cxcl2,Cxcl3,Cxcr4,Cybb,Dbi,Ddit3,Dennd3,Dnmt3b,Dock10,Dock8,Dram1,Dusp2,Edn1,Elmo1,Eln,Epas1,Epb41l2,Fn1,Fosb,Fus,Gch1,Gpr132,Gsk3b,Gtpbp2,Has2,Hes1,Ier3,Ier5,Ifih1…	Actn4,Anp32e,Ap4e1,Arid5a,Atp2c1,Aup1,Becn1,Casp3,Cav1,Ccnd1,Cnot1,Cnpy3,Cttn,Ddx39b,Dnmt1,Dolk,Eef2,Eif2b4,Eif4a2,Eif5a,Fscn1,Gnpat,Gpbp1,Gphb5,Gpn1,Herpud1,Hmgb2,Hnrnpa1,Hsp90ab1,Htra2,Kat6a,Krt18,Mastl,Mat2a,Med22,Mfsd10,Myc,Myod1,Nbn,Nde1,Nolc1,Nup54,Parp1,Pfn1,Pkm,Plk1,Poglut1,Ppid,Prdx6,Ptbp1,Ptma,Rcc1,Rpl7l1,Sae1,Senp1,Sf3b1,Slc9a8,Smg9,Snx17,Srebf2,Thoc1,Tmem69,Uqcrc2,Usp37,Vcam1,Wdr4,Wra…	0.218391	Col1a1,Fn1,Ptx3,Col1a2,Csf2,Cxcl2,Mmp3,Tfpi2,Tnfrsf11b,Vegfa,Adamts5,Apoe,Bmp2,Ccl2,Cd14,Cd40,Col2a1,Cxcl3,Igf1,Il1b,Il1rn,Il4,Il6st,Isg15,Nampt,Tac1,App,B2m,Cxcl10,Dbi,Edn1,Eln,Il15ra,Saa3,Tgm2,Olr1,S100a6,Srgn	Chemokine (Cxcl2, Ccl2, Cxcl3, Cxcl10, Saa3) P-value = 0.00975 / Receptor (Tnfrsf11b, Cd14, Cd40, Il6st, Il15ra, Olr1) P-value = 0.013127	#N/A
G	3	S	G3SSen_vs_G3SNSen	Ets1	23871	ENSMUSG00000032035	1.09225	0.00881782	0.00798722	#NUM!	9.24e-07	3.619	#N/A	Activated	3.36364	Activator	Activator	#N/A	#N/A	#N/A	#N/A	#N/A	#N/A	Activated	4	transcription factor	Abi1,Actr2,Amdhd2,Anpep,Apoc2,Arhgdib,Arih1,Arl4c,Atp6v0d1,B4galt5,Bcl2l1,Casp1,Ccl2,Cd14,Cd44,Cd79b,Cited2,Cltc,Col1a2,Col2a1,Crk,Csf1r,Csf2,Diaph1,Ets1,Ets2,Fbxw11,Fli1,Fn1,Gtpbp2,Hcst,Hexa,Hpse,Hspb8,Id2,Ier3,Isg20,Itgam,Itgb2,Itgb3,Kbtbd7,Lair1,Lamp1,Lpxn,Mcl1,Mepce,Mgat5,Mir22hg,Mmp2,Mmp3,Msr1,Pf4,Pgm2l1,Pikfyve,Ptov1,Ptprn2,Runx3,Sec11c,Sell,Serpinb9b,Serpine1,Slamf6,Slc7a11,Snai1,Spi1,Spp1…	Arid5a,Brca1,Btrc,Cav1,Ccnd1,Ccnd3,Ccng1,Cdk2,Csde1,Cxxc1,Dnaja3,Dus3l,Eef1d,Fgfr4,Hsp90ab1,Hspa8,Ifrd2,Kat6a,Klhdc3,Mgme1,Mrpl9,Mus81,Myc,Mynn,Nat10,Ncln,Nop16,Parp1,Pkm,Plaa,Ppan,Prkab1,Sec23ip,Sh3gl1,Srd5a1,Srsf7,Tbc1d31,Tbl3,Tbp,Tyms,Usf1,Xrn2	0.227848	Fn1,Mmp2,Col1a2,Csf2,Mmp3,Vegfa,Ccl2,Cd14,Col2a1,Hpse,Pf4,Serpine1,Tgfb2,Anpep,Apoc2,Spp1,Tnfsf14,Mgat5	#N/A	#N/A
G	3	S	G3SSen_vs_G3SNSen	Cebpd	12609	ENSMUSG00000071637	1.93914	0.016354	0.0181977	#NUM!	2.14e-05	3.524	#N/A	Activated	-0.327561	Unknown	Unknown	#N/A	#N/A	#N/A	#N/A	#N/A	#N/A	Activated	4	transcription factor	Ablim2,Actn1,Aff1,Alox5ap,Amdhd2,Ankrd40,B4galt1,Bcl6,Bhlhe40,Bst2,Btg1,Btg2,C1rl,Cab39,Calm1,Cbx4,Ccl2,Cd14,Cebpb,Cebpd,Cflar,Chmp2a,Chpt1,Clgn,Clu,Cotl1,Csf1r,Csf3r,Ctdsp1,Ctsh,Cul3,Cxcl2,Cxcr4,Cyth1,Dbi,Dcaf10,Ddit3,Dnmt3b,Dpy19l4,Dram1,Elmsan1,Fam8a1,Fbxo11,Fbxw7,Fth1,Fus,Gng5,Gpr153,Hhex,Hif1a,Hp,Hsd17b11,Ier5,Igf1,Igfbp5,Ikbke,Il1b,Irf2,Isg20,Itgam,Klf3,Klf6,Krcc1,Ldlr,Lonrf1,Malat1,Map3k8,…	Aars,Abcf2,Actg1,Adh5,Adrm1,Anln,Arrdc3,Asns,Atl2,Atxn2l,Aup1,Aurka,Bag2,Bms1,Brca1,Bud13,Ccnb1,Ccnb2,Ccnd1,Ccng1,Cdc7,Clpb,Cnot7,Coq5,Cpsf6,Cul2,Cul4a,Dctn5,Dhps,Dkc1,Eef2,Eif4a1,Eif4a2,Eno1,Eri1,Fbl,Fbxo22,Fscn1,Gabpa,Gars,Gart,Haus4,Hmbs,Hmgb2,Hmgn2,Hnrnpa2b1,Hnrnpf,Htra2,Iars,Ift122,Ints5,Lias,Lrrc41,Mat2a,Mllt11,Mrps15,Mrps31,Mtf2,Mthfd1l,Mtmr9,Mto1,Myc,Myo1c,Ncaph2,Nde1,Nif3l1,Nol11,Nsl1,Nu…	0.157895	Clu,Igfbp5,C1rl,Cxcl2,Hp,Mmp3,Ccl2,Cd14,Igf1,Il1b,Nenf,Ngf,B4galt1,Dbi,Ldlr,Saa3,Ctsh,Tpt1	Chemokine (Cxcl2, Ccl2, Saa3) P-value = 0.024638	#N/A
G	3	S	G3SSen_vs_G3SNSen	Foxm1	14235	ENSMUSG00000001517	-1.48632	0.0207665	0.00160346	-1.41421	0.000226	-2.731	#N/A	Inhibited	-3.71992	Activator	Activator	#N/A	#N/A	#N/A	#N/A	#N/A	#N/A	Inhibited	4	transcription factor	Arl6ip1,Ccnd2,Cdh1,Cxcl12,Dyrk1a,Fzd1,Igf1,Il1rn,Lox,Mmp2,Nfkb1,Pttg1,Rela,Sfrp1,Snai1,Tgfbr2,Twist2,Ubald2,Vcan,Vegfa,Zeb2	Aurka,Aurkb,Bora,Bub1b,Cav1,Ccna2,Ccnb1,Ccnb2,Ccnd1,Ccne2,Cdc20,Cdc25c,Cdca2,Cdca8,Cdh2,Cdk2,Cdkn2c,Ckap2,Ckap2l,Foxm1,Fzr1,Gtse1,Hjurp,Hmgb2,Ipo7,Kif11,Kif20a,Kif20b,Kif23,Kpna2,Lbr,Ldha,Mcm8,Mki67,Myc,Mzt1,Nbn,Ncaph,Nek2,Nuf2,Nup37,Pgk1,Phf19,Plk1,Racgap1,Rnf26,Sephs1,Ska2,Skp2,Snai2,Tpx2,Troap,Xrcc1	0.333333	Mmp2,Vegfa,Cxcl12,Igf1,Il1rn,Lox,Sfrp1	Growth factor (Vegfa, Igf1, Sfrp1) P-value = 0.034009	#N/A
G	3	S	G3SSen_vs_G3SNSen	Irf8	15900	ENSMUSG00000041515	1.23763	0.0451431	0.000804321	#NUM!	2.95e-07	2.668	#N/A	Activated	7.08949	Activator	Activator	#N/A	#N/A	#N/A	#N/A	#N/A	#N/A	Activated	4	transcription factor	Adgre1,Aif1,Atf3,Atf7,B2m,Bank1,Bcl2l1,Bcl6,Blnk,Casp1,Ccl9,Ccr2,Ccr7,Cd14,Cd274,Cd40,Cd53,Cd86,Cebpa,Crem,Csf1r,Csf3r,Ctss,Cxcl16,Cybb,Dab2,Dapp1,Ddx58,Dtx3l,Epsti1,Erp29,Etv3,Gbp2,Ifih1,Ifit2,Ifit3,Il15,Il18,Il1b,Il4,Irf8,Isg15,Isg20,Itgam,Klf4,Klf6,Kynu,Lif,Lpxn,Lsp1,Ly86,Maf,Mafb,Map4k4,Mnt,Ms4a1,Msr1,Mx2,N4bp2l1,Parp14,Pmaip1,Ppfibp2,Psmb8,Psmb9,Psme2,Ptprj,Rfx4,Rnase4,Rtp4,Slc15a3,Socs7,Sta…	Alg9,Casp3,Dgka,Ercc6l,Hsp90ab1,Ide,Lsg1,Myc,Myo1c,Rad51b,Tk1,Usf1	0.175	Cd14,Cd40,Il15,Il18,Il1b,Il4,Isg15,Lif,Rnase4,B2m,Ccl9,Ly86,Ctss,Cxcl16	Cytokine (Il15, Il18, Il1b, Isg15, Ly86) P-value = 0.000245	Cytokine (Il15, Il18, Il1b, Isg15, Ly86) P-adjusted = 0.003187
G	3	S	G3SSen_vs_G3SNSen	E2f1	13555	ENSMUSG00000027490	-0.0362153	0.971288	6.48339e-16	-3.27327	3.82e-16	-3.757	#N/A	Inhibited	-8.82717	Activator	Activator	#N/A	#N/A	#N/A	#N/A	#N/A	#N/A	Inhibited	4	transcription factor	Acbd3,Acyp1,Adipor2,Apaf1,Arap1,Arl6ip1,Atp5l,Atp9b,Bcl2l1,Bcl2l11,Bloc1s1,Blvrb,Ccnd2,Cd44,Cebpa,Cflar,Chmp2a,Cited2,Col18a1,Col2a1,Colgalt1,Commd6,Cox16,Cox17,Crabp2,Csf2ra,Cyb5a,Ddit3,Diaph1,Edem3,Eif2ak2,Emc9,Eps8,Fam98b,Fbxo33,Fgd6,Fhod1,Foxo1,Fus,Fzd5,Gabarap,Galc,Gcg,Gm2a,Gns,H19,Hes1,Hif1a,Hspa1b,Idnk,Ier5l,Ifi202b,Inmt,Jade2,Kdm6b,Kit,Klf2,Lamp2,Lyn,Maf,Man2b1,Mcl1,Mcm9,Mgst1,Mmp16,Mmp3,…	Aar2,Acsl5,Actl6a,Actr1a,Actr1b,Adk,Adrm1,Aen,Ahcy,Aifm1,Ak2,Akap8l,Aldoa,Ankrd27,Ap1s1,Ap4e1,Atad2,Atad3a,Atad5,Atg4b,Atic,Atm,Aurka,Aurkb,Baz2a,Becn1,Bok,Brca1,Brms1l,Bub1b,Bub3,Cacybp,Cad,Casp3,Cav1,Ccna2,Ccnb1,Ccnb2,Ccnd1,Ccnd3,Ccne2,Cct2,Cct4,Cdc20,Cdc23,Cdc45,Cdc6,Cdca4,Cdca5,Cdca7l,Cdip1,Cdk2,Cdk4,Cdk5rap3,Cdkn2c,Cdt1,Cfl2,Chek1,Clasrp,Clns1a,Clspn,Cluh,Cnbp,Cnot10,Cnot3,Cops3,Cops8,Crkl,C…	0.116279	Col18a1,Mmp3,Vegfa,Col2a1,Gcg,Npc2,Rnase4,S100a13,Serpine1,Thbs1,Mmp16,S100a10,Lamp2,Man2b1,Tpt1	Other (Npc2, S100a13, S100a10, Lamp2, Tpt1) P-value = 0.031677	#N/A
G	3	S	G3SSen_vs_G3SNSen	Stat3	20848	ENSMUSG00000004040	0.0832426	0.872077	0.00317587	2.12132	7.22e-14	2.886	#N/A	Activated	9.62695	Activator	Activator	#N/A	#N/A	#N/A	#N/A	#N/A	#N/A	Activated	4	transcription factor	Ablim1,Agfg1,Ahr,Akap13,Aldh1a3,Arl6ip1,Batf,Bcl2l1,Bcl2l11,Bcl6,C5ar1,Calhm6,Casp1,Casp4,Cbx4,Ccl2,Ccl8,Ccnd2,Ccr1,Ccr5,Ccrl2,Cd274,Cd40,Cd44,Cd86,Cdh1,Cebpa,Cebpb,Cebpd,Cers6,Cflar,Cipc,Clic5,Cmpk2,Col1a1,Col1a2,Col3a1,Col5a1,Creb3l2,Csf2,Cxcl10,Cxcl2,Cxcl3,Cxcr4,Cxcr5,Cyp7b1,Ddit3,Dlc1,Dnmt3b,Dpp4,Dusp5,Ebf1,Edn1,Eea1,Eif2ak2,Emp1,Epas1,Epha7,Fcer1g,Fgl2,Flrt3,Fn1,Gap43,Gbp2,Gbp5,Gja1,Glipr1,G…	Angptl4,Ankmy2,Asns,Becn1,Casp3,Ccnb1,Ccnd1,Cdh2,Cdkn2b,Cep70,Cttn,Cyp26a1,Dnmt1,Dvl3,E2f7,Ect2,Fscn1,Hells,Kat6a,Ldha,Map2,Myc,Myod1,Orc4,Pcsk9,Pde4d,Pfkl,Pgk1,Phb,Pnpt1,Psmd7,Ror1,Sfr1,Skp2,Slc39a10,Snai2,Styk1,Tenm4,Tfdp1,Txlna,Xbp1,Ywhaz	0.234043	Col1a1,Col3a1,Fn1,Igfbp5,Mmp2,Timp1,Col1a2,Col5a1,Csf2,Cxcl2,Hp,Mmp3,Tfpi2,Vegfa,Ccl2,Ccl8,Cd40,Cxcl3,Dpp4,Il11,Il1b,Il1rn,Il6st,Isg15,Lbp,Lif,Lox,Mmp10,Nampt,Npy,Prok2,S100a9,Serpine1,Thbs1,Cxcl10,Edn1,Fgl2,Procr,Casp4,Flrt3,Lrp2,Mgat5,Serpinb9,Sulf2	Chemokine (Cxcl2, Ccl2, Ccl8, Cxcl3, Cxcl10) P-value = 0.018064	#N/A
Y	3	S	Y3SSen_vs_Y3SNSen	Klf4	16600	ENSMUSG00000003032	1.36079	0.028344	0.0137807	1.41421	0.0037	2.106	#N/A	Activated	0.221766	Unknown	Activator	#N/A	#N/A	#N/A	#N/A	#N/A	#N/A	Activated	4	transcription factor	Acta2,Actc1,Adamts1,Akap12,Aldh1a1,Arhgap28,Arl4a,Atf3,Atp2a2,Atraid,B3gnt7,Blvrb,Bmper,Cacnb1,Ccnd2,Cd164,Cd55,Cdh1,Cdkn1a,Cited2,Cldn4,Cnih3,Cnn3,Cobl,Col1a1,Col8a1,Creb3,Cst3,Cxcl12,Cyb5a,Cyb5r1,Dram2,Dst,Farp1,Flrt2,Flt1,Fzd2,Gadd45a,Hbegf,Hexb,Ifitm3,Igf2,Inhba,Irx3,Irx5,Jam2,Kctd9,Kif1b,Klf2,Klf4,Klf5,Klhl2,Laptm4a,Lnpep,Macf1,Mef2c,Mllt11,Mpc2,Msi2,Mus81,Oasl2,Osr2,Pdgfra,Pdlim3,Pdlim5,Pec…	Abl1,Abt1,Actb,Actg1,Anapc2,Arhgap22,Asns,Atad3a,Bccip,Brat1,Bub1b,Cbx1,Cct4,Cct6a,Cdca7,Cers2,Coro1c,Cpped1,Ctnnb1,Cyp26a1,Dctn4,Dido1,Dtl,Dyrk3,Ecsit,Edrf1,Eif4a1,Eif4h,Etf1,Ezr,Gatad2a,Hinfp,Hnrnpa1,Hspa9,Lasp1,Lig1,Mars,Mettl16,Msh6,Myb,Mybbp1a,Mybl2,Myc,Ncapd2,Ndrg1,Nek2,Nf2,Ngfr,Nudt21,Nup160,Nvl,Pa2g4,Paics,Parp1,Pcna,Pkm,Ppara,Prkab1,Ptbp1,Ptma,Qrich1,Rad9a,Rangap1,Rbbp5,Rbm14,Rell1,Rfc1,…	0.172043	Col1a1,Plat,Cst3,Igf2,Tnc,Cxcl12,Hbegf,Sod3,Thbs1,Adamts1,Bmper,Col8a1,Inhba,Slpi,Flrt2,Hexb	#N/A	#N/A
Y	7	S	Y7SSen_vs_Y7SNSen	Myod1	17927	ENSMUSG00000009471	-3.73299	3.66539e-11	0.0192857	#NUM!	0.000432	-2.776	#N/A	Inhibited	-0.787562	Unknown	Unknown	#N/A	#N/A	#N/A	#N/A	#N/A	#N/A	Inhibited	4	transcription factor	Acsl5,Angptl2,Bet1,Bloc1s1,Chd3,Col4a1,Cxcl14,Dysf,Eml1,Fstl1,Got1,Grem2,Hipk3,Hrct1,Igf1,Kifc3,Klf6,Lsp1,Mmp2,Pdia5,Plekhb1,Postn,Ptk2,Rps6ka2,Rras,Sdc2,Selenow,Sema3d,Smad7,Stard13,Susd2,Tkt,Tmem119,Tmem9,Tnc,Uba7	Acta2,Actc1,Aif1l,Aldoa,Anxa6,Asb5,Bub1b,Cacng1,Ccdc141,Ccnd3,Cd82,Cdh15,Chrna1,Chrng,Dag1,Des,Esr1,Gadd45a,Hes6,Hjurp,Itga7,Jsrp1,Lmnb2,Myh3,Myod1,Pclaf,Popdc2,Ppp1r14b,Prkar1a,Purb,Rapsn,Runx1,Ryr3,Sbk1,Sdc4,Sh3glb1,Shcbp1,Six1,Stac3,Stam,Trmt44,Tuba1b,Zbtb18	0.277778	Mmp2,Col4a1,Postn,Tnc,Fstl1,Igf1,Angptl2,Cxcl14,Grem2,Sema3d	#N/A	#N/A
Y	7	S	Y7SSen_vs_Y7SNSen	Klf4	16600	ENSMUSG00000003032	2.39094	1.93915e-06	0.0127041	1	0.00194	3.381	#N/A	Activated	4.4376	Activator	Activator	#N/A	#N/A	#N/A	#N/A	#N/A	#N/A	Activated	4	transcription factor	Acp5,Adamts1,Add1,Angpt1,Apobr,Arl4a,Arl5b,Artn,Atf3,Atraid,B4galt5,Bace2,Bdnf,Blvrb,Bmper,Bnip3,Calr,Calu,Camk1d,Ccn3,Ccnd2,Cd34,Cd44,Cdk5,Chmp2a,Col1a1,Col8a1,Crabp1,Crabp2,Creb3,Cst3,Cstb,Cxcl12,Cyb5a,Dnajb1,Dstn,Dusp5,Ebf1,Efemp1,Efnb2,Emc10,Ezr,F2rl1,Fgf5,Fn1,Foxd3,Frzb,Gabarap,Gltp,Gprc5a,Gpx1,Hbegf,Hck,Hdlbp,Hexb,Ier5,Ifitm2,Ifitm3,Ifrd1,Ift46,Irak3,Jarid2,Klf2,Klf4,Krtcap2,Laptm4a,Leprot,…	Abcg4,Abt1,Acta2,Actc1,Actr8,Agpat5,Ajuba,Ankrd10,Atad3a,Atg4d,Atp2a3,Bckdha,Brwd1,Bub1b,Cct6a,Cd82,Cdca7,Chchd4,Chst8,Cnbp,Cobl,Cox5a,Crbn,Csnk1a1,Csnk2a1,Ctnna1,Dll1,Eif4h,Fscn1,Gadd45a,Gpc1,Gpd1l,Hnrnpa1,Hnrnpa2b1,Hspa9,Lrrc2,Lrrfip1,Mettl4,Mphosph10,Mrpl19,Mybbp1a,Mycbp,Nuf2,Opa3,Paics,Pak1ip1,Pax3,Pfkp,Pkm,Plec,Pnpla2,Polr3g,Ppil1,Ppp1r14b,Prom1,Qrich1,Scarb1,Serpine1,Six1,Slc25a39,Slc8b1,So…	0.227941	Col1a1,Fn1,Nid2,Plat,Calu,Cst3,Efemp1,Plaur,Tnc,Vegfa,Cxcl12,Emc10,Fgf5,Hbegf,Lgi4,Sod3,Tgfb2,Thbs1,Adamts1,Angpt1,Artn,Bdnf,Bmper,Calr,Col8a1,Frzb,Serpinh1,Ccn3,Cstb,Hexb,Sulf2	Growth factor (Efemp1, Vegfa, Fgf5, Hbegf, Tgfb2, Thbs1, Artn, Bdnf, Ccn3) P-value = 0.004636	#N/A
Y	7	S	Y7SSen_vs_Y7SNSen	Sox2	20674	ENSMUSG00000074637	7.10403	0.0143267	0.0264888	2.13809	0.000717	1.282	#N/A	Activated	7.39096	Activator	Activator	#N/A	#N/A	#N/A	#N/A	#N/A	#N/A	Activated	4	transcription factor	1700047M11Rik,Adamts4,Angpt1,Arpc1b,Arrdc3,Asah1,Atf3,Atl1,Atp9a,Baz2b,Bcas1,Bcat1,Bhlhe40,Bmper,Btg1,Ccn4,Cd38,Cd44,Cd9,Cemip2,Chn2,Cnp,Col1a1,Crabp2,Creb3l2,Cxcl14,Cyb5a,Dock10,Dusp5,Dvl2,Efemp1,Elf1,Ell2,Esam,Ets1,Ext1,Fa2h,Fabp7,Fam13c,Fbln1,Fgf5,Fkbp7,Fli1,Fn1,Fndc3b,Foxd3,Frzb,Fst,Fzd1,Gadd45b,Gal3st1,Gja1,Gjb3,Gjc3,Gltp,Gpc4,Gpc6,Gsn,Gstm2,H19,Hdac9,Ier5,Ifitm2,Igf1,Itgav,Jag1,Jarid2,Jun,K…	Abhd11,Agpat5,Ahr,Ankrd10,Cacybp,Cd82,Cdh13,Cdyl,Cobl,Cpt1a,Crip2,Dll1,Dpy30,Fgfr4,Fscn1,Gadd45a,Hnrnpa1,Hnrnpa2b1,Ivns1abp,Jam3,Lmbrd2,Lrrc2,Ly75,Med17,Mrpl38,Mrps23,Nedd4l,Pkia,Plxna2,Poldip3,Prom1,Prox1,Rcl1,Rpl3,Sema3a,Sema6a,Serpine1,Sirt2,Socs2,Sox8,Srsf6,Srsf7,Timp3,Tmem60,Txlng,Uba3,Zw10	0.198675	Col1a1,Fbln1,Fn1,Loxl2,Nid2,Efemp1,Gsn,Vegfa,Asah1,Fgf5,Igf1,Rnase4,S100a13,Tgfb2,Thbs2,Adamts4,Angpt1,Bmper,Ccn4,Cd9,Cxcl14,Frzb,Fst,Gpc4,Gpc6,Sema3d,Sostdc1,Tfpi,Pthlh,Sulf2	Growth factor (Efemp1, Vegfa, Fgf5, Igf1, Tgfb2, Ccn4, Gpc4, Gpc6) P-value = 0.013206	#N/A
Y	7	S	Y7SSen_vs_Y7SNSen	Myc	17869	ENSMUSG00000022346	-0.85755	0.223358	0.000255588	-3.83761	6.01e-21	-2.761	#N/A	Inhibited	-2.70206	Activator	Activator	#N/A	#N/A	#N/A	#N/A	#N/A	#N/A	Inhibited	4	transcription factor	Abca1,Abcd3,Abhd14a,Abhd14b,Adamts1,Add1,Ampd2,Angpt1,App,Arf6,Arrdc2,Atp6v0b,Bcat1,Bcr,Bdnf,Bhlhe40,Bmper,Cage1,Calm2,Casp1,Cast,Ccn4,Ccnd2,Cd44,Cd48,Cd9,Cebpb,Chek1,Clec3b,Clu,Cnp,Col14a1,Col15a1,Col1a1,Col1a2,Col3a1,Col4a1,Col5a1,Col5a2,Col6a3,Col8a1,Crabp2,Creb3l4,Csrp2,Cstb,Ctsb,Ctsc,Ctsd,Cuta,Dbi,Ddit3,Dnajb9,Dusp5,Dusp7,Ebf1,Ecm1,Eea1,Efemp1,Egr2,Emp1,Ezr,F3,Fam3c,Fap,Fbln2,Fbln5,Fbn1,Fbn2…	Abce1,Abcf1,Abcf3,Abcg4,Adsl,Agpat5,Aldoa,Anapc10,Anxa6,Aopep,Apex1,Atad3a,Atic,Atm,Bckdha,Bop1,Brwd1,Bub1b,C1qbp,Cacybp,Cav1,Ccdc115,Ccdc86,Ccnd3,Cct3,Cct5,Cct6a,Cct7,Cct8,Cd3eap,Cdca7,Cdk6,Cebpz,Chchd4,Chrnb1,Cnbp,Cog4,Cox5a,Cpt1a,Crip2,Cs,Cse1l,Cstf1,Ctnna1,Ddx18,Ddx31,Dek,Dhx33,Dimt1,Dkc1,Dnaaf2,Dnaja3,Dph2,Dpy19l3,Dtwd1,Ebna1bp2,Eef1d,Eftud2,Eif1ad,Eif1ax,Eif3b,Eif3g,Eif4b,Eif4ebp1,Eif4g1,Ei…	0.345361	Clu,Col1a1,Col3a1,Col5a2,Ecm1,Fn1,Lum,Nucb1,Timp1,Timp2,Col1a2,Col4a1,Col5a1,Ctsb,Ctsd,Efemp1,Fam3c,Fbln2,Fbln5,Fbn1,Fbn2,Plau,Plaur,Sparc,Tnc,Vegfa,Clec3b,Col14a1,Col15a1,Col6a3,F3,Fap,Fgf5,Fmod,Fstl1,Icam1,Itm2b,Lox,Nampt,Ngf,Prdx4,Scpep1,Serpine2,Tgfb2,Thbs1,Thbs2,Adamts1,Angpt1,App,Bdnf,Bmper,Ccn4,Cd9,Col8a1,Ctsc,Dbi,Frzb,Ggh,Itgbl1,Mgp,Ptn,Serpinh1,Cstb,Fcgrt,Gusb,S100a6,St3gal1	Extracellular matrix constituent (Col1a1, Col3a1, Col5a2, Ecm1, Fn1, Lum, Col1a2, Col4a1, Col5a1, Fbln2, Fbln5, Fbn2, Sparc, Tnc, Col14a1, Col15a1, Col6a3, Fmod, Bmper, Col8a1, Mgp) P-value = 5e-06	Extracellular matrix constituent (Col1a1, Col3a1, Col5a2, Ecm1, Fn1, Lum, Col1a2, Col4a1, Col5a1, Fbln2, Fbln5, Fbn2, Sparc, Tnc, Col14a1, Col15a1, Col6a3, Fmod, Bmper, Col8a1, Mgp) P-adjusted = 6.4e-05
G	7	F	G7FSen_vs_G7FNSen	Myc	17869	ENSMUSG00000022346	-2.00518	5.61157e-05	#N/A	#NUM!	5.05e-17	-2.103	#N/A	Inhibited	-1.84115	Unknown	Activator	c-Myc(bHLH)/LNCAP-cMyc-ChIP-Seq(Unpublished)/Homer	0	141	-11.8743	Inhibited	TRUE	Inhibited	4	transcription factor	Abca1,Acod1,Acvr1,Angpt2,Bag1,Bdnf,Ccl6,Cd44,Cd48,Cd69,Cobll1,Col14a1,Col1a2,Col3a1,Col5a1,Col5a2,Col6a3,Crip1,Csf1r,Cxcl10,Dusp2,Fabp4,Fbn1,Fbn2,Fn1,Fstl1,Gas1,Ggh,Kdr,Lamp1,Lum,Mgp,Mrc1,Mylpf,Ngf,Noct,Npy,Odc1,Pam,Ppp2ca,Ptn,Ptprc,Rarb,Scamp5,Slc16a7,Slc38a1,Sparc,Sprr1a,Thy1	Acly,Actn4,Adamts1,Adm,Aurkb,Bmper,Bop1,Brd2,Bub1,Cav1,Ccna2,Ccnb2,Ccnd1,Cdc20,Cdk1,Cdkn1a,Clu,Cyp26a1,Dhfr,Egr1,Eif4a1,Eno1,F3,Fbln2,Fmod,Fosl1,Gadd45b,Gadd45g,Glyr1,Hmox1,Hspa1b,Hspb1,Icam1,Id3,Klf10,Mat2a,Mir17hg,Mki67,Mmp9,Msn,Mybbp1a,Myc,Mycn,Nr4a1,Parp1,Pdlim7,Pfkp,Pgk1,Pkm,Plau,Pold1,Psat1,Ptbp1,Ruvbl2,Serpine1,Shmt2,Skp2,Slc16a1,Slc1a5,Srsf1,Stat3,Thop1,Tpm1,Txnip,Txnrd1,Ube2c,Usp36,Vegfa…	0.44898	Col3a1,Col5a2,Fn1,Lum,Col1a2,Col5a1,Fbn1,Fbn2,Sparc,Col14a1,Col6a3,Fstl1,Ngf,Npy,Angpt2,Bdnf,Cxcl10,Ggh,Mgp,Ptn,Ccl6,Pam	Extracellular matrix constituent (Col3a1, Col5a2, Fn1, Lum, Col1a2, Col5a1, Fbn2, Sparc, Col14a1, Col6a3, Mgp) P-value = 8e-06	Extracellular matrix constituent (Col3a1, Col5a2, Fn1, Lum, Col1a2, Col5a1, Fbn2, Sparc, Col14a1, Col6a3, Mgp) P-adjusted = 9.8e-05
G	3	M	G3MSen_vs_G3MNSen	Fosl1	14283	ENSMUSG00000024912	1.88685	0.0079335	#N/A	#NUM!	3.89e-05	2.22	#N/A	Activated	2.35702	Activator	Activator	Fra1(bZIP)/BT549-Fra1-ChIP-Seq(GSE46166)/Homer	1239	100	31.1267	Activated	TRUE	Activated	4	transcription factor	Axl,Ccl2,Egr1,Fosb,Fosl1,Hpgd,Jun,Mmp2,Plau,Sema6d,Serpine1,Serpine2,Snai2,Sparc	Cd44,Gclc,Il1b,Prdm1	0.5	Mmp2,Plau,Sparc,Ccl2,Serpine1,Serpine2,Axl	#N/A	#N/A
G	7	M	G7MSen_vs_G7MNSen	Tbx21	57765	ENSMUSG00000001444	-8.72709	1.63784e-05	#N/A	#NUM!	7.92e-16	-2.783	#N/A	Inhibited	-2.6	Activator	Activator	Tbet(T-box)/CD8-Tbet-ChIP-Seq(GSE33802)/Homer | Tbx21(T-box)/GM12878-TBX21-ChIP-Seq(Encode)/Homer	0	355.5	-18.8547	Inhibited	TRUE	Inhibited	4	transcription factor	Ccl4,Cd38,Cx3cr1,Il6st,Il7r,Spp1	Cxcr3,Gata3,Gzma,Gzmb,Icos,Ifng,Il12rb2,Il18rap,Il2rb,Itk,Klrd1,Klrg1,Klrk1,Nkg7,Prdm1,Prf1,Sell,Stat4,Tbx21	0.5	Ccl4,Il6st,Spp1	#N/A	#N/A
Y	3	M	Y3MSen_vs_Y3MNSen	Stat5a	20850	ENSMUSG00000004043	-2.78485	1.53279e-07	#N/A	#NUM!	0.000817	-2.247	#N/A	Inhibited	-2.62109	Activator	Activator	STAT5(Stat)/mCD4+-Stat5-ChIP-Seq(GSE12346)/Homer	0	181	-13.4536	Inhibited	TRUE	Inhibited	4	transcription factor	Apoe,Casp8,Ccl2,Ccnd3,Cd68,Cdk4,Ceacam1,Cxcr3,Fcer1g,Fosb,Gask1b,Icam1,Icam2,Igf1,Krt80,Maf,Nr1h3,Qpct,Rin2,Rpa1,Selenbp1,Slc10a1,Slc7a7,Tgfbr2,Tnf,Tnnt1,Ugp2	Abcg1,Bcl11a,Bcl2l1,Bcl6,Birc3,Casp6,Ccnd2,Ccr5,Cdkn1b,Cebpa,Cebpb,Cflar,Cish,Dusp5,Ezh2,Fasn,Fosl2,Id2,Ifitm1,Il2ra,Il6,Il6st,Il7r,Kit,Klrk1,Ksr1,Mcl1,Nr4a2,Pim1,Prdm1,Ro60,Runx2,Slc2a1,Slc2a3,Socs2,Sp1,Stat5a,Stat5b,Tgfbi,Tle4,Tm4sf1,Tnfrsf4,Tnfsf4,Traf1,Traf3,Tspan13,Xiap,Ybx1,Ywhag,Zfp36	0.185185	Apoe,Ccl2,Icam1,Igf1,Tnf	#N/A	#N/A
G	3	S	G3SSen_vs_G3SNSen	Tcf7l2	21416	ENSMUSG00000024985	1.34975	0.00569948	0.00644106	-1.41421	0.0101	3.522	#N/A	Activated	1.27	Unknown	Activator	#N/A	#N/A	#N/A	#N/A	#N/A	#N/A	Activated	4	transcription factor	Abhd17b,Adgrg1,Adipor2,Anapc13,Ankrd13a,Arid2,Aspa,Atp6v1a,Atp6v1g1,Bcl6,C9orf72,Camk2n1,Ccn5,Ccnd2,Cd55,Cdk17,Cdk5r1,Cemip2,Chst11,Cpd,Creb3l2,Creb5,Dap,Ddit3,Dhrs7,Diaph2,Dock10,Dram2,Dusp6,Dync1i2,Edn1,Ehhadh,Elk4,Epas1,Erbb3,Erbin,Etnk1,Fam91a1,Fkbp14,Fnip1,Fras1,Frmd4a,Fth1,Gcg,Gclm,Ggh,Gjc2,Gla,Hes1,Hexim1,Hint3,Hsd17b11,Id2,Id4,Ier5l,Ikbke,Jag1,Kat2b,Kif2a,Klf6,Klhl2,Lamp1,Lgi3,Lrp1,Maged2…	Actr1a,Adk,Ak3,Alg9,Anln,Ap3m1,Arhgap5,Atoh8,Atp1b1,Aurka,Bin1,Cap1,Ccnd1,Cct2,Cdipt,Cep57,Cep63,Cers2,Cnot1,Cnot8,Coq4,Coq7,Csrp1,Cxxc1,Cyb5r4,Dcakd,Ddb1,Ddx20,Dhcr24,Eef1d,Eif2b4,Elovl1,Etv4,Fdft1,Gabpa,Glyr1,Gss,Hdac8,Hhip,Hnrnph2,Hnrnpll,Hspa4,Idi1,Immt,Ints9,Ipo13,Irak1bp1,Jam3,Kat5,Kdm4b,Kif5b,Ltv1,Mettl16,Mrpl16,Mtf2,Mtmr2,Mtr,Myc,Naa50,Ndc1,Nde1,Nek2,Nelfa,Nelfcd,Nfyc,Npat,Nr1d1,Nrbp1,Nuf…	0.104478	Vegfa,Gcg,Npc2,Rnase4,Sema3c,Adgrg1,Edn1,Erbb3,Ggh,Lgi3,S100a10,Spp1,C9orf72,Ccn5	Hormone (Gcg, Edn1) P-value = 0.037524	#N/A
G	7	S	G7SSen_vs_G7SNSen	Twist1	22160	ENSMUSG00000035799	8.57198	0.000346311	#N/A	#NUM!	0.0016	2.185	#N/A	Activated	3.05085	Activator	Activator	Twist(bHLH)/HMLE-TWIST1-ChIP-Seq(Chang_et_al)/Homer	152	0	12.3288	Activated	TRUE	Activated	4	transcription factor	Apod,C3,Col1a1,Dcn,Dnm1,Enpp3,Fn1,Igfbp4,Mmp2,Pamr1,Tgfbi,Vcan	Fosl1	0.833333	Igfbp4,Col1a1,Dcn,Fn1,Mmp2,Tgfbi,Apod,C3,Enpp3,Pamr1	Extracellular matrix constituent (Col1a1, Dcn, Fn1, Tgfbi) P-value = 0.021178	#N/A
G	3	F	G3FSen_vs_G3FNSen	Spi1	20375	ENSMUSG00000002111	2.80177	0.208969	0.0510865	2.33333	6.67e-10	2.754	bias	Activated	5.09637	Activator	Activator	#N/A	#N/A	#N/A	#N/A	#N/A	#N/A	Activated	3	transcription factor	Adgre1,Alox5ap,B2m,C1qc,C3ar1,Ccr1,Cd14,Cd53,Cd68,Cd84,Csf1r,Ctsk,Ctss,Depdc5,E2f2,Fcer1g,Fcgr2b,Il10,Il1b,Itgb2,Laptm5,Lcp1,Lcp2,Mis18bp1,Mx2,Pf4,Pld4,Plek,Plxna2,Ptk2b,Ptprc,Rab20,Spp1,Tyrobp	Casp9,Ccnb2,Gtf2h1	0.264706	C1qc,Cd14,Il10,Il1b,Pf4,B2m,Spp1,Ctsk,Ctss	Cytokine (Il10, Il1b, Spp1) P-value = 0.006433	#N/A
G	7	F	G7FSen_vs_G7FNSen	Stat3	20848	ENSMUSG00000004040	-1.44809	0.00349631	0.137886	-2.23607	1.24e-21	-1.06	#N/A	Inhibited	1.41005	Unknown	Activator	Stat3+il21(Stat)/CD4-Stat3-ChIP-Seq(GSE19198)/Homer | Stat3(Stat)/mES-Stat3-ChIP-Seq(GSE11431)/Homer	1135	229.5	24.5133	Activated	FALSE	Contradictory	3	transcription factor	A2m,Angpt2,Areg,Arg2,C5ar1,Ccl2,Ccl5,Ccl8,Ccr1,Ccr5,Ccrl2,Cd44,Cd74,Col1a2,Col3a1,Col5a1,Ctla4,Cxcl10,Cxcl3,Cxcl9,Eif2ak2,Fn1,Glis3,Gpr65,Ifi30,Ifi44,Ifnb1,Igfbp5,Il18r1,Il1a,Il1b,Il6,Il7,Isg15,Itgav,Itgb2,Kdr,Mmp2,Mmp3,Mx1,Mx2,Npy,Odc1,Psip1,Ptn,Slfn2,Spi1,Sulf2,Xaf1	Ablim1,Acta2,Adm,Adrb2,Ccn2,Ccnd1,Cdk1,Cdkn1a,Cxcl13,Cyp26a1,Egr1,F3,Fos,Gadd45g,Gbp6,Gfpt2,Hmox1,Hook2,Icam1,Junb,Lepr,Mmp9,Msx1,Myc,Mycn,Pgk1,Plau,Serpine1,Skp2,Socs3,Stat3,Tagln,Tdrp,Tnfsf9,Vegfa,Zfp36	0.510204	Col3a1,Fn1,Igfbp5,Mmp2,A2m,Ccl5,Col1a2,Col5a1,Mmp3,Ccl2,Ccl8,Cxcl3,Ifnb1,Il1a,Il1b,Il7,Isg15,Npy,Angpt2,Cxcl10,Cxcl9,Il6,Ptn,Areg,Sulf2	Chemokine (Ccl5, Ccl2, Ccl8, Cxcl3, Cxcl10, Cxcl9) P-value = 0.000151 / Cytokine (Ifnb1, Il1a, Il1b, Isg15) P-value = 0.024885	Chemokine (Ccl5, Ccl2, Ccl8, Cxcl3, Cxcl10, Cxcl9) P-adjusted = 0.001961
G	7	F	G7FSen_vs_G7FNSen	Trp63	22061	ENSMUSG00000022510	-7.91325	0.0169565	0.162854	-1.41421	1.81e-08	-2.383	#N/A	Inhibited	-0.890871	Unknown	Activator	#N/A	#N/A	#N/A	#N/A	#N/A	#N/A	Inhibited	3	transcription factor	Antxr1,Apaf1,Areg,Arhgdib,Atp1b1,Bdnf,Blnk,Ccr5,Cd44,Cd52,Clec10a,Col5a1,Ctsk,Ddah1,Efnb2,F11r,Fam110a,Fbn1,Fbn2,Fn1,Galnt18,Galnt3,Glis3,Gsg1,Hcls1,Htra1,Igf1,Igf2r,Igfbp6,Igfbp7,Il1a,Il1b,Il6,Kcnj15,Kctd12,Lamp1,Laptm4b,Loxl1,Mfap5,Nid1,Pamr1,Pcsk6,Plbd1,Ppp2ca,Psd3,Ptgfrn,Pthlh,Rac2,Rnf130,Runx2,S100b,Scamp5,Slamf6,Slc37a2,Slc7a11,Thy1,Trio,Wnt2	Ablim1,Acacb,Acta2,Adamts1,Adm,Anln,Arl4d,Atg9a,Aurkb,Bag3,Bmp4,Cavin2,Ccn1,Ccn2,Ccna2,Ccnd1,Cd82,Cdc42ep1,Cdk1,Cdk5rap1,Cdkn1a,Cenpa,Cnn2,Dpep1,Efnb1,Egr1,Elovl4,Eno1,Errfi1,F3,Fos,Fosl1,Gpnmb,Herpud1,Htra3,Id3,Itga5,Junb,Jup,Mki67,Myc,Nedd9,Pcca,Pfkfb4,Pfkp,Pkm,Plau,Prpf40b,Racgap1,Rasa3,Serpine1,Sh3bp4,Slc10a6,Slc1a5,Slit3,Spon1,Spry4,Tacc3,Tagln,Timp3,Tiparp,Tmem246,Tnfrsf1a,Tpm1,Vdr,Vegfa,Wd…	0.362069	Fn1,Col5a1,Fbn1,Fbn2,Htra1,Igfbp6,Igfbp7,Mfap5,Nid1,Igf1,Il1a,Il1b,Wnt2,Bdnf,Il6,Loxl1,Pamr1,Areg,Ctsk,Pcsk6,Pthlh	Growth factor (Igfbp6, Igfbp7, Igf1, Bdnf, Il6, Areg) P-value = 0.022486	#N/A
G	7	F	G7FSen_vs_G7FNSen	Foxm1	14235	ENSMUSG00000001517	0.215327	#N/A	8.2709e-05	-1	8.99e-09	-2.291	#N/A	Inhibited	-3.66667	Activator	Activator	#N/A	#N/A	#N/A	#N/A	#N/A	#N/A	Inhibited	3	transcription factor	Apold1,Fam110a,Igf1,Il6,Kdr,Mmp2,Vcan	Aurkb,Cav1,Ccna2,Ccnb2,Ccnd1,Cdc20,Cdk1,Cdkn1a,Cdkn3,Cenpa,Cenpe,Cep55,Ckap2l,Fos,Kif11,Kif20b,Knstrn,Mki67,Mmp9,Myc,Mycn,Pgk1,Prr11,Racgap1,Skp2,Stat3,Tpx2,Ube2c,Vegfa	0.428571	Mmp2,Igf1,Il6	Growth factor (Igf1, Il6) P-value = 0.0345	#N/A
Y	3	F	Y3FSen_vs_Y3FNSen	Arnt2	11864	ENSMUSG00000015709	4.0743	0.00213615	#N/A	#NUM!	0.0449	2.117	#N/A	Activated	1.63299	Unknown	Activator	#N/A	#N/A	#N/A	#N/A	#N/A	#N/A	Activated	3	transcription factor	Apoe,Arnt2,Cd52,Glul,Gpx3,Homer1,Igfbp4,Iigp1,Itgb3,Lama2,Naalad2,Ndufa1,Pkib,Sema5b,Sp100,Tnfsf9	Angptl4,Egr1,Eif5a,Lhx8,Lrrfip1,Mrpl37,Pgk1,Slc2a1	0.25	Igfbp4,Gpx3,Apoe,Lama2	#N/A	#N/A
Y	3	F	Y3FSen_vs_Y3FNSen	Gps2	56310	ENSMUSG00000023170	-0.76239	0.0246092	#N/A	#NUM!	0.00324	-2.335	#N/A	Inhibited	2.3094	Repressor	Repressor	#N/A	#N/A	#N/A	#N/A	#N/A	#N/A	Inhibited	3	co-regulator of transcription	Abca1,Cxcl10,Fzd1,Hivep2,Hp,Il6,Rab20,Rhob,Slc44a1,Wipf1	Bin1,Sgk1	0.3	Hp,Cxcl10,Il6	#N/A	#N/A
Y	3	F	Y3FSen_vs_Y3FNSen	Xbp1	22433	ENSMUSG00000020484	-0.407457	0.0270808	#N/A	#NUM!	1.58e-08	-4.15	#N/A	Inhibited	-3.50747	Activator	Activator	#N/A	#N/A	#N/A	#N/A	#N/A	#N/A	Inhibited	3	transcription factor	Cxcl2,Erlec1,Fas,Fkbp7,Fn1,Il6,Klf4,Ncf1,Nr1h3,Sparc	Alg2,Arcn1,Blzf1,Calr,Copb2,Copg1,Fkbp10,Ggcx,Gorasp2,Gosr2,Hsp90b1,Hspa5,Kdelr2,Kdelr3,P4hb,Pdia3,Pdia4,Pdia6,Rpn1,Sec23b,Sec24d,Sec31a,Sec61a1,Serp1,Spcs2,Spcs3,Srp68,Ssr1,Ssr2,Stt3a,Stx18,Surf4,Xbp1	0.5	Fn1,Cxcl2,Sparc,Fas,Il6	#N/A	#N/A
Y	3	F	Y3FSen_vs_Y3FNSen	Ahr	11622	ENSMUSG00000019256	-2.00302	0.0466638	#N/A	#NUM!	2.37e-10	-2.629	#N/A	Inhibited	3.3955	Repressor	Repressor	#N/A	#N/A	#N/A	#N/A	#N/A	#N/A	Inhibited	3	transcription factor	Adamts2,Adamts5,B4galt5,Col14a1,Col1a2,Col3a1,Col4a1,Col4a2,Col5a2,Col6a1,Col6a3,Cxcl10,Dcn,Efemp1,Emilin2,Fas,Fbln5,Fn1,Gas1,Gas6,Gstm5,Hk2,Hp,Ighm,Il6,Itgbl1,Klf2,Lbp,Ltbp1,Ltbp3,mt-Co1,mt-Co3,mt-Nd4,Mt1,Mt2,Nid1,Nid2,Olfml1,Plat,Pmp22,Ptgs2,Saa3,Steap4,Tdo2,Tgfbr2,Thbs1,Timp2,Ugcg	Acta2,Actn1,Ctnnb1,Dnajb1,Egln3,Egr2,Eno1,Fos,Got1,Hspa5,Itga5,Jun,Ldha,Pja1,Sdc1,Slc1a4,Slc2a1,Spp1,Tgfbi,Vcl	0.625	Col3a1,Col5a2,Dcn,Fn1,Ltbp1,Nid2,Plat,Timp2,Col1a2,Col4a1,Col4a2,Col6a1,Efemp1,Fbln5,Hp,Nid1,Adamts5,Col14a1,Col6a3,Fas,Gas6,Lbp,Ltbp3,Thbs1,Adamts2,Cxcl10,Emilin2,Il6,Itgbl1,Saa3	Extracellular matrix constituent (Col3a1, Col5a2, Dcn, Fn1, Nid2, Col1a2, Col4a1, Col4a2, Col6a1, Fbln5, Col14a1, Col6a3, Emilin2) P-value = 8e-06	Extracellular matrix constituent (Col3a1, Col5a2, Dcn, Fn1, Nid2, Col1a2, Col4a1, Col4a2, Col6a1, Fbln5, Col14a1, Col6a3, Emilin2) P-adjusted = 1e-04
Y	3	F	Y3FSen_vs_Y3FNSen	Myc	17869	ENSMUSG00000022346	-0.43201	0.142893	0.00244502	-0.816497	1.13e-17	-3.516	#N/A	Inhibited	-1.82264	Unknown	Activator	#N/A	#N/A	#N/A	#N/A	#N/A	#N/A	Inhibited	3	transcription factor	Abca1,Adamts1,Akap12,Ar,Atp5e,Atp6v1f,Axl,Bdnf,Capns1,Cd274,Chka,Chst15,Clec3b,Col14a1,Col15a1,Col1a2,Col3a1,Col4a1,Col4a2,Col5a2,Col6a3,Cpd,Cryab,Csf1r,Ctsb,Cxcl10,Dbi,Ddx21,Efemp1,Emp1,Fap,Fas,Fbln5,Fbn1,Fcgrt,Fgfr1,Fn1,Fstl1,Fth1,Fxyd1,Gabarap,Gas1,Gatad2a,Gbp2,Gclc,Ggh,Gls,Glud1,Glul,Hivep2,Hk2,Ier5,Impact,Itgb5,Itgbl1,Itm2b,Jtb,Kdm6b,Klf4,Kras,Lamp1,Lum,Man2a1,Mcl1,Mgp,Mlana,Mrc1,Mt1,Mt2,Nck…	Aaas,Actb,Actn1,Actn4,Add1,Aldh18a1,Aldoa,Angptl4,Anxa6,Aopep,Arhgap22,Asns,Atp5b,Bcat1,Bin1,Bub1b,Calr,Capn2,Caprin1,Cav1,Ccnb2,Cct4,Cct5,Cct6a,Cct7,Cdc20,Clpb,Clu,Crip2,Ctnnb1,Dctd,Ddx54,Dhodh,Eftud2,Egr1,Egr2,Eif2b4,Eif3d,Eif4ebp1,Eif5a,Eno1,Ewsr1,Ezr,Fastkd2,Flna,Gapdh,Gart,Gatb,Gdi1,Glyr1,Gnl1,Got1,Hnrnpa2b1,Hnrnpk,Hsp90ab1,Hspa9,Iars,Idh2,Ier2,Insig1,Itgb1,Ivns1abp,Jun,Kif20a,Kif2c,Ldha,Lig…	0.365385	Col3a1,Col5a2,Fn1,Lum,Timp2,Col1a2,Col4a1,Col4a2,Ctsb,Efemp1,Fbln5,Fbn1,Pltp,Sparc,Clec3b,Col14a1,Col15a1,Col6a3,Fap,Fas,Fstl1,Itm2b,Serpine2,Thbs1,Adamts1,Axl,Bdnf,Cxcl10,Dbi,Ggh,Itgbl1,Mgp,Pla1a,S100a10,Sfrp1,Fcgrt,Pam,St3gal1	Extracellular matrix constituent (Col3a1, Col5a2, Fn1, Lum, Col1a2, Col4a1, Col4a2, Fbln5, Sparc, Col14a1, Col15a1, Col6a3, Mgp) P-value = 0.000154	Extracellular matrix constituent (Col3a1, Col5a2, Fn1, Lum, Col1a2, Col4a1, Col4a2, Fbln5, Sparc, Col14a1, Col15a1, Col6a3, Mgp) P-adjusted = 0.002007
Y	3	F	Y3FSen_vs_Y3FNSen	Spi1	20375	ENSMUSG00000002111	2.55303	0.193837	0.000482512	1.88982	0.00102	3.384	#N/A	Activated	-0.236433	Unknown	Activator	PU.1(ETS)/ThioMac-PU.1-ChIP-Seq(GSE21512)/Homer	15	436	-19.8241	Inhibited	FALSE	Contradictory	3	transcription factor	Acyp2,Arf6,Atp2a3,B2m,Btg1,C3ar1,Cd53,Cdkn1c,Cebpb,Cltb,Colgalt1,Cpeb2,Csf1r,Ctsk,Cxcl10,Cxcl9,Ddx21,Dennd4a,Depdc5,Dot1l,Elf1,Emilin2,Emp3,Fam129a,Fcgrt,Fgd2,Fth1,Gabarap,Gls,Gltp,Helz2,Ifit3,Igfbp4,Il18,Irf2,Isg15,Kdm6b,Klf4,Klf9,Lamc1,Lamp1,Lmo2,Ly96,Maml1,Manba,Mcl1,Metrnl,Mib1,Mrc1,Myl12b,Ncf1,Neat1,Nfkb1,Pf4,Pi16,Picalm,Plat,Plekha4,Ppp2r5a,Prkag2,Ptgs1,Ptgs2,Ptprj,Purb,Rab20,Rock2,Rpl23,Rs…	Acta2,Actb,Actr1a,Actr3,Aldoa,Anapc4,Ankrd16,Ap1b1,Ap2m1,Arhgap1,Arhgef2,Arpc4,Btrc,Bub3,Capn10,Casp9,Ccnb2,Cct4,Cd82,Cdc16,Cog8,Crcp,Cs,Cyb5r1,Dazap2,Dbnl,Dmtf1,Egr2,Elovl1,Fam120b,Fos,Foxp1,Gars,Gmpr2,Gorasp2,Gpaa1,Gpd2,Ier2,Irf2bpl,Itga5,Ivns1abp,Jun,Lmna,Lsm4,M6pr,Maea,Med15,Mtmr2,Ndufv1,Nme7,Nosip,Nudt21,Oma1,Osgin1,Pck2,Pdia3,Pgam1,Pggt1b,Pgk1,Prkcsh,Ralb,Rint1,Rsbn1,Rttn,Sec23ip,Sf3b1,Spp1…	0.189873	Igfbp4,Plat,Il18,Isg15,Lamc1,Metrnl,Pf4,Pi16,B2m,Cxcl10,Cxcl9,Emilin2,Ly96,Ctsk,Fcgrt	Chemokine (Pf4, Cxcl10, Cxcl9) P-value = 0.014794	#N/A
Y	3	F	Y3FSen_vs_Y3FNSen	Srf	20807	ENSMUSG00000015605	0.165592	0.864029	0.0487971	-1.73205	5.36e-09	-3.814	#N/A	Inhibited	-0.843274	Unknown	Activator	#N/A	#N/A	#N/A	#N/A	#N/A	#N/A	Inhibited	3	transcription factor	Abca8a,Acyp2,Akap12,Arhgap20,Batf2,Bicc1,Cenpb,Ddah1,Dmkn,Eya2,Fosl2,Fst,Gch1,Gda,Gstm5,Homer1,Hspg2,Igf1,Ighm,Itga9,Kdm7a,Kras,Lpl,Lrp1,Malat1,Map4k4,Mbd2,Mcl1,Mgst1,Mindy2,Nr4a3,Pla2r1,Ptgs2,Ramp1,Rbbp6,Saa3,Selp,Ski,Snx18,Vcan,Vegfd	Acta2,Actb,Actg1,Actr3,Arhgap1,Arpc4,Bcl10,C2cd5,Caprin1,Cnn2,Csrp1,Ctnnb1,Egr1,Egr2,Emc3,Ezr,Fhl2,Flna,Fos,Glipr2,Idh3b,Ier2,Itgb1,Jun,Mmp9,Myh9,Myo1b,Ndufa10,Pgm1,Plod1,Prpf31,Psmd3,Pus10,Raf1,Scyl1,Slc2a1,Smtn,Snd1,Srebf2,Tbl3,Tgfb1i1,Tpm1,Tpm2,Tpm4,Tyw1,Vcl,Wdr1,Yars,Zyx	0.195122	Dmkn,Igf1,Lpl,Fst,Pla2r1,Saa3,Vegfd,Ramp1	#N/A	#N/A
Y	3	F	Y3FSen_vs_Y3FNSen	Irf1	16362	ENSMUSG00000018899	-0.123359	0.916082	0.0152109	1	5.99e-05	3.84	#N/A	Activated	2.32379	Activator	Activator	PU.1-IRF(ETS:IRF)/Bcell-PU.1-ChIP-Seq(GSE21512)/Homer | IRF1(IRF)/PBMC-IRF1-ChIP-Seq(GSE43036)/Homer	0	269.5	-16.4165	Inhibited	FALSE	Contradictory	3	transcription factor	B2m,Ccrl2,Cd274,Cd40,Cxcl10,Cxcl16,Cxcl2,Cxcl9,Dnajb4,Dtx3l,Fam111a,Fgl2,Gbp2,Helz2,Ifi47,Ifih1,Ifit3,Il18,Il6,Irf2,Isg15,Map4k4,Nampt,Oas3,Odc1,Parp14,Parp9,Pcdh7,Pf4,Ptgs2,Rhobtb3,Rnf149,Rnf32,Rsad2,Slc43a3,Smarca5,Tmed7,Ywhag,Znfx1	Ankrd37,B3galnt2,Dnm2,Dnpep,Foxp1,Jun,Klhdc3,Lig4,Lmbr1l,Lmna,Lrrcc1,Med15,Mmp9,Nbn,Ppp2r2a,Prr14,Sec23b,Shc1,Stat6,Stt3a,Usf1	0.307692	Cxcl2,Cd40,Il18,Isg15,Nampt,Pf4,B2m,Cxcl10,Cxcl9,Fgl2,Il6,Cxcl16	Chemokine (Cxcl2, Pf4, Cxcl10, Cxcl9, Cxcl16) P-value = 3e-05 / Cytokine (Il18, Isg15, Nampt) P-value = 0.015286	Chemokine (Cxcl2, Pf4, Cxcl10, Cxcl9, Cxcl16) P-adjusted = 0.000391
Y	7	F	Y7FSen_vs_Y7FNSen	Irf7	54123	ENSMUSG00000025498	0.894025	0.00564771	#N/A	#NUM!	1.49e-17	4.648	#N/A	Activated	3.83761	Activator	Activator	#N/A	#N/A	#N/A	#N/A	#N/A	#N/A	Activated	3	transcription factor	Casp4,Cmpk2,Cxcl10,Dhx58,Helz2,Ifi47,Ifih1,Ifit3,Il15ra,Irf7,Irgm1,Isg15,Jak2,Oasl2,Parp14,Rsad2,Rtp4,Tap1,Xaf1,Zc3hav1	Atf4,Tnfaip8	0.2	Isg15,Cxcl10,Il15ra,Casp4	#N/A	#N/A
Y	7	F	Y7FSen_vs_Y7FNSen	Atf4	11911	ENSMUSG00000042406	-0.436963	0.0331717	#N/A	#NUM!	6.02e-06	-2.432	#N/A	Inhibited	-2.18282	Activator	Activator	#N/A	#N/A	#N/A	#N/A	#N/A	#N/A	Inhibited	3	transcription factor	Fn1,Grb10,Pck1,Ptx3	Atf3,Atf4,Cdkn1a,Gdf15,Herpud1,Jun,Mthfd2,Phgdh,Pmp22,Ppp1r15a,Psat1,Ptgs2,Tkt	0.5	Fn1,Ptx3	#N/A	#N/A
Y	7	F	Y7FSen_vs_Y7FNSen	Foxm1	14235	ENSMUSG00000001517	-2.72414	0.346328	3.8066e-08	-1.73205	4.48e-18	-2.315	#N/A	Inhibited	-3.79473	Activator	Activator	#N/A	#N/A	#N/A	#N/A	#N/A	#N/A	Inhibited	3	transcription factor	Ace,Hsd11b2,Igf1,Kdr,Lama4,Mmp2,Ptch2,Sfrp1	Aurka,Aurkb,Cav1,Ccna2,Ccnb1,Ccnb2,Cdc20,Cdk1,Cdkn1a,Cdkn3,Cenpa,Cenpe,Cks2,Fam83d,Fos,Hmgb2,Jun,Kif11,Kif20a,Knstrn,Ldha,Mki67,Mxd3,Nup37,Pgk1,Plk1,Prc1,Racgap1,Sqstm1,Stmn1,Top2a,Tubb4b	0.625	Lama4,Mmp2,Igf1,Ace,Sfrp1	#N/A	#N/A
Y	7	F	Y7FSen_vs_Y7FNSen	E2f4	104394	ENSMUSG00000014859	-0.0809341	0.95228	1.40603e-08	-3.5	1.04e-12	2	#N/A	Inhibited	-7.63536	Activator	Activator	#N/A	#N/A	#N/A	#N/A	#N/A	#N/A	Inhibited	3	transcription factor	Casp4,Hnrnpa0,Ier5,Rnf219,Sfrp1	Aldoa,Alg8,Anapc5,Anp32e,Atad2,Aurka,Aurkb,Ccna2,Ccnb2,Ccng2,Cdc20,Cdk1,Cdkn1a,Cdkn3,Cenpa,Cenpe,Cenpi,Cenpm,Cenpq,Cenpw,Cks2,Cmss1,Dek,Depdc1b,Dhfr,Ect2,Eif2b2,Esco2,Exo1,Exosc2,Fbxo5,Fdft1,Fgf7,Hmgb1,Hmgb2,Hnrnpk,Id3,Kif11,Kif20a,Lrrc57,Mcm7,Melk,Mis18bp1,Mki67,Mxd3,Ncapg2,Ncaph2,Nup37,Oard1,Oip5,Parp2,Pclaf,Plk1,Pmf1,Prc1,Prim2,Psat1,Ptma,Racgap1,Rpa1,Rrm1,Smc2,Smc4,Spc24,Srsf3,Ssrp1,Stmn1,Tk1…	0.4	Sfrp1,Casp4	#N/A	#N/A
G	3	M	G3MSen_vs_G3MNSen	Snai2	20583	ENSMUSG00000022676	8.61703	3.68705e-07	#N/A	#NUM!	0.00479	2.238	#N/A	Activated	2.13809	Activator	Activator	#N/A	#N/A	#N/A	#N/A	#N/A	#N/A	Activated	3	transcription factor	Axl,Bsg,Ccn1,Ccn2,Col1a1,Cxcl12,Hpgd,Id4,Itgb4,Snai2,Sox9	Bcl2l11,Cxcr4,Trps1	0.454545	Col1a1,Cxcl12,Axl,Ccn1,Ccn2	#N/A	#N/A
G	3	M	G3MSen_vs_G3MNSen	Twist1	22160	ENSMUSG00000035799	6.77977	0.000225209	#N/A	#NUM!	3.79e-12	3.929	#N/A	Activated	5.26965	Activator	Activator	#N/A	#N/A	#N/A	#N/A	#N/A	#N/A	Activated	3	transcription factor	Adamts1,Aldh1a1,Apod,Aspm,Axl,Bcl2,Ccl2,Ccn4,Col1a1,Col6a1,Cxcl12,Ddr2,Dkk3,Dnm1,Dpysl3,Efnb2,Enpp3,Fbn2,Fgfr2,Fosl1,Heg1,Igfbp4,Igfbp5,Itgb3,Itgb5,Mfge8,Mme,Mmp2,Mxra8,Ncam1,Olfml3,Pam,Pamr1,Pcdh18,Pcolce,Pdgfra,Prrx2,Rhoc,Snai2,Spp1,Tgfb2,Tgfbr2,Thbs2,Timp3,Unc5b	Alcam,Bcl2l11,Cd44,Il1b,Kit,Runx3,Zeb2	0.533333	Igfbp4,Col1a1,Igfbp5,Mmp2,Pcolce,Col6a1,Fbn2,Mfge8,Apod,Ccl2,Cxcl12,Tgfb2,Thbs2,Adamts1,Axl,Ccn4,Dkk3,Dpysl3,Enpp3,Pamr1,Spp1,Timp3,Fgfr2,Pam	#N/A	#N/A
G	3	M	G3MSen_vs_G3MNSen	Trp53	22059	ENSMUSG00000059552	0.361692	0.693699	0.000284676	0	3.96e-22	4.309	#N/A	Activated	13.3039	Activator	Activator	#N/A	#N/A	#N/A	#N/A	#N/A	#N/A	Activated	3	transcription factor	Abcb4,Abcg2,Acaa2,Acad11,Acat1,Actn1,Adam12,Adra1a,Aff3,Ak1,Ak4,Akap12,Aldh18a1,Aldh1a1,Aldh1a2,Alox5,Anapc4,Angpt1,Antxr1,Anxa1,Anxa3,Anxa6,Apoe,Arg1,Arhgef12,Aspm,Atf3,Atl1,Aurkb,Axl,Bad,Bcap31,Bcat1,Bcl2,Birc5,Bmp1,Bmper,Bnc2,Bok,C1qc,Cald1,Calu,Cav1,Ccbe1,Ccdc80,Ccl2,Ccn1,Ccn2,Ccn5,Cd36,Cd81,Cdh11,Cdk1,Cdk4,Cep164,Cep55,Chek2,Cmbl,Cnn3,Col14a1,Col18a1,Col1a1,Col1a2,Col3a1,Col4a1,Col4a2,Col5a2…	Abcc1,Adgre5,Ago2,Apobec1,Atp1a1,Atxn7l3,Bach1,Bcl2l11,Bcl3,Btg1,Cd44,Cenpa,Cks2,Cpt1a,Dffb,Dusp2,Dusp5,Elf4,Fyn,G0s2,Gcnt2,Gda,Gnaq,Grk3,Gsr,H2ax,H2az1,Hdc,Il1b,Il2ra,Kif24,Lats2,Lmnb1,Map4k1,Map4k4,Mef2d,Msrb1,Nab1,Npepps,Padi2,Pik3r5,Pim1,Pmaip1,Ppm1d,Prdm1,Ptpn1,Ramp3,Rap2b,Sirt1,Slc7a5,Slpi,Son,Spag9,Stat3,Thbs1,Tnfrsf1b,Traf1,Trim28,Uvrag,Zeb2	0.297806	Igfbp4,Col18a1,Col1a1,Col3a1,Col5a2,Ecm1,Igfbp5,Mmp2,Nid2,Timp1,Timp2,Anxa1,Calu,Col1a2,Col4a1,Col4a2,Col6a2,Ctsb,Ctsd,Fam3c,Fbln2,Gpx3,Igf2,Igfbp3,Igfbp7,Plau,Pltp,Postn,Tfpi2,Tnc,Vasn,Apoe,Bmp1,C1qc,Ccl2,Col14a1,Cxcl12,F3,Fgf2,Fgf7,Fstl1,Gas6,Gdnf,Hyal1,Igf1,Lamb2,Lamc1,Lamc2,Lox,Pappa,Rnase4,Sema3c,Serpinc1,Serpine1,Serpine2,Serping1,Sfrp2,Tcn2,Tgfb2,Tgfb3,Thbs2,Thbs4,Tsku,Wnt2,Angpt1,Anxa3,An…	Growth factor (Igfbp4, Igfbp5, Timp1, Igf2, Igfbp3, Igfbp7, Bmp1, Fgf2, Fgf7, Gdnf, Igf1, Sfrp2, Tgfb2, Tgfb3, Thbs4, Ccn1, Csf1, Gpc6, Ptn, Sfrp1, Ccn2, Ccn5) P-value = 0.000272 / Extracellular matrix constituent (Col18a1, Col1a1, Col3a1, Col5a2, Ecm1, Nid2, Col1a2, Col4a1, Col4a2, Col6a2, Fbln2, Postn, Tnc, Col14a1, Lamb2, Lamc1, Lamc2, Bmper, Ccdc80) P-value = 0.008662 / Enzyme regulator (Timp…	Enzyme regulator (Timp2, Anxa1, Calu, Tfpi2, Serpinc1, Serpine1, Serping1, Anxa3, Serpinh1, Timp3, Rarres1) P-adjusted = 0.045072 / Extracellular matrix constituent (Col18a1, Col1a1, Col3a1, Col5a2, Ecm1, Nid2, Col1a2, Col4a1, Col4a2, Col6a2, Fbln2, Postn, Tnc, Col14a1, Lamb2, Lamc1, Lamc2, Bmper, Ccdc80) P-adjusted = 0.045072 / Growth factor (Igfbp4, Igfbp5, Timp1, Igf2, Igfbp3, Igfbp7, Bmp1, Fg…
Y	3	M	Y3MSen_vs_Y3MNSen	Nfkb1	18033	ENSMUSG00000028163	-1.83746	5.96533e-09	#N/A	#NUM!	0.0118	-2.857	#N/A	Inhibited	-2.49224	Activator	Activator	#N/A	#N/A	#N/A	#N/A	#N/A	#N/A	Inhibited	3	transcription factor	Apoe,Arg1,Bambi,Ccl2,Creb3,Ctsb,Fcgrt,Fosb,Hmox1,Icam1,Ifnb1,Ighm,Lgals1,Ltc4s,Msr1,Plau,Ptpn6,Rab31,Sele,Slc25a4,Spi1,Tgfb1,Tlr9,Tnf,Tnfsf10	Abcb1b,Ago2,Bcl2l1,Bcl3,Bhlhe40,Birc3,Ccn1,Ccnd2,Cd44,Cd80,Cebpa,Ciita,Col1a2,Cxcr5,Dusp1,Grk5,Ikbkb,Il1b,Il2ra,Il6,Itpr1,Khsrp,Mcl1,Nampt,Nfkb1,Nfkb2,Nod2,Nr4a2,Nr4a3,Orai1,Pim1,Polb,Pou2f2,Prkaca,Prkcd,Ptafr,Ptgs2,Pxn,Rack1,Rela,Sdc4,Tnfaip3,Tnfrsf4,Traf1,Ube2h,Xiap	0.48	Ctsb,Plau,Tgfb1,Apoe,Ccl2,Icam1,Ifnb1,Lgals1,Tnf,Tnfsf10,Arg1,Fcgrt	Cytokine (Ifnb1, Tnf, Tnfsf10) P-value = 0.015286	#N/A
Y	3	M	Y3MSen_vs_Y3MNSen	Nfat5	54446	ENSMUSG00000003847	-1.93786	1.03077e-08	#N/A	#NUM!	0.0197	-2.427	#N/A	Inhibited	-1.13389	Unknown	Unknown	#N/A	#N/A	#N/A	#N/A	#N/A	#N/A	Inhibited	3	transcription factor	Ccl2,Ccr3,Ifit2,Ifit3,Ifnb1,Nudt1,Ptgs1,Rrm2,Spp1,Tnf,Tnfsf10	Cd74,Ciita,Col1a2,Ddit4,Hspa2,Il1b,Il6,Irak1,Nfkb1,Pfkp,Plat,Rps7,S100a4,Slc6a6,Tnfaip2,Tnfaip3,Traf1	0.454545	Ccl2,Ifnb1,Tnf,Tnfsf10,Spp1	Cytokine (Ifnb1, Tnf, Tnfsf10, Spp1) P-value = 1.9e-05	Cytokine (Ifnb1, Tnf, Tnfsf10, Spp1) P-adjusted = 0.000251
Y	3	M	Y3MSen_vs_Y3MNSen	Zfp36	22695	ENSMUSG00000044786	-1.71971	3.79426e-07	#N/A	#NUM!	0.001	-2.236	#N/A	Inhibited	1.06066	Unknown	Unknown	#N/A	#N/A	#N/A	#N/A	#N/A	#N/A	Inhibited	3	transcription factor	Cd36,Clmp,Ctss,Icam1,Ifnb1,Il1a,Jun,Kif18a,Nek2,Nuf2,Pbk,Plau,Plaur,Prc1,Spp1,Spryd7,Tfrc,Tmcc2,Tnf	Cenpa,Il1b,Lats2,Mefv,Mxd1,Pim1,Pnrc1,Prdm1,Ptgs2,S100a8,Thbd,Traf1,Zfp36	0.473684	Plau,Plaur,Icam1,Ifnb1,Il1a,Tnf,Spp1,Tfrc,Ctss	Cytokine (Ifnb1, Il1a, Tnf, Spp1) P-value = 0.000425	Cytokine (Ifnb1, Il1a, Tnf, Spp1) P-adjusted = 0.005528
Y	3	M	Y3MSen_vs_Y3MNSen	Jarid2	16468	ENSMUSG00000038518	-1.93073	8.7489e-07	#N/A	#NUM!	0.0193	-2.02	#N/A	Inhibited	-0.377964	Unknown	Unknown	#N/A	#N/A	#N/A	#N/A	#N/A	#N/A	Inhibited	3	co-regulator of transcription	Cdk1,Myl1,Myog	Ccnd2,Pten,Zeb1,Zeb2	0	#N/A	#N/A	#N/A
Y	3	M	Y3MSen_vs_Y3MNSen	Id2	15902	ENSMUSG00000020644	-1.72624	4.5316e-05	#N/A	#NUM!	0.0122	-2.388	#N/A	Inhibited	-3	Activator	Activator	#N/A	#N/A	#N/A	#N/A	#N/A	#N/A	Inhibited	3	co-regulator of transcription	Ccnb1,Ccng1,Cd79a,Cdk1,Cdk20,Cdk4,Cxcr3,Dgka,Dusp4,Fcer1g,G6pc3,Icam1,Igfbp4,Itgb5,Lgals1,Maf,Map2k6,Sh2d1a,Slamf1,Tnfsf10	Bcl2l1,Bcl2l11,Bcl3,Bcl6,Cbfa2t3,Ccnd2,Ccng2,Ccr5,Ccr7,Cd44,Cd83,Cebpb,Csf2rb,Cxcr4,Cxcr5,Dtx2,Dusp1,Ets2,Foxo1,Foxo3,Foxp1,Hif1a,Il7r,Itga1,Jak2,Jdp2,Lmo4,Map3k14,Nfat5,Nr4a3,Pik3r1,Pik3r5,Pou2f2,Ptpn3,Rel,Sell,Smad7,Stat4,Tcf4,Tnfrsf4,Traf1,Traf3,Wnt11,Zeb1	0.2	Igfbp4,Icam1,Lgals1,Tnfsf10	#N/A	#N/A
Y	3	M	Y3MSen_vs_Y3MNSen	Xbp1	22433	ENSMUSG00000020484	1.14999	0.000106164	#N/A	#NUM!	1.61e-05	2.862	#N/A	Activated	2.0381	Activator	Activator	#N/A	#N/A	#N/A	#N/A	#N/A	#N/A	Activated	3	transcription factor	Apbb2,Atg5,Becn1,Calr,Cat,Ccl2,Cope,Copz1,Creb3,Creb3l1,Ddost,Dnajb11,Dnajc10,Edem2,Fkbp2,Galk2,Gmppa,Gmppb,Hmox1,Icam1,Ifnb1,Lman1,Map1lc3b,Mcfd2,Nr1h3,P4hb,Pdia3,Pdia4,Pdia6,Ppib,Rabac1,Rpn1,Rpn2,Sdf2l1,Sec11a,Sec11c,Selenom,Spcs2,Ssr2,Ssr4,Stard5,Stt3a,Stx18,Surf4,Tnf,Vamp7,Xbp1,Yif1a	Atf4,Atf6,Bet1l,Bfar,Cog3,Crk,Dnajc1,Fasn,Gcc1,Golgb1,Golph3,Il6,Klrk1,Mgat2,Prdm1,Rela,S100a6,Sec24c,Sec61b,Serp1,Slc1a5,Slc38a2,Sod1,Sparc,Ssr1,Ssr3,Syvn1,Top1,Uso1,Vamp2	0.208333	Ccl2,Icam1,Ifnb1,Tnf,Calr,Pdia3,Pdia4,Lman1,Mcfd2,Pdia6	#N/A	#N/A
Y	3	M	Y3MSen_vs_Y3MNSen	Kdm5a	214899	ENSMUSG00000030180	-0.963594	0.00316833	#N/A	#NUM!	0.000101	-2.76	#N/A	Inhibited	2.71429	Repressor	Repressor	#N/A	#N/A	#N/A	#N/A	#N/A	#N/A	Inhibited	3	co-regulator of transcription	Aco2,Actc1,Atp6v1d,Chchd3,Ghitm,Gpt2,Hmox1,Hsbp1,Idh3b,Map2k3,Mdh1,Mlycd,Mrpl11,Mrpl17,Mrpl58,Msto1,Myl1,Ndufa10,Ndufa9,Ndufs2,Ndufs7,Ndufv1,Nit1,Park7,Pgam2,Sdhb,Sdhc,Sdhd,Timm50,Tnnt1,Tpm1,Txn2,Uqcrc1,Vdac1	Atp1a1,Atp5k,Cdkn1b,Col1a2,Cox17,Cox6a1,Dusp2,Homer1,Map2k7,Ndufa13,Ndufa2,Ndufa6,Pgd,Pim1,Tomm7	0	#N/A	#N/A	#N/A
Y	3	M	Y3MSen_vs_Y3MNSen	Nfkb2	18034	ENSMUSG00000025225	-1.35155	0.00321098	#N/A	#NUM!	2.58e-05	-3.423	#N/A	Inhibited	-2.88675	Activator	Activator	#N/A	#N/A	#N/A	#N/A	#N/A	#N/A	Inhibited	3	transcription factor	Anxa5,Ccl9,Ctss,Ifnb1,Plpp3,Tnf	Bcl2l1,Bcl2l11,Birc3,Ccr7,Cd83,Cflar,Cxcl12,Cxcr4,Cxcr5,Gpr183,Marcksl1,Mcl1,Orai1,Pten,Ptgs2,Pxn,Rela,Sell,Tnfaip2,Traf1,Xiap	0.833333	Ifnb1,Tnf,Anxa5,Ccl9,Ctss	Cytokine (Ifnb1, Tnf) P-value = 0.019298	#N/A
Y	3	M	Y3MSen_vs_Y3MNSen	Ciita	12265	ENSMUSG00000022504	-2.86941	0.00545755	#N/A	#NUM!	0.03	-2.625	#N/A	Inhibited	-2	Unknown	Unknown	#N/A	#N/A	#N/A	#N/A	#N/A	#N/A	Inhibited	3	co-regulator of transcription	#N/A	Cd74,Col1a2,Gcnt2,H2-Eb2	#NUM!	#N/A	#N/A	#N/A
Y	3	M	Y3MSen_vs_Y3MNSen	E2f4	104394	ENSMUSG00000014859	-0.146289	0.828621	7.43211e-09	4.49013	1.61e-05	-0.277	#N/A	Activated	3.67902	Activator	Activator	#N/A	#N/A	#N/A	#N/A	#N/A	#N/A	Activated	3	transcription factor	Aldh6a1,Aldoa,Alg5,Alg8,Anapc5,Anln,Asf1b,Aspm,Bard1,Becn1,Birc5,Bnip3,Bsg,Bub3,Ccna2,Cd3eap,Cdc20,Cdc45,Cdca2,Cdca3,Cdca5,Cdca8,Cdk1,Cdk5rap3,Cenpe,Cenph,Cenpu,Chaf1a,Chaf1b,Chtf18,Cmss1,Cnpy3,Dctn5,Depdc1b,Derl2,Dhfr,Dhps,Dlgap5,Dnajc9,Dscc1,Dtymk,Dut,Ect2,Efcab11,Emc4,Eme1,Eri2,Esyt1,Exo1,Exosc2,Fam111a,Fanca,Fanci,Fancl,Fignl1,Fkbp3,Gen1,Gins1,Gins2,Gnb1l,Gtse1,Haus2,Haus8,Hmgb1,Hmgn2,Iqgap3,…	Alyref,Anp32e,Arl6ip6,Atrx,Baz1b,Bcl2l11,Brd2,Brd8,Cand1,Casp6,Ccng2,Ccnt1,Cdca4,Cenpa,Cep120,Cks2,Cnot4,Cnot6,Cstf2t,Dck,Dcp2,Dhx15,Dhx9,Dido1,Eif1,Eif2s2,Eif3f,Etaa1,Ezh2,Fhod1,Foxn2,Fus,Gabpb2,Gxylt1,H2ax,H2az1,Hnrnpa0,Hnrnpul2,Hp,Ier5,Ing2,Lin52,Lmnb1,Luc7l2,Magoh,Mcl1,Mdc1,Mepce,Mis18a,Msh6,Myo9b,Nadk2,Ncapd3,Net1,Nfatc2ip,Nfe2l1,Npm1,Nup153,Palb2,Pbx3,Pds5a,Pim1,Pkn2,Plaa,Plscr1,Ppig,Ppil4,…	0.0231214	Ppia,Tnf,Aldoa,Hmgb1	Cytokine (Tnf, Hmgb1) P-value = 0.011928	#N/A
Y	3	M	Y3MSen_vs_Y3MNSen	Myc	17869	ENSMUSG00000022346	1.15533	0.403566	9.71334e-20	-0.179605	1.2e-21	-3.472	#N/A	Inhibited	-1.34025	Unknown	Activator	c-Myc(bHLH)/LNCAP-cMyc-ChIP-Seq(Unpublished)/Homer	298	0	17.2627	Activated	FALSE	Contradictory	3	transcription factor	Aaas,Aatf,Abcc3,Abcf3,Acat1,Actn4,Add1,Adipor1,Adk,Aen,Aimp2,Alad,Aldoa,Alox5,Angpt2,Anln,Anp32a,Anxa4,Anxa5,Anxa6,Aopep,Arg1,Atp13a2,Atp5b,Atp5c1,Bin1,Birc5,Bnip1,C1qbp,Calr,Caprin1,Capzb,Casp1,Casp8,Ccdc125,Ccl6,Ccna2,Ccnb1,Ccnd3,Cct5,Cct7,Cd48,Cd9,Cdc123,Cdc20,Cdc42,Cdca5,Cdk1,Cdk4,Cdk5rap3,Ciao2a,Clns1a,Cnot8,Cops7a,Cpt2,Csf1r,Ctsb,Ctsd,Dctd,Ddb2,Dhfr,Dhodh,Dph7,Dusp4,Ecm1,Eif2b1,Eif2b3,Eif2s…	Abca7,Abcb10,Abcc1,Abcc4,Abcf1,Acin1,Acly,Acsl4,Acss1,Aebp2,Alcam,Alyref,Amd1,Ankrd17,Arf3,Arid1a,Asxl2,Atf2,Atf4,Atp5e,Atxn2l,Axin1,Axl,Bcl2l1,Bcl2l11,Bcl6,Bclaf1,Bcor,Birc2,Bmper,Brd2,Bzw2,Canx,Cbx4,Ccnd2,Ccng2,Ccnt2,Cd44,Cdc34,Cdkn1b,Cdv3,Cebpa,Cebpd,Cflar,Champ1,Chp1,Chst15,Cks2,Clu,Col1a2,Col5a1,Cox6a1,Cox7a2l,Ctnna1,Ddit4,Ddx17,Ddx19a,Ddx21,Ddx3x,Ddx5,Dhx15,Dido1,Dnajb6,Dusp1,Dusp2,Dusp5,Ee…	0.150794	Ecm1,Mif,Nucb1,Timp2,Ctsb,Ctsd,Plau,Plaur,Pltp,Ppia,Sdcbp,Fabp5,Fap,Icam1,Itm2b,Lgals1,Prdx4,Scpep1,Serpine2,Tnf,Aldoa,Angpt2,Anxa4,Anxa5,Anxa6,Calr,Cd9,Erap1,Pkm,Spp1,Tfrc,Arg1,C1qbp,Ccl6,Fcgrt,Hspd1,Pfn1,Pgk1	Other (Pltp, Fabp5, Itm2b, Lgals1, Anxa4, Anxa6, Calr, Cd9, Pfn1) P-value = 0.04102	#N/A
G	3	S	G3SSen_vs_G3SNSen	Mafb	16658	ENSMUSG00000074622	3.18637	5.94138e-07	#N/A	#NUM!	0.022	3.849	#N/A	Activated	3.92232	Activator	Activator	#N/A	#N/A	#N/A	#N/A	#N/A	#N/A	Activated	3	transcription factor	Actn1,Adgre1,Alcam,Ccl2,Cd163,Cd28,Cd2ap,Cmklr1,Cxcl12,Cxcl2,F13a1,Fbln5,Gcg,Igf1,Il18bp,Lgmn,Mafb,Mtss1,Nuak1,Rab3il1,Selenop,Slc7a8,Stab1	Arhgdia,Cap1,Spock1	0.434783	Cxcl2,Fbln5,Ccl2,Cxcl12,Gcg,Igf1,Il18bp,Selenop,Cd163,F13a1	Chemokine (Cxcl2, Ccl2, Cxcl12) P-value = 0.004416	#N/A
G	3	S	G3SSen_vs_G3SNSen	Stat1	20846	ENSMUSG00000026104	1.86977	1.90928e-05	#N/A	#NUM!	1.65e-15	7.888	#N/A	Activated	9.47046	Activator	Activator	#N/A	#N/A	#N/A	#N/A	#N/A	#N/A	Activated	3	transcription factor	Abca1,Acod1,Aldh1a3,Apoc2,Apoe,B2m,Batf2,Bcl2l1,Bcl2l11,Btnl9,Calhm6,Casp1,Casp4,Cbfa2t3,Ccl2,Ccl8,Ccnd2,Ccr7,Ccrl2,Cd14,Cd274,Cd40,Cd86,Cebpd,Ch25h,Clic5,Cmpk2,Crem,Csf2,Csf3r,Ctss,Cxcl10,Cxcl2,Cxcl3,Dcstamp,Ddx60,Dpp4,Edn1,Eif2ak2,Epsti1,Fcer1g,Fcgr2b,Fgl2,Foxo1,Furin,Gbp2,Gbp5,Gls,Havcr2,Herc6,Hes1,Hif1a,Htra1,Ifi30,Ifi47,Ifih1,Ifit2,Ifit3,Ifitm3,Igf1,Il15,Il15ra,Il18,Il18bp,Il1b,Il33,Il4,Irf2…	Casp3,Ccnd1,Ccnd3,Cdk2,Myc,Smarcb1,Traf2	0.293578	Csf2,Cxcl2,Htra1,Apoe,Ccl2,Ccl8,Cd14,Cd40,Cxcl3,Dpp4,Igf1,Il15,Il18,Il18bp,Il1b,Il4,Isg15,Pf4,Apoc2,B2m,Cxcl10,Edn1,Fgl2,Il15ra,Il33,Ly96,Pdgfc,S100a10,Casp4,Ctss,Furin,Havcr2	Chemokine (Cxcl2, Ccl2, Ccl8, Cxcl3, Pf4, Cxcl10) P-value = 0.000645 / Cytokine (Il15, Il18, Il1b, Isg15, Il33) P-value = 0.013293	Chemokine (Cxcl2, Ccl2, Ccl8, Cxcl3, Pf4, Cxcl10) P-adjusted = 0.008386
G	3	S	G3SSen_vs_G3SNSen	Ell2	192657	ENSMUSG00000001542	1.90104	0.000237295	#N/A	#NUM!	0.0112	2.236	#N/A	Activated	1.78885	Unknown	Unknown	#N/A	#N/A	#N/A	#N/A	#N/A	#N/A	Activated	3	co-regulator of transcription	Cited2,Clptm1l,Creb3l2,Dnajb9,Edem3,Fkbp2,Fndc3b,Ighm,Itm2c,Plpp5,Slamf7,Slc33a1,Spcs1,Trib1	Cyp26a1,Ergic1,Hspa13,Myc,Sec61a1,Xbp1	0	#N/A	#N/A	#N/A
G	3	S	G3SSen_vs_G3SNSen	Ifi204	15951	ENSMUSG00000073489	3.03889	0.000621368	#N/A	#NUM!	0.02	2.395	#N/A	Activated	1.70561	Unknown	Unknown	#N/A	#N/A	#N/A	#N/A	#N/A	#N/A	Activated	3	co-regulator of transcription	Ccl2,Cd28,Csf3r,Cxcl10,Ddx58,Edn1,Gpx1,Id2,Il1rn,Isg15,Ldlr,Mgst1,Mx1,Pim1,Sod1	Ccnd1,Dhfr,Kpna1,Mkrn2,Mthfd2,Vcam1,Xrcc1	0.466667	Ccl2,Il1rn,Isg15,Sod1,Cxcl10,Edn1,Ldlr	Chemokine (Ccl2, Cxcl10) P-value = 0.024095 / Cytokine (Il1rn, Isg15) P-value = 0.0382	#N/A
G	3	S	G3SSen_vs_G3SNSen	Hif1a	15251	ENSMUSG00000021109	1.36976	0.000777954	#N/A	#NUM!	4.88e-11	3.809	#N/A	Activated	4.3948	Activator	Activator	#N/A	#N/A	#N/A	#N/A	#N/A	#N/A	Activated	3	transcription factor	Adam10,Adam15,Adora2b,Ahr,Akap12,Alox5ap,Apoe,Bach2,Bcl2l1,Bhlhe40,Bmp2,Ccl2,Ccn3,Ccr2,Ccr5,Ccr7,Cd274,Cd44,Cdh1,Cdkn1c,Cemip,Cited2,Coro1a,Csf2,Cxcl12,Cxcl2,Cxcl3,Cxcr4,Cyb5a,Edn1,Emc9,Epas1,Ereg,Ets1,Fn1,Furin,Fyn,Gata6,Gja1,Hif1a,Hilpda,Hk2,Hp,Id2,Igf1,Igfbp5,Il15,Il1b,Il4,Itga1,Itga5,Itgav,Itgb2,Itgb3,Itgb5,L1cam,Lox,Loxl2,Maf,Maff,Mb,Mcl1,Mef2c,Mitf,Mmp2,Nefl,Nox4,Nr4a3,Ntrk2,Pfkfb3,Plac8,Pl…	Abcf2,Aldoa,Angptl4,Asns,Aurka,Brca1,Cav1,Ccnd1,Cdh2,Eif4g1,Eif5a,Eno1,Ergic1,Fscn1,Gapdh,Glyr1,H2ax,Hspa4,Jup,Kdm4b,Krt18,Ldha,Myc,Nbn,Ncoa4,Nrf1,Pdha1,Pfkl,Pgk1,Pkm,Polrmt,Scg2,Sesn2,Slc29a1,Slc39a7,Snai2,Spag4,Spop,Srd5a1,Tfam,Tfrc,Tpi1,Trim66,Vcam1	0.34375	Fn1,Igfbp5,Loxl2,Mmp2,Timp1,Csf2,Cxcl2,Hp,Tnfrsf11b,Vegfa,Apoe,Bmp2,Ccl2,Cxcl12,Cxcl3,Igf1,Il15,Il1b,Il4,Lox,Serpine1,Tac1,Thbs1,Adam10,Cemip,Edn1,Ereg,Sfrp1,Adam15,Ccn3,Furin,Hilpda,Ptgis	Growth factor (Igfbp5, Timp1, Csf2, Vegfa, Bmp2, Igf1, Il4, Thbs1, Ereg, Sfrp1, Ccn3) P-value = 0.000456 / Chemokine (Cxcl2, Ccl2, Cxcl12, Cxcl3) P-value = 0.028033	Growth factor (Igfbp5, Timp1, Csf2, Vegfa, Bmp2, Igf1, Il4, Thbs1, Ereg, Sfrp1, Ccn3) P-adjusted = 0.005929
G	3	S	G3SSen_vs_G3SNSen	Stat5a	20850	ENSMUSG00000004043	1.90252	0.0014368	#N/A	#NUM!	0.01	3.351	#N/A	Activated	5.10316	Activator	Activator	#N/A	#N/A	#N/A	#N/A	#N/A	#N/A	Activated	3	transcription factor	Abca1,Abcg1,Apoe,Bcl2l1,Bcl6,Birc3,Casp4,Ccl2,Ccnd2,Ccr5,Cdh1,Cdh17,Cebpa,Cebpb,Cemip,Cflar,Dusp5,Dynlrb1,Epas1,Fcer1g,Fkbp14,Fosb,Fosl2,Galc,Gask1b,Id2,Igf1,Il6st,Kit,Ksr1,Maf,Mcl1,Muc13,Nr4a2,Olr1,Osm,Pim1,Ppfibp2,Prss23,Psmb8,Qpct,Rin2,Slc34a2,Slc7a7,Slc7a8,Socs3,Srp9,Stat5a,Tgfbi,Tgfbr2,Tle4,Tm4sf1,Tnfrsf11a,Wfdc18,Xiap,Ywhag,Zfp36	Aldh3a1,Atm,Casp3,Ccnd1,Ccnd3,Cdc25c,Cdc7,Cdk4,Chek1,Myc,Ro60,Rpa1,Sytl2,Traf2	0.210526	Tgfbi,Apoe,Ccl2,Igf1,Il6st,Muc13,Osm,Prss23,Cemip,Casp4,Olr1,Wfdc18	#N/A	#N/A
G	3	S	G3SSen_vs_G3SNSen	Mxd1	17119	ENSMUSG00000001156	1.93854	0.00155229	#N/A	#NUM!	3.45e-08	3.74	#N/A	Activated	-2.53546	Repressor	Repressor	#N/A	#N/A	#N/A	#N/A	#N/A	#N/A	Activated	3	transcription factor	Bcl6,Ccnd2,Edn1,Havcr2,Itga1,Mxd1,Naaa,Top1,Wdfy4,Xcr1	Aco2,Bub1,Ccna2,Ccnb2,Ccnd3,Ccng1,Cdk4,Coq9,Cox10,Cyc1,Eif4a1,Eif4g1,Gar1,Idh2,Mrpl44,Mrps9,Mybbp1a,Ndufa10,Nop14,Nop2,Nop56,Nop58,Oxa1l,Pdhb,Pes1	0.2	Edn1,Havcr2	Hormone (Edn1) P-value = 0.044798	#N/A
G	3	S	G3SSen_vs_G3SNSen	Ccnd1	12443	ENSMUSG00000070348	-1.72968	0.00234875	#N/A	#NUM!	3.08e-13	-2.393	#N/A	Inhibited	-1.82574	Unknown	Unknown	#N/A	#N/A	#N/A	#N/A	#N/A	#N/A	Inhibited	3	co-regulator of transcription	Ahnak,Aldh1a3,Armcx1,C7,Ccnd2,Cd44,Cdh1,Col1a1,Col27a1,Col5a2,Eef1b2,Eps8,Erbin,Ereg,Fzd7,Gas2l3,Gpc6,Hspb8,Ier3,Itgav,Itgb3,Itsn2,Kdm6b,Klra2,Lamb2,Lasp1,Maff,Mfsd6,Mmp2,Mmp3,Mylk,Pcyt1a,Pmepa1,Ptbp3,Ptprc,Rgs2,Rhpn2,Rmi2,Rufy3,Sec61b,Serinc3,Spp1,St6galnac5,Stard4,Tcf4,Tgfbr2,Tiam1,Tmem219,Tor3a,Vps13d	Arhgef2,Atad2,Aurka,Bclaf1,Brca1,Ccna2,Ccnd1,Ccnd3,Ccne2,Cdc45,Cdc6,Cdca2,Cdca7,Cdca7l,Cdca8,Cdk2,Cdk4,Cdkn2b,Cdkn2c,Cenpk,Cenpn,Cip2a,Clpb,Clspn,Ddias,Dhcr24,Dnmt1,Dtl,E2f4,E2f7,Emsy,Eno1,Eri1,Esco2,Foxm1,G3bp1,Hjurp,Hspa8,Kif11,Kif20a,Kif20b,Kif2c,Knl1,Mcm10,Mcm4,Mcm7,Melk,Mesd,Mns1,Myc,Ncaph,Nop2,Nop58,Nrf1,Pclaf,Plk1,Racgap1,Rad51,Rfc5,Rmdn3,Rrm2,Stbd1,Tpi1,Tpx2,Traip,Trip13,Tuba1b,Tufm,Tyms,…	0.18	Col1a1,Col5a2,Mmp2,Mmp3,Lamb2,Col27a1,Ereg,Gpc6,Spp1	Extracellular matrix constituent (Col1a1, Col5a2, Lamb2, Col27a1) P-value = 0.013941	#N/A
G	3	S	G3SSen_vs_G3SNSen	Spib	272382	ENSMUSG00000008193	6.4692	0.00369736	#N/A	#NUM!	0.000905	3.942	#N/A	Activated	3.27165	Activator	Activator	#N/A	#N/A	#N/A	#N/A	#N/A	#N/A	Activated	3	transcription factor	Apoe,Armc3,Atf3,Blnk,Bst2,Ccr2,Ccr5,Cd86,Clec10a,Col2a1,Gm6377,Hspa1b,Kdm6b,Kit,Klf6,Mbd2,Mef2c,Nfkb1,Nrxn2,P2ry12,Slamf9,Tnfrsf11b	Gem,Net1,Rad51b,Tenm4,Xbp1	0.136364	Tnfrsf11b,Apoe,Col2a1	#N/A	#N/A
G	3	S	G3SSen_vs_G3SNSen	Nfkb1	18033	ENSMUSG00000028163	1.57156	0.00484312	#N/A	#NUM!	4.39e-05	3.363	#N/A	Activated	6.11111	Activator	Activator	#N/A	#N/A	#N/A	#N/A	#N/A	#N/A	Activated	3	transcription factor	Apoe,App,B2m,Bcl2l1,Bhlhe40,Birc3,Bmp2,Btg2,Casp4,Ccl17,Ccl2,Ccnd2,Cd40,Cd44,Cd86,Cebpa,Col1a1,Col1a2,Col2a1,Crmp1,Csf2,Cxcl10,Cxcl2,Cxcl3,Cxcr5,Cybb,Epas1,Fn1,Fosb,Gja1,Has2,Ier3,Ighm,Ikbke,Il18,Il1b,Il1rn,Isg15,Jag1,Ltc4s,Map3k8,Mcl1,Mmp10,Mmp3,Msr1,Mx1,Nampt,Nfkb1,Nr4a2,Nr4a3,Pim1,Pou2f2,Prkcd,Ptafr,Ptgs2,Ptpn6,Ptx3,Pxn,Rela,Saa3,Spi1,Stat1,Tlr2,Tnfaip3,Tnfsf15,Ube2h,Vegfa,Xiap	Ccnd1,Cd82,E2f7,Fscn1,Gnai3,Gnpat,Mat2a,Myc,Slc25a4,Snai2,Tk1,Traf2,Vcam1	0.397059	Col1a1,Fn1,Ptx3,Col1a2,Csf2,Cxcl2,Mmp3,Vegfa,Apoe,Bmp2,Ccl17,Ccl2,Cd40,Col2a1,Cxcl3,Il18,Il1b,Il1rn,Isg15,Mmp10,Nampt,App,B2m,Cxcl10,Saa3,Tnfsf15,Casp4	Chemokine (Cxcl2, Ccl17, Ccl2, Cxcl3, Cxcl10, Saa3) P-value = 0.000239 / Cytokine (Il18, Il1b, Il1rn, Isg15, Nampt, Tnfsf15) P-value = 0.000972	Chemokine (Cxcl2, Ccl17, Ccl2, Cxcl3, Cxcl10, Saa3) P-adjusted = 0.003113 / Cytokine (Il18, Il1b, Il1rn, Isg15, Nampt, Tnfsf15) P-adjusted = 0.006316
G	3	S	G3SSen_vs_G3SNSen	Cebpa	12606	ENSMUSG00000034957	3.47695	0.00733176	#N/A	#NUM!	0.000298	4.226	#N/A	Activated	7.05858	Activator	Activator	#N/A	#N/A	#N/A	#N/A	#N/A	#N/A	Activated	3	transcription factor	Acod1,Adh7,Akap12,Alox5ap,Anpep,Arl4c,Asprv1,Btg1,Btg2,C3ar1,Ccl9,Ccnd2,Ccr1,Cd14,Cdh1,Cebpa,Cebpb,Cebpd,Ckap4,Col1a1,Col1a2,Crabp2,Creg1,Csf1r,Csf2ra,Csf3r,Ctsk,Cxcr4,Ebf1,Efnb2,Epha7,Foxo1,Fzd1,Gas1,Gata6,Gch1,Ggh,Gja1,Glipr1,Gsk3b,Has2,Hp,Id2,Ier3,Igf1,Igfbp4,Il1rn,Il4,Isg15,Itgam,Itgb5,Kdm1a,Klf4,Litaf,Malt1,Mapkapk2,Nr4a2,Nrp1,Oas2,Olr1,Pcsk6,Pfn2,Pik3cd,Plod2,Ppard,Ptafr,Ptgfr,Ptgs2,Ptprc,P…	Asns,Bin1,Ccna2,Ccnb2,Ccnd1,Cdc37,Cdk4,Dhfr,Foxm1,Gabpa,Gapdh,Gtf3a,Hdac1,Hmga1,Hsd11b1,Mybl2,Myc,Myod1,Pin1,Serpini1,Ube2i	0.295918	Igfbp4,Col1a1,Ptx3,Col1a2,Hp,Cd14,Igf1,Il1rn,Il4,Isg15,S100a8,S100a9,Scgb1a1,Serpine1,Smpdl3a,Sod1,Tac1,Tgfb2,Thbs1,Anpep,Ccl9,Creg1,Ggh,Saa3,Spp1,Tnfaip6,Ctsk,Olr1,Pcsk6	#N/A	#N/A
G	3	S	G3SSen_vs_G3SNSen	Nfkbiz	80859	ENSMUSG00000035356	1.63709	0.00806524	#N/A	#NUM!	0.0293	2.2	#N/A	Activated	2.64575	Activator	Activator	#N/A	#N/A	#N/A	#N/A	#N/A	#N/A	Activated	3	co-regulator of transcription	Ccl17,Ccl2,Cebpd,Csf2,Cxcl3,S100a8,S100a9	#N/A	0.857143	Csf2,Ccl17,Ccl2,Cxcl3,S100a8,S100a9	Chemokine (Ccl17, Ccl2, Cxcl3) P-value = 0.000813	Chemokine (Ccl17, Ccl2, Cxcl3) P-adjusted = 0.010568
G	3	S	G3SSen_vs_G3SNSen	Tob1	22057	ENSMUSG00000037573	1.42999	0.0134034	#N/A	#NUM!	0.00121	2.005	#N/A	Activated	-1.60591	Unknown	Unknown	#N/A	#N/A	#N/A	#N/A	#N/A	#N/A	Activated	3	co-regulator of transcription	Bcl2l1,Ikbip,Mbnl2,Plac8,Rbbp6,Tmed7	Atm,Ccna2,Ccnd1,Cdk2,Cdt1,Chek1,Hjurp,Kat8,Mki67,Pcbp4,Phlda3,Ttc5,Wdhd1	0	#N/A	#N/A	#N/A
G	3	S	G3SSen_vs_G3SNSen	Tcf12	21406	ENSMUSG00000032228	-0.801572	0.0147011	#N/A	#NUM!	0.0144	-2.316	#N/A	Inhibited	2.41404	Repressor	Repressor	#N/A	#N/A	#N/A	#N/A	#N/A	#N/A	Inhibited	3	transcription factor	Arsa,Blnk,Cbfa2t3,Ccr2,Cd200r1,Cdh1,Cela1,Fn1,Foxo1,Gja1,Id2,Il1rl1,Il4,Itga4,Klf2,Klf6,Lmo4,Lrba,Maf,Nr4a3,Strn3	Aatf,Cdkn2b,Cnot9,Ints13,Pms2,Smarcc1,Tnfaip1,Xrcc6	0.238095	Fn1,Il1rl1,Il4,Arsa,Cela1	#N/A	#N/A
G	3	S	G3SSen_vs_G3SNSen	Pttg1	30939	ENSMUSG00000020415	0.958454	0.0174472	#N/A	#NUM!	9.72e-06	3.277	#N/A	Activated	-3.18198	Repressor	Repressor	#N/A	#N/A	#N/A	#N/A	#N/A	#N/A	Activated	3	co-regulator of transcription	Cd44,Cdh1,Hif1a,Slc5a5,Snai1,Ube2b,Vegfa	Apex1,Atm,Ccna2,Ccnb1,Ccnd1,Cdh2,Chek1,Dclre1a,Fen1,Lig1,Mlh1,Myc,Nprl3,Parp2,Pms1,Pms2,Pold1,Pole,Polk,Rad18,Rad51b,Rev1,Tdg,Xrcc6,Xrn2	0.142857	Vegfa	#N/A	#N/A
G	3	S	G3SSen_vs_G3SNSen	Gps2	56310	ENSMUSG00000023170	-1.32286	0.01858	#N/A	#NUM!	2.33e-06	-2.371	#N/A	Inhibited	3.65148	Repressor	Repressor	#N/A	#N/A	#N/A	#N/A	#N/A	#N/A	Inhibited	3	co-regulator of transcription	Abca1,Adipor2,Blnk,Ccl2,Cd14,Cxcl10,Dhrs3,Ermap,Fam20c,Foxo1,Fzd1,Hebp1,Hivep2,Hp,Mctp1,Pid1,Rab20,Rgl1,Rhob,Rnf144b,Shisa5,Slc44a1,Trerf1,Wipf1,Xylt1	Bin1,Ccnd1,Myc,Snx1,Vcam1	0.24	Hp,Ccl2,Cd14,Cxcl10,Fam20c,Xylt1	Chemokine (Ccl2, Cxcl10) P-value = 0.017607	#N/A
G	3	S	G3SSen_vs_G3SNSen	Crebbp	12914	ENSMUSG00000022521	0.869837	0.0359781	#N/A	#NUM!	0.00759	2.172	#N/A	Activated	6.27572	Activator	Activator	#N/A	#N/A	#N/A	#N/A	#N/A	#N/A	Activated	3	co-regulator of transcription	Acoxl,Adam12,Akap12,B2m,Bank1,Bcl6,Camk2d,Camk2g,Capg,Ccnd2,Ccr5,Ccr7,Cd44,Cd53,Cdh1,Cebpa,Ckm,Col1a2,Col2a1,Cxcl10,Cxcl12,Cxcr4,Cybb,Dgke,Dhrs3,Ehhadh,Epn1,Epsti1,Fnbp1,Fndc3b,Fosb,Fosl2,Frmd4a,Frmd4b,Gcg,Gm2a,Gng2,Gria3,Has2,Isg15,Itga6,Jund,Kctd1,Kif1b,Klf2,Ldlr,Maf,Map3k8,Mef2c,Mfhas1,Mmp11,Mpz,Msx1,Nr3c1,Nr4a2,Nr4a3,Ntn1,Oas3,Ppfibp2,Prkcd,Psmb9,Ptgs2,Rapgef4,Rb1,Rgl1,Rgs2,Rnasel,Rnf157,Rsad…	Anxa6,Arid5a,Ccnd1,Ccnd3,Cdc6,Cnn3,Dhfr,Hsd11b1,Jup,Mbtps1,Mcm3,Mdm1,Msh2,Myc,Myod1,Plekhf1,Slc43a1,Tnfaip1,Vcam1,Xrcc6	0.166667	Col1a2,Tnc,Vegfa,Col2a1,Cxcl12,Gcg,Isg15,B2m,Cxcl10,Ldlr,Mmp11,Ntn1,St6gal1,Ckm	#N/A	#N/A
G	3	S	G3SSen_vs_G3SNSen	Epas1	13819	ENSMUSG00000024140	2.59309	0.0369638	#N/A	#NUM!	0.000198	3.524	#N/A	Activated	4.5646	Activator	Activator	#N/A	#N/A	#N/A	#N/A	#N/A	#N/A	Activated	3	transcription factor	Abi1,Akap12,Bhlhe40,Birc3,C1qa,Ccn5,Ccr2,Ccr5,Cd274,Cebpa,Cebpb,Cemip,Cited2,Ckm,Coro1a,Cxcl12,Cxcl2,Cxcr4,Ddit3,Dmxl1,Edn1,Gja1,Gls,Gpx1,Hif1a,Hilpda,Igfbp5,Itgav,Itgb3,L1cam,Ldlr,Lox,Loxl2,Maff,Mb,Mmp14,Nampt,Nefl,Pfkfb3,Pkib,Plod2,Prkca,Ret,Serpine1,Slc11a2,Slc16a4,Slc6a8,Sod1,Sphk1,Tgfbr2,Tmem45a,Tnfaip3,Tnfrsf11b,Tnfsf15,Vegfa,Yap1	Abcf2,Angptl4,Cav1,Ccnd1,Eif5a,Eno1,Hspa4,Kdm4b,Ldha,Ncoa4,Oma1,P2ry1,Ptprz1,Sf3a3,Slc29a1,Spag4,Vcam1	0.339286	Igfbp5,Loxl2,Cxcl2,Tnfrsf11b,Vegfa,C1qa,Cxcl12,Lox,Nampt,Serpine1,Sod1,Cemip,Edn1,Ldlr,Mmp14,Tnfsf15,Ccn5,Ckm,Hilpda	#N/A	#N/A
G	3	S	G3SSen_vs_G3SNSen	Kat2b	18519	ENSMUSG00000000708	1.79805	0.0394022	#N/A	#NUM!	0.0431	2.465	#N/A	Activated	3.74166	Activator	Activator	#N/A	#N/A	#N/A	#N/A	#N/A	#N/A	Activated	3	co-regulator of transcription	B2m,Ccl2,Ckm,Col1a2,Fgr,Fosb,Hif1a,Isg15,Itgam,Kat2b,Klf2,Ptgs2,Rb1,Tgfbr2	#N/A	0.357143	Col1a2,Ccl2,Isg15,B2m,Ckm	#N/A	#N/A
G	3	S	G3SSen_vs_G3SNSen	Taf4b	72504	ENSMUSG00000054321	1.10392	0.0394574	#N/A	#NUM!	0.0141	2.37	#N/A	Activated	3.31662	Activator	Activator	#N/A	#N/A	#N/A	#N/A	#N/A	#N/A	Activated	3	co-regulator of transcription	Ccnd2,Fn1,Ier3,Inhba,Itga6,Jchain,Mmp3,Ret,Spp1,Taf4b,Tnfaip3	#N/A	0.454545	Fn1,Mmp3,Inhba,Jchain,Spp1	#N/A	#N/A
G	3	S	G3SSen_vs_G3SNSen	Sox10	20665	ENSMUSG00000033006	6.00375	0.0447271	#N/A	#NUM!	0.0015	3.211	#N/A	Activated	3.87298	Activator	Activator	#N/A	#N/A	#N/A	#N/A	#N/A	#N/A	Activated	3	transcription factor	Ackr3,Dhh,Erbb3,Gas7,Gda,Itga6,L1cam,Lamb1,Mbp,Mitf,Mpz,Pmp22,Ret,Sod3,Sox10	#N/A	0.266667	Lamb1,Sod3,Dhh,Erbb3	#N/A	#N/A
G	3	S	G3SSen_vs_G3SNSen	Egr1	13653	ENSMUSG00000038418	1.0998	0.061882	0.006336	0	4.26e-07	4.913	#N/A	Activated	1.21356	Unknown	Activator	#N/A	#N/A	#N/A	#N/A	#N/A	#N/A	Activated	3	transcription factor	Aida,Alox5ap,Anapc13,Apoa1,App,Arf3,Atf3,Atp6v1c1,Atp6v1g1,Bcl2l11,C9orf72,Cavin1,Ccl2,Ccl6,Ccl7,Ccl8,Ccl9,Ccnd2,Ccnk,Ccr1,Ccr2,Cd44,Cdh1,Cdk5r1,Cdkn1c,Cers6,Cipc,Cltc,Clu,Coa6,Col1a1,Col1a2,Col2a1,Cpeb3,Crem,Cxcl2,Cxcl3,Diaph1,Eea1,Enkur,Epas1,Ereg,Erich1,Fn1,Fus,Fyn,Gan,Gng5,Gns,Gtf2b,Hbegf,Hcst,Hes1,Hif1a,Hpse,Ier3,Ift20,Il1b,Il4,Ing2,Itgam,Jund,Kdelr3,Kdm1a,Kdm7a,Klf13,Lamp1,Ldlr,Lsm14b,Malat…	Aamp,Acad9,Acadvl,Adrm1,Ankmy2,Ap2m1,Atad2,Atp5d,Atxn2l,Aunip,B3galnt2,Bckdk,Bok,Btf3l4,Bzw1,Bzw2,C2cd3,Carm1,Casp3,Cav1,Ccnd1,Ccnd3,Cdc20,Cenpu,Cep57,Cep63,Chrna7,Clpx,Cluh,Cnot2,Cops7a,Dcun1d2,Ddx20,Dnajc11,Dnajc7,Dolk,Dph1,E2f6,Ears2,Eif3b,Eif4ebp1,Eif4g1,Eif5a,Enoph1,Exosc1,Fam118a,Fosl1,Hibadh,Hmgn2,Hnrnpa2b1,Hnrnpll,Hspa4,Hspa8,Ift122,Impdh2,Ints4,Kat7,Lap3,Lss,Lysmd3,Mastl,Mipep,Mki67,Myc,…	0.260504	Clu,Col1a1,Fn1,Timp1,Apoa1,Col1a2,Cxcl2,Vegfa,Ccl2,Ccl7,Ccl8,Col2a1,Cxcl3,Hbegf,Hpse,Il1b,Il4,Pf4,Serpine1,Sod1,Thbs1,App,Ccl9,Ereg,Ldlr,Mmp14,Pdgfc,Spp1,C9orf72,Ccl6,Tpt1	Chemokine (Cxcl2, Ccl2, Ccl7, Ccl8, Cxcl3, Pf4, Ccl9, Ccl6) P-value = 5e-06 / Growth factor (Timp1, Vegfa, Hbegf, Il4, Thbs1, Ereg, Pdgfc) P-value = 0.048259	Chemokine (Cxcl2, Ccl2, Ccl7, Ccl8, Cxcl3, Pf4, Ccl9, Ccl6) P-adjusted = 6.6e-05
G	3	S	G3SSen_vs_G3SNSen	Pml	18854	ENSMUSG00000036986	1.20553	0.137485	0.000737424	#NUM!	3.47e-06	3.177	#N/A	Activated	-5.04184	Repressor	Repressor	#N/A	#N/A	#N/A	#N/A	#N/A	#N/A	Activated	3	co-regulator of transcription	Acbd3,Actr2,Alkbh5,Amdhd2,Apoa1,Apoe,Arf6,Arih1,Arl6ip1,Atf5,Atp5e,Atp6v1c1,Atp6v1g1,Atraid,Btg1,Calm1,Camta2,Cd2ap,Chchd7,Chmp2a,Cited2,Cklf,Cmc1,Coa6,Cpe,Cpeb2,Crem,Crls1,Cstb,Ctdsp1,Cul7,Cxcr4,Cyba,Ddit3,Ddx60,Diaph1,Dnajb9,Dpy19l4,Dynlrb1,Elk4,Enkur,Epsti1,Fam173a,Fkbp2,Fndc3b,Fth1,Fuca2,Fus,Gabarap,Gan,Gatad1,Gclm,Gls,Golga2,Gsk3b,Hcfc1r1,Herc6,Hexa,Hexim1,Hif1a,Id2,Ier3,Ier5,Ifih1,Ifit3,Ikz…	Aaas,Abhd11,Acadvl,Actg1,Adrm1,Afmid,Aimp2,Anapc5,Ap3s2,Arf1,Arfgap2,Arrdc3,Asb6,Asf1b,Ash2l,Asns,Atxn2l,Aup1,B3galnt2,Bbs4,Bcl2l13,Bclaf1,Bms1,Brca1,Brms1l,Bzw1,Cacybp,Cad,Cap1,Caprin1,Ccar1,Ccar2,Ccnd1,Ccnd3,Cct4,Cct6a,Cct7,Cdca4,Cdh2,Cdk2,Cdkn2aipnl,Cdkn2b,Cenpk,Cherp,Ciapin1,Clns1a,Clptm1,Clspn,Cnot8,Cops6,Coq9,Cpsf1,Cpsf6,Crat,Crbn,Cse1l,Cyb561a3,Cyc1,Dalrd3,Ddb1,Ddx31,Ddx54,Dhfr,Dhps,Dlst,D…	0.0546448	Apoa1,Fuca2,Vegfa,Apoe,Isg15,Mmp10,Cpe,Ldlr,Cklf,Cstb	#N/A	#N/A
G	3	S	G3SSen_vs_G3SNSen	Sin3a	20466	ENSMUSG00000042557	-0.587877	0.252254	1.60196e-19	#NUM!	0.00966	-2.646	#N/A	Inhibited	-9.96744	Activator	Activator	#N/A	#N/A	#N/A	#N/A	#N/A	#N/A	Inhibited	3	co-regulator of transcription	Aamdc,Acp5,Actr2,Akirin2,Amdhd2,Anapc13,Ap5z1,Atp5l,Atp6v0d1,Atp6v1c1,Atp6v1d,Bcl6,Bdnf,Bloc1s1,Bod1,Btg1,Ccnd2,Cdh1,Cebpb,Cited2,Clcn7,Cltc,Col1a1,Col1a2,Cpeb4,Ctsk,Dcaf10,Dcaf5,Ddit3,Diaph1,Dnajb9,Dpy19l4,Fam174a,Fam214a,Fosb,Frg1,Gabarap,Gls,Gns,Grn,Gtf2b,Hes1,Hexa,Hif1a,Hnrnpul2,Id2,Ier3,Ikzf5,Ing2,Kat2b,Kdm7a,Klf6,Lamp1,Lamtor5,Ldlr,Mbtd1,Mcee,Mir22hg,Mitd1,Mnt,Mpc2,Mrps21,Mxd1,Myo9b,Nagk,Nd…	Abce1,Actg1,Aen,Aimp2,Aldoa,Anapc5,Anks3,Anln,Ap4e1,Apex1,Arhgap1,Armc1,Arrdc3,Atad2,Atic,Aurka,Aurkb,Baz2a,Bckdha,Bms1,Brca1,Brix1,Brms1,Bub1,Bub1b,Bysl,Bzw1,Cad,Cars,Casp3,Ccdc115,Ccdc86,Ccna2,Ccnb1,Ccnb2,Ccne2,Cct4,Cct7,Cd3eap,Cdc20,Cdc25c,Cdc37,Cdc6,Cdca5,Cdca8,Cdk4,Cenpl,Cenpu,Cep63,Chmp1a,Ckap2l,Clspn,Cog7,Cops2,Coq4,Coq6,Cox10,Crcp,Crkl,Ctu2,Cyb5r4,Dars,Dars2,Dcaf13,Dctn5,Ddias,Ddx18,Ddx20…	0.0825688	Col1a1,Grn,Col1a2,S100a13,S100a9,Serpine1,Bdnf,Ldlr,Ctsk	#N/A	#N/A
G	3	S	G3SSen_vs_G3SNSen	Sp1	20683	ENSMUSG00000001280	0.13724	0.772694	0.000812383	1.41421	3.82e-10	2.914	#N/A	Activated	0.66601	Unknown	Activator	#N/A	#N/A	#N/A	#N/A	#N/A	#N/A	Activated	3	transcription factor	Abca1,Abhd17b,Acap2,Acss1,Aebp1,Akap12,Apoa1,Apoe,Arl6ip1,Arrdc4,Atf3,Atf7,Atxn1l,B4galt5,Bdnf,C1qtnf6,Calm3,Ccl2,Ccnd2,Cd28,Cd40,Cd55,Cd79b,Cdh1,Cdr2,Cebpa,Cebpb,Cebpd,Cited2,Col1a1,Col1a2,Col2a1,Col8a1,Cotl1,Cox6b1,Crabp2,Creb3l2,Creb3l4,Crem,Cxcl10,Cxcl12,Cxcl3,Cxcr4,Cyp7b1,Dcp2,Diaph1,Dlc1,Dnmt3a,Eif2ak2,Eif2ak3,Ereg,F10,Fam126a,Fbxo11,Fes,Fkbp14,Fn1,Fyn,Gclc,Gja1,Grn,Gsk3b,Has1,Has2,Hbegf,He…	Actl6a,Actr1a,Adh5,Aen,Aifm1,Ak2,Akap8l,Aktip,Anapc5,Ankmy2,Ankrd27,Anp32e,Arid5a,Asf1b,Asns,Atm,Atp5b,Bag2,Bpnt1,Bub1,Bysl,Bzw2,C1qbp,Cactin,Cad,Casc4,Casp3,Cav1,Ccna2,Ccnd1,Ccnd3,Ccng1,Cdc25c,Cdc45,Cdca2,Cdca3,Cdca8,Cdh2,Cdipt,Cdk2,Cdk4,Cdkn2b,Cdkn2c,Cenpu,Cep89,Chaf1a,Chchd6,Cnot1,Cnot3,Cnpy3,Cops4,Cyc1,Cyp26a1,Cyth2,Dcun1d4,Ddost,Ddx49,Dhcr24,Dhfr,Dmd,E2f6,Eif4a1,Elp2,Elp4,F2r,Fastkd3,Fdft1,F…	0.233503	Igfbp4,Col1a1,Fn1,Grn,Mmp2,Timp1,Timp2,Apoa1,Col1a2,Sparc,Tfpi2,Tnc,Vegfa,Aebp1,Apoe,Ccl2,Cd40,Col2a1,Cxcl12,Cxcl3,F10,Hbegf,Hpse,Igf1,Il15,Il1b,Ltbp3,Penk,Sct,Serpine1,Sod1,Tgfb2,Bdnf,C1qtnf6,Col8a1,Cxcl10,Ereg,Ldlr,Mmp11,Mmp14,Pdgfc,Procr,Rtbdn,Spp1,Tgfbr3,Tnfsf14	Growth factor (Igfbp4, Timp1, Vegfa, Hbegf, Igf1, Ltbp3, Tgfb2, Bdnf, Ereg, Pdgfc) P-value = 0.024782	#N/A
G	3	S	G3SSen_vs_G3SNSen	Creb1	12912	ENSMUSG00000025958	-0.142576	0.836006	3.01474e-13	0.816497	4.37e-05	2.012	#N/A	Activated	-3.22785	Repressor	Repressor	#N/A	#N/A	#N/A	#N/A	#N/A	#N/A	Activated	3	transcription factor	Abca1,Ablim2,Akap13,Alkbh5,Anapc11,Apoe,Arap1,Arfgef3,Arih1,Arpc3,Atf3,Atf5,Atf7,Atg9b,Atp2b4,Atp6v0b,Atp6v0d1,Atp9b,Atxn1l,B2m,Bag3,Bcl2l1,Bdnf,Bhlhe40,Bod1,Bpifc,Btg1,Btg2,C9orf72,Cacna2d1,Cadps2,Camk1d,Camkk2,Camta2,Capg,Ccnk,Cdnf,Cebpb,Cebpd,Celsr3,Ch25h,Chmp4b,Cic,Cltc,Cmip,Cnnm2,Col4a3bp,Cox14,Cpd,Creb3l2,Crem,Crk,Crmp1,Csnk1g2,Csrnp1,Csrp2,Cxcl2,Cxcr4,Ddit3,Diaph1,Dnajb9,Dyrk1a,Ecm1,Edem3,…	Aaas,Aamp,Aars,Aatf,Abcf2,Acad9,Aco2,Actr1a,Actr1b,Akap8l,Aktip,Anp32e,Ap2m1,Arf1,Arfgap2,Arhgap35,Arhgef9,Atad2,Atl2,Atm,Atp5b,Atp5d,Aurka,B4galt3,Bap1,Becn1,Brca1,Brms1,Btbd9,Btrc,Bub3,Bysl,Ccdc47,Ccdc86,Ccna2,Ccnb1,Ccnb2,Ccnd1,Ccnd3,Cct3,Cct4,Cdc37,Cdca8,Cdh2,Cdk2ap2,Cep57,Chmp7,Cinp,Cldnd1,Clpb,Cnot1,Cnot10,Cnot3,Cnpy3,Cops8,Coq7,Cpsf6,Crkl,Csde1,Cse1l,Ctu2,Cwf19l1,Cxxc1,Cyb5r4,Cyth2,Ddb1,Ddx…	0.107692	Ecm1,Fn1,Cxcl2,Rbp4,Vegfa,Apoe,Edil3,Il1b,Npc2,Npy,Penk,Tac1,B2m,Bdnf,Bpifc,Cdnf,Edn1,Fgl2,Inhba,Itgbl1,Ldlr,Sfrp4,Ssc5d,Tafa1,C9orf72,H2-T22,Pam,Tpt1	#N/A	#N/A
G	3	S	G3SSen_vs_G3SNSen	Smad4	17128	ENSMUSG00000024515	0.383969	0.633054	0.0211354	1.73205	0.00739	2.717	#N/A	Activated	8.44672	Activator	Activator	#N/A	#N/A	#N/A	#N/A	#N/A	#N/A	Activated	3	transcription factor	Ablim1,Ackr1,Acoxl,Actn1,Adamts16,Adamtsl1,Adora2b,Afap1l2,Aim2,Alcam,Ankrd44,Aoah,Apoa1,Arhgap15,Arhgap26,Arid1b,Atxn1,Bgn,Bhlhe40,Bmp2,Btg2,Cab39,Camk1d,Ccl2,Ccnd2,Cd55,Cdh1,Cdk17,Celf2,Cited2,Cmip,Col1a2,Col2a1,Col5a2,Cpeb4,Crb1,Creb5,Cyth1,Dapk1,Dhrs3,Dlc1,Dock4,Dock8,Dst,Dusp6,Edil3,Edn1,Elmo1,Enc1,Ereg,Etnk1,Ets2,Fam83f,Fbn1,Fgd6,Filip1,Fn1,Foxo1,Fras1,Frmd4a,Fzd8,Gab2,Gabra2,Gap43,Gata6,Gj…	Angptl4,Ccnd1,Ccnd3,Cdca7l,Cdh2,Cdkn2b,Cep162,Chd1l,Clpb,Ctnnbl1,Dars2,Ect2,Eif4ebp1,Epb41l5,Exo1,Fscn1,Hnrnpa2b1,Hs6st2,Ivns1abp,Kcns3,Kif5b,Kiz,Lbr,Mat2b,Mrpl15,Myc,Nppc,Nrcam,Nuf2,Oaz2,Pak1,Pde4d,Pdhx,Ror1,Sacm1l,Sae1,Sfr1,Sfxn1,Slc25a4,Snai2,Srsf4,Tenm4,Twsg1,Uck2,Vdac1,Vdac2,Wdr75	0.174419	Bgn,Col5a2,Fn1,Ptx3,Timp1,Apoa1,Col1a2,Fbn1,Hp,Tnc,Vegfa,Adamtsl1,Aoah,Bmp2,Ccl2,Col2a1,Edil3,Nampt,Serpine1,Thbs1,Adamts16,Edn1,Ereg,Lgi2,Lyzl4,Pcsk5,Pkdcc,S100a10,Tnfaip6,Xdh	#N/A	#N/A
Y	3	S	Y3SSen_vs_Y3SNSen	Mef2a	17258	ENSMUSG00000030557	1.72219	1.35316e-22	#N/A	#NUM!	0.00189	3.06	#N/A	Activated	3.05085	Activator	Activator	#N/A	#N/A	#N/A	#N/A	#N/A	#N/A	Activated	3	transcription factor	Acta1,Actc1,Atp2a2,Bex1,Ckm,Jun,Klf2,Mef2a,Ppargc1a,Thbd,Tnnc1,Xirp2	Chrdl2	0.0833333	Ckm	#N/A	#N/A
Y	3	S	Y3SSen_vs_Y3SNSen	Mef2c	17260	ENSMUSG00000005583	6.0854	1.48256e-22	#N/A	#NUM!	6.54e-19	3.796	#N/A	Activated	6.80414	Activator	Activator	#N/A	#N/A	#N/A	#N/A	#N/A	#N/A	Activated	3	transcription factor	Abra,Acta1,Actc1,Actn2,Atf3,Atp2a1,Atp2a2,Casq2,Ccbe1,Ccl11,Ccl2,Cdkn1a,Ckb,Ckm,Col1a1,Col1a2,Col3a1,Des,Ecm2,Fap,Gja5,Hdac9,Hspb7,Irf4,Itgb1bp2,Jun,Kcnj2,Klf2,Lmod2,Mef2a,Mef2c,Myh1,Myl4,Mylpf,Myog,Myom1,Myom2,Myot,Myoz1,Myoz2,Postn,Ppargc1a,Sfrp2,Slc8a1,Smyd1,Srpk3,Tnnc1,Tnni1,Tnni2,Tnnt1,Tnnt2,Ttn	Ppara,Vim	0.230769	Col1a1,Col3a1,Col1a2,Postn,Ccl11,Ccl2,Ecm2,Fap,Sfrp2,Ccbe1,Ckb,Ckm	Extracellular matrix constituent (Col1a1, Col3a1, Col1a2, Postn, Ecm2) P-value = 0.007998	#N/A
Y	3	S	Y3SSen_vs_Y3SNSen	Myog	17928	ENSMUSG00000026459	3.19991	1.00152e-11	#N/A	#NUM!	4.97e-09	3.075	#N/A	Activated	3.74166	Activator	Activator	#N/A	#N/A	#N/A	#N/A	#N/A	#N/A	Activated	3	transcription factor	Ache,Acta1,Cav3,Ccnd3,Cdkn1a,Chrna1,Chrnd,Chrng,Ckm,Igf2,Mef2c,Myl4,Myog,Trim63	#N/A	0.214286	Igf2,Ache,Ckm	#N/A	#N/A
Y	3	S	Y3SSen_vs_Y3SNSen	Sin3a	20466	ENSMUSG00000042557	-0.829061	0.014369	6.67018e-06	#NUM!	0.0494	-2.236	bias	Possibly inhibited	-7.93857	Activator	Activator	#N/A	#N/A	#N/A	#N/A	#N/A	#N/A	Possibly inhibited	3	co-regulator of transcription	Aamdc,Atf6,Bcl6,Ccnd2,Cd164,Cdh1,Cited2,Col1a1,Col1a2,Cpeb4,Ctsk,Dnajb9,Dusp10,E2f8,Fam174a,Gadd45a,Gadd45b,Ier3,Klf6,Lnpep,Map4,Mir22hg,Mpc2,Nagk,Parp3,Pex3,Phlda1,Ppib,Rccd1,Sap30,Scrib,Sec14l1,Sesn1,Sgsm2,Smim5,Ubl5,Usp2,Usp20,Vasp,Wipi1,Yif1a	Abce1,Abt1,Actg1,Amd1,Anapc5,Atic,Bms1,Brix1,Bub1,Bub1b,Bzw1,Cad,Ccna2,Ccne2,Cct4,Cdc20,Cdc25a,Cdc6,Cdca5,Cmss1,Crkl,Ctnnb1,Ddias,Ddx18,Ddx20,Ddx21,Ddx46,Dhx33,Dnajc2,Dnajc9,Dtl,Dut,Dvl2,Ebna1bp2,Ecsit,Eif1ad,Eif4a1,Elp2,Emg1,Enoph1,Esco2,Exo1,Fubp1,Gar1,Gnl3,Grwd1,Gtse1,Heatr1,Hells,Hgs,Hmgb1,Hnrnpf,Hspa9,Hspd1,Iars,Imp4,Kif15,Kif18b,Kif20a,Kif23,Kntc1,Lrrc59,Lsg1,Lyar,Matr3,Mcm3,Mcm4,Mcm7,Mthfd…	0.0731707	Col1a1,Col1a2,Ctsk	Extracellular matrix constituent (Col1a1, Col1a2) P-value = 0.037553	#N/A
Y	3	S	Y3SSen_vs_Y3SNSen	Twist1	22160	ENSMUSG00000035799	4.32369	0.0329099	#N/A	#NUM!	7.11e-08	2.864	#N/A	Activated	4.84139	Activator	Activator	#N/A	#N/A	#N/A	#N/A	#N/A	#N/A	Activated	3	transcription factor	Acta2,Adamts1,Aldh1a1,Aopep,Apod,C3,Cck,Ccl2,Cdh1,Cdkn1a,Cldn4,Clu,Col1a1,Col6a1,Cxcl12,Dcn,Dkk3,Egfl6,Gsn,Igfbp4,Itgb5,Lrg1,Mgst3,Mmp2,Mrc2,Mxra8,Ncam1,Olfml3,Pamr1,Pcolce,Pdgfra,Rhoc,Spock2,Thbs2,Zeb1,Zyx	Chrdl2,Lmna,Met,Tcf3,Vim	0.555556	Igfbp4,Clu,Col1a1,Dcn,Mmp2,Pcolce,Col6a1,Gsn,Apod,C3,Ccl2,Cxcl12,Egfl6,Thbs2,Adamts1,Cck,Dkk3,Pamr1,Spock2,Lrg1	#N/A	#N/A
Y	3	S	Y3SSen_vs_Y3SNSen	E2f1	13555	ENSMUSG00000027490	1.20954	0.460215	6.59077e-06	-2.88675	1.53e-10	-1.808	#N/A	Inhibited	-5.98764	Activator	Activator	#N/A	#N/A	#N/A	#N/A	#N/A	#N/A	Inhibited	3	transcription factor	Acad10,Acadl,Arap1,Atp2a1,Blvrb,Ccnd2,Ccnd3,Cdkn1a,Cfl2,Cited2,Ckb,Cox16,Cryab,Cyb5a,Dusp10,E2f8,Emc9,Etfb,Fhl1,Flt1,H19,Hspa1b,Icam1,Igf2,Inmt,Jam3,Jpt1,Klf2,Klf5,Lsm6,Mgst1,Mmp16,Mmp3,Msi2,Ndufc1,Ndufv3,Plk2,Pmaip1,Ppargc1a,Ppic,Ppp1r27,Prkaa2,Rbfox2,Rhoq,Rnase4,Rtn1,Sec14l1,Smtn,Sox5,Stard3nl,Stk17b,Tbx3,Tead4,Thbs1,Tmem258,Tmem62,Tmem88,Tmx4,Traf3,Tro,Tspan3,Tubb6,Ugdh,Vkorc1	Actl6a,Adk,Ahcy,Ak2,Atad3a,Atic,Bok,Brpf1,Bub1b,Cad,Cand1,Casp2,Ccna2,Ccne2,Cct2,Cct4,Cdc20,Cdc25a,Cdc6,Cdca4,Cdca5,Cdca7l,Cdk2,Cnot10,Crkl,Cse1l,Ctdspl2,Ctnnb1,Dck,Dctpp1,Ddx1,Ddx47,Ddx54,Dgcr2,Dhx40,Dido1,Dkc1,Dut,Eif3e,Eif4b,Eif6,Exo1,Fbl,Gart,Gins2,Gmnn,Gmps,Gpd2,Grwd1,H3f3b,Hells,Hmgn1,Hnrnpc,Hnrnpf,Hnrnpm,Hspd1,Kat7,Kif23,Krr1,Lig1,Lmnb2,Luc7l,Mapre2,Matr3,Mbnl3,Mcm2,Mcm3,Mcm4,Mcm5,Mcm6,Mcm…	0.125	Igf2,Mmp3,Icam1,Rnase4,Thbs1,Jam3,Mmp16,Ckb	Adhesion molecule (Icam1, Jam3) P-value = 0.011182	#N/A
Y	3	S	Y3SSen_vs_Y3SNSen	Max	17187	ENSMUSG00000059436	-0.351194	0.689756	4.88636e-10	0	0.000758	-2.203	#N/A	Inhibited	-10.4903	Activator	Activator	#N/A	#N/A	#N/A	#N/A	#N/A	#N/A	Inhibited	3	transcription factor	Acat1,Actc1,Arl4a,Atf6,Bcl6,Bhlhe40,Ccdc88c,Ccnd2,Cd164,Cd55,Cdk5r1,Cdkn1a,Cited2,Clhc1,Commd3,Creld1,Dbi,Dnajb9,Dusp14,Dusp2,Dusp28,Emc2,Fam214b,Fbxo30,Fitm2,Gadd45a,Gadd45b,Glrx2,Hcfc1r1,Hes6,Hsf2,Hsf2bp,Impact,Klf5,Klf6,Lnpep,Map4,Mtdh,Nagk,Nars2,Ndufb9,Otud1,Parp3,Pdia5,Pex3,Pigp,Pik3r3,Ptgr2,Ptp4a2,Pycr1,Rcan1,Rccd1,Rgcc,Rnh1,Sap30,Sec14l1,Serinc3,Sgsm2,Sil1,Spty2d1,Ssr4,Stk25,Tmem147,Tmem23…	Abce1,Acy1,Adk,Adsl,Adss,Ak2,Aldh18a1,Amd1,Ampd2,Anapc5,Anxa6,Arhgdia,Atad3a,Atic,B3galnt2,Bms1,Bop1,Brix1,Bub1b,Cactin,Cad,Cand1,Caprin1,Casp2,Ccne2,Cct2,Cct3,Cct4,Cct5,Cct6a,Cdc20,Cdc25a,Cdca4,Cdca7l,Cep83,Cks1b,Cmss1,Cnot10,Cse1l,Cstf2,Dck,Dctpp1,Ddx1,Ddx10,Ddx18,Ddx20,Ddx21,Ddx31,Ddx3x,Ddx46,Ddx54,Dhx15,Dhx33,Dhx40,Dido1,Dkc1,Dnajc2,Dnajc9,Dnph1,Drg2,Dvl2,Dym,Dyrk3,Ebna1bp2,Ecsit,Eftud2,Eif1a…	0.0135135	Dbi	#N/A	#N/A
Y	3	S	Y3SSen_vs_Y3SNSen	Ar	11835	ENSMUSG00000046532	-0.252402	0.762199	0.013294	0	2.18e-10	2.894	#N/A	Activated	7.89045	Activator	Activator	#N/A	#N/A	#N/A	#N/A	#N/A	#N/A	Activated	3	transcription factor	Ablim3,Acbd7,Acta1,Agpat3,Akap12,Aldh1a1,Ankrd1,Arl4a,Atf6,Atp1a3,Atp2a2,Avpr1a,B4galnt1,C3,Cacng6,Cadm3,Camk2a,Cap2,Casq2,Cast,Cck,Ccl11,Ccl2,Cdc42ep3,Cdh1,Cdh11,Cdh13,Cdkn1a,Cdyl2,Chrdl1,Chrna1,Chrng,Ckap4,Clcn1,Clu,Cnih3,Cobl,Col3a1,Col4a1,Col4a5,Col6a3,Cpeb3,Cpq,Crispld1,Crtam,Csgalnact1,Csrp2,Csrp3,Cxcl12,Cyb5a,Cyp7b1,Dact1,Dbi,Ddc,Des,Dhrs3,Dlg2,Dnajb4,Dnajb9,Ell2,Enox1,Erbb3,Fam129a,Fbxl17…	Amd1,Arl14ep,Bub1,Bub1b,Ccna2,Cct3,Cdc25a,Cdca5,Ctnnb1,Cyth3,Dck,Dctpp1,Ddx18,Dtl,Fbl,Fkbp4,Gmnn,Gnai3,Hs6st2,Impdh2,Kif15,Kif20a,Kif23,Kntc1,Limd1,Mcm2,Mcm4,Mdfic,Mta2,Mthfd1,Mthfd2,Mtmr2,Myb,Myc,Myo1b,Naa40,Ndrg1,Nek2,Ngfr,Nup50,Piga,Pitpnc1,Ppara,Psat1,Rcl1,Rfc3,Rprd1b,Serbp1,Skp2,Slc25a15,Smarcc1,Spata2,Tfam,Trpm7,Txnrd1,Urb2,Usp10,Usp37,Vim,Wwp2	0.20765	Clu,Col3a1,Plat,Col4a1,Gsn,Igf2,Plau,C3,Ccl11,Ccl2,Col6a3,Cpq,Cxcl12,Fgf7,Gas6,Igf1,Il1r1,Lamc1,Npnt,Penk,Pros1,Ptgds,Sparcl1,Thbs1,Cck,Chrdl1,Col4a5,Crispld1,Dbi,Erbb3,Lepr,Mmp16,Pcsk2,Spata6,Cdh13,Enox1,Ptgis,Pthlh	#N/A	#N/A
Y	3	S	Y3SSen_vs_Y3SNSen	E2f4	104394	ENSMUSG00000014859	-0.0834067	0.889808	2.01102e-08	-4.81125	7.97e-08	-0.277	#N/A	Inhibited	-10.3145	Activator	Activator	#N/A	#N/A	#N/A	#N/A	#N/A	#N/A	Inhibited	3	transcription factor	Cdkn1a,E2f8,Fgf7,Kctd9,Lpar1,Pfkm,Ppargc1a,Rccd1,Sesn1,Tead4,Tex14,Tmem258,Xrcc4	Adss,Anapc5,Anp32e,Asf1b,Brd2,Bub1,Bub1b,Cand1,Casp2,Casp8ap2,Ccna2,Ccne2,Cdc20,Cdc25a,Cdc6,Cdca4,Cdca5,Cdca7,Cdk2,Cenpa,Ckap2,Cks1b,Cmss1,Ctdspl2,Dck,Dhx15,Dido1,Dnajc9,Dtl,Dut,Esco2,Exo1,Exosc2,Exosc8,Gins2,Gmnn,Gmps,Gtpbp1,Gtse1,H2ax,H2az1,Hells,Hmgb1,Hnrnpa1,Kbtbd4,Kif15,Kif18b,Kif20a,Kif23,Kntc1,Kpnb1,Lig1,Lrrc40,Mcm2,Mcm3,Mcm4,Mcm5,Mcm6,Mcm7,Mfsd10,Mrto4,Msh6,Mthfd1,Myb,Mybl2,Myc,Nasp,Ncapd…	0.0769231	Fgf7	#N/A	#N/A
Y	3	S	Y3SSen_vs_Y3SNSen	Myod1	17927	ENSMUSG00000009471	0.105022	0.911347	1.28939e-14	#NUM!	1.37e-22	5.007	#N/A	Activated	8.3085	Activator	Activator	#N/A	#N/A	#N/A	#N/A	#N/A	#N/A	Activated	3	transcription factor	Ablim2,Ache,Acta1,Acta2,Actc1,Actn3,Akap9,Ankrd1,Ankrd2,Arl6ip5,Asb2,Asb5,Atp2a1,Bcl6,Bin1,Cacnb1,Cacng1,Calcoco1,Cav3,Ccdc141,Ccnd3,Cdkn1a,Chd3,Chrna1,Chrnd,Chrng,Ckm,Col4a1,Cryab,Cxcl14,Des,Dtna,Dusp13,Dysf,Fndc5,Fxr1,Fyn,Gadd45a,Gadd45g,Gatm,Gys1,Hdac11,Hes6,Hrc,Hspb1,Hspb8,Ifit2,Igf1,Igf2,Itgb6,Jsrp1,Klf6,Klhl31,Klhl40,Ldb3,Lif,Lsp1,Mef2a,Mef2c,Mmp2,Mtfr1l,Mybph,Myh3,Myl1,Myl4,Mylpf,Myog,Nes,…	Anxa6,Asf1b,Bub1b,Cdc20,Cdc6,Cdk2,Ctnnb1,Eif3e,Gins2,Kif18b,Lmnb2,Pclaf,Racgap1,Rrm2,Sdc4,Sp1,Trip13	0.117117	Mmp2,Col4a1,Igf2,Postn,Tnc,Igf1,Lif,Ache,Cxcl14,Fndc5,Smim20,Tnfsf15,Ckm	#N/A	#N/A
Y	3	S	Y3SSen_vs_Y3SNSen	Cebpb	12608	ENSMUSG00000056501	0.256575	0.936243	9.43559e-05	#NUM!	6.25e-08	4.401	#N/A	Activated	3.2	Activator	Activator	#N/A	#N/A	#N/A	#N/A	#N/A	#N/A	Activated	3	transcription factor	Ablim2,Acta2,Adh7,Akr1b10,Aldh1a1,Aldh1a2,Ankrd1,Bcl6,Bhlhe40,C3,Cast,Ccl2,Ccnd2,Cdc42ep3,Cdkn1a,Cfd,Col1a1,Col1a2,Cxcl10,Cyp2e1,Dbi,Dcn,Fabp4,Fhl1,Gadd45a,Gpx4,Hdc,Icam1,Ier3,Ifit2,Ifit3,Ifitm3,Igf1,Igfbp4,Il18bp,Il7,Inmt,Irf4,Irf7,Jun,Lamc1,Lbp,Lepr,Mbp,Mllt11,Mmp3,Ndufs4,Palmd,Pdgfra,Pla2g4a,Ppargc1a,Ppp1r15a,Ptges,Pycr1,Rcan1,Rhoq,Slpi,Tac1,Tm4sf1,Tmem176a,Tmem176b,Tnnc1,Top1,Tubb3,Ubb,Ugp2	Abcb1b,Abcf2,Abt1,Actb,Asns,Ccna2,Cdc25a,Cdc6,Cpt1a,Ctnnb1,Eif4a1,Etf1,Hmga1,Hnrnpf,Hspa9,Iars,Mars,Mcm3,Mthfd1l,Mybl2,Myc,Nars,Pcna,Ppara,Sart3,Sin3a,Smad2,Smarcad1,Smg8,Syncrip,Tars,Vim,Wdr74,Yars	0.287879	Igfbp4,Col1a1,Dcn,Col1a2,Mmp3,C3,Ccl2,Cfd,Icam1,Igf1,Il18bp,Il7,Lamc1,Lbp,Tac1,Cxcl10,Dbi,Lepr,Slpi	#N/A	#N/A
Y	3	S	Y3SSen_vs_Y3SNSen	Sox2	20674	ENSMUSG00000074637	0.707658	#N/A	0.049533	2.12132	0.00139	-0.858	#N/A	Activated	4.97494	Activator	Activator	#N/A	#N/A	#N/A	#N/A	#N/A	#N/A	Activated	3	transcription factor	Acp6,Ago2,Aldh1a1,Alpk3,Arl6ip5,Armcx1,Asah1,Atf3,Atg10,Atp1b1,Atp2a2,Baiap2l1,Bcas1,Bhlhe40,Bmper,Cacna2d1,Casq2,Ccn5,Cdh1,Cdh13,Cdkn1a,Cemip2,Chrd,Cited2,Ckb,Cldn4,Cnp,Cobl,Col1a1,Col4a2,Cxcl14,Cyb5a,Ddc,Dst,Dtna,Ell2,Enah,Ephx2,Farp1,Fkbp7,Fli1,Flt1,Fst,Fyn,Fzd2,Gadd45a,Gadd45b,Gadd45g,Gjc3,Gpr1,Gsn,Gstm2,H19,Hdac9,Hopx,Hrc,Igf1,Inhba,Inppl1,Irx3,Itga1,Itgav,Jam2,Jam3,Jun,Kank1,Klf2,Klf4,Klf6,…	Arhgdia,Asns,Caprin1,Cdca5,Cers2,Cnot10,Cpt1a,Ctnnb1,Cyp26a1,Dido1,Dvl2,Dyrk3,Ecsit,Fgfr4,Gjc1,H3f3b,Hnrnpa1,Hs6st2,Ivns1abp,Kat7,Lrrc40,Mettl16,Msh6,Nek2,Nf2,Nfkb2,Nudt21,Poldip3,Polr3e,Ppara,Prkd3,Prox1,Prps2,Psat1,Ptma,Rbbp7,Rcl1,Rfwd3,Sesn2,Sfxn1,Ska2,Slc7a3,Smarcad1,Sox13,Sox8,Srsf6,Srsf7,Ss18,Stmn1,Tcf3,Tmod3,Txnrd1,Usp37,Vim,Zw10	0.157025	Col1a1,Loxl2,Col4a2,Gsn,Asah1,Igf1,Rnase4,Thbs2,Bmper,Chrd,Cxcl14,Fst,Inhba,Jam3,Ccn5,Cdh13,Ckb,Msln,Pthlh	Adhesion molecule (Thbs2, Jam3, Msln) P-value = 0.006379	#N/A
Y	7	S	Y7SSen_vs_Y7SNSen	Twist1	22160	ENSMUSG00000035799	8.60353	4.32935e-08	#N/A	#NUM!	3.66e-16	5.082	#N/A	Activated	4.81699	Activator	Activator	#N/A	#N/A	#N/A	#N/A	#N/A	#N/A	Activated	3	transcription factor	Adamts1,Apod,C1qtnf1,C3,Ccl2,Ccn4,Cd44,Clu,Col1a1,Col6a1,Cxcl12,Dcn,Dkk3,Dnm1,Efnb2,Egfl6,Emilin1,Emp3,Ets1,Fbn2,Fibin,Fmod,Fn1,Gsn,Igfbp4,Kcnn4,Mfge8,Mgst3,Mme,Mmp2,Mrc2,Mxra8,Olfml3,Pcolce,Pdgfra,Pxdn,Rhoc,Runx2,Sema5a,Sphk1,Spock2,Tgfb2,Tgfbi,Tgfbr2,Thbs2,Vcan,Vegfa,Vim	Acta2,Aopep,Chrdl2,Esr1,Fosl1,Gpc1,Lmna,Met,Ncam1,Prom1,Timp3	0.604167	Igfbp4,Clu,Col1a1,Dcn,Fn1,Mmp2,Pcolce,Pxdn,Col6a1,Emilin1,Fbn2,Gsn,Mfge8,Tgfbi,Vegfa,Apod,C3,Ccl2,Cxcl12,Egfl6,Fmod,Tgfb2,Thbs2,Adamts1,C1qtnf1,Ccn4,Dkk3,Spock2,Fibin	Extracellular matrix constituent (Col1a1, Dcn, Fn1, Col6a1, Emilin1, Fbn2, Mfge8, Tgfbi, Fmod, Spock2) P-value = 0.000901	Extracellular matrix constituent (Col1a1, Dcn, Fn1, Col6a1, Emilin1, Fbn2, Mfge8, Tgfbi, Fmod, Spock2) P-adjusted = 0.01171
Y	7	S	Y7SSen_vs_Y7SNSen	Crem	12916	ENSMUSG00000063889	2.27903	7.0074e-07	#N/A	#NUM!	0.00183	2.067	#N/A	Activated	5.3033	Activator	Activator	#N/A	#N/A	#N/A	#N/A	#N/A	#N/A	Activated	3	transcription factor	Abca1,Ace,Apold1,Atf3,Bhlhe40,Camk4,Ccnd2,Cdk5,Cebpb,Col3a1,Col8a1,Crabp2,Creb3l4,Crem,Egr2,Gadd45b,Hmgcs1,Marcks,Mest,Midn,Npc2,Nr4a2,Rhob,Sertad1,Star,Tac1,Thbs1,Tiparp,Tshr,Vegfa,Zfp948	Actc1	0.225806	Col3a1,Vegfa,Npc2,Tac1,Thbs1,Ace,Col8a1	#N/A	#N/A
Y	7	S	Y7SSen_vs_Y7SNSen	Jun	16476	ENSMUSG00000052684	2.46399	3.54004e-06	#N/A	#NUM!	2.9e-14	4.141	#N/A	Activated	7.11868	Activator	Activator	#N/A	#N/A	#N/A	#N/A	#N/A	#N/A	Activated	3	transcription factor	Adh7,Angptl2,Anxa1,App,Artn,Atf3,Bdnf,Birc3,Btg1,C1qb,C3,Casp4,Ccl2,Ccl7,Ccl8,Ccn3,Ccnd2,Cd44,Cd68,Chl1,Clu,Cmtm5,Col1a1,Col1a2,Col24a1,Cx3cl1,Cxcl16,Cxcl3,Cxcl9,Cygb,Cyp1b1,Ezr,F3,Fabp7,Fbln5,Fn1,Frzb,Gap43,Gas6,Gja1,Got1,Gtf2b,Hk2,Homer1,Icam1,Igfbp4,Igfbp6,Igfbp7,Il1rl1,Il6,Irak3,Itgav,Itgb8,Jun,Lbp,Mbp,Mmp10,Mmp2,Mmp3,Mpz,Nampt,Nfkbiz,Ngf,Penk,Pla2g4a,Plagl1,Plau,Plaur,Ptges,Ptgs2,Pthlh,Ptpn6…	Acta2,Apex1,Cav1,Ccnd3,Crip2,Fosl1,Gadd45a,Hnrnpa2b1,Lmna,Met,Myod1,Ncam1,Ptgds,Serpine1,Slc6a6,Srrm1,Timp3,Vcam1	0.548387	Igfbp4,Clu,Col1a1,Fn1,Mmp2,Ptx3,Pxdn,Timp1,Anxa1,Col1a2,Fbln5,Igfbp6,Igfbp7,Mmp3,Plau,Plaur,Sparc,Tnc,Vegfa,C1qb,C3,Ccl2,Ccl7,Ccl8,Cx3cl1,Cxcl3,F3,Gas6,Icam1,Il1rl1,Lbp,Mmp10,Nampt,Ngf,Penk,Thbs1,Angptl2,App,Artn,Bdnf,Col24a1,Cxcl9,Frzb,Il6,Casp4,Ccn3,Chl1,Cxcl16,Pthlh,Serpinb9,Sulf2	Chemokine (Ccl2, Ccl7, Ccl8, Cx3cl1, Cxcl3, Cxcl9, Cxcl16) P-value = 0.001543 / Growth factor (Igfbp4, Timp1, Igfbp6, Igfbp7, Vegfa, Ngf, Thbs1, Artn, Bdnf, Il6, Ccn3) P-value = 0.019803	Chemokine (Ccl2, Ccl7, Ccl8, Cx3cl1, Cxcl3, Cxcl9, Cxcl16) P-adjusted = 0.020065
Y	7	S	Y7SSen_vs_Y7SNSen	Hif1a	15251	ENSMUSG00000021109	1.32682	1.43492e-05	#N/A	#NUM!	1.24e-06	3.433	#N/A	Activated	5.07985	Activator	Activator	#N/A	#N/A	#N/A	#N/A	#N/A	#N/A	Activated	3	transcription factor	Adam15,Adamts1,Alox5ap,Bhlhe40,Bnip3,Ccl2,Ccn3,Cd44,Cemip,Ctsd,Cxcl12,Cxcl2,Cxcl3,Cyb5a,Ednrb,Entpd1,Ets1,Fhl2,Fn1,Gadd45b,Gja1,H2ax,Hif1a,Hk2,Igf1,Il15,Il6,Itga2b,Itga5,Itgav,Itpr1,Jun,L1cam,Lifr,Lox,Loxl2,Manf,Mmp2,Mst1r,Ndrg1,Nr4a3,Nrn1,Ntrk2,P4ha1,P4ha2,Pgf,Plaur,Plod2,Prkca,Ptgis,Ptgs2,Smad7,Spag4,Sphk1,St3gal1,Tac1,Thbs1,Timp1,Tmem19,Tmem45a,Tnfaip2,Tnfrsf11b,Vegfa,Vim	Acta2,Ahr,Aldoa,Angptl4,Cav1,Eif4g1,Fscn1,Glyr1,Hes6,Insig2,Met,Pkm,Prom1,Sdc4,Serpine1,Sirt2,Ssbp1,Vcam1	0.453125	Fn1,Loxl2,Mmp2,Timp1,Ctsd,Cxcl2,Plaur,Tnfrsf11b,Vegfa,Ccl2,Cxcl12,Cxcl3,Igf1,Il15,Lox,Manf,Tac1,Thbs1,Adamts1,Cemip,Il6,Pgf,Adam15,Ccn3,Entpd1,Lifr,Nrn1,Ptgis,St3gal1	Growth factor (Timp1, Vegfa, Igf1, Manf, Thbs1, Il6, Pgf, Ccn3) P-value = 0.01065 / Chemokine (Cxcl2, Ccl2, Cxcl12, Cxcl3) P-value = 0.018018	#N/A
Y	7	S	Y7SSen_vs_Y7SNSen	Stat2	20847	ENSMUSG00000040033	1.98021	1.55478e-05	#N/A	#NUM!	0.000316	2.18	#N/A	Activated	2.49615	Activator	Activator	#N/A	#N/A	#N/A	#N/A	#N/A	#N/A	Activated	3	transcription factor	Gbp6,Ifi47,Ifitm2,Iigp1,Irf7,Isg15,Oas2,Oasl2,Psmb8,Rtp4,Usp18	Cav1,Il12a	0.0909091	Isg15	Cytokine (Isg15) P-value = 0.046541	#N/A
Y	7	S	Y7SSen_vs_Y7SNSen	Skil	20482	ENSMUSG00000027660	1.63117	0.0001489	#N/A	#NUM!	0.0013	2.031	#N/A	Activated	2.49615	Activator	Activator	#N/A	#N/A	#N/A	#N/A	#N/A	#N/A	Activated	3	co-regulator of transcription	Adam12,Cdh11,Col1a2,Col4a1,Cxcl12,Neto2,Skil,Slc44a1,Smad7,Thbs2,Tmco1	Acta2,Serpine1	0.363636	Col1a2,Col4a1,Cxcl12,Thbs2	#N/A	#N/A
Y	7	S	Y7SSen_vs_Y7SNSen	Runx2	12393	ENSMUSG00000039153	1.56757	0.0282744	#N/A	#NUM!	0.000315	3.734	#N/A	Activated	3.40168	Activator	Activator	#N/A	#N/A	#N/A	#N/A	#N/A	#N/A	Activated	3	transcription factor	Col11a1,Col1a1,Col1a2,Col24a1,Creb3,Fgf18,Fn1,Gadd45b,Hif1a,Htra1,Itgbl1,Jag1,Lum,Mmp14,Mmp2,Plau,Ptk2,Rgcc,Runx2,Svil,Timp1,Tnfrsf11b,Vegfa	Acta2,Myod1,Ptgds,Runx1,Serpine1	0.652174	Col1a1,Fn1,Lum,Mmp2,Timp1,Col1a2,Htra1,Plau,Tnfrsf11b,Vegfa,Col11a1,Fgf18,Col24a1,Itgbl1,Mmp14	Extracellular matrix constituent (Col1a1, Fn1, Lum, Col1a2, Col11a1, Col24a1) P-value = 0.004558	#N/A
Y	7	S	Y7SSen_vs_Y7SNSen	Cebpb	12608	ENSMUSG00000056501	1.65217	0.049297	0.0726384	#NUM!	5.93e-05	4.566	#N/A	Activated	5.27046	Activator	Activator	#N/A	#N/A	#N/A	#N/A	#N/A	#N/A	Activated	3	transcription factor	Adh7,Aldh1a2,Alox5ap,Antxr1,App,Bdnf,Bhlhe40,C3,Cast,Ccl2,Ccnd2,Cebpb,Col1a1,Col1a2,Cxcl2,Dab2,Dbi,Dcn,Ddit3,Dhrs1,Dusp16,Efnb2,F8,Fn1,Fzd1,Got1,Hipk3,Icam1,Ier3,Ifitm3,Igf1,Igfbp4,Il6,Irak3,Irf7,Jun,Lamc1,Lbp,Mbp,Mgp,Mmp10,Mmp19,Mmp3,Mpg,Nfe2l2,Nfkbiz,Pdgfra,Pla2g4a,Prr13,Ptges,Ptgfr,Ptgs2,Ptp4a1,Pycr1,Rcan1,Runx2,Sat1,Sema3e,Slc7a11,Sqor,Star,Tac1,Tm4sf1,Tmem9,Tnfaip6,Txndc12,Ubb,Ugp2,Vcan,Vim	Abhd11,Abt1,Acta2,Atm,Cpt1a,Gadd45a,Hnrnpf,Hsf1,Hspa9,Iars,Il12a,Nr1h3,Nrg1,Pdk4,Psma3,Rgs4,Scarb1,Syncrip,Wdr74,Zbtb44	0.342857	Igfbp4,Col1a1,Dcn,Fn1,Col1a2,Cxcl2,Mmp3,C3,Ccl2,Icam1,Igf1,Lamc1,Lbp,Mmp10,Tac1,App,Bdnf,Dbi,F8,Il6,Mgp,Mmp19,Sema3e,Tnfaip6	Extracellular matrix constituent (Col1a1, Dcn, Fn1, Col1a2, Lamc1, Mgp, Tnfaip6) P-value = 0.01552	#N/A
Y	7	S	Y7SSen_vs_Y7SNSen	Ar	11835	ENSMUSG00000046532	-0.752969	0.775247	0.037087	0	0.00195	3.24	#N/A	Activated	7.6488	Activator	Activator	#N/A	#N/A	#N/A	#N/A	#N/A	#N/A	Activated	3	transcription factor	Abca1,Abcd3,Adamts12,Ankrd55,App,Arhgap32,Arl4a,Atl1,Avpr1a,Baz2b,Boc,Bpgm,Btc,C3,Cacna1c,Cadm3,Calu,Cast,Cblb,Ccl11,Ccl2,Cdh11,Cdh19,Cebpb,Chn2,Ckap4,Clu,Col3a1,Col4a1,Col6a3,Colgalt2,Crispld1,Crispld2,Csrp2,Ctso,Cxcl1,Cxcl12,Cyb5a,Cyp7b1,Dbi,Dhh,Dnajb4,Dnajb9,Ednra,Ednrb,Ell2,Emb,F13a1,Fabp7,Fam129a,Fam13c,Fbn2,Fgf7,Fli1,Fndc3b,Frmd3,Fxyd3,Gadd45b,Galnt6,Gas2,Gas6,Gas7,Gbp6,Gja1,Gmds,Gsn,Gulp1,…	Atm,Atp2b1,Bub1b,Cav1,Cct3,Cdh13,Cdyl,Chrna1,Chrnb1,Chrng,Cobl,Col26a1,Cux1,Cyc1,Dap3,Ddx18,Des,Dgkg,Dlg2,Ephb1,Esf1,Etfa,Fam49a,Fbl,Fkbp4,Glrx2,Gpd1l,Insig2,Mad2l1,Maoa,Mcm2,Myod1,Ndufa12,Nedd4l,Nfyb,Pde4d,Pkia,Plxna2,Pmpca,Prr14l,Ptgds,Rcl1,Ruvbl1,Ryr3,Sbk1,Serbp1,Serpine1,Serpini1,Six4,Snx5,Spata5,Spats2l,Sytl2,Tarbp1,Tln2,Tmem38b,Tnik,Tsr1,Uqcrc2,Zfyve26	0.292135	Clu,Col3a1,Plat,Calu,Col4a1,Cxcl1,Fbn2,Gsn,Plau,Pltp,Tnfrsf11b,Vegfa,Btc,C3,Ccl11,Ccl2,Col6a3,Cxcl12,Fgf7,Gas6,Ifnar2,Igf1,Lamc1,Penk,Pros1,Reln,Scpep1,Sparcl1,Tgfb2,Thbs1,Tnfsf12,Adamts12,App,Crispld1,Crispld2,Dbi,Dhh,F13a1,Il6,Itih5,Mmp16,Pdia3,Ptn,Scube2,Tnfsf13b,Ctso,Gusb,Lifr,Lman1,Matn2,Ptgis,Pthlh	#N/A	#N/A
G	7	F	G7FSen_vs_G7FNSen	Irf1	16362	ENSMUSG00000018899	-0.730251	0.241373	#N/A	#NUM!	4.94e-08	2.647	#N/A	Activated	3	Activator	Activator	PU.1-IRF(ETS:IRF)/Bcell-PU.1-ChIP-Seq(GSE21512)/Homer | IRF1(IRF)/PBMC-IRF1-ChIP-Seq(GSE43036)/Homer	1573	367	27.3808	Activated	TRUE	Activated	3	transcription factor	Adam8,Ccl2,Ccl5,Ctss,Cxcl10,Cxcl16,Cxcl3,Cxcl9,Cybb,Eif2ak2,Ifi44,Ifnb1,Il1b,Il6,Il7,Isg15,Odc1,Pcdh7,Spi1,Xaf1	Ccnd1,Cdkn1a,Mmp9,Myc,Stat3	0.6	Ccl5,Ccl2,Cxcl3,Ifnb1,Il1b,Il7,Isg15,Cxcl10,Cxcl9,Il6,Ctss,Cxcl16	Chemokine (Ccl5, Ccl2, Cxcl3, Cxcl10, Cxcl9, Cxcl16) P-value = 1e-06 / Cytokine (Ifnb1, Il1b, Isg15) P-value = 0.015286	Chemokine (Ccl5, Ccl2, Cxcl3, Cxcl10, Cxcl9, Cxcl16) P-adjusted = 1.4e-05
G	7	F	G7FSen_vs_G7FNSen	Zfp281	226442	ENSMUSG00000041483	0.708021	0.501498	#N/A	#NUM!	4.76e-06	-2.828	#N/A	Inhibited	1.88982	Unknown	Repressor	Zfp281(Zf)/ES-Zfp281-ChIP-Seq(GSE81042)/Homer	368	0	19.1833	Inhibited	TRUE	Inhibited	3	transcription factor	Ccl2,Ccl6,Ccl8,Ccl9,Il6,Odc1	Gadd45g	0.833333	Ccl2,Ccl8,Ccl9,Il6,Ccl6	Chemokine (Ccl2, Ccl8, Ccl9, Ccl6) P-value = 7e-06	Chemokine (Ccl2, Ccl8, Ccl9, Ccl6) P-adjusted = 9.1e-05
G	7	F	G7FSen_vs_G7FNSen	Klf4	16600	ENSMUSG00000003032	0.397825	0.603948	0.00760177	0	9.93e-06	0.132	#N/A	Unknown	-1.69156	Unknown	Activator	Klf4(Zf)/mES-Klf4-ChIP-Seq(GSE11431)/Homer	681	253	14.0046	Activated	#N/A	Activated	3	transcription factor	Acod1,Acp5,Acvr1,Apoe,Atp5e,B4galt5,Bace2,Bdnf,Blvrb,Ccl2,Ccn3,Cd14,Cd44,Cdkn1c,Clec10a,Cobll1,Crip1,Crtap,Csf1r,Efnb2,Fn1,Gfra2,Hck,Igf2,Igfbp5,Kdr,Micu2,Mrc1,Nefl,Odc1,Ppp2ca,Prdx1,Rab8b,Rcbtb1,Retnla,Shisa5,Slc1a1,Sorcs2,Sprr1a,Sulf2,Tppp3,Ucp2	Abcb8,Ackr3,Acta2,Actg1,Adamts1,Adm,Adrb2,Amotl2,Ankrd10,Anln,Arhgap12,Bmp4,Bmper,Ccnd1,Cd82,Cdkn1a,Cenpe,Clptm1,Csrp1,Cyp26a1,Eif4a1,Eno1,Fos,Herc4,Hook2,Hspa2,Id3,Ier2,Ifrd1,Junb,Msn,Msx1,Mybbp1a,Myc,Parp1,Pfkp,Pidd1,Pkm,Pnpla2,Ppp1r10,Prr11,Ptbp1,Rassf1,Ripk1,Serpine1,Slc12a4,Slc12a8,Slc1a5,Slc25a25,Slc38a2,Socs3,Spry4,Sqle,Tagln,Tob2,Txnip,Txnrd1,Vegfa,Zfp36	0.261905	Fn1,Igfbp5,Igf2,Apoe,Ccl2,Cd14,Bdnf,Crtap,Ccn3,Retnla,Sulf2	Growth factor (Igfbp5, Igf2, Bdnf, Ccn3) P-value = 0.026156	#N/A
G	7	F	G7FSen_vs_G7FNSen	Runx1	12394	ENSMUSG00000022952	0.424025	0.643612	#N/A	#NUM!	5.47e-06	2.182	#N/A	Activated	2.04124	Activator	Activator	ETS:RUNX(ETS,Runt)/Jurkat-RUNX1-ChIP-Seq(GSE17954)/Homer | RUNX-AML(Runt)/CD4+-PolII-ChIP-Seq(Barski_et_al.)/Homer | RUNX1(Runt)/Jurkat-RUNX1-ChIP-Seq(GSE29180)/Homer | RUNX(Runt)/HPC7-Runx1-ChIP-Seq(GSE22178)/Homer	2179.25	169	41.4837	Activated	TRUE	Activated	3	transcription factor	Arl5c,Cd53,Cdkn1c,Csf1r,Csf2rb,Ctla4,Igf2r,Il1b,Il7r,Itgav,Lcp2,Pcdh7,Pik3cd,Prkcb,Runx2,Spi1,Ugcg	Cdkn1a,Mir17hg,Myc,Serpine1,Stat3,Vegfa,Zbtb16	0.0588235	Il1b	Cytokine (Il1b) P-value = 0.046541	#N/A
G	7	F	G7FSen_vs_G7FNSen	Mafb	16658	ENSMUSG00000074622	-0.44839	0.67708	#N/A	#NUM!	0.000657	3.162	#N/A	Activated	1.73205	Unknown	Activator	MafB(bZIP)/BMM-Mafb-ChIP-Seq(GSE75722)/Homer	1826	179	36.7821	Activated	TRUE	Activated	3	transcription factor	Ccl2,Cd28,Cd38,F13a1,Gatm,Gfra2,Ifnb1,Igf1,Il7r	Cnn2,Mmp9,Tagln	0.444444	Ccl2,Ifnb1,Igf1,F13a1	#N/A	#N/A
G	7	F	G7FSen_vs_G7FNSen	Stat1	20846	ENSMUSG00000026104	-0.506434	0.806707	#N/A	#NUM!	5.72e-17	2.948	#N/A	Activated	3.75278	Activator	Activator	STAT1(Stat)/HelaS3-STAT1-ChIP-Seq(GSE12782)/Homer	580	103	18.2519	Activated	TRUE	Activated	3	transcription factor	A2m,Abca1,Acod1,Angpt2,Apoe,Ccl2,Ccl5,Ccl8,Ccrl2,Cd14,Ctss,Cxcl10,Cxcl3,Cxcl9,Eif2ak2,Fcgr2b,Htra1,Ifi30,Ifi44,Ifnb1,Igf1,Il1b,Il6,Isg15,Kctd12,Ly96,Mx1,Mx2,Ptn,Retnla,Rtp4,Slamf8,Slfn2,Sprr1a,Tlr8,Wfdc17,Xaf1	C3,Ccnd1,Cdkn1a,Egr1,Fos,Gbp6,Icam1,Mmp9,Myc,Socs3,Stat3	0.540541	A2m,Ccl5,Htra1,Apoe,Ccl2,Ccl8,Cd14,Cxcl3,Ifnb1,Igf1,Il1b,Isg15,Angpt2,Cxcl10,Cxcl9,Il6,Ly96,Ptn,Ctss,Retnla	Chemokine (Ccl5, Ccl2, Ccl8, Cxcl3, Cxcl10, Cxcl9) P-value = 3.7e-05	Chemokine (Ccl5, Ccl2, Ccl8, Cxcl3, Cxcl10, Cxcl9) P-adjusted = 0.000487
G	7	F	G7FSen_vs_G7FNSen	Irf3	54131	ENSMUSG00000003184	-0.376851	0.863919	#N/A	#NUM!	2.19e-11	4.729	#N/A	Activated	3.8	Activator	Activator	IRF3(IRF)/BMDM-Irf3-ChIP-Seq(GSE67343)/Homer | T1ISRE(IRF)/ThioMac-Ifnb-Expression/Homer	358	88	12.7849	Activated	TRUE	Activated	3	transcription factor	Arg2,B4galt5,Bst2,Ccl2,Ccl5,Ccrl2,Cd69,Cxcl10,Cxcl3,Cxcl9,Eif2ak2,Fn1,Ifi44,Ifnb1,Il6,Isg15,Mfap2,Mmp3,Mx1,Mx2,Stk4,Tnfsf4	Junb,Mmp9,Timp3	0.454545	Fn1,Ccl5,Mmp3,Ccl2,Cxcl3,Ifnb1,Isg15,Cxcl10,Cxcl9,Il6	Chemokine (Ccl5, Ccl2, Cxcl3, Cxcl10, Cxcl9) P-value = 1e-05	Chemokine (Ccl5, Ccl2, Cxcl3, Cxcl10, Cxcl9) P-adjusted = 0.000131
G	7	F	G7FSen_vs_G7FNSen	Cebpb	12608	ENSMUSG00000056501	0.288281	0.894998	#N/A	#NUM!	9.1e-21	2.063	#N/A	Activated	0.911322	Unknown	Activator	CEBP(bZIP)/ThioMac-CEBPb-ChIP-Seq(GSE21512)/Homer | CEBP:AP1(bZIP)/ThioMac-CEBPb-ChIP-Seq(GSE21512)/Homer	1403	395.5	23.7569	Activated	TRUE	Activated	3	transcription factor	Alox5ap,Antxr1,Bdnf,Ccl2,Ccl5,Ccr5,Cd14,Clec4e,Col1a2,Csf1r,Cxcl10,Efnb2,Emcn,Fabp4,Fhl1,Fn1,Gas1,Igf1,Il1a,Il1b,Il6,Il7,Ly96,Mgp,Mmp3,Mx1,Odc1,Runx2,Sbsn,Sprr1a,Star,Tlr8,Vcan	Acta2,Adm,C3,Ccna2,Ccnb2,Ccnd1,Cdkn1a,Dgat2,Dhfr,Fos,Hsd11b1,Icam1,Inmt,Klf10,Lepr,Mc2r,Myc,Ppp1r15a,Slc38a2,Socs3,Stat3,Tmem176a,Tmem176b,Tnfrsf1a,Vdr,Xdh	0.454545	Fn1,Ccl5,Col1a2,Mmp3,Ccl2,Cd14,Igf1,Il1a,Il1b,Il7,Bdnf,Cxcl10,Il6,Ly96,Mgp	Chemokine (Ccl5, Ccl2, Cxcl10) P-value = 0.014794	#N/A
Y	3	F	Y3FSen_vs_Y3FNSen	Fos	14281	ENSMUSG00000021250	-1.17859	0.00203523	0.0123662	#NUM!	4.09e-12	1.239	#N/A	Possibly inhibited	-0.230769	Unknown	Activator	Fos(bZIP)/TSC-Fos-ChIP-Seq(GSE110950)/Homer	14	182	-12	Inhibited	TRUE	Inhibited	3	transcription factor	Adam12,Aff4,Aldh1a3,Bdnf,C3,C3ar1,Casp4,Ccl7,Ccl8,Col18a1,Col6a1,Col8a2,Ctsb,Ctsh,Cxcl10,Cxcl16,Cxcl9,Dio2,Efnb2,Emp3,Fbn1,Fbxo11,Fgf2,Fn1,Fosl2,Fstl1,Fth1,Fzd5,Gas1,Gatad2a,Has1,Hipk3,Hk2,Hnrnpul2,Igfbp6,Il1a,Il6,Lamp1,Large1,Lgals3bp,Lpl,Ltbp1,Ltbp3,Malat1,Map4k4,March2,Mgst1,Mir22hg,Mmp3,Mprip,Mt2,Nampt,Nptx2,Nr1h3,Odc1,Pcdh19,Pdpn,Penk,Pkib,Plat,Pmepa1,Ppp2r5a,Ptgs2,Ptp4a1,Rgs4,Rhoq,S100a10,S…	Aars,Actg1,Anapc5,Arf1,Atp5b,Blmh,Bub3,Calr,Capn2,Cct7,Cdc23,Cdca3,Cenpa,Clu,Cpsf1,Dazap2,Dhcr7,Dnm2,Egr1,Egr2,Eno1,Ezr,Fdft1,Flad1,Fos,Got1,Gpr108,Gpsm2,Hbp1,Hdac6,Hgs,Hjurp,Hmgcs1,Hnrnph2,Hnrnpk,Hsp90b1,Hspa5,Iars,Insig1,Itgb1,Jun,Kat7,Katnb1,Kcnn4,Kmt2e,Lca5,Lmna,Mdm2,Mmp9,Mpzl1,Msmo1,Mthfd2,Myh9,Nfkb2,P4hb,Pitrm1,Ppp2r2a,Prr14,Psat1,Psmd4,Ptbp1,Ralb,Rnf6,Sdc1,Sec23b,Sh3gl1,Shc1,Slc25a38,Snrpa…	0.39759	Col18a1,Fn1,Lgals3bp,Ltbp1,Plat,Col6a1,Ctsb,Fbn1,Igfbp6,Mmp3,C3,Ccl7,Ccl8,Fgf2,Fstl1,Il1a,Lpl,Ltbp3,Nampt,Penk,Serpine2,Bdnf,Col8a2,Cxcl10,Cxcl9,Il6,Nptx2,S100a10,Vegfd,Casp4,Ctsh,Cxcl16,Xdh	Chemokine (Ccl7, Ccl8, Cxcl10, Cxcl9, Cxcl16) P-value = 0.005246	#N/A
Y	3	F	Y3FSen_vs_Y3FNSen	Nfe2l2	18024	ENSMUSG00000015839	0.402751	0.0950554	9.38367e-07	0.57735	2.22e-15	-2.178	#N/A	Inhibited	2.5352	Repressor	Repressor	#N/A	#N/A	#N/A	#N/A	#N/A	#N/A	Inhibited	3	transcription factor	Ace,Adamtsl4,Aga,Aldh1a1,Atp1b1,Atp8b4,Atrnl1,Auts2,Bdnf,Blvrb,Btg1,Cacna2d1,Ccl8,Cd302,Cd34,Cebpb,Chpt1,Chst15,Clstn1,Col14a1,Col1a2,Col3a1,Col4a1,Col4a2,Cpne8,Creg1,Creld1,Crem,Ctsb,Ctsk,Cxcl10,Cxcl2,Dapk1,Dcn,Ddr2,Efna5,Efnb2,Eln,Ephx1,Ext1,Fbxl3,Fbxo33,Fgl2,Fmnl2,Fn1,Fth1,Fxyd1,Fyn,Gabra2,Gas1,Gclc,Gls,Glud1,Gpc6,Gpr161,Gpx3,Gstm1,Gstm2,Gstm5,Gstt1,Ifit3,Igf1,Igfbp7,Il1a,Il6,Klf4,Klf9,Klhl21,…	Aco2,Actg1,Ahr,Aldoa,Als2,Ankrd16,Apba3,Arf1,B3galnt2,Bnip3,Cct7,Cep170,Clec1a,Copg1,Cs,Dctd,Dhcr7,Dok1,Egln3,Eif3c,Fdft1,Foxp1,Frmd8,Fscn1,Gnai2,Gorab,Got1,Hbp1,Hsp90ab1,Hsp90b1,Hspa9,Impdh1,Ipo9,Irf2bpl,Kdelr2,Ktn1,Lmna,M6pr,Mdm2,Mmp9,Msmo1,Myh9,Nup88,Osgin1,P4ha1,Pacsin2,Pdia3,Pdia4,Pdia6,Phgdh,Pkm,Prep,Psat1,Psmc1,Psmc3,Psmd1,Psmd11,Psmd3,Psmd4,Psmd5,Raf1,Rictor,Saraf,Scyl1,Sec24d,Sec61a1,Sgk…	0.272	Col3a1,Dcn,Fn1,Ptx3,Col1a2,Col4a1,Col4a2,Ctsb,Cxcl2,Gpx3,Igfbp7,Adamtsl4,Ccl8,Col14a1,Igf1,Il1a,Lama2,Lamc1,Lpl,S100a13,Tcn2,Ace,Bdnf,Creg1,Cxcl10,Eln,Fgl2,Gpc6,Il6,Pi15,Aga,Ctsk,Pam,St3gal1	Extracellular matrix constituent (Col3a1, Dcn, Fn1, Col1a2, Col4a1, Col4a2, Col14a1, Lama2, Lamc1, Eln) P-value = 0.003555	Extracellular matrix constituent (Col3a1, Dcn, Fn1, Col1a2, Col4a1, Col4a2, Col14a1, Lama2, Lamc1, Eln) P-adjusted = 0.046211
Y	3	F	Y3FSen_vs_Y3FNSen	Stat3	20848	ENSMUSG00000004040	-0.28837	0.218457	0.00372452	-1.41421	2.46e-11	0.716	#N/A	Unknown	2.16756	Unknown	Activator	Stat3+il21(Stat)/CD4-Stat3-ChIP-Seq(GSE19198)/Homer	0	122	-11.0454	Inhibited	#N/A	Inhibited	3	transcription factor	Aff4,Aldh1a1,Aldh1a3,Anapc13,Bdh2,Bst2,Btg1,Casp4,Ccl11,Ccl8,Ccrl2,Cd274,Cd40,Cd55,Cebpb,Clic5,Col1a2,Col3a1,Ctsb,Cxcl10,Cxcl2,Cxcl9,Ddx21,Dennd4a,Dpp4,Fas,Fgl2,Fn1,Fst,Fut4,Gap43,Gbp2,Gls,Heg1,Herc6,Hivep2,Hk2,Hnrnpul2,Hp,Ifih1,Ifit3,Il1a,Il6,Irf2,Irgm1,Isg15,Kat2b,Klf4,Lamc1,Lbp,Lgr4,Lif,Maf,Maff,Maml1,Mbd2,Mcl1,Mir22hg,Mitd1,Mmp3,mt-Atp6,mt-Co1,mt-Co2,mt-Co3,mt-Nd4,mt-Nd6,Mt1,Mycbp2,Myo1g,Namp…	Acss2,Acta2,Ahr,Aifm1,Aldoa,Angptl4,Arhgap1,Bpnt1,Btrc,Casp9,Cdipt,Cep162,Cttn,Dnajb1,Dnm2,Dpagt1,Egr1,Egr2,Fntb,Fos,Fscn1,Got1,Gpr108,Hbp1,Hnrnpa2b1,Hnrnph2,Hsp90b1,Ints4,Iqgap1,Itgb1,Jun,Kctd11,Kif20a,Ldha,Map2,Med16,Mlkl,Mmp9,Mpzl1,Mvp,Nans,Nfkb2,Pcsk1,Pdia4,Pfkl,Pgk1,Plekhb2,Plin3,Prkcsh,Ptbp1,Ptn,Pus10,Sars,Serpinh1,Sgk1,Shc1,Slc25a44,Slc2a1,Slc30a7,Smg5,Sox6,Stat6,Stc2,Tars,Tes,Tfg,Tmem154,…	0.269231	Col3a1,Fn1,Col1a2,Ctsb,Cxcl2,Hp,Mmp3,Ccl11,Ccl8,Cd40,Dpp4,Fas,Il1a,Isg15,Lamc1,Lbp,Lif,Nampt,Rnase4,Serpine2,Thbs1,Cxcl10,Cxcl9,Fgl2,Fst,Il6,Procr,Casp4	Chemokine (Cxcl2, Ccl11, Ccl8, Cxcl10, Cxcl9) P-value = 0.002471	Chemokine (Cxcl2, Ccl11, Ccl8, Cxcl10, Cxcl9) P-adjusted = 0.032129
Y	3	F	Y3FSen_vs_Y3FNSen	Creb1	12912	ENSMUSG00000025958	-0.150111	0.828026	1.32556e-05	-0.447214	4.42e-05	2.062	#N/A	Activated	-2.30466	Repressor	Repressor	#N/A	#N/A	#N/A	#N/A	#N/A	#N/A	Activated	3	transcription factor	Abca1,Abca8a,Aftph,Ahcyl1,Alkal2,Alkbh5,Apoe,Arih1,B2m,Bcl2l2,Bdnf,Btaf1,Btg1,Cacna2d1,Cebpb,Chka,Chmp4b,Cpd,Crem,Cxcl2,Dio2,Dkk2,Etnk1,Ext1,Fam91a1,Fbxo33,Fgl2,Fn1,Fosl2,Fth1,Gabarap,Galnt1,Gan,Gap43,Gatad2a,Gda,Gls,Gngt2,Hk2,Hnrnpul2,Homer1,Hpcal1,Hsd11b1,Igsf10,Il6,Impact,Itgbl1,Kdm6b,Klf2,Klf9,Lpl,Maff,Maml1,Map1lc3a,Mcl1,Mknk2,Mrc1,Nagk,Npc2,Nptx2,Nr4a3,Pabpc1,Pam,Pcdh19,Pcdh20,Pde10a,Pde8a,…	Aaas,Aars,Acad9,Aco2,Actb,Actr1a,Actr1b,Als2,Angptl2,Ap2m1,Arf1,Arfgap1,Arpc4,Atp5b,Bnip3,Btrc,Bub3,Calr,Ccnb2,Cct4,Cdc37,Chac1,Chkb,Clcn3,Clpb,Cnot10,Crkl,Ctc1,Ddb1,Ddx31,Ddx49,Ddx52,Ddx56,Dmtf1,Dnajb1,Egr1,Egr2,Eif5a,Fdft1,Flad1,Fos,Gapdh,Gnl1,Gosr2,Got1,Gpalpp1,Gps2,Hbs1l,Hirip3,Hmgcs1,Hnrnpa2b1,Hsp90ab1,Hspa5,Ier2,Igsf9b,Insig1,Ipo9,Ippk,Jun,Kat7,Kdelr3,Kif2c,Klhdc3,Ldha,Lmbr1l,Lrrc59,Lss,Mae…	0.192308	Fn1,Plat,Cxcl2,Apoe,Lpl,Npc2,Penk,Alkal2,B2m,Bdnf,Dkk2,Fgl2,Igsf10,Il6,Itgbl1,Nptx2,Ssc5d,Galnt1,Pam,Tpt1	#N/A	#N/A
Y	7	F	Y7FSen_vs_Y7FNSen	Spi1	20375	ENSMUSG00000002111	1.00545	0.859049	#N/A	#NUM!	1.84e-08	3.26	#N/A	Activated	0	Unknown	Activator	PU.1(ETS)/ThioMac-PU.1-ChIP-Seq(GSE21512)/Homer	101	0	10.0499	Activated	TRUE	Activated	3	transcription factor	Acp5,Cdkn1c,Cmpk2,Ctsk,Cxcl10,Cxcl9,Helz2,Ifit3,Irf7,Isg15,Itgb2,Mmp2,Rsad2	Acta2,Actb,Ccna2,Ccnb1,Ccnb2,Cdk1,Cdkn1a,Fos,Gpr84,Id3,Jun,Ptgs2,Tk1	0.384615	Mmp2,Isg15,Cxcl10,Cxcl9,Ctsk	Chemokine (Cxcl10, Cxcl9) P-value = 0.012009	#N/A
G	3	M	G3MSen_vs_G3MNSen	Tead1	21676	ENSMUSG00000055320	7.90443	4.12159e-10	#N/A	#NUM!	8.9e-05	3.015	bias	Possibly activated	3.1305	Activator	Activator	TEAD1(TEAD)/HepG2-TEAD1-ChIP-Seq(Encode)/Homer	498	0	22.3159	Activated	TRUE	Activated	3	transcription factor	Ccn1,Ccn2,Col3a1,Col5a2,Des,Ednra,Fjx1,Igfbp5,Loxl1,Nuak1,Pcdh18,Pdgfrl,Postn,Sdc2,Sh3d19,Sulf1,Tagln	Lats2,Purb,Thbs1	0.470588	Col3a1,Col5a2,Igfbp5,Postn,Ccn1,Loxl1,Ccn2,Fjx1	#N/A	#N/A
G	3	M	G3MSen_vs_G3MNSen	Ebf2	13592	ENSMUSG00000022053	8.69259	1.07593e-06	#N/A	#NUM!	0.00237	2.435	bias	Possibly activated	2.33333	Activator	Activator	EBF2(EBF)/BrownAdipose-EBF2-ChIP-Seq(GSE97114)/Homer	545	0	23.3452	Activated	TRUE	Activated	3	transcription factor	Acy3,Dio2,Entpd2,Lgi2,Meox1,Qprt,Sfrp4,Thbs4	Arhgap26	0.375	Thbs4,Lgi2,Sfrp4	Growth factor (Thbs4, Sfrp4) P-value = 0.0345	#N/A
G	3	M	G3MSen_vs_G3MNSen	Jun	16476	ENSMUSG00000052684	1.68109	0.000647742	#N/A	#NUM!	9.88e-10	3.73	bias	Possibly activated	5.84808	Activator	Activator	AP-1(bZIP)/ThioMac-PU.1-ChIP-Seq(GSE21512)/Homer | Jun-AP1(bZIP)/K562-cJun-ChIP-Seq(GSE31477)/Homer | c-Jun-CRE(bZIP)/K562-cJun-ChIP-Seq(GSE31477)/Homer	830.667	59.6667	25.8391	Activated	TRUE	Activated	3	transcription factor	Adh7,Akap12,Angptl2,Anxa1,Apoe,Arg1,Arntl2,Atf3,Axl,C1qb,C3ar1,Cav1,Ccl2,Ccn1,Cd68,Cdk1,Chl1,Col1a1,Col1a2,Comt,Crip2,Csf1,Cxcl10,Cygb,Cyp1b1,Dio2,Egfr,Ercc1,F3,Fabp4,Fgf2,Flnc,Folr2,Fosl1,Gap43,Gas6,Gdnf,Gja1,Hes1,Hpgd,Igfbp3,Igfbp4,Igfbp6,Igfbp7,Il1rl1,Itgb4,Jun,Lbp,Lgr5,Lpar1,Maf,Mmp2,Msh2,Myc,Mylpf,Ncam1,Ngf,Padi4,Parva,Penk,Plau,Ptges,Ptprn,Sdk1,Serpine1,Snai2,Sparc,Spp1,Star,Timp1,Timp3,Tnc…	Alas1,Bcl2l11,Bcl3,Btg1,Cd44,Gclc,Got1,Il1b,Il2ra,Pim1,Pmaip1,Ppm1d,Ptbp2,Slc38a2,Syk,Thbs1,Vav3,Xiap,Zeb2	0.460526	Igfbp4,Col1a1,Mmp2,Timp1,Anxa1,Col1a2,Igfbp3,Igfbp6,Igfbp7,Plau,Sparc,Tnc,Apoe,C1qb,Ccl2,F3,Fgf2,Gas6,Gdnf,Il1rl1,Lbp,Ngf,Penk,Serpine1,Wnt5a,Angptl2,Axl,Ccn1,Csf1,Cxcl10,Spp1,Timp3,Arg1,Chl1,Vcam1	Growth factor (Igfbp4, Timp1, Igfbp3, Igfbp6, Igfbp7, Fgf2, Gdnf, Ngf, Ccn1, Csf1) P-value = 0.003211	Growth factor (Igfbp4, Timp1, Igfbp3, Igfbp6, Igfbp7, Fgf2, Gdnf, Ngf, Ccn1, Csf1) P-adjusted = 0.041746
G	3	M	G3MSen_vs_G3MNSen	Tcf4	21413	ENSMUSG00000053477	-0.0605244	0.957927	#N/A	#NUM!	5.97e-06	2.294	#N/A	Activated	4.64991	Activator	Activator	TCF4(bHLH)/SHSY5Y-TCF4-ChIP-Seq(GSE96915)/Homer	835	0	28.8964	Activated	TRUE	Activated	3	transcription factor	Adamts9,Angptl4,Anxa6,Bag2,Bard1,Birc5,Ccn5,Cd2,Cd55,Cdk1,Cela1,Cep55,Creb3l2,Enpp1,Eya1,Fkbp11,Fkbp7,Gcg,Gmpr,Hes1,Hsd11b1,Hspbp1,Htr2b,Ifi27,Igf2,Igfbp3,Igfbp4,Igfbp5,Itgb3,Itgb5,Jun,Lama4,Lamc2,Mad2l1,Morf4l2,Mpv17l,Mrto4,Myc,Nek2,Nuf2,Pdia4,Plau,Plk2,Prdx4,Rhoc,Ruvbl2,Sdc2,Selenop,Serpinf1,Smad6,Snai2,Sox9,Spc25,Spp1,Tsen2,Txndc5,Wls	Adam17,Alcam,Bach2,Bcl6,Cbfa2t3,Cks2,Creb1,Elf4,Plac8,Prdm1,Sell,Sirt1,Stat3,Sub1,Vhl,Xiap,Zeb2	0.333333	Igfbp4,Igfbp5,Lama4,Serpinf1,Igf2,Igfbp3,Plau,Gcg,Lamc2,Prdx4,Selenop,Angptl4,Anxa6,Cela1,Enpp1,Pdia4,Spp1,Adamts9,Ccn5	#N/A	#N/A
G	7	M	G7MSen_vs_G7MNSen	Mafb	16658	ENSMUSG00000074622	1.08437	0.0737055	#N/A	#NUM!	2e-11	2.818	#N/A	Activated	3.26599	Activator	Activator	MafB(bZIP)/BMM-Mafb-ChIP-Seq(GSE75722)/Homer	1017	194	23.6498	Activated	TRUE	Activated	3	transcription factor	Actn1,Adgre1,Ccl2,Ccl4,Cd38,Cxcl12,Gatm,Gfra2,Htr2b,Ifnb1,Igf1,Il10,Il18bp,Il7r,Mtss1,Olfml3,Rab3il1,Selenop,Slc7a8,Stab1	Cd28,Nfatc1,Nphs2,Prdm1	0.4	Ccl2,Ccl4,Cxcl12,Ifnb1,Igf1,Il10,Il18bp,Selenop	Chemokine (Ccl2, Ccl4, Cxcl12) P-value = 0.002166 / Cytokine (Ifnb1, Il10) P-value = 0.049457	Chemokine (Ccl2, Ccl4, Cxcl12) P-adjusted = 0.028154
G	7	M	G7MSen_vs_G7MNSen	Spi1	20375	ENSMUSG00000002111	0.646307	0.45824	#N/A	#NUM!	2e-14	3.047	#N/A	Activated	2.4797	Activator	Activator	PU.1(ETS)/ThioMac-PU.1-ChIP-Seq(GSE21512)/Homer	858	551	8.17867	Activated	TRUE	Activated	3	transcription factor	Acp5,Adgre1,Blnk,C1qc,C3ar1,Ccl4,Cd68,Cd72,Cmpk2,Csf1,Ctsk,Ctss,Cxcl10,Dab2,Dcstamp,Fcgr2b,Fcgrt,Hk3,Ifit2,Ifit3,Il10,Il18,Il1rn,Il7r,Irf7,Isg15,Mrc1,Parp12,Rsad2,Spp1,Tlr2,Usp18	Acta2,Ccl22,Ccna2,Cd3e,Dusp6,Elane,Il1b,Il1r2,Il2ra,Lef1,Myb,P2ry10,Prdm1,Tlr4,Trem1	0.375	C1qc,Ccl4,Il10,Il18,Il1rn,Isg15,Csf1,Cxcl10,Spp1,Ctsk,Ctss,Fcgrt	Cytokine (Il10, Il18, Il1rn, Isg15, Spp1) P-value = 0.000104	Cytokine (Il10, Il18, Il1rn, Isg15, Spp1) P-adjusted = 0.00135
G	7	M	G7MSen_vs_G7MNSen	Fos	14281	ENSMUSG00000021250	0.37434	0.763603	#N/A	#NUM!	3.89e-11	2.47	#N/A	Activated	2.25489	Activator	Activator	Fos(bZIP)/TSC-Fos-ChIP-Seq(GSE110950)/Homer	3556	655	44.7049	Activated	TRUE	Activated	3	transcription factor	Acp5,Anxa4,Bcar3,C3ar1,Cadm1,Casp4,Ccl2,Ccl7,Ccl8,Cd68,Clu,Ctsb,Ctsh,Cxcl10,Cxcl16,Eps8,F3,Fabp4,Fblim1,Flrt2,Folr2,Gja1,Hpgds,Ifnb1,Il10,Il1a,Lgals3bp,Lpl,Mmp3,Mt2,Nampt,Ngf,Npy,Pdpn,Penk,Plau,Sirpa,Sphk1,Spp1,Tiparp,Tpm1,Tpp1,Vcam1,Vegfa,Xaf1	Aqp3,Ccna2,Cers4,Emb,Fasn,Gsr,Gstp1,Ifng,Il1b,Lamb3,Mcm5,Met,Mgst1,Mmp8,Myh9,Nfatc1,Nqo1,Prdm1,Ptpn12,S100a8,S100a9,Serpinb9,Slpi,Smarcd2,Trem1,Vav3	0.577778	Clu,Lgals3bp,Ctsb,Mmp3,Plau,Vegfa,Ccl2,Ccl7,Ccl8,F3,Ifnb1,Il10,Il1a,Lpl,Nampt,Ngf,Npy,Penk,Anxa4,Cxcl10,Spp1,Casp4,Ctsh,Cxcl16,Flrt2,Vcam1	Chemokine (Ccl2, Ccl7, Ccl8, Cxcl10, Cxcl16) P-value = 0.001742 / Cytokine (Ifnb1, Il10, Il1a, Nampt, Spp1) P-value = 0.005334	Chemokine (Ccl2, Ccl7, Ccl8, Cxcl10, Cxcl16) P-adjusted = 0.022643 / Cytokine (Ifnb1, Il10, Il1a, Nampt, Spp1) P-adjusted = 0.034674
G	7	M	G7MSen_vs_G7MNSen	Stat1	20846	ENSMUSG00000026104	-0.235161	0.918633	#N/A	#NUM!	3.36e-25	3.378	#N/A	Activated	4.18511	Activator	Activator	STAT1(Stat)/HelaS3-STAT1-ChIP-Seq(GSE12782)/Homer	346	0	18.6011	Activated	TRUE	Activated	3	transcription factor	Abca1,Angpt2,Apoe,Arg1,Batf2,Casp4,Ccl2,Ccl8,Ccrl2,Cd274,Cd40,Clic5,Cmpk2,Ctss,Cx3cr1,Cxcl10,Dcstamp,Ddx60,Fcgr2b,Fgf7,Gbp2,Herc6,Ifi47,Ifih1,Ifit2,Ifit3,Ifnb1,Igf1,Iigp1,Il10,Il18,Il18bp,Il33,Irf7,Irgm1,Isg15,Itgax,Mx1,Mx2,Oasl2,Pf4,Plscr1,Retnla,Rnf213,Rsad2,Rtp4,Samd9l,Slamf8,Usp18,Xaf1	Cbfa2t3,Cdkn1b,Ceacam1,Cxcr3,Cysltr2,Fas,Gata3,Gzmb,Ifng,Il12rb2,Il1b,Klrk1,Prf1,Samhd1,Tbx21,Tlr4	0.38	Apoe,Ccl2,Ccl8,Cd40,Fgf7,Ifnb1,Igf1,Il10,Il18,Il18bp,Isg15,Pf4,Angpt2,Cxcl10,Il33,Arg1,Casp4,Ctss,Retnla	Cytokine (Ifnb1, Il10, Il18, Isg15, Il33) P-value = 0.001199 / Chemokine (Ccl2, Ccl8, Pf4, Cxcl10) P-value = 0.003796	Chemokine (Ccl2, Ccl8, Pf4, Cxcl10) P-adjusted = 0.024675 / Cytokine (Ifnb1, Il10, Il18, Isg15, Il33) P-adjusted = 0.015589
G	7	M	G7MSen_vs_G7MNSen	Irf3	54131	ENSMUSG00000003184	-0.140353	0.943189	#N/A	#NUM!	7.56e-16	4.774	#N/A	Activated	3.88771	Activator	Activator	IRF3(IRF)/BMDM-Irf3-ChIP-Seq(GSE67343)/Homer	329	138	8.83843	Activated	TRUE	Activated	3	transcription factor	Ahnak,Anxa4,Ccl2,Ccrl2,Cd274,Cd40,Clic4,Cmpk2,Cxcl10,Ddx60,Havcr1,Ifi47,Ifih1,Ifit2,Ifit3,Ifnb1,Irf7,Irgm1,Isg15,Mmp3,Mx1,Mx2,Oasl2,Parp12,Parp14,Rsad2,Samd9l,Tdrd7,Usp18	Fas,Ifng,Klrk1,Plac8,Sorl1,Tlr4	0.241379	Mmp3,Ccl2,Cd40,Ifnb1,Isg15,Anxa4,Cxcl10	Chemokine (Ccl2, Cxcl10) P-value = 0.024095 / Cytokine (Ifnb1, Isg15) P-value = 0.0382	#N/A
G	7	M	G7MSen_vs_G7MNSen	Irf1	16362	ENSMUSG00000018899	0.100323	0.94787	#N/A	#NUM!	8.26e-10	2.822	#N/A	Activated	2.69408	Activator	Activator	PU.1-IRF(ETS:IRF)/Bcell-PU.1-ChIP-Seq(GSE21512)/Homer | IRF1(IRF)/PBMC-IRF1-ChIP-Seq(GSE43036)/Homer	820	334	14.3065	Activated	TRUE	Activated	3	transcription factor	Ccl2,Cd274,Cd40,Cmpk2,Ctss,Cxcl10,Cxcl16,Gbp2,Ifi47,Ifih1,Ifit2,Ifit3,Ifnb1,Il10,Il18,Il18bp,Il33,Irf7,Isg15,Pf4,Rsad2,Vcam1,Xaf1	Ceacam1,Fpr2,Ifng,Il12rb2,Il1b,Myb,Sell,Slpi	0.565217	Ccl2,Cd40,Ifnb1,Il10,Il18,Il18bp,Isg15,Pf4,Cxcl10,Il33,Ctss,Cxcl16,Vcam1	Cytokine (Ifnb1, Il10, Il18, Isg15, Il33) P-value = 0.000163 / Chemokine (Ccl2, Pf4, Cxcl10, Cxcl16) P-value = 0.000816	Chemokine (Ccl2, Pf4, Cxcl10, Cxcl16) P-adjusted = 0.005307 / Cytokine (Ifnb1, Il10, Il18, Isg15, Il33) P-adjusted = 0.00212
G	7	M	G7MSen_vs_G7MNSen	Klf4	16600	ENSMUSG00000003032	0.074254	0.966505	#N/A	#NUM!	0.00421	2.368	#N/A	Activated	2.64575	Activator	Activator	Klf4(Zf)/mES-Klf4-ChIP-Seq(GSE11431)/Homer	490	220	10.1329	Activated	TRUE	Activated	3	transcription factor	Adgre1,Aif1,Arg1,Bmper,Ccl2,Clic4,Gdf3,Hbegf,Il10,Kdr,Mrc1,Notch1,Oasl2,Pdgfra,Peg3,Retnla,Sphk1,Tek,Usp18,Vcam1,Vegfa	Acta2,Bcl11b,Cdkn1b,Epcam,Prdm1,Slpi,Thbs1	0.47619	Vegfa,Ccl2,Gdf3,Hbegf,Il10,Bmper,Tek,Arg1,Retnla,Vcam1	#N/A	#N/A
Y	3	M	Y3MSen_vs_Y3MNSen	Gata1	14460	ENSMUSG00000031162	2.48943	#N/A	1.39537e-05	1	1.15e-05	-3.742	#N/A	Inhibited	-1.10432	Unknown	Unknown	#N/A	#N/A	#N/A	#N/A	#N/A	#N/A	Inhibited	3	transcription factor	Abcf3,Acsf3,Acsl5,Acvrl1,Add1,Adipor1,Aip,Ak8,Aldh2,Aldh7a1,Alox5,Ampd3,Angpt2,Ankrd55,Ankrd9,Ap1m1,Ap5s1,Arhgap4,Asah1,Atxn1,Bbs9,Bcar3,Birc5,Blvrb,Bnip3l,Bola3,Bsg,Calr,Cap1,Capza2,Capzb,Cav2,Ccnd3,Ccr3,Ccrl2,Cd164,Cd180,Cd36,Cdk4,Clk3,Cln8,Col18a1,Cops5,Creg1,Ctsb,Cxcr3,Dab2,Daglb,Dcakd,Ddost,Degs1,Depdc1b,Dmap1,Dok2,Dut,Eif4ebp1,Elof1,Endod1,Enpp1,Erc1,Eri3,Etfa,Fat3,Fech,Fer1l6,Fosb,Fth1,Gal…	Abcb10,Abcc4,Acss1,Acvr1b,Aebp2,Aff1,Ago2,Agpat4,Anp32e,Arid1a,Atg14,Bach2,Bcl11a,Bcl2l1,Bcl2l11,Bcor,Birc2,Bmp2k,Bptf,Bsdc1,Bzw2,Cbfa2t3,Ccdc88b,Ccnd2,Ccr5,Cd83,Cdc5l,Cdca4,Cdkn1b,Cdyl,Cebpa,Celf2,Cflar,Ciita,Cish,Cmip,Col27a1,Col5a1,Cox7c,Crem,Cyld,Dcaf7,Ddit4,Dnajb6,Ehbp1l1,Ehd1,Elf1,Elf4,Epb41,Errfi1,Ets2,Ewsr1,Ezh2,F11r,Fam117a,Fam126a,Fbln2,Fbxl12,Fbxo11,Fli1,Flt1,Fosl2,Foxo1,Foxo3,Foxp1,Fu…	0.0974026	Col18a1,Lgals3bp,Ctsb,Asah1,Hpse,Lipc,Pf4,Angpt2,Calr,Creg1,Endod1,Enpp1,Ly86,Tfrc,Cap1	#N/A	#N/A
Y	3	M	Y3MSen_vs_Y3MNSen	Ets1	23871	ENSMUSG00000032035	-1.06816	0.603829	0.00553846	#NUM!	5.18e-05	-0.503	#N/A	Unknown	-1.65703	Unknown	Activator	ETS1(ETS)/Jurkat-ETS1-ChIP-Seq(GSE17954)/Homer | Ets1-distal(ETS)/CD4+-PolII-ChIP-Seq(Barski_et_al.)/Homer | ETS:E-box(ETS,bHLH)/HPC7-Scl-ChIP-Seq(GSE22178)/Homer | ETS(ETS)/Promoter/Homer	471.5	192.25	10.839	Activated	#N/A	Activated	3	transcription factor	Amdhd2,Anpep,Arhgdib,Arpc2,Calm2,Casp1,Ccdc90b,Ccl2,Ccnd3,Ccng1,Cd14,Cd79a,Cdh5,Crtam,Csf1r,Ctns,Gusb,Hexa,Hmox1,Hpse,Icam1,Ifrd2,Itgb2,Itgb6,Lair1,Mea1,Msr1,Myl12a,Mynn,Ncln,Ndufaf7,Nqo1,Parp1,Pf4,Pkm,Plau,Psen1,Sec11c,Sh3gl1,Snx5,Spi1,Spp1,Srd5a1,Taco1,Tbxas1,Tgfbr2,Tnf,Tyms,Ubb,Usf1	Abi1,Actr2,Aff4,Arih1,Arl4c,Axin1,B4galt5,Bcl11a,Bcl2l1,Ccnt1,Cd44,Cdk11b,Chfr,Chuk,Cited2,Cks2,Col1a2,Crk,Diaph1,Dr1,Ets2,Fbxw11,Fli1,Flt1,Gsk3a,Gtpbp2,Gucd1,Hnrnph3,Hsp90ab1,Id2,Il2ra,Il7r,Junb,Klra17,Klrk1,Kmt2e,Mcl1,Mepce,Mir22hg,Nfe2l2,Nfil3,Plaa,Poldip3,Prdm1,Rpl35,Rpl41,Rps4x,Runx2,Runx3,Sell,Slc7a11,Smg7,Sp1,Sp4,Srrt,Stat3,Strip1,Syvn1,Tor1aip1,Ubxn4,Was,Wdr37,Zbtb7a,Zeb1,Zeb2,Zfc3h1,Zfp9…	0.22	Plau,Ccl2,Cd14,Hpse,Icam1,Pf4,Tnf,Anpep,Pkm,Spp1,Gusb	#N/A	#N/A
Y	3	M	Y3MSen_vs_Y3MNSen	Hnf4a	15378	ENSMUSG00000017950	2.09179	#N/A	0.0433765	-2	2.63e-11	2.631	#N/A	Activated	4.31163	Activator	Activator	#N/A	#N/A	#N/A	#N/A	#N/A	#N/A	Activated	3	transcription factor	Abcc3,Abcf3,Abhd6,Acaa2,Acat1,Acd,Aco2,Acot13,Acp2,Acp6,Acsl5,Actn4,Actr3,Adipor1,Aga,Agpat3,Ahsa1,Ahsa2,Aip,Ak3,Aldh1l1,Aldh2,Alkbh6,Ang,Anpep,Anxa5,Anxa6,Ap1m1,Ap2a1,Ap3m1,Apip,Apoe,Arg1,Arl1,Arl6,Arpc5,As3mt,Asah1,Asgr1,Ash2l,Asl,Atp6v0c,Atp6v1d,Atp6v1h,Atxn1,Aup1,Bard1,Bcs1l,Blvrb,Bnip1,Bud23,C1d,C8g,Calm2,Calml4,Camk1,Cap1,Capg,Capza2,Caskin2,Cat,Ccdc47,Ccdc90b,Ccna2,Ccnb1,Ccng1,Ccnh,Cct8,Cd…	Abcb10,Abcg1,Acin1,Acly,Acsl3,Adora2b,Ahnak,Akirin2,Alcam,Amn,Ankhd1,Aqp9,Arf6,Arfgef1,Arhgef10l,Arid1a,Arl4c,Arl6ip6,Armc5,Asgr2,Atf2,Atf4,Atox1,Atp11a,Atp5md,Atxn2,Atxn7l1,Avpi1,B4galt1,Bahd1,Bap1,Baz1a,Baz1b,Bcl2l1,Bcl3,Bcl6,Bclaf1,Birc2,Bmp2k,Borcs6,Brap,Brd8,Bsdc1,Btg1,C2cd2l,C3,Cacfd1,Camkk2,Ccdc82,Ccng2,Ccnl2,Ccnt1,Ccnt2,Cd80,Cdc34,Cdc5l,Cdk12,Cdkn1b,Cdkn2aip,Cebpa,Cebpb,Cebpd,Cflar,Chchd2…	0.0795918	Nucb1,Ctsb,Fuca2,Ang,Apoe,Asah1,C8g,Hbegf,Igf1,Lipc,Psap,Rnase4,Rnpep,Wfdc3,Anpep,Anxa5,Anxa6,Ctsz,F7,F9,Fgf13,Hyal3,Ihh,Pkm,Pla2g2d,Pon2,Spata6,Spp1,Ssc4d,Tfrc,Tnfsf13,Tuft1,Aga,Arg1,Cap1,Gusb,Hspd1,Ndfip1,Serpinb8	Enzyme (Nucb1, Fuca2, Ang, Lipc, Psap, Rnase4, Anxa5, Hyal3, Pkm, Pla2g2d, Pon2, Arg1, Gusb, Hspd1) P-value = 0.002044	Enzyme (Nucb1, Fuca2, Ang, Lipc, Psap, Rnase4, Anxa5, Hyal3, Pkm, Pla2g2d, Pon2, Arg1, Gusb, Hspd1) P-adjusted = 0.026573
Y	3	M	Y3MSen_vs_Y3MNSen	Fos	14281	ENSMUSG00000021250	0.285105	0.752923	8.19773e-06	0	2.82e-06	0.193	#N/A	Unknown	0.361478	Unknown	Activator	Fos(bZIP)/TSC-Fos-ChIP-Seq(GSE110950)/Homer	2241	983	22.1556	Activated	#N/A	Activated	3	transcription factor	4930486L24Rik,Acp5,Actg1,Aen,Aldh6a1,Alkbh6,Anapc5,Anxa4,Ap2a1,Arpc5,Asf1b,Asl,Asna1,Aspm,Atf3,Atp2c1,Atp5b,Atpaf2,Babam1,Bcar3,Bub3,C3ar1,Calr,Cat,Ccdc61,Ccl2,Ccl7,Ccl8,Ccna2,Ccng1,Cct7,Cd14,Cd164,Cd68,Cdca2,Cdca3,Cdk4,Cfp,Chaf1a,Cnpy3,Col18a1,Commd9,Copz1,Ctsb,Ctsh,Cuta,Cyp2r1,Dcaf4,Dcakd,Dhcr7,Dnajb11,Efcab11,Eif4a1,Elp4,Emp3,Eno1,Ercc1,Eri3,Etv5,Fam161a,Fars2,Fblim1,Fer,Fez2,Flrt2,Fmn1,Folr2,…	Aars,Abcc1,Abtb2,Aff4,Ankhd1,Anp32e,Arid4a,Atf4,Atf7ip,Atxn2,B4galt1,Baz1b,Bcl2l1,Bcl2l11,C3,Ccng2,Ccnl2,Cd44,Celf2,Cenpa,Cflar,Chchd2,Clu,Cnot1,Col6a1,Crebbp,Crebrf,Cttnbp2nl,Cyld,Dcaf15,Dcaf7,Dctn4,Dcun1d4,Ddx3x,Dlg1,Eif3f,Eif4g2,Epb41,Ercc2,F11r,Fam126a,Far1,Fasn,Fbxo11,Fgf2,Fhod1,Fnbp4,Fosl2,Foxo3,Fryl,Fzd5,G3bp1,Gak,Gas5,Gatad2a,Gatad2b,Gid4,Gm2a,Got1,Gsr,Hgs,Hipk3,Hk2,Hmgcr,Hnrnpul2,Hsf2,Ib…	0.162304	Col18a1,Lgals3bp,Ctsb,Plau,Plaur,Ppia,Tgfb1,Ccl2,Ccl7,Ccl8,Cd14,Cfp,Icam1,Ifnb1,Il1a,Lpl,Serpinb2,Serpine2,Tnf,Anxa4,Calr,Hmgb1,Mmp8,Spp1,Tfpi,4930486L24Rik,Ctsh,Flrt2,Hspd1,Pfn1,Sulf2	Cytokine (Ifnb1, Il1a, Tnf, Hmgb1, Spp1) P-value = 0.011607	#N/A
Y	3	M	Y3MSen_vs_Y3MNSen	Mafb	16658	ENSMUSG00000074622	-0.139395	0.817745	#N/A	#NUM!	0.0144	3	#N/A	Activated	3.65655	Activator	Activator	MafB(bZIP)/BMM-Mafb-ChIP-Seq(GSE75722)/Homer	730	252	15.2536	Activated	TRUE	Activated	3	transcription factor	Ada,Adgre1,Arhgdia,Cap1,Ccl2,Cd163,F13a1,Fpr1,Gatm,Gcg,Htr2b,Ifnb1,Igf1,Il18bp,Lgmn,Nphs2,Olfml3,Rab3il1,Selenop,Serpinb2,Slc40a1,Slc9a9,Stab1	Alcam,Cxcl12,Il7r,Prdm1	0.478261	Ccl2,Gcg,Ifnb1,Igf1,Il18bp,Selenop,Serpinb2,Arhgdia,Cd163,F13a1,Cap1	#N/A	#N/A
Y	3	M	Y3MSen_vs_Y3MNSen	E2f3	13557	ENSMUSG00000016477	0.122872	0.906029	#N/A	#NUM!	0.00464	2.867	#N/A	Activated	0.714286	Unknown	Activator	E2F3(E2F)/MEF-E2F3-ChIP-Seq(GSE71376)/Homer	193	0	13.8924	Activated	TRUE	Activated	3	transcription factor	Becn1,Birc5,Cav2,Ccna2,Ccnb1,Ccnd3,Cd9,Cdc45,Cdca3,Cdk1,Col18a1,Cxcr3,Dhfr,Hspd1,Krt80,Lpl,Mcm5,Mcm6,Mcm7,Mlh1,Orc1,Pin1,Rnf146,Rrm1,Rrm2,Tpx2,Ube2c	Akna,Cdca4,Ece1,Ezh2,Fam102a,Fgf2,Kmt2a,Kras,Malat1,Mir17hg,Nectin1,Pds5a,Ppp1r8,Pttg1,S100a8,Serpinh1,Smg6,Tent5a,Thbd,Thbs1,Tnfaip2,Usp32	0.148148	Col18a1,Lpl,Cd9,Hspd1	#N/A	#N/A
Y	3	M	Y3MSen_vs_Y3MNSen	Mitf	17342	ENSMUSG00000035158	0.161424	0.924881	#N/A	#NUM!	0.000253	2.553	#N/A	Activated	2.5877	Activator	Activator	MITF(bHLH)/MastCells-MITF-ChIP-Seq(GSE48085)/Homer	1230	409	20.2793	Activated	TRUE	Activated	3	transcription factor	Aco2,Acp5,Amdhd2,Ap1b1,Ap1s1,Ap1s2,Apoe,Asah1,Atp6v1b2,Atp6v1c1,Ccnb1,Cdca3,Cdca8,Cenph,Chaf1a,Chtf18,Ctsg,Ect2,Ednrb,Eme1,Fanca,Fgd4,Gmpr,Gpnmb,Haus8,Hmbs,Hpgds,Kif20a,Lgals3,Lig1,Mcm5,Mcm6,Mdh1,Mical1,Nuf2,Pir,Qdpr,Rfc5,Scarb1,Shtn1,Slc14a1,Sort1,Spc24,Spc25,Stx7,Tacc3,Tmcc2,Tmem251,Tpx2,Trpm1,Ube2c	Alcam,Ap1g1,Atp1a1,Atrx,Ccng2,Cd44,Crem,Crybg1,Dapk1,Diaph1,Gm2a,Hif1a,Itga4,Itpkb,Kit,Mbp,Mdc1,Mgat4b,Ncapd3,Ppp2ca,Rhoq,Sh3bp4,Tbc1d16,Tdrd7,Ubl3,Uvrag,Vat1,Zfyve16	0.0392157	Apoe,Asah1	#N/A	#N/A
Y	3	M	Y3MSen_vs_Y3MNSen	Spi1	20375	ENSMUSG00000002111	1.4594	3.97689e-07	9.92388e-28	1.73205	0.000253	0.46	#N/A	Possibly activated	-0.545455	Unknown	Activator	PU.1(ETS)/ThioMac-PU.1-ChIP-Seq(GSE21512)/Homer	603	329	8.97517	Activated	TRUE	Activated	3	transcription factor	Acp5,Acpp,Actr3,Adgre1,Adsl,Aldoa,Alg1,Amz2,Anapc4,Ap1b1,Ap1m1,Ap1s2,Ap2a1,Ap2m1,Ap4e1,Arhgap9,Arpc1b,Arpc2,Arpc3,Arpc4,Arpc5,Arsg,Atg5,Atp6v1a,Atp6v1d,Bambi,Bbs10,Bbs9,Bcs1l,Bfsp1,Birc5,Blnk,Bnip3l,Btbd2,Btk,Bub3,C1qc,C3ar1,Capza1,Capza2,Casp8,Cc2d1b,Ccdc126,Ccna2,Ccnb1,Ccnd3,Ccng1,Cd14,Cd180,Cd300a,Cd300lf,Cd37,Cd53,Cd68,Cd72,Cd79a,Cd84,Cdc42,Cdca5,Cdk1,Cdk4,Cdk5rap3,Cfl1,Cfp,Cmtr2,Cnot8,Cnpy3,…	Abcc1,Abcg1,Abracl,Actr2,Agpat4,Ahnak,Angel2,Ankhd1,Ankrd44,Arap1,Arf6,Arid1a,Arid4a,Armc5,Arpp19,Asxl2,Atxn7l1,Bcl11a,Bcl2l1,Bcl2l11,Bcl6,Bhlhe40,Birc3,Bsdc1,Btg1,Cab39,Canx,Cbfa2t3,Ccnd2,Ccnt1,Ccnt2,Ccr7,Cdk11b,Cdk19,Cdkn2aip,Cebpa,Cebpb,Celf2,Ciita,Cited2,Cks2,Clec10a,Clk2,Cmas,Cmtr1,Cox6a1,Cpeb2,Crtc2,Csf2rb,Csnk1a1,Csnk1g1,Dazap1,Dctn4,Ddx21,Dennd4a,Dnajb6,Dnajc5,Dot1l,Dusp5,Eef1b2,Efhd2,Ehd…	0.0974576	Igfbp4,Acpp,C1qc,Ccdc126,Cd14,Cfp,Icam1,Lamc1,Man2b2,Pf4,Psap,Tnf,Tnfsf10,Aldoa,Ctsz,Gars,Pdia3,Spp1,Cfl1,Ctss,Fcgrt,Gusb,Pgk1	#N/A	#N/A
Y	3	M	Y3MSen_vs_Y3MNSen	Egr1	13653	ENSMUSG00000038418	1.40433	0.107227	0.00230087	-0.774597	0.000688	-0.521	#N/A	Unknown	-6.73067	Unknown	Activator	Egr1(Zf)/K562-Egr1-ChIP-Seq(GSE32465)/Homer	360	286	2.91149	Activated	#N/A	Activated	3	transcription factor	2610507B11Rik,Abcb4,Abhd6,Acot13,Actg1,Actn4,Aldoa,Aldoart1,Alg5,Anapc5,Anln,Ap3s1,Arhgdia,Arl1,Arl2,Arpc5,Arsg,Asf1b,Atf3,Atp2c1,Baiap2,Bambi,BC005624,Blvrb,Btd,Cacna1d,Caprin2,Capza2,Carm1,Caskin2,Casp8,Cbr1,Ccl2,Ccl6,Ccl7,Ccl8,Ccl9,Cd3eap,Cdc20,Cdca2,Cdk5,Cep70,Chaf1b,Clcc1,Commd10,Crot,Ctsg,Dbndd2,Dcaf4,Dpy19l3,Dstn,Dusp4,Dynlt1a,Dynlt1b,Dynlt1f,Eci2,Eif3g,Eif4ebp1,Enpp1,Erc1,Fam3c,Fam71f2,Fa…	1810037I17Rik,2310022B05Rik,5031439G07Rik,Abcb1b,Abcc1,Abcc4,Ace,Acly,Adora2b,Aff4,Aftph,Agap3,Amfr,Angel2,Ankhd1,Appbp2,Arap2,Arid1b,Atf2,Atf5,Atp11b,Atp11c,Atp1a1,Atxn2l,Atxn7l3,Axin1,B4galt5,Bbx,Bcl11a,Bcl2l11,Bcor,Bcorl1,Bmpr2,Bptf,Brap,Brd4,Bri3,Brpf3,Brwd3,Btg1,Camsap1,Cand1,Caskin1,Casp6,Cbfa2t3,Ccdc102a,Ccdc9,Ccnd2,Ccr2,Cd44,Cdca4,Cdk13,Cdkn2aip,Cds1,Cdv3,Cdyl,Cebpa,Cebpb,Chd1,Chd7,Chic2,…	0.150838	Fam3c,Tgfb1,Ccl2,Ccl7,Ccl8,Fap,Hbegf,Hpse,Icam1,Lamc1,Pf4,Psap,Tnf,Tnfsf10,2610507B11Rik,Aldoa,Arhgdia,Ccl9,Enpp1,Fgf13,Pdgfc,Pla2g2d,Spp1,Ccl6,Fcgrt,Hspd1,Serpinb8	Chemokine (Ccl2, Ccl7, Ccl8, Pf4, Ccl9, Ccl6) P-value = 0.000239	Chemokine (Ccl2, Ccl7, Ccl8, Pf4, Ccl9, Ccl6) P-adjusted = 0.003113
G	3	S	G3SSen_vs_G3SNSen	Gata1	14460	ENSMUSG00000031162	5.00347	#N/A	0.00896499	-1.41421	9.54e-07	5.632	#N/A	Activated	5.75435	Activator	Activator	#N/A	#N/A	#N/A	#N/A	#N/A	#N/A	Activated	3	transcription factor	Ablim1,Acss1,Actn1,Aebp2,Aff1,Alox5ap,Arid3a,Arrb1,Atp8a1,Atxn1,Bach2,Bcl2l1,Bcl2l11,Blvrb,Bmp2k,Btg2,Cavin1,Cbfa2t3,Ccdc88b,Ccnd2,Ccr1,Ccr5,Ccrl2,Cdc42ep4,Cdh1,Cdyl,Cebpa,Celf2,Cflar,Chpt1,Chst11,Cmip,Cmpk2,Col18a1,Col27a1,Col5a1,Cox16,Cpd,Creg1,Crem,Crip1,Csf2,Csf3r,Cybb,Dab2,Dad1,Dapp1,Dlc1,Dnmt3a,Dok2,Ehbp1l1,Elf1,Enpp1,Ermap,Ets1,Ets2,F10,Fam126a,Fam171a1,Fbxo11,Fgf5,Fli1,Fosb,Fosl2,Foxo1,Fo…	Acsl5,Ak2,Ankrd27,Anp32e,Ap1m1,Atp1b1,Bcl2l13,Btrc,Bzw2,Cap1,Ccnd1,Ccnd3,Cd82,Cdca4,Cdk2,Cdk4,Cdkn2c,Chchd6,Cnn3,Ctr9,Cul4a,Dcakd,Ddost,Dmap1,Dtl,Dus3l,Dut,Eif4ebp1,Erc1,Eri3,Ewsr1,Fam118a,Gar1,Gart,Hmbs,Hmgn2,Hspa9,Idh2,Ipo5,Ivns1abp,Kat6a,Lbr,Ldlrad3,Leo1,Maged1,Mboat1,Mcm3,Mcm5,Mppe1,Mrm1,Msh2,Mthfd1,Myc,Myo1c,Ncl,Ncoa4,Nhp2,Nop2,Nop9,Nprl3,Nrf1,Opa1,Pde4d,Pdik1l,Pigq,Poc5,Pola2,Pold1,Ppan,Prk…	0.104478	Col18a1,Col5a1,Csf2,F10,Fgf5,Hpse,Il1rl1,Il4,Il6st,Pf4,Reln,Scgb1a1,Col27a1,Creg1,Enpp1,Ly86,St6gal1,Tgm2,Furin,Ramp1,Xylt1	#N/A	#N/A
G	3	F	G3FSen_vs_G3FNSen	Ppargc1a	19017	ENSMUSG00000029167	-6.68321	0.233361	#N/A	#NUM!	3.4e-08	-3.288	#N/A	Inhibited	3.44124	Repressor	Repressor	#N/A	#N/A	#N/A	#N/A	#N/A	#N/A	Inhibited	2	co-regulator of transcription	Adamts2,Adamts5,Cd68,Col6a3,Cpxm1,Cxcl14,Fabp4,Hk2,Igfbp5,Igfbp7,Il10,Lpl,Lum,Odc1,Pla2g7,Svep1,Timp2	Gabpa,Ptn	0.764706	Igfbp5,Lum,Timp2,Igfbp7,Adamts5,Col6a3,Il10,Lpl,Pla2g7,Adamts2,Cpxm1,Cxcl14,Svep1	#N/A	#N/A
G	3	F	G3FSen_vs_G3FNSen	Cebpa	12606	ENSMUSG00000034957	1.68382	0.958346	#N/A	#NUM!	1.74e-09	3.451	#N/A	Activated	3.54475	Activator	Activator	#N/A	#N/A	#N/A	#N/A	#N/A	#N/A	Activated	2	transcription factor	Alox5ap,C3ar1,Ccr1,Cd14,Csf1r,Ctsk,Emcn,Fabp4,Flt1,Hsd11b1,Icam2,Il10,Lpl,Pcsk6,Ptprc,Ptx3,Rarres2,Sbsn,Serpinb2,Spp1	Ccnb2,Gabpa,Hmgcr	0.45	Ptx3,Rarres2,Cd14,Il10,Lpl,Serpinb2,Spp1,Ctsk,Pcsk6	#N/A	#N/A
G	3	F	G3FSen_vs_G3FNSen	Hdac1	433759	ENSMUSG00000028800	-0.260488	0.968328	#N/A	#NUM!	7.54e-09	-2.236	#N/A	Inhibited	2.82843	Repressor	Repressor	#N/A	#N/A	#N/A	#N/A	#N/A	#N/A	Inhibited	2	co-regulator of transcription	Angpt2,Ccl5,Csf1r,Ctsk,E2f2,Fabp4,Flt1,Il10,Il1a,Il1b,Mt1,Mt2,Serpinb2,Spp1,Top2a	Ccnb2,Krt15,Mmp9	0.533333	Ccl5,Il10,Il1a,Il1b,Serpinb2,Angpt2,Spp1,Ctsk	Cytokine (Il10, Il1a, Il1b, Spp1) P-value = 0.000244	Cytokine (Il10, Il1a, Il1b, Spp1) P-adjusted = 0.003177
G	3	F	G3FSen_vs_G3FNSen	Nfkbia	18035	ENSMUSG00000021025	0.169212	0.999947	#N/A	#NUM!	1.62e-07	2.824	#N/A	Activated	3.29983	Activator	Activator	#N/A	#N/A	#N/A	#N/A	#N/A	#N/A	Activated	2	co-regulator of transcription	Adamts5,Azgp1,Ccl5,Ccr1,Csf2,F3,Hk2,Il10,Il1a,Il1b,Mt1,Mt2,Nid1,Ptx3,Serpinb2,Timp2	Clu,Mmp9	0.75	Ptx3,Timp2,Azgp1,Ccl5,Csf2,Nid1,Adamts5,F3,Il10,Il1a,Il1b,Serpinb2	Cytokine (Il10, Il1a, Il1b) P-value = 0.015286	#N/A
G	3	F	G3FSen_vs_G3FNSen	Htt	15194	ENSMUSG00000029104	-0.268569	0.999947	#N/A	#NUM!	0.000247	2.243	#N/A	Activated	3.77124	Activator	Activator	#N/A	#N/A	#N/A	#N/A	#N/A	#N/A	Activated	2	co-regulator of transcription	Adamts2,Adamts4,Adamts5,Apoe,B2m,Ccl5,Cd74,Col18a1,Col4a1,Col4a2,Col6a3,Csf1r,Ednrb,Igfbp5,Mt1,Nrep,Spp1	Hmgcr	0.705882	Col18a1,Igfbp5,Ccl5,Col4a1,Col4a2,Adamts5,Apoe,Col6a3,Adamts2,Adamts4,B2m,Spp1	Extracellular matrix constituent (Col18a1, Col4a1, Col4a2, Col6a3) P-value = 0.041518	#N/A
G	3	F	G3FSen_vs_G3FNSen	Bcl6	12053	ENSMUSG00000022508	0.268825	0.999947	#N/A	#NUM!	0.0286	-2.412	#N/A	Inhibited	2.64575	Repressor	Repressor	#N/A	#N/A	#N/A	#N/A	#N/A	#N/A	Inhibited	2	transcription factor	Ccl6,Cd274,Ctsk,Entpd1,Il10,Il1a,Il1b	#N/A	0.857143	Il10,Il1a,Il1b,Ccl6,Ctsk,Entpd1	Cytokine (Il10, Il1a, Il1b) P-value = 0.001689	Cytokine (Il10, Il1a, Il1b) P-adjusted = 0.021953
G	3	F	G3FSen_vs_G3FNSen	Foxo4	54601	ENSMUSG00000042903	-1.20873	#N/A	#N/A	#NUM!	1.67e-08	-2.864	#N/A	Inhibited	2.3094	Repressor	Repressor	#N/A	#N/A	#N/A	#N/A	#N/A	#N/A	Inhibited	2	transcription factor	C1qa,Col4a1,Col4a2,Ednrb,Fabp4,Igfbp7,Itgb2,Lcp2,Ptprb,Ptprc	Hmgcr,Mmp9	0.4	Col4a1,Col4a2,Igfbp7,C1qa	#N/A	#N/A
G	3	F	G3FSen_vs_G3FNSen	Irf8	15900	ENSMUSG00000041515	0.217809	0.999947	0.0164913	#NUM!	6.57e-09	0.998	bias	Unknown	3.77124	Unknown	Unknown	#N/A	#N/A	#N/A	#N/A	#N/A	#N/A	Unknown	2	transcription factor	Adgre1,B2m,Ccl5,Ccr2,Cd14,Cd274,Cd53,Cd74,Csf1r,Ctss,Il1b,Ly86,Msr1,Mx2,Parp14,Rtp4,Tyrobp	Mmp9	0.352941	Ccl5,Cd14,Il1b,B2m,Ly86,Ctss	Cytokine (Il1b, Ly86) P-value = 0.028103	#N/A
G	3	F	G3FSen_vs_G3FNSen	Satb2	212712	ENSMUSG00000038331	-0.14529	0.999947	#N/A	#NUM!	5.69e-09	2.158	#N/A	Activated	2.33333	Activator	Activator	#N/A	#N/A	#N/A	#N/A	#N/A	#N/A	Activated	2	transcription factor	Efemp1,Esam,Fabp4,Ighm,Mfap2,Pde3a,Plxna2,Spp1	Perp	0.25	Efemp1,Spp1	#N/A	#N/A
G	7	F	G7FSen_vs_G7FNSen	Ahr	11622	ENSMUSG00000019256	5.42752	0.0732298	#N/A	#NUM!	2.03e-15	-2.929	#N/A	Inhibited	0.927173	Unknown	Repressor	#N/A	#N/A	#N/A	#N/A	#N/A	#N/A	Inhibited	2	transcription factor	A2m,Adamts2,Apaf1,Areg,Arg2,Aspn,B4galt5,Ccl5,Cd14,Cd36,Cd38,Col14a1,Col1a2,Col3a1,Col5a1,Col5a2,Col6a1,Col6a3,Cxcl10,Emilin2,Fabp4,Fbn2,Fn1,Gas1,Il1b,Il6,Matn2,Mmd2,Mmp2,Nid1,Slc1a1,Ugcg	Acta2,Adm,Aldh2,Ccna2,Ccnd1,Cdk1,Cdkn1a,Dhfr,Eno1,Fbln2,Fmo2,Fos,Itga5,Myc,Nedd9,Plxna2,Ppp1r15a,Sema3a,Serpine1,Socs3,Stat3,Steap4,Timp3,Tiparp,Vegfa	0.6875	Col3a1,Col5a2,Fn1,Mmp2,A2m,Ccl5,Col1a2,Col5a1,Col6a1,Fbn2,Nid1,Cd14,Col14a1,Col6a3,Il1b,Adamts2,Aspn,Cxcl10,Emilin2,Il6,Areg,Matn2	Extracellular matrix constituent (Col3a1, Col5a2, Fn1, Col1a2, Col5a1, Col6a1, Fbn2, Col14a1, Col6a3, Emilin2, Matn2) P-value = 8e-06	Extracellular matrix constituent (Col3a1, Col5a2, Fn1, Col1a2, Col5a1, Col6a1, Fbn2, Col14a1, Col6a3, Emilin2, Matn2) P-adjusted = 9.8e-05
G	7	F	G7FSen_vs_G7FNSen	Rara	19401	ENSMUSG00000037992	-2.20931	0.127816	#N/A	#NUM!	1.69e-07	-2.239	#N/A	Inhibited	-0.800641	Unknown	Unknown	#N/A	#N/A	#N/A	#N/A	#N/A	#N/A	Inhibited	2	transcription factor	Abca1,Cd14,Cd38,Cd44,Cd53,Cd84,Ctss,Enah,Gli1,Ifi44,Igfbp6,Il1a,Il6,Mgp,Rarb,Rtp4,Slc7a11	Aass,Ablim1,Acacb,Ccna2,Ccnd1,Cdk1,Cdkn1a,Cdkn3,Cenpa,Cyp26a1,Egr1,Fos,Jup,Knl1,Maob,Myc,Mycn,Nedd9,Pbk,Penk,Plxna2,Rasd1	0.352941	Igfbp6,Cd14,Il1a,Il6,Mgp,Ctss	#N/A	#N/A
G	7	F	G7FSen_vs_G7FNSen	Trp53	22059	ENSMUSG00000059552	-0.883548	0.142135	#N/A	#NUM!	7.92e-25	2.372	#N/A	Activated	-1.12115	Unknown	Activator	#N/A	#N/A	#N/A	#N/A	#N/A	#N/A	Activated	2	transcription factor	A2m,Adam12,Adam8,Antxr1,Apaf1,Apoe,Areg,Atp5e,Bag1,Bdnf,Bmp1,C1qc,Ccl2,Ccl5,Cd36,Cd44,Col14a1,Col1a2,Col3a1,Col5a2,Col6a2,Coro1a,Csf1r,Ctsh,Ctsk,Cxcl10,Dusp2,Egfl6,F11r,Fabp4,Fhl1,Fn1,Fstl1,Gas1,Gatm,Gda,Homez,Ifi30,Igdcc4,Igf1,Igf2,Igfbp5,Igfbp7,Il1a,Il1b,Il6,Isg15,Itgav,Kdr,Lamp1,Lrrc17,Mcat,Mfap2,Mis18a,Mmp2,Mmp3,Mrc1,Mrpl30,Mx1,Ninj1,Pcdh7,Pik3cd,Pln,Pltp,Ppic,Ppp2ca,Prkcb,Ptn,Rac2,Ramp3,Runx…	Abcb8,Acacb,Acly,Acsl6,Acta2,Actn4,Adrb2,Amotl2,Anln,Asf1b,Aurkb,Bop1,Bub1,Cav1,Ccn1,Ccn2,Ccna2,Ccnb2,Ccnd1,Cd82,Cdc20,Cdk1,Cdkn1a,Cdkn3,Cenpa,Cenpe,Cep55,Clu,Cnn2,Csrp1,Ddit4l,Dhfr,Dlgap5,Dpep1,Egr1,Eif4a1,F3,Fbln2,Fos,Fosl1,Gadd45b,Gadd45g,Gpx3,Gsn,Hdac3,Hmmr,Hmox1,Hspb1,Icam1,Id3,Inmt,Junb,Map3k8,Melk,Mir17hg,Mki67,Mmp9,Mtmr11,Myc,Parp1,Pbk,Pcca,Pdcd6ip,Pfkfb4,Pfkp,Pidd1,Pkm,Plau,Pold1,Ppp1r15…	0.426829	Col3a1,Col5a2,Fn1,Igfbp5,Mmp2,A2m,Ccl5,Col1a2,Col6a2,Igf2,Igfbp7,Mmp3,Pltp,Apoe,Bmp1,C1qc,Ccl2,Col14a1,Egfl6,Fstl1,Igf1,Il1a,Il1b,Isg15,Sema3c,Wnt2,Bdnf,Cxcl10,Il6,Lrrc17,Ptn,Areg,Ctsh,Ctsk,Sulf2	Growth factor (Igfbp5, Igf2, Igfbp7, Bmp1, Egfl6, Igf1, Bdnf, Il6, Ptn, Areg) P-value = 0.003211	Growth factor (Igfbp5, Igf2, Igfbp7, Bmp1, Egfl6, Igf1, Bdnf, Il6, Ptn, Areg) P-adjusted = 0.041746
G	7	F	G7FSen_vs_G7FNSen	Myocd	214384	ENSMUSG00000020542	7.37277	0.181527	#N/A	#NUM!	0.00394	-2.33	#N/A	Inhibited	0	Unknown	Unknown	#N/A	#N/A	#N/A	#N/A	#N/A	#N/A	Inhibited	2	co-regulator of transcription	Col1a2,Col3a1,Fn1,Mylpf,Vcan	Acta2,Cdkn1a,Fos,Tagln,Vegfa	0.6	Col3a1,Fn1,Col1a2	Extracellular matrix constituent (Col3a1, Fn1, Col1a2) P-value = 0.001555	Extracellular matrix constituent (Col3a1, Fn1, Col1a2) P-adjusted = 0.020221
G	7	F	G7FSen_vs_G7FNSen	Atf3	11910	ENSMUSG00000026628	-0.708442	0.236067	#N/A	#NUM!	1.54e-10	-2.136	#N/A	Inhibited	-0.625543	Unknown	Unknown	Atf3(bZIP)/GBM-ATF3-ChIP-Seq(GSE33912)/Homer	8052	486	81.882	Unknown	#N/A	Inhibited	2	transcription factor	Ccl5,Cd69,Cd83,Cxcl16,Il1b,Il6,Mmp2,Mmp3,Pln,Sprr1a	Aurkb,Ccnd1,Cd82,Cdk1,Cdkn1a,Gbp6,Gsn,Hspb1,Icam1,Penk,Ppp1r15a,Serpine1,Stat3	0.6	Mmp2,Ccl5,Mmp3,Il1b,Il6,Cxcl16	Chemokine (Ccl5, Cxcl16) P-value = 0.017607	#N/A
G	7	F	G7FSen_vs_G7FNSen	Kdm3a	104263	ENSMUSG00000053470	-1.07761	0.24027	#N/A	#NUM!	1.75e-08	-2.653	#N/A	Inhibited	-2.49615	Activator	Activator	#N/A	#N/A	#N/A	#N/A	#N/A	#N/A	Inhibited	2	transcription factor	Ccl2,Loxl2	Acta2,Adm,Ccn1,Ccn2,Ccnd1,Hmox1,Mmp9,Myc,Ppp1r3c,Serpine1,Tagln	1	Loxl2,Ccl2	#N/A	#N/A
G	7	F	G7FSen_vs_G7FNSen	Crem	12916	ENSMUSG00000063889	0.785157	0.272049	#N/A	#NUM!	1.8e-08	-2.177	#N/A	Inhibited	-1.63299	Unknown	Activator	#N/A	#N/A	#N/A	#N/A	#N/A	#N/A	Inhibited	2	transcription factor	Abca1,Apoe,Apold1,Col3a1,Marcks,Pln,Rarb,Star	Adrb2,Arc,Ccnd1,Egr1,Errfi1,Fos,Gadd45b,Junb,Nr4a1,Pgk1,Ppp1r15a,Sertad1,Slc16a1,Tiparp,Tpm1,Vegfa	0.25	Col3a1,Apoe	#N/A	#N/A
G	7	F	G7FSen_vs_G7FNSen	Mrtfb	239719	ENSMUSG00000009569	1.50482	0.305927	#N/A	#NUM!	1.06e-09	-2.281	#N/A	Inhibited	-1.88982	Unknown	Activator	#N/A	#N/A	#N/A	#N/A	#N/A	#N/A	Inhibited	2	co-regulator of transcription	Ccl5,Col3a1,Col5a2,Ddah1,Dmkn,F11r,Igfbp5,Loxl1,S1pr1	Acta2,Actg1,Adamts1,Adm,Amotl2,Anln,Cavin2,Ccn1,Ccn2,Cnn2,Egr1,Itga5,Lmna,Mafk,Serpine1,Sh3bp4,Slc20a1,Sult1e1,Tagln	0.666667	Col3a1,Col5a2,Igfbp5,Ccl5,Dmkn,Loxl1	#N/A	#N/A
G	7	F	G7FSen_vs_G7FNSen	Srf	20807	ENSMUSG00000015605	-1.05488	0.424298	#N/A	#NUM!	7.27e-08	-2.357	#N/A	Inhibited	-2.65495	Activator	Activator	#N/A	#N/A	#N/A	#N/A	#N/A	#N/A	Inhibited	2	transcription factor	A2m,Apold1,Asb5,Ccl5,Cldn5,Dmkn,Fhl1,Gda,Igf1,Kdr,Mylpf,Vcan	Acta2,Actg1,Actg2,Arc,Bmp2,Ccn2,Cdkn1a,Cnn2,Csrp1,Ctnnbl1,Egr1,Fos,Fosl1,Gadd45g,Gsn,Hmox1,Ier2,Junb,Lepr,Mmp9,Nr4a1,Pdlim7,Raf1,Rnd3,Sema3a,Tagln,Tpm1,Tpm2,Wdr1	0.333333	A2m,Ccl5,Dmkn,Igf1	#N/A	#N/A
G	7	F	G7FSen_vs_G7FNSen	Pias1	56469	ENSMUSG00000032405	-0.703558	0.497119	#N/A	#NUM!	0.00602	-2.176	#N/A	Inhibited	-1.63299	Unknown	Unknown	#N/A	#N/A	#N/A	#N/A	#N/A	#N/A	Inhibited	2	co-regulator of transcription	Ccl2	Acta2,Ccnd1,Cdk1,Cdkn1a,Tagln	1	Ccl2	Chemokine (Ccl2) P-value = 0.036478	#N/A
G	7	F	G7FSen_vs_G7FNSen	Irf7	54123	ENSMUSG00000025498	0.64222	0.510412	#N/A	#NUM!	5.92e-05	4.219	#N/A	Activated	3.74166	Activator	Activator	#N/A	#N/A	#N/A	#N/A	#N/A	#N/A	Activated	2	transcription factor	Ccl2,Ccl5,Ccrl2,Cd69,Ctla4,Cxcl10,Ifi44,Ifnb1,Isg15,Mx1,Mx2,Rtp4,Tlr8,Xaf1	#N/A	0.357143	Ccl5,Ccl2,Ifnb1,Isg15,Cxcl10	Chemokine (Ccl5, Ccl2, Cxcl10) P-value = 0.000417 / Cytokine (Ifnb1, Isg15) P-value = 0.019298	Chemokine (Ccl5, Ccl2, Cxcl10) P-adjusted = 0.005417
G	7	F	G7FSen_vs_G7FNSen	Trps1	83925	ENSMUSG00000038679	0.728178	0.543554	#N/A	#NUM!	5.12e-08	3.053	#N/A	Activated	-1.38675	Unknown	Unknown	#N/A	#N/A	#N/A	#N/A	#N/A	#N/A	Activated	2	transcription factor	Fn1,Galnt3,Mmp2,Runx2	Aurkb,Bmp2,Bub1,Ccna2,Ccnb2,Cdc20,Cdk1,Kif11,Tpx2	0.5	Fn1,Mmp2	#N/A	#N/A
G	7	F	G7FSen_vs_G7FNSen	E2f3	13557	ENSMUSG00000016477	1.41363	0.561989	#N/A	#NUM!	0.000186	-2.01	#N/A	Inhibited	-2.82843	Activator	Activator	E2F3(E2F)/MEF-E2F3-ChIP-Seq(GSE71376)/Homer	563	0	23.7276	Activated	FALSE	Contradictory	2	transcription factor	Igf2,Plcb4,Ptn	Ccna2,Ccnb2,Ccnd1,Cdca3,Cdk1,Cdkn1a,Dhfr,Id3,Mir17hg,Myc,Mycn,Serpine1,Timp3,Tpx2,Ube2c	0.666667	Igf2,Ptn	Growth factor (Igf2, Ptn) P-value = 0.012408	#N/A
G	7	F	G7FSen_vs_G7FNSen	Zeb1	21417	ENSMUSG00000024238	-0.528165	0.580059	#N/A	#NUM!	2.94e-07	2.379	#N/A	Activated	1.29099	Unknown	Activator	#N/A	#N/A	#N/A	#N/A	#N/A	#N/A	Activated	2	transcription factor	Ccr2,Cd74,Col1a2,Col3a1,Fn1,Il1b,Loxl2,Mmp2,Mrc1,Rbm47	Mmp9,Plau,Rassf1,Serpine1,Xdh	0.6	Col3a1,Fn1,Loxl2,Mmp2,Col1a2,Il1b	Extracellular matrix constituent (Col3a1, Fn1, Col1a2) P-value = 0.023849	#N/A
G	7	F	G7FSen_vs_G7FNSen	Nfya	18044	ENSMUSG00000023994	-1.05983	0.582267	#N/A	#NUM!	3.06e-09	-2.514	#N/A	Inhibited	-2.52357	Activator	Activator	#N/A	#N/A	#N/A	#N/A	#N/A	#N/A	Inhibited	2	transcription factor	Apaf1,Col1a2,Col5a3,Igf1	Acly,Ccna2,Ccnb2,Cdk1,Cdkn1a,Egr1,Gadd45b,Icam1,Junb,Pgk1,Pidd1,Pkm,Ppp1r15a,Thop1,Txnip	0.75	Col1a2,Igf1,Col5a3	Extracellular matrix constituent (Col1a2, Col5a3) P-value = 0.037553	#N/A
G	7	F	G7FSen_vs_G7FNSen	Nfe2l2	18024	ENSMUSG00000015839	-0.413379	0.593324	0.006131	0.447214	1.13e-09	-1.533	#N/A	Unknown	2.26779	Unknown	Unknown	Nrf2(bZIP)/Lymphoblast-Nrf2-ChIP-Seq(GSE37589)/Homer | NFE2L2(bZIP)/HepG2-NFE2L2-ChIP-Seq(Encode)/Homer	741.5	44	24.8869	Unknown	#N/A	Unknown	2	transcription factor	Acp5,Alox5ap,Areg,Arhgdib,Atp1b1,Atp6v0d2,Bdnf,Blvrb,Ccl2,Ccl5,Ccl8,Cd36,Cdadc1,Chic2,Col14a1,Col1a2,Col3a1,Col5a1,Cox6c,Cryz,Ctsk,Cxcl10,Cxcl3,Cxcl5,Cybb,Ednrb,Efnb2,Eln,Emcn,Enah,Fabp4,Fn1,Gas1,Glis3,Hfe,Hhex,Ifnb1,Igf1,Igfbp7,Il1a,Il1b,Il6,Il7,Itgb2,Laptm4b,Lhfpl2,Marcks,Matn2,Mpeg1,Mrc2,Noct,Pam,Pcdh7,Pi15,Pik3cd,Pln,Ppm1h,Prdx1,Prkcb,Prr13,Ptx3,Rtp4,Slc1a1,Slc38a1,Slc7a11,Sorcs3,Uox,Vcan	Acacb,Actg1,Aox1,Arhgef3,Bmp4,Bmper,Ccn2,Cdkn1a,Cdkn3,Ckap2l,Cyp39a1,Dpyd,Enpp5,F3,Gadd45g,Gpx3,Grb14,Herpud1,Hmox1,Icam1,Ifrd1,Impdh1,Inmt,Knstrn,Lmna,Lrrc4c,Mmp9,Pkm,Plxna2,Psat1,Raf1,Rnd3,Serpine1,Shmt2,Slc30a10,Socs3,Sult1e1,Tnfrsf1a,Tpm1,Tube1,Txnrd1,Uspl1,Vegfa,Zbtb48	0.382353	Col3a1,Fn1,Ptx3,Ccl5,Col1a2,Col5a1,Cxcl5,Igfbp7,Ccl2,Ccl8,Col14a1,Cxcl3,Ifnb1,Igf1,Il1a,Il1b,Il7,Bdnf,Cxcl10,Eln,Il6,Pi15,Areg,Ctsk,Matn2,Pam	Chemokine (Ccl5, Cxcl5, Ccl2, Ccl8, Cxcl3, Cxcl10) P-value = 0.000191 / Extracellular matrix constituent (Col3a1, Fn1, Col1a2, Col5a1, Col14a1, Eln, Matn2) P-value = 0.024214	Chemokine (Ccl5, Cxcl5, Ccl2, Ccl8, Cxcl3, Cxcl10) P-adjusted = 0.002484
G	7	F	G7FSen_vs_G7FNSen	Ncoa3	17979	ENSMUSG00000027678	-0.588273	0.611485	#N/A	#NUM!	8.69e-05	-2.828	#N/A	Inhibited	-2.13809	Activator	Activator	#N/A	#N/A	#N/A	#N/A	#N/A	#N/A	Inhibited	2	co-regulator of transcription	Igf1,Kdr,Rarb	Ccn1,Ccn2,Ccna2,Ccnd1,Cdkn1a,Hmox1,Mmp9,Pgk1,Tagln,Vegfa,Xdh	0.333333	Igf1	#N/A	#N/A
G	7	F	G7FSen_vs_G7FNSen	Ciita	12265	ENSMUSG00000022504	3.01907	#N/A	#N/A	#NUM!	3.33e-06	2.397	#N/A	Activated	0	Unknown	Unknown	#N/A	#N/A	#N/A	#N/A	#N/A	#N/A	Activated	2	co-regulator of transcription	Cd74,Col1a2	Ccnd1,Mmp9	0.5	Col1a2	#N/A	#N/A
G	7	F	G7FSen_vs_G7FNSen	Foxo4	54601	ENSMUSG00000042903	-2.56735	#N/A	#N/A	#NUM!	6.77e-08	-2.858	#N/A	Inhibited	-0.894427	Unknown	Unknown	#N/A	#N/A	#N/A	#N/A	#N/A	#N/A	Inhibited	2	transcription factor	Ednrb,Elovl5,Fabp4,Igfbp7,Itgb2,Lcp2,Ptprc,Runx2	Acly,Cav1,Ccn2,Cdkn1a,Comp,Fmod,Gadd45b,Gpx3,Mmp9,Serpine1,Txnip,Vegfa	0.125	Igfbp7	#N/A	#N/A
G	7	F	G7FSen_vs_G7FNSen	Nfkbia	18035	ENSMUSG00000021025	-0.341464	0.67698	#N/A	#NUM!	7.14e-20	2.037	#N/A	Activated	1.11631	Unknown	Activator	#N/A	#N/A	#N/A	#N/A	#N/A	#N/A	Activated	2	co-regulator of transcription	A2m,Acod1,Ccl2,Ccl5,Ccl7,Ccl9,Ccr1,Cd69,Cdkn1c,Col1a2,Col3a1,Col5a2,Ctsz,Cxcl10,Cxcl3,Fn1,Foxc2,Ifnb1,Igf2,Igf2r,Igfbp6,Il1a,Il1b,Il6,Il7r,Isg15,Itgav,Mgp,Mmp3,Ngf,Nid1,Ninj1,Noct,Pcdh7,Ptx3,Sema3c,Slfn2	Ackr3,Aurkb,Bmp2,C3,Ccna2,Ccnd1,Cd82,Cdkn1a,Clu,Esm1,F3,Fos,Gadd45b,Gadd45g,Gpx3,Hmox1,Icam1,Junb,Mmp9,Myc,Nr4a1,Plau,Rasa3,Ripk1,Socs3,Timp3,Tmem176b,Vegfa	0.675676	Col3a1,Col5a2,Fn1,Ptx3,A2m,Ccl5,Col1a2,Igf2,Igfbp6,Mmp3,Nid1,Ccl2,Ccl7,Cxcl3,Ifnb1,Il1a,Il1b,Isg15,Ngf,Sema3c,Ccl9,Ctsz,Cxcl10,Il6,Mgp	Chemokine (Ccl5, Ccl2, Ccl7, Cxcl3, Ccl9, Cxcl10) P-value = 0.000151 / Cytokine (Ifnb1, Il1a, Il1b, Isg15) P-value = 0.024885	Chemokine (Ccl5, Ccl2, Ccl7, Cxcl3, Ccl9, Cxcl10) P-adjusted = 0.001961
G	7	F	G7FSen_vs_G7FNSen	Smarca4	20586	ENSMUSG00000032187	-0.425053	0.694972	#N/A	#NUM!	3e-20	2.436	#N/A	Activated	1.7669	Unknown	Activator	#N/A	#N/A	#N/A	#N/A	#N/A	#N/A	Activated	2	co-regulator of transcription	A2m,Abca1,Areg,Arhgdib,Ccl2,Ccr1,Ccr2,Ccrl2,Cd44,Cd74,Cfp,Chodl,Crybg1,Ctsh,Ctss,Fabp4,Fn1,Gli1,Gsg1,Hcls1,Hcst,Heph,Hfe,Ifi30,Igf1,Igfbp5,Igfbp7,Il1a,Il1b,Il6,Il7r,Itgav,Kdr,Loxl2,Lpxn,Lum,Mgp,Mmp2,Mylpf,Pthlh,Ptx3,Rac2,Rgs1,Rgs2,Runx2,Serpinb8,Thy1,Trem2,Tspan13	Acta2,Actn4,Aldh2,Atg9a,Bambi,Bmp4,Ccn2,Ccna2,Ccnd1,Cdkn1a,Cyp26a1,Dhfr,Efnb1,Egr1,F3,Fmo2,Fos,Gadd45b,Gadd45g,Icam1,Id3,Itga5,Lmna,Maob,Myc,Pidd1,Rassf1,Serpine1,Sertad1,Slc43a3,Tagln,Trim36,Txnrd1	0.428571	Fn1,Igfbp5,Loxl2,Lum,Mmp2,Ptx3,A2m,Igfbp7,Ccl2,Cfp,Igf1,Il1a,Il1b,Il6,Mgp,Trem2,Areg,Ctsh,Ctss,Pthlh,Serpinb8	#N/A	#N/A
G	7	F	G7FSen_vs_G7FNSen	Mybl2	17865	ENSMUSG00000017861	-1.89073	0.715395	#N/A	#NUM!	3.03e-06	-2.372	#N/A	Inhibited	-2.3094	Activator	Activator	BMYB(HTH)/Hela-BMYB-ChIP-Seq(GSE27030)/Homer	2871	0	53.5817	Activated	FALSE	Contradictory	2	transcription factor	Eln,Igfbp5	Bub1,Ccna2,Ccnb2,Ccnd1,Cdk1,Cenpe,Clu,Myc,Slc1a5,Ube2c	1	Igfbp5,Eln	#N/A	#N/A
G	7	F	G7FSen_vs_G7FNSen	Smarcb1	20587	ENSMUSG00000000902	0.463305	0.726199	#N/A	#NUM!	3.42e-13	2.751	#N/A	Activated	-0.730297	Unknown	Unknown	#N/A	#N/A	#N/A	#N/A	#N/A	#N/A	Activated	2	co-regulator of transcription	A2m,Atp1b1,Cd44,Col14a1,Col1a2,Col5a2,Eif2ak2,F11r,Fabp4,Ifnb1,Il1a,Ptn,Sparc	Bag3,Ccna2,Ccnd1,Cdk1,Cdkn1a,Cenpa,Cenpe,Cyp39a1,Dhfr,Fos,Gsn,Jup,Kif11,Myc,Ppp1r3c,Rnd3,Skp2	0.615385	Col5a2,A2m,Col1a2,Sparc,Col14a1,Ifnb1,Il1a,Ptn	Extracellular matrix constituent (Col5a2, Col1a2, Sparc, Col14a1) P-value = 0.0085 / Cytokine (Ifnb1, Il1a) P-value = 0.049457	#N/A
G	7	F	G7FSen_vs_G7FNSen	Fem1a	14154	ENSMUSG00000043683	0.688724	0.755797	#N/A	#NUM!	1.72e-05	-2.219	#N/A	Inhibited	2.23607	Repressor	Repressor	#N/A	#N/A	#N/A	#N/A	#N/A	#N/A	Inhibited	2	co-regulator of transcription	Ccl2,Cd68,Cxcl10,Il1b,Il6	#N/A	0.8	Ccl2,Il1b,Cxcl10,Il6	Chemokine (Ccl2, Cxcl10) P-value = 0.007372	#N/A
G	7	F	G7FSen_vs_G7FNSen	Cebpa	12606	ENSMUSG00000034957	-1.09594	0.763372	#N/A	#NUM!	1.82e-14	2.171	#N/A	Activated	1.19208	Unknown	Activator	#N/A	#N/A	#N/A	#N/A	#N/A	#N/A	Activated	2	transcription factor	A2m,Acod1,Alox5ap,Arg2,C3ar1,Ccl9,Ccr1,Cd14,Col1a2,Csf1r,Ctsk,Efnb2,Emcn,Fabp4,Fhl1,Gas1,Ggh,Gli1,Igf1,Il6,Isg15,Klrc1,Pcsk6,Pik3cd,Ptprc,Ptx3,Rgs2,Runx2,Sbsn,Spi1,Sprr1a,Star,Vcan	Acly,C3,Ccna2,Ccnb2,Ccnd1,Cdkn1a,Dgat2,Dhfr,Fos,Hmox1,Hsd11b1,Icam1,Junb,Lepr,Myc,Mycn,Ppp1r3c,Serpine1,Socs3,Steap4,Tnfrsf1a,Tsc22d3,Vdr,Zbtb48	0.333333	Ptx3,A2m,Col1a2,Cd14,Igf1,Isg15,Ccl9,Ggh,Il6,Ctsk,Pcsk6	#N/A	#N/A
G	7	F	G7FSen_vs_G7FNSen	Pparg	19016	ENSMUSG00000000440	-1.17879	0.776462	0.0318082	0.57735	9.32e-14	-1.226	#N/A	Unknown	-0.102598	Unknown	Unknown	#N/A	#N/A	#N/A	#N/A	#N/A	#N/A	Unknown	2	transcription factor	Abca1,Acod1,Apaf1,Apoe,Atp6v1c1,Atp6v1d,Brk1,Ccl2,Ccl5,Cd36,Cd69,Cdkn1c,Chic2,Clec10a,Col1a2,Cxcl3,Dlk1,Efnb2,F11r,Fabp4,Fn1,Galnt6,Hilpda,Ifnb1,Igf1,Igfbp5,Igfbp6,Igfbp7,Il1b,Il6,Irak2,Lpxn,Lurap1l,Mis18a,Mrc1,Odc1,Ppic,Rab8b,Rarb,Retnla,Runx2,Shisa5,Siglec1,Smim7,Sprr1a,Tmem189,Ucp2	Acly,Acta2,Actg2,Actn4,Adrb2,Amotl2,Aox1,Arl4d,Brd2,C3,Cav1,Cavin2,Ccn2,Ccnd1,Cdip1,Cdkn1a,Cxcl14,Cyp26a1,Dgat2,Fam20c,Fos,Fosl1,Hmox1,Hspb8,Insig1,Knstrn,Map3k8,Mki67,Mmp9,Nr1d1,Nr4a1,Pim3,Pnpla2,Por,Ppp1r10,Raf1,Serpine1,Slc1a5,Slc20a1,Socs3,Srsf3,Srsf5,Srsf7,Tagln,Tpm2,Tsc22d3,Vdr,Vegfa	0.319149	Fn1,Igfbp5,Ccl5,Col1a2,Igfbp6,Igfbp7,Apoe,Ccl2,Cxcl3,Ifnb1,Igf1,Il1b,Il6,Hilpda,Retnla	Chemokine (Ccl5, Ccl2, Cxcl3) P-value = 0.014794 / Growth factor (Igfbp5, Igfbp6, Igfbp7, Igf1, Il6) P-value = 0.019018	#N/A
G	7	F	G7FSen_vs_G7FNSen	Hmga1	15361	ENSMUSG00000046711	-0.498767	0.791011	#N/A	#NUM!	2.16e-09	-2.188	#N/A	Inhibited	-0.57735	Unknown	Unknown	#N/A	#N/A	#N/A	#N/A	#N/A	#N/A	Inhibited	2	co-regulator of transcription	Cd44,Col1a2,Ctsc,Ctsh,Fstl1,Hck,Ifnb1,Igf1,Igfbp7,Il6,Sparc,Srgn	Acta2,Cav1,Ccn1,Ccnd1,Egr1,Fos,Gsn,Id3,Ier2,Insig1,Junb,Mmp9,Myc,Stat3,Tagln	0.833333	Col1a2,Igfbp7,Sparc,Fstl1,Ifnb1,Igf1,Ctsc,Il6,Ctsh,Srgn	#N/A	#N/A
G	7	F	G7FSen_vs_G7FNSen	Nr3c1	14815	ENSMUSG00000024431	-0.277019	0.796567	#N/A	#NUM!	6.53e-21	-3.136	#N/A	Inhibited	0.843274	Unknown	Repressor	#N/A	#N/A	#N/A	#N/A	#N/A	#N/A	Inhibited	2	transcription factor	A2m,Abca1,Alox5ap,Apoe,Atp1b1,Bag1,Bdnf,C1qtnf2,Ccl2,Ccl5,Cd38,Cd69,Cd83,Chic2,Cldn5,Col1a2,Col3a1,Col5a1,Col6a1,Col6a2,Cxcl10,Cxcl3,Cxcl9,Fabp4,Fn1,Gas1,Gpr65,Ifnb1,Igf1,Il1a,Il1b,Il6,Il7r,Isg15,Itgav,Itgb2,Mx1,Npy,Pik3cd,Plagl1,Ppp2ca,Prkcb,Rgs2,Runx2,Sema3c,Slc38a1,Tnfsf4,Ugcg,Uox	Adm,Arhgef3,Bag3,Bmp2,Brd2,Cav1,Cavin2,Ccn1,Ccnd1,Cdkn1a,Ctnnbl1,Dgat2,Egr1,Errfi1,F3,Fos,Gadd45b,Gpx3,Herpud1,Hsd11b1,Icam1,Ier2,Mmp9,Myc,Myoc,Pim3,Plekhf1,Pnpla2,Ppp1r15a,Raf1,Rasd1,Ripk1,Serpine1,Slc43a1,Stat3,Timp3,Tiparp,Tnfrsf1a,Traf3ip2,Tsc22d3,Tuba4a	0.469388	Col3a1,Fn1,A2m,Ccl5,Col1a2,Col5a1,Col6a1,Col6a2,Apoe,C1qtnf2,Ccl2,Cxcl3,Ifnb1,Igf1,Il1a,Il1b,Isg15,Npy,Sema3c,Bdnf,Cxcl10,Cxcl9,Il6	Chemokine (Ccl5, Ccl2, Cxcl3, Cxcl10, Cxcl9) P-value = 0.000963 / Cytokine (Ifnb1, Il1a, Il1b, Isg15) P-value = 0.01863 / Extracellular matrix constituent (Col3a1, Fn1, Col1a2, Col5a1, Col6a1, Col6a2) P-value = 0.042164	Chemokine (Ccl5, Ccl2, Cxcl3, Cxcl10, Cxcl9) P-adjusted = 0.012514
G	7	F	G7FSen_vs_G7FNSen	Mrtfa	223701	ENSMUSG00000042292	0.616663	0.798405	#N/A	#NUM!	4.95e-07	-3.369	#N/A	Inhibited	-2.85774	Activator	Activator	#N/A	#N/A	#N/A	#N/A	#N/A	#N/A	Inhibited	2	transcription factor	Ccl5,Ddah1,Dmkn,F11r,S1pr1	Acta2,Actg1,Amotl2,Anln,Cavin2,Ccn1,Ccn2,Cnn2,Egr1,Fos,Itga5,Lmna,Mafk,Mmp9,Serpine1,Slc20a1,Sult1e1,Tagln,Tpm2	0.4	Ccl5,Dmkn	#N/A	#N/A
G	7	F	G7FSen_vs_G7FNSen	Gata2	14461	ENSMUSG00000015053	-1.14491	0.82125	0.0282594	-0.57735	1.23e-07	1.759	#N/A	Unknown	2.06284	Unknown	Unknown	#N/A	#N/A	#N/A	#N/A	#N/A	#N/A	Unknown	2	transcription factor	Angpt2,Arhgdib,Atp1b1,B3gnt8,Bst2,C1qc,Ccl2,Ccl5,Ccl7,Ccn3,Ccr2,Ccrl2,Cd300ld,Cd33,Cd36,Cd69,Clec4e,Crip1,Csf1r,Csf2rb,Cxcl10,Cxcl2,Cxcl3,Cybb,Ddx4,Dlk1,Dusp2,Elovl5,Emcn,F11r,F13a1,Fabp4,Fam110a,Fstl1,Gda,Gpr65,Hhex,Igfbp7,Il6,Inpp5d,Kdr,Laptm5,Mdk,Mmp2,Ninj1,Pcsk6,Pik3ap1,Plcb4,Prkcb,Rac2,Rgs18,Rnf130,S1pr1,Scamp5,Spi1,Tmem107,Tnfsf4	Acsl6,Actn4,Arhgap12,Ccnd1,Cdc42ep1,Cdkn1a,Ctnnbl1,Ddit4l,Errfi1,F3,Fbln2,Fos,Gadd45g,Gpx3,Hmox1,Icam1,Ier2,Insig1,Jup,Lepr,Lmna,Maob,Mat2a,Myc,Pkm,Ppp1r15a,Rasa3,Serpine1,Skp2,Slc1a5,Slc20a1,Slc30a10,Tnfrsf1a,Txnip,Vegfa,Wdr1,Zbtb16	0.280702	Mmp2,Ccl5,Cxcl2,Igfbp7,C1qc,Ccl2,Ccl7,Cxcl3,Fstl1,Angpt2,Cxcl10,F13a1,Il6,Mdk,Ccn3,Pcsk6	Chemokine (Ccl5, Cxcl2, Ccl2, Ccl7, Cxcl3, Cxcl10) P-value = 9e-06	Chemokine (Ccl5, Cxcl2, Ccl2, Ccl7, Cxcl3, Cxcl10) P-adjusted = 0.000112
G	7	F	G7FSen_vs_G7FNSen	Etv5	104156	ENSMUSG00000013089	0.387908	0.873384	#N/A	#NUM!	0.000134	2.456	#N/A	Activated	-0.534522	Unknown	Unknown	#N/A	#N/A	#N/A	#N/A	#N/A	#N/A	Activated	2	transcription factor	Egfl6,Fn1,Fxyd5,Galnt3,Mmp2,Retnla	Cav1,Cavin2,Ccnd1,Icam1,Itga5,Msn,Timp3,Vegfa	0.666667	Fn1,Mmp2,Egfl6,Retnla	#N/A	#N/A
G	7	F	G7FSen_vs_G7FNSen	Notch1	18128	ENSMUSG00000026923	0.443544	0.874717	#N/A	#NUM!	6.22e-13	-2.099	#N/A	Inhibited	0.480384	Unknown	Unknown	#N/A	#N/A	#N/A	#N/A	#N/A	#N/A	Inhibited	2	co-regulator of transcription	Ccl9,Cd14,Cd44,Cd68,Cd84,Cdkn1c,Col1a2,Csf1r,Csf2rb,Dlk1,Efnb2,Fcgr2b,Gli1,Il1a,Il6,Il7r,Mmp2,Mmp3,Ncf4,Runx2,Spi1	Acta2,Bmp2,Ccn1,Ccn2,Ccnd1,Cd82,Cdkn1a,Esm1,Fos,Fosl1,Hmox1,Icam1,Myc,Mycn,Rnd3,Serpine1,Tagln,Vegfa	0.333333	Mmp2,Col1a2,Mmp3,Cd14,Il1a,Ccl9,Il6	#N/A	#N/A
G	7	F	G7FSen_vs_G7FNSen	Hdac7	56233	ENSMUSG00000022475	-0.361827	0.877081	#N/A	#NUM!	0.000372	2.285	#N/A	Activated	0	Unknown	Unknown	#N/A	#N/A	#N/A	#N/A	#N/A	#N/A	Activated	2	co-regulator of transcription	Cd44,Il6,Mmd2	Ccnd1,Cdkn1a,Nr4a1	0.333333	Il6	#N/A	#N/A
G	7	F	G7FSen_vs_G7FNSen	Asxl1	228790	ENSMUSG00000042548	-0.23507	0.880072	#N/A	#NUM!	0.0193	2.449	#N/A	Activated	-1.63299	Unknown	Unknown	#N/A	#N/A	#N/A	#N/A	#N/A	#N/A	Activated	2	co-regulator of transcription	Rarb	Hsd11b1,Klf15,Pgk1,Serpine1,Vegfa	0	#N/A	#N/A	#N/A
G	7	F	G7FSen_vs_G7FNSen	Nr5a2	26424	ENSMUSG00000026398	1.98713	#N/A	#N/A	#NUM!	1.71e-09	-2.311	#N/A	Inhibited	0.625543	Unknown	Unknown	#N/A	#N/A	#N/A	#N/A	#N/A	#N/A	Inhibited	2	transcription factor	C1qb,C3ar1,C5ar1,Ccl7,Ccl8,Cfp,Cxcl10,Cxcl16,Cxcl9,Gatm,Il1b,Il6,Star	C3,Ccnd1,Cdkn1a,Fos,Gadd45g,Hspa1b,Icam1,Junb,Mmp9,Myc	0.692308	C1qb,Ccl7,Ccl8,Cfp,Il1b,Cxcl10,Cxcl9,Il6,Cxcl16	Chemokine (Ccl7, Ccl8, Cxcl10, Cxcl9, Cxcl16) P-value = 5e-06 / Complement component (C1qb, Cfp) P-value = 0.021408	Chemokine (Ccl7, Ccl8, Cxcl10, Cxcl9, Cxcl16) P-adjusted = 6.7e-05
G	7	F	G7FSen_vs_G7FNSen	Yap1	22601	ENSMUSG00000053110	0.192457	0.925955	#N/A	#NUM!	4.48e-08	-2.845	#N/A	Inhibited	-2.53546	Activator	Activator	#N/A	#N/A	#N/A	#N/A	#N/A	#N/A	Inhibited	2	co-regulator of transcription	Areg,Cd36,Ddah1,Fn1,Igf2,Il1a,Il1b,Il6,Itgb2,Rassf4	Acly,Acta2,Actg1,Adamts1,Amotl2,Anln,Aurkb,Bmp2,Cavin2,Ccn1,Ccn2,Ccna2,Ccnd1,Cdk1,Cdkn1a,Egr1,Fos,Icam1,Itga5,Lmna,Mc2r,Myc,Serpine1,Skp2,Tagln	0.6	Fn1,Igf2,Il1a,Il1b,Il6,Areg	Growth factor (Igf2, Il6, Areg) P-value = 0.021128 / Cytokine (Il1a, Il1b) P-value = 0.028103	#N/A
G	7	F	G7FSen_vs_G7FNSen	Six5	20475	ENSMUSG00000040841	0.550611	0.928139	#N/A	#NUM!	0.00658	2.219	#N/A	Activated	2.23607	Activator	Activator	#N/A	#N/A	#N/A	#N/A	#N/A	#N/A	Activated	2	transcription factor	Igf2,Igfbp5,Pltp,Ptn,Slc6a13	#N/A	0.8	Igfbp5,Igf2,Pltp,Ptn	Growth factor (Igfbp5, Igf2, Ptn) P-value = 0.005001	#N/A
G	7	F	G7FSen_vs_G7FNSen	Mxd1	17119	ENSMUSG00000001156	-0.174623	0.939642	#N/A	#NUM!	0.00274	2.54	#N/A	Activated	-2.7136	Repressor	Repressor	#N/A	#N/A	#N/A	#N/A	#N/A	#N/A	Activated	2	transcription factor	Odc1	Bub1,Ccna2,Ccnb2,Cdk1,Cenpe,Eif4a1,Mybbp1a,Nedd9,Nop2,Pes1	0	#N/A	#N/A	#N/A
G	7	F	G7FSen_vs_G7FNSen	Ppargc1a	19017	ENSMUSG00000029167	0.659901	0.956073	#N/A	#NUM!	2.24e-17	-2.23	#N/A	Inhibited	1.43208	Unknown	Repressor	#N/A	#N/A	#N/A	#N/A	#N/A	#N/A	Inhibited	2	co-regulator of transcription	Adamts2,Angptl1,Apod,Aspn,Ccl7,Cd36,Cd68,Col1a2,Col6a2,Col6a3,Cpxm1,Ctsc,Cxcl10,Dpt,Egfl6,Emilin2,Fabp4,Igfbp5,Igfbp6,Igfbp7,Il6,Lum,Mfap5,Mmp19,Mmp2,Nceh1,Odc1,Pla2g7,Ptn,Runx2,Sema3c,Star,Thy1,Ucp2,Vcan	Acacb,Acsl6,Adamts1,Bmp4,Bmper,C3,Ccn2,Cdc42ep1,Cdkn1a,Comp,Cxcl14,Fbln1,Fbln2,Hmox1,Insig1,Maob,Myc,Pnpla2,Sema3a,Slit3,Socs3,Timp3,Vegfa,Xdh	0.714286	Igfbp5,Lum,Mmp2,Col1a2,Col6a2,Igfbp6,Igfbp7,Mfap5,Angptl1,Apod,Ccl7,Col6a3,Dpt,Egfl6,Pla2g7,Sema3c,Adamts2,Aspn,Cpxm1,Ctsc,Cxcl10,Emilin2,Il6,Mmp19,Ptn	Extracellular matrix constituent (Lum, Col1a2, Col6a2, Mfap5, Col6a3, Dpt, Emilin2) P-value = 0.019528	#N/A
G	7	F	G7FSen_vs_G7FNSen	Htt	15194	ENSMUSG00000029104	-0.133432	0.956601	#N/A	#NUM!	1.34e-05	2.184	#N/A	Activated	0.816497	Unknown	Activator	#N/A	#N/A	#N/A	#N/A	#N/A	#N/A	Activated	2	co-regulator of transcription	Abca1,Adamts2,Apoe,Bdnf,Bmp1,Bmp3,Calml4,Ccl5,Cd74,Col6a1,Col6a3,Csf1r,Ednrb,Fhl1,Fn1,Igf2,Igfbp5,Marcks,Mfap4,Mgp,Mmp2,Mmp3,Mpeg1,Ndufa3,Nefl,Npy,Ppp1r16b,Prkcb,Rarb,Scamp5	Acta2,Ccn2,Ccnd1,Cdkn1a,Cnr1,Egr1,Fos,Fosl1,Gadd45g,Gpx3,Gsn,Hspa1b,Junb,Jup,Nr4a1,Penk,Por,Ptbp1,Stau1,Syvn1,Tagln,Timp3,Tpm2,Tuba4a	0.533333	Fn1,Igfbp5,Mmp2,Ccl5,Col6a1,Igf2,Mmp3,Apoe,Bmp1,Bmp3,Col6a3,Mfap4,Npy,Adamts2,Bdnf,Mgp	Growth factor (Igfbp5, Igf2, Bmp1, Bmp3, Bdnf) P-value = 0.025261 / Extracellular matrix constituent (Fn1, Col6a1, Col6a3, Mfap4, Mgp) P-value = 0.030099	#N/A
G	7	F	G7FSen_vs_G7FNSen	Esr2	13983	ENSMUSG00000021055	-0.506845	#N/A	#N/A	#NUM!	3.84e-16	-2.025	#N/A	Inhibited	-0.797724	Unknown	Unknown	#N/A	#N/A	#N/A	#N/A	#N/A	#N/A	Inhibited	2	transcription factor	Abca1,Areg,Bag1,Bst2,Ccl2,Ccn3,Ccr5,Col1a2,Col5a3,Cryz,Cxcl16,Ddah1,Fbn1,Fhl1,Fn1,Foxc2,Fstl1,Ifi44,Igf1,Il1a,Il1b,Il6,Laptm5,Loxl1,Mdk,Mgp,Mmp2,Mmp3,Npy,Odc1,Pkib,Ptx3,Runx2,Sfrp4,Tspan13	Ablim1,Bambi,Bmp2,Bmp4,C3,Cav1,Ccn1,Ccn2,Ccna2,Ccnd1,Cdkn1a,Clu,Comp,Egr1,Fbln1,Fbln2,Fmod,Fos,Gadd45b,Gpx3,Hmmr,Hspa2,Ilf2,Junb,Lmna,Loxl4,Mki67,Mmp9,Mpp7,Myc,Nedd9,Plau,Pold1,Psat1,Raf1,Serpine1,Skp2,Slc12a4,Slit3,Socs3,Tacc3,Vegfa	0.6	Fn1,Mmp2,Ptx3,Col1a2,Fbn1,Mmp3,Ccl2,Fstl1,Igf1,Il1a,Il1b,Npy,Il6,Loxl1,Mdk,Mgp,Sfrp4,Areg,Ccn3,Col5a3,Cxcl16	Growth factor (Igf1, Il6, Mdk, Sfrp4, Areg, Ccn3) P-value = 0.022486	#N/A
G	7	F	G7FSen_vs_G7FNSen	Apbb1	11785	ENSMUSG00000037032	-0.16882	0.978328	#N/A	#NUM!	1.26e-05	-2.393	#N/A	Inhibited	-2.44949	Activator	Activator	#N/A	#N/A	#N/A	#N/A	#N/A	#N/A	Inhibited	2	co-regulator of transcription	#N/A	Acta2,Ccnd1,Cd82,Myc,Tagln,Tpm1	#NUM!	#N/A	#N/A	#N/A
G	7	F	G7FSen_vs_G7FNSen	Nrip1	268903	ENSMUSG00000048490	0.0355904	0.985408	#N/A	#NUM!	1.03e-05	2.234	#N/A	Activated	0.83205	Unknown	Unknown	#N/A	#N/A	#N/A	#N/A	#N/A	#N/A	Activated	2	co-regulator of transcription	Areg,Ifnb1,Il1b,Il6,Ptx3,Rarb,Star,Tnfsf4	Acacb,Ccnb2,Ccnd1,Cdk1,Cdkn1a	0.625	Ptx3,Ifnb1,Il1b,Il6,Areg	Cytokine (Ifnb1, Il1b) P-value = 0.019298	#N/A
G	7	F	G7FSen_vs_G7FNSen	Ifi204	15951	ENSMUSG00000073489	-0.00982844	0.996013	#N/A	#NUM!	7.23e-06	2.518	#N/A	Activated	1.38675	Unknown	Unknown	#N/A	#N/A	#N/A	#N/A	#N/A	#N/A	Activated	2	co-regulator of transcription	Ccl2,Ccl5,Cd28,Cxcl10,Ifnb1,Il6,Il7r,Isg15,Mx1	Ccnd1,Cdkn1a,Dhfr,Icam1	0.666667	Ccl5,Ccl2,Ifnb1,Isg15,Cxcl10,Il6	Chemokine (Ccl5, Ccl2, Cxcl10) P-value = 0.000813 / Cytokine (Ifnb1, Isg15) P-value = 0.028103	Chemokine (Ccl5, Ccl2, Cxcl10) P-adjusted = 0.010568
G	7	F	G7FSen_vs_G7FNSen	Cux1	13047	ENSMUSG00000029705	-0.506746	0.660469	#N/A	#NUM!	4.12e-07	-2.449	#N/A	Inhibited	2.12132	Repressor	Repressor	#N/A	#N/A	#N/A	#N/A	#N/A	#N/A	Inhibited	2	transcription factor	Ccl5,Ccl7,Ccl8,Ccl9,Cxcl10,Cxcl9,Htra1	Dkk2	1	Ccl5,Htra1,Ccl7,Ccl8,Ccl9,Cxcl10,Cxcl9	Chemokine (Ccl5, Ccl7, Ccl8, Ccl9, Cxcl10, Cxcl9) P-value = 0	Chemokine (Ccl5, Ccl7, Ccl8, Ccl9, Cxcl10, Cxcl9) P-adjusted = 0
Y	3	F	Y3FSen_vs_Y3FNSen	Ar	11835	ENSMUSG00000046532	1.27924	0.00157046	0.00418872	0	1.24e-05	-1.363	#N/A	Possibly activated	2.77143	Activator	Activator	#N/A	#N/A	#N/A	#N/A	#N/A	#N/A	Possibly activated	2	transcription factor	Abca1,Ackr3,Aggf1,Akap12,Aldh1a1,Amotl1,Anapc13,Ar,Arl4a,Atp8a1,Atp8b4,Auts2,Bmpr2,C3,Cadm3,Ccdc74a,Ccl11,Cdkn1c,Cebpb,Clstn1,Col3a1,Col4a1,Col4a5,Col6a3,Colgalt2,Cpq,Crispld1,Cxcl1,Cyb5a,Dact1,Dapk1,Dbi,Dio2,Dnajb4,Efna5,Ephx1,Etnk1,Eya2,Fam129a,Fam171a1,Fbxo15,Fgfr1,Fndc3b,Frmd4b,Gas6,Gas7,Glud1,Gna13,Gstm1,Hpcal1,Hs3st1,Igf1,Il6,Irf2,Itih5,Klf2,Lamc1,Lars2,Maf,Map7d1,Marcks,Mbd2,Mycbp2,Nipal2,…	Aco1,Acot7,Actr3,Aifm1,Arl14ep,Bcl10,Bub1b,Bub3,Capn10,Cav1,Cav2,Cdt1,Clu,Ctnnb1,Dap3,Ddx52,Dhcr7,Efhb,Egr1,Eif3d,Fam13b,Fkbp4,Foxp2,Gatb,Gdf15,Gdi1,Gfm1,Gfm2,Hspa5,Hspb7,Katnal2,Kdelr2,Kif20a,Kif23,Kif2c,Ktn1,Map1b,Melk,Mpzl1,Msmo1,Mta2,Mthfd2,Mtmr2,Myo1b,Orc5,P4ha1,Pacsin2,Pcsk1,Pdgfa,Pdia3,Pgm1,Plk1,Pmpca,Psat1,Ptn,Serp1,Serpini1,Sgk1,Slc43a1,Smg6,Smtn,Sox6,Sox9,Spp1,Stard13,Stt3a,Tpx2,Ubiad1,…	0.20354	Col3a1,Plat,Col4a1,Cxcl1,Pltp,C3,Ccl11,Col6a3,Cpq,Gas6,Igf1,Lamc1,Penk,Thbs1,Aggf1,Col4a5,Crispld1,Dbi,Il6,Itih5,Ntn1,Sfrp1,Tgfbr3	Extracellular matrix constituent (Col3a1, Col4a1, Col6a3, Lamc1, Col4a5, Ntn1) P-value = 0.042164	#N/A
Y	3	F	Y3FSen_vs_Y3FNSen	Trp53	22059	ENSMUSG00000059552	-0.575741	0.0321861	0.0366618	0.816497	4.01e-35	2.246	#N/A	Contradictory	-0.220193	Unknown	Activator	#N/A	#N/A	#N/A	#N/A	#N/A	#N/A	Contradictory	2	transcription factor	Ace,Adam12,Adamtsl4,Akap12,Aldh1a1,Aldh1a2,Aldh1a3,Antxr1,Anxa3,Apoe,Ar,Arhgef12,Atp5e,Axl,Bdnf,Bmp1,Btg1,Capns1,Casp4,Ccdc80,Cebpb,Col14a1,Col18a1,Col1a2,Col3a1,Col4a1,Col4a2,Col5a2,Cop1,Cp,Cpeb2,Creld1,Cryab,Csf1r,Ctsb,Ctsh,Ctsk,Cxcl10,Cyb5a,Cyp26b1,Dapk1,Dbi,Dnajb4,Dnm1,Dpep1,Dpp4,Ephx1,F5,Fam120a,Fas,Fgf2,Fgfr1,Fn1,Fst,Fstl1,Fth1,Fuca1,Fyn,Fzd1,Gas1,Gas6,Gas7,Gda,Glul,Gml,Gna13,Gpc3,Gpc6,Gpx3…	Abcb1b,Aco1,Aco2,Acss2,Acta2,Actb,Actn1,Actn4,Aldh18a1,Aldh9a1,Aldoa,Anapc4,Ankrd10,Anxa2,Anxa6,Ap1b1,Api5,Arhgap1,Arhgef2,Asns,Bcat1,Bnip3,Bok,Bub1b,Casp9,Cav1,Cav2,Ccnb2,Cd82,Cdc16,Cdc20,Cdt1,Cel,Cenpa,Clu,Cnn2,Cnn3,Cpsf1,Crip2,Cs,Csrp1,Ctnnb1,Dctn2,Ddit4l,Ddx56,Dhcr7,Dlat,Dlgap5,Dlst,Dnm2,Dok1,Eda2r,Egr1,Egr2,Ezr,Fdft1,Fhl2,Fkbp4,Flad1,Fos,Gapdh,Gart,Gdf15,Gfm1,Gjb3,Glipr2,Gnai2,Gpr156,Gpr176,…	0.355828	Igfbp4,Col18a1,Col3a1,Col5a2,Fn1,Ltbp1,Nid2,Timp2,Col1a2,Col4a1,Col4a2,Ctsb,Gpx3,Igfbp7,Mmp3,Pltp,Adamtsl4,Apoe,Bmp1,Col14a1,Dpp4,F5,Fas,Fgf2,Fstl1,Gas6,Igf1,Il1a,Isg15,Lama2,Lamc1,Lif,Nampt,Rnase4,Sema3c,Serpine2,Serping1,Tcn2,Thbs1,Wnt2,Ace,Anxa3,Axl,Bdnf,Ccdc80,Cp,Cxcl10,Dbi,Fst,Gpc6,Il6,Sfrp1,Tgfbr3,Casp4,Ctsh,Ctsk,Dpep1,Gpc3	Growth factor (Igfbp4, Ltbp1, Igfbp7, Bmp1, Fgf2, Igf1, Lif, Thbs1, Bdnf, Gpc6, Il6, Sfrp1) P-value = 0.020804 / Extracellular matrix constituent (Col18a1, Col3a1, Col5a2, Fn1, Nid2, Col1a2, Col4a1, Col4a2, Col14a1, Lama2, Lamc1, Ccdc80) P-value = 0.028852	#N/A
Y	3	F	Y3FSen_vs_Y3FNSen	Twist1	22160	ENSMUSG00000035799	0.91626	0.0619447	#N/A	#NUM!	3.14e-10	2.692	#N/A	Activated	2.52982	Activator	Activator	#N/A	#N/A	#N/A	#N/A	#N/A	#N/A	Activated	2	transcription factor	Adamts1,Aldh1a1,Apod,Ar,Axl,C3,Cd40,Col6a1,Dcn,Ddr2,Dnm1,Efnb2,Emp3,Fas,Fn1,Heg1,Igfbp4,Itgb3,Itgb5,Mrc2,Pam,Pamr1,Pcolce,Pdzd2,Runx3,Sdc3,Tgfbr2,Vcan	Acta2,Aopep,Clu,Fos,Kcnn4,Lmna,Ncam1,Osgin1,Spp1,Tgfbi,Zeb1,Zyx	0.464286	Igfbp4,Dcn,Fn1,Pcolce,Col6a1,Apod,C3,Cd40,Fas,Adamts1,Axl,Pamr1,Pam	#N/A	#N/A
Y	3	F	Y3FSen_vs_Y3FNSen	Runx1	12394	ENSMUSG00000022952	0.387534	0.0784538	0.00947761	1	0.00529	-0.236	#N/A	Unknown	-0.538462	Unknown	Unknown	RUNX1(Runt)/Jurkat-RUNX1-ChIP-Seq(GSE29180)/Homer | RUNX(Runt)/HPC7-Runx1-ChIP-Seq(GSE22178)/Homer | RUNX-AML(Runt)/CD4+-PolII-ChIP-Seq(Barski_et_al.)/Homer | ETS:RUNX(ETS,Runt)/Jurkat-RUNX1-ChIP-Seq(GSE17954)/Homer	4.5	178.75	-12.8721	Unknown	#N/A	Unknown	2	transcription factor	Ackr3,Adamtsl4,Aff4,Aftph,Arhgef12,Atp1b1,Atp2a3,Camsap2,Cd34,Cd53,Cdkn1c,Cldn10,Crem,Csf1r,Ctdp1,Ctsl,Cyb561,Dapk1,Emp3,Etnk1,Fam102b,Fas,Fbxo11,Fcgrt,Fth1,Fyn,Gas7,Gclc,Gramd1b,Hnrnpa0,Hpcal1,Ier5,Igfbp7,Itga9,Itgb3,Izumo4,Kat2b,Klf2,Lamc1,Lamp1,Larp1b,Lif,Lmo2,Lrrc8b,Map4k4,Mknk2,Msh6,Mt1,Myl12b,Ndst2,Nr4a3,Nt5dc3,Pcdh7,Pde10a,Pf4,Pi16,Ppp2r5a,Purb,Ramp1,Rap1b,Rdh10,Rnase4,Rock1,S100a10,S100a1…	Actr3,Adamts10,Aldh16a1,Aldoa,Anxa2,Anxa6,Api5,Arhgef2,Blzf1,Btrc,C2cd5,Capn10,Cct7,Cdip1,Cdt1,Clk3,Clpb,Ctnnb1,Cttn,Dmtf1,Dnajb1,Dpagt1,Egr1,Eif5a,Eno1,Fads1,Fam13b,Fos,Fscn1,Gnai2,Gpatch8,Gpd2,Ier2,Insig1,Ipo9,Itga5,Itgb1,Kat7,Kctd10,Kmt2e,Letm1,Mapk7,Mmp9,Mob3a,Mta2,Mthfd2,Myh9,Ncam1,Ncln,Ndc1,Nt5c2,Pgm1,Plec,Plekhm3,Plekho2,Pofut2,Prkar1a,Prpf31,Psmc1,Psmd11,Ralb,Rictor,Riok3,Saraf,Sec23b,Sec…	0.17284	Igfbp7,Adamtsl4,Fas,Izumo4,Lamc1,Lif,Pf4,Pi16,Rnase4,Ctsl,S100a10,Fcgrt,Ramp1,S100a11	Receptor (Fas, Fcgrt, Ramp1) P-value = 0.035342	#N/A
Y	3	F	Y3FSen_vs_Y3FNSen	Smad4	17128	ENSMUSG00000024515	0.460552	0.250266	0.027758	0	0.00864	0.415	#N/A	Unknown	6.48662	Unknown	Activator	#N/A	#N/A	#N/A	#N/A	#N/A	#N/A	Unknown	2	transcription factor	1810013L24Rik,9930021J03Rik,Ackr1,Adam12,Adamts16,Adcy5,Adcy9,Agtrap,Ahcyl1,Aldh1a2,Arhgap20,Arhgap21,Atp13a3,Auts2,B4galt5,Bmp1,Cacna2d1,Ccdc122,Ccl11,Cebpb,Chd1,Clstn1,Col1a2,Col23a1,Cpd,Cpeb2,Crem,Crls1,Cyb561,Dact1,Dapk1,Dennd1b,Dennd2a,Dnajb4,Efemp2,Elf1,Etnk1,Fam102b,Fap,Fbxl3,Fbxo11,Fbxo33,Fgfr1,Fn1,Fndc3b,Fst,Galnt1,Gan,Gatad2a,Gls,Gm13889,Grsf1,Hnrnpa0,Homer1,Hp,Ifit3,Igfbp7,Islr,Itga9,I…	Aars,Actb,Actg1,Actr1a,Adrm1,Adss,Angptl4,Apba3,Arhgdia,Caprin1,Clcn3,Cnot2,Ctnnb1,Eif4ebp1,Emp2,Fam57a,Fos,Fscn1,Gnl1,Hspa4l,Insig1,Itgb1,Jun,Kdelr2,Lpcat1,Lztr1,Maea,Mapk7,Mdh2,Mdm2,Med16,Mki67,Mlf2,Mthfd2,Nfkb2,Nt5c2,Pmpca,Polr3e,Ppp2r1a,Prep,Prrc1,Rassf1,Rbpms2,Rce1,Rhbdf1,Rictor,Rpusd4,Sae1,Sgk1,Siglecg,Spcs3,Tpm2,Tpm3,Trabd,Ubqln4,Vars,Wdr1,Yars	0.157895	Fn1,Ptx3,Col1a2,Efemp2,Hp,Igfbp7,Bmp1,Ccl11,Fap,Lamc1,Mfap4,Nampt,Olfm1,Podn,Thbs1,Adamts16,Fst,Islr,Pcolce2,Slit3,Tnfaip6,Galnt1,Pcsk6,Tpt1	Extracellular matrix constituent (Fn1, Col1a2, Efemp2, Lamc1, Mfap4, Pcolce2, Tnfaip6) P-value = 0.01552	#N/A
Y	3	F	Y3FSen_vs_Y3FNSen	Atf2	11909	ENSMUSG00000027104	-0.338396	0.256763	0.0417343	-0.57735	0.0316	-0.832	#N/A	Unknown	-6.76526	Unknown	Unknown	#N/A	#N/A	#N/A	#N/A	#N/A	#N/A	Unknown	2	transcription factor	Aamdc,Abhd17b,Acyp2,Aff4,Ahcyl1,Aida,Alkbh5,Amn1,Ankib1,Apoe,Arhgef12,Arih1,Btaf1,Btg1,Casc4,Cd55,Chmp3,Cltb,Colgalt1,Creld1,Ctdp1,Ddx21,Dennd4a,Dnajb4,Ext1,Fbxo11,Fbxo33,Fgf2,Fn1,Fosl2,Gabarap,Gan,Gclc,Hivep2,Hnrnpa0,Hnrnpul2,Homer1,Ier5,Il6,Klf9,Lamp1,Lsm14a,Maff,Marcks,Mcee,Mcl1,Med13,Mex3c,Mir22hg,Mitd1,Mpc2,Mturn,Mycbp2,Neat1,Nr1h3,Nr4a3,Pde8a,Penk,Picalm,Pnrc1,Ppp1r2,Ppp2ca,Ptgs2,Purb,Rab21…	Aaas,Aars,Acad9,Aco2,Actb,Actr1b,Actr3,Adat1,Adrm1,Aldh16a1,Alg2,Als2,Angptl2,Anxa6,Apba3,Api5,Aprt,Arfip2,Arhgap1,Arhgef2,Arpc4,Asns,Atp5b,B3galnt2,Bcat1,C2cd5,Caprin1,Ccar1,Cct4,Cct5,Cct6a,Cct7,Cdc20,Cdc37,Cdip1,Cdipt,Cdk5rap1,Clcn3,Clpb,Clptm1,Cog8,Copa,Copb2,Cs,Ctc1,Ctnnb1,Cyb561a3,Cyp20a1,Dctn2,Ddx1,Ddx49,Dhcr7,Dlat,Dmtf1,Dnm2,Dpagt1,Drg2,Eftud2,Egr1,Eif2b4,Eif3b,Eif3d,Eif5a,Emc3,Eno1,Fastkd…	0.0786517	Fn1,Apoe,Fgf2,Penk,S100a13,Il6,Tpt1	Other (Apoe, S100a13, Tpt1) P-value = 0.047529	#N/A
Y	3	F	Y3FSen_vs_Y3FNSen	Irf7	54123	ENSMUSG00000025498	0.563046	0.259211	#N/A	#NUM!	2.13e-07	5.307	#N/A	Activated	4.89898	Activator	Activator	#N/A	#N/A	#N/A	#N/A	#N/A	#N/A	Activated	2	transcription factor	Casp4,Ccrl2,Cd40,Cxcl10,Fzd1,Helz2,Ifi47,Ifih1,Ifit3,Irgm1,Isg15,Mcl1,Nampt,Oas3,Oasl2,Parp14,Plac8,Rsad2,Rtp4,Sap30,Tpst1,Usp18,Usp25,Zbp1	#N/A	0.208333	Cd40,Isg15,Nampt,Cxcl10,Casp4	Cytokine (Isg15, Nampt) P-value = 0.019298	#N/A
Y	3	F	Y3FSen_vs_Y3FNSen	Carm1	59035	ENSMUSG00000032185	-0.736143	0.285265	#N/A	#NUM!	0.00502	2.219	#N/A	Activated	1.41421	Unknown	Unknown	#N/A	#N/A	#N/A	#N/A	#N/A	#N/A	Activated	2	co-regulator of transcription	C3,Cxcl10,Fth1,Gclc,Igfbp4,Mmp3	Fos,Stc2	0.666667	Igfbp4,Mmp3,C3,Cxcl10	#N/A	#N/A
Y	3	F	Y3FSen_vs_Y3FNSen	Tead1	21676	ENSMUSG00000055320	0.356761	0.295796	#N/A	#NUM!	0.00665	3.606	#N/A	Activated	2.49615	Activator	Activator	#N/A	#N/A	#N/A	#N/A	#N/A	#N/A	Activated	2	transcription factor	Col3a1,Col5a2,Kazn,Limch1,Loxl1,Ptgs2,Purb,Slfn5,Sulf1,Thbs1,Tle1	Acta2,Cs	0.363636	Col3a1,Col5a2,Thbs1,Loxl1	#N/A	#N/A
Y	3	F	Y3FSen_vs_Y3FNSen	Crebbp	12914	ENSMUSG00000022521	0.353399	0.34613	#N/A	#NUM!	0.00123	2.133	#N/A	Activated	3.22064	Activator	Activator	#N/A	#N/A	#N/A	#N/A	#N/A	#N/A	Activated	2	co-regulator of transcription	Adam12,Akap12,Ar,B2m,Bmp7,Cd53,Col1a2,Cxcl10,Cxcl9,Dnajb4,Dusp22,Eya2,Fgf2,Fmnl2,Fndc3b,Fosl2,Frmd4b,Hsd11b1,Il6,Isg15,Itga9,Klf2,Lgals3bp,Lpl,Maf,Nr4a3,Ntn1,Oas3,Pde10a,Ptgs2,Rsad2,Rtp4,Selp,Serpine2,Star,Tm2d2,Usp18	Anxa6,Cnn3,Egr1,Egr2,Fos,Hmgcs1,Jun,Lig4,Mdm2,Mmp9,Sdc1,Slc43a1,Stom,Tnfaip1	0.324324	Lgals3bp,Col1a2,Bmp7,Fgf2,Isg15,Lpl,Serpine2,B2m,Cxcl10,Cxcl9,Il6,Ntn1	#N/A	#N/A
Y	3	F	Y3FSen_vs_Y3FNSen	Sirt1	93759	ENSMUSG00000020063	0.389632	0.366099	#N/A	#NUM!	1.18e-06	-2.275	#N/A	Inhibited	3.04642	Repressor	Repressor	#N/A	#N/A	#N/A	#N/A	#N/A	#N/A	Inhibited	2	co-regulator of transcription	Abca1,Arnt2,Bdnf,Cebpb,Fas,Fgfr1,Fn1,Gstm1,Hck,Helz2,Hk2,Ifi47,Ifit3,Igf1,Ighm,Iigp1,Il6,Irgm1,Klf2,Lama2,Lamb1,Lgals3bp,Mcl1,Mmp3,mt-Co1,Ntrk2,Oasl2,P3h3,Parp14,Rnf213,Rock1,Rsad2,Rtp4,Ski,Slc43a3,Thbd,Timp2,Usp18,Vegfd,Wnt2	Actb,Bnip3,Btrc,Cav1,Ccnb2,Ctnnb1,Ddb1,Hjurp,Hspa5,Idh2,Mmp9,Nr1d1,Pck2,Pdk4,Ptn,Sec61a1,Zeb1	0.3	Fn1,Lamb1,Lgals3bp,Timp2,Mmp3,Fas,Igf1,Lama2,Wnt2,Bdnf,Il6,Vegfd	Growth factor (Igf1, Bdnf, Il6, Vegfd) P-value = 0.035936	#N/A
Y	3	F	Y3FSen_vs_Y3FNSen	Rcor1	217864	ENSMUSG00000037896	0.418466	0.460683	6.21261e-05	#NUM!	0.0455	#N/A	#N/A	Unknown	-2.85745	Unknown	Unknown	#N/A	#N/A	#N/A	#N/A	#N/A	#N/A	Unknown	2	transcription factor	Alkbh5,Arhgef12,Cnot6,Col1a2,Creld1,Fbxo11,Fzd5,Izumo4,Kat2b,Lsm14a,Maml1,Man2a1,Mcee,Mprip,Msi2,Mtch1,Mycbp2,Myl12b,Nckap1,Ndst2,Pak4,Parp14,Pde8a,Picalm,Ppp2ca,Ptgs2,Rac1,Rheb,Rhoq,Sat1,Slc44a1,Smad7,Spred1,Tmem65,Trim25,Usp31,Ypel3	Acot7,Add1,Aifm1,Ankrd10,Arf1,Arhgap22,Arhgef1,Bnip3,C2cd5,Caprin1,Crkl,Ctnnb1,Cyfip1,Dcun1d2,Dnajb1,Drg2,Eif2b4,Eno1,Ezr,Fam118a,Fos,Fscn1,Galk1,Gipc1,Gramd1a,Hdac6,Hsp90ab1,Hspa4l,Ippk,Kat7,Kctd11,Kctd5,Kif23,Loxl3,Map1s,Mdm2,Mob3a,Myh9,Nde1,Nek6,Nudt21,Osgin1,Pkm,Plin3,Pms2,Ppp2r5d,Prkab1,Prkcsh,Puf60,Pus10,Rhbdf1,Sec23b,Sh3gl1,Slc1a4,Slc35e4,Stmn2,Tkt,Tmem97,Tnfaip1,Tnpo3,Tpm4,Tubgcp4,Tufm,Ub…	0.0540541	Col1a2,Izumo4	#N/A	#N/A
Y	3	F	Y3FSen_vs_Y3FNSen	Esr1	13982	ENSMUSG00000019768	0.404442	0.506543	0.0327904	0.57735	1.86e-10	0.597	#N/A	Unknown	0.506502	Unknown	Unknown	#N/A	#N/A	#N/A	#N/A	#N/A	#N/A	Unknown	2	transcription factor	Ace,Ackr3,Adamts5,Aggf1,Ano2,Anxa3,Apoe,Ar,Atox1,Atp11a,Atp1b1,Atp2a3,Atp5e,Bcl2l2,Bdnf,Bmp7,Bmpr2,C3,Calml4,Ccn3,Cd55,Cdkn1c,Cebpb,Col5a2,Cp,Ctsb,Cxcl9,Cyp26b1,Dcbld2,Ddx21,Efemp1,Efnb2,Eln,Fas,Fgfr1,Fosl2,Fst,Gas7,Gna13,Gnb1,Gnpnat1,Igf1,Igfbp4,Iigp1,Il1a,Il6,Kras,Lamb1,Lbp,Lgals3bp,Loxl4,Lpl,Lrp1,Ltbp1,Mapk1,Mpdz,Nckap1,Nenf,Nfkb1,Nr1h3,Pdgfd,Pkib,Prss23,Ptgs2,Ptx3,Rdh10,Ret,Rheb,Rhoq,Robo1,Ro…	Actb,Anapc5,Angptl2,Ap1s1,Arfgap1,Arfip2,Arhgap1,Arhgef2,Bcat1,Bin1,Bub1b,Bub3,Capn2,Cav1,Cav2,Ccar1,Cenpa,Clcn3,Cog2,Copa,Copg1,Crkl,Ctnnb1,Cyfip1,Dhcr7,Dnm2,Egr1,Eif5a,Eno1,Fhl2,Fkbp4,Flna,Fos,Gdf15,Gga2,Gjb3,Got1,Gpsm2,Hsp90b1,Il20ra,Iqgap1,Jun,Khdrbs1,Kif20a,Kif23,Krt19,Lima1,M6pr,Map1b,Map2,Mdm2,Mki67,Mmp9,Ndc1,Nfkb2,Nr1d1,Nt5c2,Nup88,Pcsk1,Pdk4,Plac1,Ppp2r1a,Prkab1,Prkar1a,Psat1,Psmd3,Ptbp1…	0.373737	Igfbp4,Col5a2,Lamb1,Lgals3bp,Ltbp1,Ptx3,Timp2,Ctsb,Efemp1,Adamts5,Apoe,Bmp7,C3,Fas,Igf1,Il1a,Lbp,Lpl,Nenf,Prss23,Sema3c,Ace,Aggf1,Anxa3,Bdnf,Cp,Cxcl9,Eln,Fst,Il6,Loxl4,Pdgfd,Tek,Tnfaip6,Ccn3,St3gal1,Xdh	Growth factor (Igfbp4, Ltbp1, Efemp1, Bmp7, Igf1, Nenf, Bdnf, Il6, Pdgfd, Ccn3) P-value = 0.005027	#N/A
Y	3	F	Y3FSen_vs_Y3FNSen	Arnt	11863	ENSMUSG00000015522	-0.343571	0.517734	#N/A	#NUM!	0.0011	-2.118	#N/A	Inhibited	-2.06474	Activator	Activator	#N/A	#N/A	#N/A	#N/A	#N/A	#N/A	Inhibited	2	transcription factor	Aldoc,Gas1,Hk2,Ighm,Itgb3	Ahr,Aldoa,Angptl4,Bnip3,Cav1,Eno1,Gapdh,Kif20a,Ldha,Mpp1,Pck2,Pgk1,Slc2a1,Tpi1	0	#N/A	#N/A	#N/A
Y	3	F	Y3FSen_vs_Y3FNSen	Irf3	54131	ENSMUSG00000003184	-0.485249	0.517977	0.0350189	-1.63299	5.03e-08	5.374	#N/A	Activated	-1.74831	Unknown	Activator	IRF3(IRF)/BMDM-Irf3-ChIP-Seq(GSE67343)/Homer	0	153	-12.3693	Inhibited	#N/A	Possibly inhibited	2	transcription factor	Abhd17b,Amn1,Arl4a,B2m,B4galt5,Bst2,Ccrl2,Cd274,Cd40,Cxcl10,Cxcl9,Efnb2,Fas,Fn1,Fst,Fyn,Fzd1,Gatad2a,Helz2,Ifi47,Ifih1,Ifit3,Il6,Irgm1,Isg15,March2,Mfap2,Mir22hg,Mmp3,Oas3,Oasl2,Parp14,Plac8,Rsad2,Sap30,Sfpq,Sort1,Tpst1,Ttbk2,Ugp2,Usp18,Wbp1,Zbp1,Zbtb20	Aars,Actr1a,Add1,Ankrd16,Atp5b,Bivm,Bub3,Calr,Cct7,Cdc23,Cdca3,Cenpa,Dazap2,Ddx49,Ddx54,Dlgap5,Dnm2,Ewsr1,Fdft1,Flad1,Gipc1,Got1,Gpr108,Gys1,Hbp1,Hgs,Hmgcs1,Hsp90b1,Hspa5,Iars,Ints4,Kat7,Katnb1,Lca5,Lmbr1l,Mmp9,Mrpl37,Msmo1,Mthfd2,Myh9,Nt5c2,P4hb,Pms2,Ptbp1,Rnf6,Ruvbl2,Sh3gl1,Shc1,Snrpa,Srsf6,Stil,Stt3a,Tbccd1,Tcp1,Tmem161a,Tmem45a,Tpx2,Traf7,Usp5,Vcp,Vps35,Xab2	0.227273	Fn1,Mmp3,Cd40,Fas,Isg15,B2m,Cxcl10,Cxcl9,Fst,Il6	Chemokine (Cxcl10, Cxcl9) P-value = 0.048237	#N/A
Y	3	F	Y3FSen_vs_Y3FNSen	Smarca4	20586	ENSMUSG00000032187	-0.223282	0.586492	#N/A	#NUM!	0.000645	2.409	#N/A	Activated	3.16011	Activator	Activator	#N/A	#N/A	#N/A	#N/A	#N/A	#N/A	Activated	2	co-regulator of transcription	Abca1,Ace,Aldh1a3,Ccdc169,Ccrl2,Cebpb,Cp,Ctsb,Ctsh,Cyp4b1,Emp3,Fam167a,Fas,Fn1,Fosl2,Gclc,Hs3st1,Igf1,Igfbp4,Igfbp7,Il1a,Il6,Kdm6b,Lum,Maff,Mapk1,Mgp,Mt1,Npc2,Plat,Plpp3,Ptp4a1,Ptx3,Ramp1,Rock1,Sel1l3,Selenop,Sema3b,Serpine2,Slc43a3,Spry2,Srpx,St3gal1,Stxbp6,Syk,Thy1,Timp2,Usp24,Wipf1,Yy1	Acta2,Actn4,Ahr,Angptl2,Asns,Bin1,Egr1,Fads3,Fhl2,Fos,Gapdh,Gcat,Gys1,Itga5,Itgb1,Jun,Lmna,Map1b,Nfkb2,Rassf1,Serpinh1,Spp1,Tmem154	0.42	Igfbp4,Fn1,Lum,Plat,Ptx3,Timp2,Ctsb,Igfbp7,Fas,Igf1,Il1a,Npc2,Selenop,Serpine2,Ace,Cp,Il6,Mgp,Ctsh,Ramp1,St3gal1	#N/A	#N/A
Y	3	F	Y3FSen_vs_Y3FNSen	Zfp281	226442	ENSMUSG00000041483	0.330003	0.657955	#N/A	#NUM!	0.0105	-2.449	#N/A	Inhibited	2.64575	Repressor	Repressor	#N/A	#N/A	#N/A	#N/A	#N/A	#N/A	Inhibited	2	transcription factor	Ccl11,Ccl8,Cxcl2,Il6,Odc1,Ptgs1,Ptgs2	#N/A	0.571429	Cxcl2,Ccl11,Ccl8,Il6	Chemokine (Cxcl2, Ccl11, Ccl8) P-value = 0.000171	Chemokine (Cxcl2, Ccl11, Ccl8) P-adjusted = 0.002221
Y	3	F	Y3FSen_vs_Y3FNSen	Trp63	22061	ENSMUSG00000022510	2.47974	#N/A	0.00888628	#NUM!	0.0121	0.005	#N/A	Unknown	2.73726	Unknown	Activator	#N/A	#N/A	#N/A	#N/A	#N/A	#N/A	Unknown	2	transcription factor	Abi3bp,Adamts1,Adamts16,Adra1b,Akap12,Aldh1a3,Amotl1,Antxr1,Atp1b1,Axl,Bdnf,Bmp7,Ccl11,Cd40,Cd52,Chst15,Cldn10,Clstn1,Cnot6,Col4a1,Colgalt2,Cpne8,Cpq,Ctsk,Cyb561,Ddah1,Dpep1,Duox1,Efnb2,Emp1,Fas,Fbn1,Fmnl2,Fn1,Fosl2,Frmd4b,Fst,Glb1l2,Gns,Gpr1,Gpr153,Grina,Hk2,Hpcal1,Hs1bp3,Hs3st1,Htra3,Igf1,Igfbp6,Igfbp7,Il1a,Il6,Kat2b,Kctd12,Klf3,Lamb1,Lamp1,Lmo2,Loxl1,Maff,Map4k4,Map7d1,Medag,Mfap5,Miat,Mtcl1,M…	Acta2,Adrm1,Ahr,Aifm1,Anxa2,Ap1b1,Aprt,Arl14ep,Bok,Cav2,Ccdc14,Cd82,Cdk5rap1,Cenpa,Cnn2,Cnn3,Coro1c,Ctnnb1,Dap3,Ddx1,Dnm2,Dok1,Egr1,Eif3d,Emp2,Eno1,Erc1,Fam120b,Fam57a,Fos,Gapdh,Gpd2,Hbp1,Hspa4l,Ippk,Itga5,Itgb1,Jun,Kif23,Kmt2e,Ldlrap1,Maea,Mdm2,Med15,Mki67,Mmp14,Mpzl1,Mta2,Myh9,Myo10,Nek6,Nt5c2,P4hb,Pacsin2,Pfkp,Pkm,Pold2,Poll,Ppil1,Prkab1,Racgap1,Rcc1,Riok3,Sdc1,Serpinh1,Sgk1,Slc1a4,Sox9,Ssr1,S…	0.289256	Fn1,Lamb1,Nid2,Plat,Col4a1,Fbn1,Igfbp6,Igfbp7,Mfap5,Nid1,Bmp7,Ccl11,Cd40,Cpq,Fas,Htra3,Igf1,Il1a,Spon1,Thbs1,Wnt2,Adamts1,Adamts16,Axl,Bdnf,Fst,Il6,Loxl1,Pamr1,Pla2r1,Slit3,Abi3bp,Ctsk,Dpep1,Pcsk6	Proteinase (Plat, Cpq, Htra3, Adamts1, Adamts16, Pamr1, Ctsk, Dpep1, Pcsk6) P-value = 0.021843	#N/A
Y	3	F	Y3FSen_vs_Y3FNSen	Irf5	27056	ENSMUSG00000029771	-0.62145	0.668207	#N/A	#NUM!	0.00157	2.49	#N/A	Activated	3.74166	Activator	Activator	#N/A	#N/A	#N/A	#N/A	#N/A	#N/A	Activated	2	transcription factor	Col3a1,Col4a1,Cxcl10,Cxcl2,Ifih1,Ifit3,Il6,Isg15,Nampt,Nfkb1,Oasl2,Ptgs2,Rac1,Rsad2	#N/A	0.5	Col3a1,Col4a1,Cxcl2,Isg15,Nampt,Cxcl10,Il6	Chemokine (Cxcl2, Cxcl10) P-value = 0.024095 / Cytokine (Isg15, Nampt) P-value = 0.0382	#N/A
Y	3	F	Y3FSen_vs_Y3FNSen	Mycn	18109	ENSMUSG00000037169	-0.520653	0.731383	#N/A	#NUM!	5.32e-07	-2.242	#N/A	Inhibited	-0.57735	Unknown	Unknown	#N/A	#N/A	#N/A	#N/A	#N/A	#N/A	Inhibited	2	transcription factor	Abca1,Abca6,Aldh1a1,B2m,Col18a1,Col4a1,Col5a2,Fbn1,Fn1,Hk2,Igfbp7,Mrc2,Odc1,Rnf11,Rpl23,S100a10,Slit3,Sparc,Timp2,Uchl1,Yy1,Zfand5	Abcd4,Actb,Actg1,Actn4,Aldoa,Cav1,Clu,Eif3c,Eif5a,Gapdh,Hsp90ab1,Itgb1,Ldha,Mdm2,Myh9,Nbn,Ncam1,Pdia4,Phgdh,Slc2a1,Tmed9,Tmem109,Tpi1,Trap1,Tufm,Zyx	0.5	Col18a1,Col5a2,Fn1,Timp2,Col4a1,Fbn1,Igfbp7,Sparc,B2m,S100a10,Slit3	Extracellular matrix constituent (Col18a1, Col5a2, Fn1, Col4a1, Sparc) P-value = 0.005137	#N/A
Y	3	F	Y3FSen_vs_Y3FNSen	Rela	19697	ENSMUSG00000024927	0.140566	0.738295	0.0838912	0.816497	5.63e-07	2.578	#N/A	Activated	1.3598	Unknown	Activator	#N/A	#N/A	#N/A	#N/A	#N/A	#N/A	Activated	2	transcription factor	Adamts5,Apoe,Ar,B2m,Bst2,Btg1,C3,Ccl11,Cd40,Cebpb,Col1a2,Cryab,Ctsb,Cxcl10,Cxcl2,Dbi,Ddr2,Dennd4a,Dio2,Dusp22,Eln,Fam129a,Fas,Fbxo15,Fcgrt,Fgf2,Fn1,Gch1,Ier5,Ifih1,Igf1,Ighm,Il1a,Il6,Irf2,Isg15,Lum,Malat1,Marcks,Mcl1,Mitd1,Mknk2,Mmp3,Myo1g,Nampt,Nfkb1,Nr4a3,Pla1a,Pnrc1,Ptgs2,Ptx3,Saa3,Selp,Serpine2,Smad7,Star,Tmsb4x,Tnfaip2,Zbtb4,Znfx1	Abcb1b,Acta2,Actb,Actn4,Actr3,Ahr,Ap1b1,Bcl10,Cav1,Cttn,Cyp20a1,Dmtf1,Egr1,Eif2b4,Eif5a,Fos,Fscn1,Gdf15,Hsp90ab1,Hsp90b1,Ier2,Jun,Kmt2e,Mdm2,Mfsd10,Mif,Mmp9,Myh9,Nbn,Nde1,Nfkb2,P4ha1,Pkm,Plk1,Ptbp1,Rcc1,Sae1,Sbf1,Sf3b1,Sh3kbp1,Sox9,Srebf2,Stat6,Vasp,Wdr4,Yme1l1	0.45	Fn1,Lum,Ptx3,Col1a2,Ctsb,Cxcl2,Mmp3,Adamts5,Apoe,C3,Ccl11,Cd40,Fas,Fgf2,Igf1,Il1a,Isg15,Nampt,Serpine2,B2m,Cxcl10,Dbi,Eln,Il6,Pla1a,Saa3,Fcgrt	Chemokine (Cxcl2, Ccl11, Cxcl10, Saa3) P-value = 0.014011	#N/A
Y	3	F	Y3FSen_vs_Y3FNSen	Hsf2	15500	ENSMUSG00000019878	0.32197	0.750946	#N/A	#NUM!	0.00265	-2.138	#N/A	Inhibited	-2.33333	Activator	Activator	#N/A	#N/A	#N/A	#N/A	#N/A	#N/A	Inhibited	2	transcription factor	Hsbp1	Cct4,Cct5,Cct6a,Cct7,Clu,Jun,Psmd3,Tcp1	0	#N/A	#N/A	#N/A
Y	3	F	Y3FSen_vs_Y3FNSen	Esr2	13983	ENSMUSG00000021055	-1.8993	#N/A	#N/A	#NUM!	2.97e-15	-2.056	#N/A	Inhibited	2.04265	Repressor	Repressor	#N/A	#N/A	#N/A	#N/A	#N/A	#N/A	Inhibited	2	transcription factor	Abca1,Akap12,Ano2,Ar,Arnt2,Bmpr2,Bst2,C3,Cadm3,Ccn3,Chst15,Col1a2,Cxcl16,Cxcl2,Cyp26b1,Ddah1,Efemp2,Emp3,Fbln5,Fbn1,Fgf2,Fgfr1,Fn1,Fosl2,Fst,Fstl1,Gbp2,Gclc,Gpx3,Ifih1,Ifit3,Igf1,Igfbp4,Il1a,Il6,Klf4,Lgals3bp,Limch1,Loxl1,Loxl4,Lpl,Ltbp1,Mapk1,Mgp,Mmp3,Nfkb1,Nid2,Nr4a3,Odc1,Pabpc1,Parp14,Pcolce,Pkib,Plat,Ptgs2,Ptx3,Rhoq,Rock1,Rsad2,Sema3b,Slit3,Smad7,Tgfbr2,Tigd3,Timp2,Trim25,Ubl3,Vav3,Yy1	Abcb1b,Angptl2,Bcat1,Bin1,Capn2,Cav1,Cct4,Cct7,Clu,Ctnnb1,Dhcr7,Egr1,Fos,Fscn1,Gjb3,Gosr2,Gpsm2,Hmgcs1,Kdelr3,Krt19,Lap3,Lmna,Lrrc15,Lsm4,Mki67,Mmp14,Mmp9,Mthfd2,Mtrex,Nfkb2,Pdgfa,Pdk4,Plac1,Plec,Plk1,Ppm1g,Prpf31,Psat1,Raf1,Sgk1,Shc1,Spp1,Ssr1,Tacc3,Trip13,Tufm,Zbtb17	0.434783	Igfbp4,Fn1,Lgals3bp,Ltbp1,Nid2,Pcolce,Plat,Ptx3,Timp2,Col1a2,Cxcl2,Efemp2,Fbln5,Fbn1,Gpx3,Mmp3,C3,Fgf2,Fstl1,Igf1,Il1a,Lpl,Fst,Il6,Loxl1,Loxl4,Mgp,Slit3,Ccn3,Cxcl16	#N/A	#N/A
Y	3	F	Y3FSen_vs_Y3FNSen	Trim24	21848	ENSMUSG00000029833	0.359295	0.786978	#N/A	#NUM!	1.11e-09	-3.679	#N/A	Inhibited	2.85774	Repressor	Repressor	#N/A	#N/A	#N/A	#N/A	#N/A	#N/A	Inhibited	2	co-regulator of transcription	Agrn,Bst2,Cnot6,Cxcl10,Fbn1,Gbp2,Glul,Herc6,Ifi47,Ifih1,Ifit3,Iigp1,Irgm1,Isg15,Lgals3bp,Plac8,Rtp4,Samhd1,Usp18	Csrp1,Eif5a,Plec,Spp1,Tgfbi	0.263158	Lgals3bp,Fbn1,Agrn,Isg15,Cxcl10	#N/A	#N/A
Y	3	F	Y3FSen_vs_Y3FNSen	Hand2	15111	ENSMUSG00000038193	-0.749416	0.803628	#N/A	#NUM!	0.0224	-2.213	#N/A	Inhibited	2.52982	Repressor	Repressor	#N/A	#N/A	#N/A	#N/A	#N/A	#N/A	Inhibited	2	transcription factor	Ccl11,Ccl8,Col1a2,Col3a1,Cxcl2,Fap,Il6,Ptgs1,Ptgs2	Hspb7	0.777778	Col3a1,Col1a2,Cxcl2,Ccl11,Ccl8,Fap,Il6	Chemokine (Cxcl2, Ccl11, Ccl8) P-value = 0.001388	Chemokine (Cxcl2, Ccl11, Ccl8) P-adjusted = 0.018039
Y	3	F	Y3FSen_vs_Y3FNSen	Tead3	21678	ENSMUSG00000002249	-0.71073	0.818668	#N/A	#NUM!	0.0142	3.162	#N/A	Activated	2.52982	Activator	Activator	#N/A	#N/A	#N/A	#N/A	#N/A	#N/A	Activated	2	transcription factor	Col3a1,Col5a2,Kazn,Limch1,Loxl1,Slfn5,Sulf1,Thbs1,Tle1	Acta2	0.444444	Col3a1,Col5a2,Thbs1,Loxl1	#N/A	#N/A
Y	3	F	Y3FSen_vs_Y3FNSen	Gata6	14465	ENSMUSG00000005836	0.735008	0.820466	#N/A	#NUM!	0.00411	2.23	#N/A	Activated	1.63299	Unknown	Unknown	#N/A	#N/A	#N/A	#N/A	#N/A	#N/A	Activated	2	transcription factor	Bmpr2,Calml4,Col4a1,Col4a2,Dcbld2,Dpp4,Fgf2,Klf2,Ltbp1,Ndufa1,Ptgs1,Saa3,Sema3c,Sparc,Star,Wnt2	Aco1,Acta2,Cav1,Dlst,Lrrfip1,Myh9,Pgk1,Stard13	0.5625	Ltbp1,Col4a1,Col4a2,Sparc,Dpp4,Fgf2,Sema3c,Wnt2,Saa3	#N/A	#N/A
Y	3	F	Y3FSen_vs_Y3FNSen	Vdr	22337	ENSMUSG00000022479	-0.383635	0.824902	#N/A	#NUM!	0.000747	-2.63	#N/A	Inhibited	-0.169031	Unknown	Unknown	#N/A	#N/A	#N/A	#N/A	#N/A	#N/A	Inhibited	2	transcription factor	Ace,Bmp7,Cebpb,Col4a1,Col4a2,Cxcl10,Hk2,Il18,Il1a,Il6,Isg15,Lpl,Odc1,Ptgs2,Rac1,Thbd,Tmem100	Acta2,Bub1b,Casp9,Cdc20,Cdt1,Cenpa,Dok1,Egr1,Gnai2,Iqgap1,Jun,Ncapd2,Ndc1,Ppp1ca,Spp1,Tpx2,Vcl,Zyx	0.588235	Col4a1,Col4a2,Bmp7,Il18,Il1a,Isg15,Lpl,Ace,Cxcl10,Il6	Cytokine (Il18, Il1a, Isg15) P-value = 0.008896	#N/A
Y	3	F	Y3FSen_vs_Y3FNSen	Mrtfa	223701	ENSMUSG00000042292	0.227081	0.838864	#N/A	#NUM!	1.51e-05	-3.052	#N/A	Inhibited	-0.870388	Unknown	Activator	#N/A	#N/A	#N/A	#N/A	#N/A	#N/A	Inhibited	2	transcription factor	Ddah1,Dmkn,Dnajb4,Eya2,Gstm5,Ptgs2,Rac1,Ramp1,Saa3,Selenop,Selp,Sult1e1,Synpo2,Thbs1	Acta2,Actb,Actg1,Arpc4,Cnn2,Cttn,Egr1,Flna,Fos,Itga5,Itgb1,Lmna,Map2,Mmp9,Myh9,Sgk1,Tpm2,Tpm4,Vcl	0.357143	Dmkn,Selenop,Thbs1,Saa3,Ramp1	#N/A	#N/A
Y	3	F	Y3FSen_vs_Y3FNSen	Tead2	21677	ENSMUSG00000030796	-0.329524	0.839428	#N/A	#NUM!	0.0142	3	#N/A	Activated	3	Activator	Activator	#N/A	#N/A	#N/A	#N/A	#N/A	#N/A	Activated	2	transcription factor	Col3a1,Col5a2,Kazn,Limch1,Loxl1,Slfn5,Sulf1,Thbs1,Tle1	#N/A	0.444444	Col3a1,Col5a2,Thbs1,Loxl1	#N/A	#N/A
Y	3	F	Y3FSen_vs_Y3FNSen	Nr5a2	26424	ENSMUSG00000026398	2.12455	#N/A	#N/A	#NUM!	0.00705	-2.191	#N/A	Inhibited	1.88562	Unknown	Unknown	#N/A	#N/A	#N/A	#N/A	#N/A	#N/A	Inhibited	2	transcription factor	C3,C3ar1,Ccl7,Ccl8,Cebpb,Cxcl10,Cxcl16,Cxcl9,Hp,Il6,Mt1,Rgs4,Star	Cel,Fos,Got1,Jun,Mmp9	0.615385	Hp,C3,Ccl7,Ccl8,Cxcl10,Cxcl9,Il6,Cxcl16	Chemokine (Ccl7, Ccl8, Cxcl10, Cxcl9, Cxcl16) P-value = 2e-06	Chemokine (Ccl7, Ccl8, Cxcl10, Cxcl9, Cxcl16) P-adjusted = 3.1e-05
Y	3	F	Y3FSen_vs_Y3FNSen	Nfkbia	18035	ENSMUSG00000021025	0.0839244	0.9179	#N/A	#NUM!	3.59e-20	4.094	#N/A	Activated	3.50683	Activator	Activator	#N/A	#N/A	#N/A	#N/A	#N/A	#N/A	Activated	2	co-regulator of transcription	Ackr3,Adamts5,Atp11a,Axl,Bcl2l2,C3,Casp4,Ccl11,Ccl7,Cd40,Cdkn1c,Cebpb,Col1a2,Col3a1,Col5a2,Cp,Cryab,Ctsb,Cxcl10,Cxcl2,Dcn,Fas,Fcgrt,Fgf2,Fn1,Gbp2,Gch1,Gpx3,Gstm5,Gstt1,Has1,Hk2,Igfbp6,Il1a,Il6,Isg15,Lif,Lynx1,Mgp,Mmp3,mt-Co3,Mt1,Mt2,Nfkb1,Nid1,Nrk,Ogn,Pcdh7,Picalm,Plat,Pmepa1,Ptgs2,Ptx3,Rac1,Rgs4,Rock1,Saa3,Sat1,Sema3c,Serpine2,Sfrp1,Sptbn1,Timp2,Tnfaip2	Abcb1b,Bnip3,Bok,Bub1b,Cd82,Clu,Ctnnb1,Fhl2,Fos,Fscn1,Gpr176,Hspa5,Ipo9,Itgb1,Jun,Kcnn4,Lima1,Mdm2,Mmp14,Mmp9,Nfkb2,Pdgfa,Pdha1,Rgs3,Sdc1,Sgk1,Sox9,Tgfb1i1,Ywhaz,Zfp68	0.5625	Col3a1,Col5a2,Dcn,Fn1,Plat,Ptx3,Timp2,Col1a2,Ctsb,Cxcl2,Gpx3,Igfbp6,Mmp3,Nid1,Adamts5,C3,Ccl11,Ccl7,Cd40,Fas,Fgf2,Il1a,Isg15,Lif,Sema3c,Serpine2,Axl,Cp,Cxcl10,Il6,Mgp,Ogn,Saa3,Sfrp1,Casp4,Fcgrt	Chemokine (Cxcl2, Ccl11, Ccl7, Cxcl10, Saa3) P-value = 0.007711	#N/A
Y	3	F	Y3FSen_vs_Y3FNSen	Stat1	20846	ENSMUSG00000026104	-0.0901655	0.928901	#N/A	#NUM!	4.32e-14	5.726	#N/A	Activated	5.66947	Activator	Activator	#N/A	#N/A	#N/A	#N/A	#N/A	#N/A	Activated	2	transcription factor	Abca1,Aldh1a3,Apoe,Axl,B2m,Batf2,C3,Casp4,Ccl8,Ccrl2,Cd274,Cd40,Clic5,Crem,Cxcl10,Cxcl2,Cxcl9,Dpp4,Fas,Fgf2,Fgl2,Gbp2,Gls,Herc6,Ifi47,Ifih1,Ifit3,Igf1,Iigp1,Il18,Il6,Irf2,Irgm1,Isg15,Kctd12,Klf4,Ly96,Oas3,Oasl2,Parp9,Pf4,Ptgs2,Rnf213,Rsad2,Rtp4,S100a10,Samhd1,Serping1,Slfn5,Smad7,Sort1,Usp18,Wfdc17,Zbp1	Egln3,Egr1,Fos,Jun,Mdm2,Mmp9,Pdgfa,Ptn,Smarcb1	0.407407	Cxcl2,Apoe,C3,Ccl8,Cd40,Dpp4,Fas,Fgf2,Igf1,Il18,Isg15,Pf4,Serping1,Axl,B2m,Cxcl10,Cxcl9,Fgl2,Il6,Ly96,S100a10,Casp4	Chemokine (Cxcl2, Ccl8, Pf4, Cxcl10, Cxcl9) P-value = 0.000773	Chemokine (Cxcl2, Ccl8, Pf4, Cxcl10, Cxcl9) P-adjusted = 0.010049
Y	3	F	Y3FSen_vs_Y3FNSen	Cebpa	12606	ENSMUSG00000034957	0.407222	#N/A	#N/A	#NUM!	3.87e-05	3.485	#N/A	Activated	4.03586	Activator	Activator	#N/A	#N/A	#N/A	#N/A	#N/A	#N/A	Activated	2	transcription factor	Akap12,Anpep,Btg1,C3,C3ar1,Cebpb,Col1a2,Creg1,Csf1r,Ctsk,Ddx21,Efnb2,Ephx1,Fzd1,Gas1,Gch1,Ggh,Hp,Hsd11b1,Igf1,Igfbp4,Il6,Isg15,Itgb5,Klf4,Lpl,Msi2,mt-Co1,Pcsk6,Ptgs1,Ptgs2,Ptx3,Rarres2,Runx3,Saa3,Sbsn,Smpdl3a,Star,Steap4,Thbd,Thbs1,Thra,Timp4,Tnfaip6,Vcan	Abcb1b,Asns,Bin1,Ccnb2,Cdc37,Dhcr7,Egr2,Fos,Gapdh,Hspa5,Jun,Serpini1,Spp1,Vcl	0.444444	Igfbp4,Ptx3,Col1a2,Hp,Rarres2,C3,Igf1,Isg15,Lpl,Smpdl3a,Thbs1,Anpep,Creg1,Ggh,Il6,Saa3,Timp4,Tnfaip6,Ctsk,Pcsk6	#N/A	#N/A
Y	3	F	Y3FSen_vs_Y3FNSen	Tead4	21679	ENSMUSG00000030353	0.705718	#N/A	#N/A	#NUM!	0.0284	2.887	#N/A	Activated	2.32379	Activator	Activator	#N/A	#N/A	#N/A	#N/A	#N/A	#N/A	Activated	2	transcription factor	Cd34,Col3a1,Col5a2,Fgfr1,Gatad2a,Kazn,Limch1,Loxl1,Slfn5,Sulf1,Thbs1,Tle1	Acta2,Cav2,Jun	0.333333	Col3a1,Col5a2,Thbs1,Loxl1	#N/A	#N/A
Y	3	F	Y3FSen_vs_Y3FNSen	Nr3c2	110784	ENSMUSG00000031618	0.162621	0.940625	#N/A	#NUM!	1.45e-05	2.069	#N/A	Activated	1.56893	Unknown	Activator	#N/A	#N/A	#N/A	#N/A	#N/A	#N/A	Activated	2	transcription factor	Abcc9,Adamts1,Apoe,Atp1b1,Col3a1,Fcrls,Fgf2,Fn1,Gpx3,Igf1,Il6,Klf9,Plat,Procr,Ptgs2,Ptx3,Sema3c	Cnn3,Egr1,Fkbp4,Hspa9,Idh3b,Map2,Rrad,Sgk1,Tgfbi	0.705882	Col3a1,Fn1,Plat,Ptx3,Gpx3,Apoe,Fgf2,Igf1,Sema3c,Adamts1,Il6,Procr	#N/A	#N/A
Y	3	F	Y3FSen_vs_Y3FNSen	Nfya	18044	ENSMUSG00000023994	-0.111098	0.940735	0.0473468	-1.41421	0.00778	-1.066	#N/A	Unknown	-7.21022	Potential activator	Activator	#N/A	#N/A	#N/A	#N/A	#N/A	#N/A	Unknown	2	transcription factor	Abhd17b,Alkbh5,Arl4a,Atp5e,B2m,Btg1,Chka,Cnot6,Col1a2,Cpd,Creld1,Dcbld2,Efnb2,Ephx1,Fam111a,Fam120a,Fbxo11,Fth1,Fyn,Gatad2a,Gls,Gltp,Glul,Gstt1,Hnrnpa0,Hnrnpul2,Ier5,Igf1,Klf9,Lrrc8b,Maml1,March2,Med13,Mex3c,Mir22hg,Mprip,Mturn,Npc2,Pak4,Pbxip1,Pfn4,Pnrc1,Ppp2r5a,Ppp2r5e,Ptp4a1,Rgs4,Rheb,Rhob,Rhoq,Senp2,Sfpq,Slfn5,Sort1,Tgfbr2,Tigd3,Tm2d2,Tmed7,Tpst1,Ttbk2,Ugp2,Wbp1,Yy1,Zbtb20	Aars,Aco2,Acss2,Actb,Actn1,Actr1a,Actr1b,Add1,Adrm1,Aldh16a1,Anapc5,Ankrd16,Anxa6,Atp5b,Bcl10,Bivm,Bub3,Calr,Ccnb2,Cct6a,Cct7,Cdc20,Cdc23,Cdca3,Cenpa,Cfap43,Chac1,Creld2,Crkl,Cs,Dazap2,Ddx49,Ddx54,Ddx56,Dhcr7,Dhodh,Dhx38,Dlgap5,Dnm2,Egr1,Eno1,Fdft1,Flad1,Gart,Gcat,Gdap2,Gipc1,Glyr1,Gnai2,Got1,Gpalpp1,Gpr108,Gys1,Haus7,Hbp1,Hdac6,Hgs,Hjurp,Hmgcs1,Hnrnph2,Hnrnpk,Hsd17b12,Hsp90b1,Hspa5,Iars,Immt,Ins…	0.0634921	Col1a2,Igf1,Npc2,B2m	#N/A	#N/A
Y	3	F	Y3FSen_vs_Y3FNSen	Stat4	20849	ENSMUSG00000062939	0.244753	0.947116	#N/A	#NUM!	6.18e-05	2.157	#N/A	Activated	1.91485	Unknown	Activator	#N/A	#N/A	#N/A	#N/A	#N/A	#N/A	Activated	2	transcription factor	Aldoc,C3,Cxcl10,Cxcl2,Cxcl9,Ifih1,Isg15,Itih5,Kdm6b,Klf9,Lrp1,Ltbp3,Mt1,Nsd3,Plac8,Ramp1,Ramp2,Rnf130,Sat1,Smpdl3a,Smurf2,Tspan5	Copg1,Fscn1,Kdelr2,Lrrfip1,Maged1,P4ha2,Rassf1,Rrad,Sf3b1,Stc2,Vdac1	0.409091	Cxcl2,C3,Isg15,Ltbp3,Smpdl3a,Cxcl10,Cxcl9,Itih5,Ramp1	Chemokine (Cxcl2, Cxcl10, Cxcl9) P-value = 0.003169	Chemokine (Cxcl2, Cxcl10, Cxcl9) P-adjusted = 0.041194
Y	3	F	Y3FSen_vs_Y3FNSen	Ppargc1a	19017	ENSMUSG00000029167	0.170628	0.968179	#N/A	#NUM!	4.9e-15	-5.226	#N/A	Inhibited	3.86236	Repressor	Repressor	#N/A	#N/A	#N/A	#N/A	#N/A	#N/A	Inhibited	2	co-regulator of transcription	Adamts1,Adamts2,Adamts5,Apod,C3,Ccl7,Cd40,Cebpb,Col1a2,Col6a3,Cpxm1,Cxcl10,Cxcl14,Dcn,Dio2,Dpt,Emilin2,Gas6,Gpc6,Hk2,Igfbp6,Igfbp7,Il18,Il6,Lama2,Lamb1,Lpl,Lum,Mfap5,mt-Co1,mt-Co2,Nr1h3,Odc1,Ogn,Pcsk5,Pdpn,Pla2r1,Podn,Ptgs2,Saa3,Sema3c,Serpine2,Slit3,Smad7,Star,Svep1,Tgfbr3,Thra,Thy1,Timp2,Vcan,Vegfd,Xdh	Bcat2,Bnip3,Cs,Dlat,Gdf15,Insig1,Ldha,Mdh2,Msmo1,Ndufv1,Pacsin2,Pck2,Pdgfa,Pdha1,Pdk4,Pgam1,Ptn,Sdha,Serpinh1,Trib3	0.735849	Dcn,Lamb1,Lum,Timp2,Col1a2,Igfbp6,Igfbp7,Mfap5,Adamts5,Apod,C3,Ccl7,Cd40,Col6a3,Dpt,Gas6,Il18,Lama2,Lpl,Podn,Sema3c,Serpine2,Adamts1,Adamts2,Cpxm1,Cxcl10,Cxcl14,Emilin2,Gpc6,Il6,Ogn,Pcsk5,Pla2r1,Saa3,Slit3,Svep1,Tgfbr3,Vegfd,Xdh	Chemokine (Ccl7, Cxcl10, Cxcl14, Saa3, Slit3) P-value = 0.010898 / Extracellular matrix constituent (Dcn, Lamb1, Lum, Col1a2, Mfap5, Col6a3, Dpt, Lama2, Emilin2) P-value = 0.029597	#N/A
Y	3	F	Y3FSen_vs_Y3FNSen	Pparg	19016	ENSMUSG00000000440	-0.12852	0.969005	0.017435	0.57735	8.06e-10	-0.668	#N/A	Unknown	1.5667	Unknown	Unknown	#N/A	#N/A	#N/A	#N/A	#N/A	#N/A	Unknown	2	transcription factor	Abca1,Aldh1a2,Alkbh5,Apoe,Atp13a3,Btg1,C3,Camsap2,Ccdc80,Ccl11,Cd274,Cd40,Cdkn1c,Cebpb,Chpt1,Col1a2,Cxcl14,Cyb561,Cyp4b1,Dapk1,Dbi,Dennd2a,Efna5,Efnb2,Ephx1,Fbxo11,Fmnl2,Fn1,Fst,Fzd1,Hivep2,Hk2,Hp,Hsd3b7,Igf1,Igfbp6,Igfbp7,Il6,Klf4,Kras,Lpl,Manba,Metrnl,Mgll,Mgst1,Mknk2,Mpc2,Mrc1,Ncf1,Nenf,Nr1h3,Odc1,Pdzrn3,Pf4,Picalm,Ppic,Ptgs2,Rab20,Rarres2,Rassf8,Rhob,Rnase4,Robo1,Rock2,Sat1,Senp2,Sh3tc1,Slc44…	Abcb1b,Aco2,Acta2,Actb,Actn4,Aldh9a1,Angptl4,Bcat2,Bin1,Cav1,Cav2,Cdip1,Cdt1,Cog2,Cs,Ctnnb1,Dlat,Egln3,Eif4ebp1,Eif5a,Fos,Gapdh,Gars,Gne,Gpd2,Hspa5,Immt,Insig1,Ippk,Jun,Krt19,Map2,Mki67,Mmp14,Mmp9,Myh9,Ndufv1,Nr1d1,Pck2,Pdk4,Pepd,Plac1,Plekhm3,Raf1,Rpusd4,Sdc1,Sdha,Sgk1,Slc2a1,Slc39a7,Spp1,Srsf3,Tes,Tkt,Tpm2,Trib3,Xbp1	0.28	Fn1,Col1a2,Hp,Igfbp6,Igfbp7,Rarres2,Apoe,C3,Ccl11,Cd40,Igf1,Lpl,Metrnl,Nenf,Pf4,Rnase4,Ccdc80,Cxcl14,Dbi,Fst,Il6	Chemokine (Ccl11, Pf4, Cxcl14) P-value = 0.037301	#N/A
Y	3	F	Y3FSen_vs_Y3FNSen	Nr3c1	14815	ENSMUSG00000024431	-0.00774342	0.990039	#N/A	#NUM!	6.09e-09	-2.588	#N/A	Inhibited	2	Unknown	Repressor	#N/A	#N/A	#N/A	#N/A	#N/A	#N/A	Inhibited	2	transcription factor	Abca1,Apoe,Atp1b1,B2m,Bcl2l2,Bdnf,Btg1,C1qtnf2,Casp4,Cebpb,Col1a2,Col3a1,Col6a1,Cryab,Cxcl10,Cxcl2,Cxcl9,Dbi,Dusp22,Emp1,Fn1,Gap43,Gas1,Gbp2,Glul,Gpx3,Hsd11b1,Ifih1,Igf1,Il18,Il1a,Il6,Isg15,Klf9,Lif,Mapk1,Mbd2,Mcl1,Mknk2,Mpc2,Nampt,Nfkb1,Pdpn,Ppp2ca,Ptgs2,Rhob,Rnf11,Rock1,Selenop,Sema3c,Sema5b,Sgpp1,Thbd,Thbs1,Timp4,Tm2d2,Tnfaip2,Tnfaip6,Ugcg,Ywhag	Actb,Actn1,Angptl4,Bag2,Bcl10,Bin1,Bok,Capn2,Casp9,Cav1,Ccar1,Coro1c,Egr1,Fastkd2,Fkbp4,Fos,Hsd17b12,Hsp90ab1,Ier2,Jun,Maea,Mapk7,Mdm2,Mmp9,Nfkb2,Pck2,Pdgfa,Ppp1ca,Prkar1a,Raf1,Sap30bp,Sgk1,Sh3kbp1,Slc43a1,Spp1,Stat6,Stom,Tnfaip1,Trib3,Ywhaz	0.433333	Col3a1,Fn1,Col1a2,Col6a1,Cxcl2,Gpx3,Apoe,C1qtnf2,Igf1,Il18,Il1a,Isg15,Lif,Nampt,Selenop,Sema3c,Thbs1,B2m,Bdnf,Cxcl10,Cxcl9,Dbi,Il6,Timp4,Tnfaip6,Casp4	Cytokine (Il18, Il1a, Isg15, Nampt) P-value = 0.02844	#N/A
Y	3	F	Y3FSen_vs_Y3FNSen	Brca1	12189	ENSMUSG00000017146	0.00437063	0.999018	0.00843937	0.57735	0.00707	1.77	#N/A	Unknown	-5.54322	Unknown	Unknown	#N/A	#N/A	#N/A	#N/A	#N/A	#N/A	Unknown	2	co-regulator of transcription	Abhd17b,Acyp2,Aff4,Aga,Ahcyl1,Aldh1a3,Amn1,Anapc13,Ankib1,Ar,Arf6,Arhgef12,Arih1,Atp5e,Atp6v1f,Atp8a1,Atraid,B2m,Bmpr2,Btg1,Camsap2,Capns1,Casc4,Ccdc122,Cd55,Cenpb,Chmp3,Chmp4b,Cltb,Cnot6,Col18a1,Creld1,Crem,Ctdp1,Dbi,Depdc5,Dot1l,Fam111a,Fam167a,Fas,Fbxo33,Fth1,Gatad2a,Gclc,Ggh,Glud1,Gpr153,Heg1,Hivep2,Hnrnpa0,Hnrnpul2,Homer1,Hsbp1,Hsd3b7,Ifit3,Kif21a,Klhl21,Lamp1,Larp1b,Lsm14a,Maff,Malat1,Manba…	Aaas,Acad9,Aco2,Actb,Actr1b,Actr3,Adat1,Adss,Aldh16a1,Aldoa,Als2,Anapc4,Anapc5,Ankrd10,Ankrd37,Aprt,Arf1,Arfgap1,Arfip2,Arhgap1,Arpc4,B3galnt2,Bag2,Bub1b,C2cd5,Calr,Capn10,Ccnb2,Cct4,Cct5,Cct6a,Cct7,Cdc20,Cdc37,Cdipt,Cdk5rap1,Cfap43,Chmp1a,Clcn3,Clpb,Clptm1,Copb2,Coro1c,Cpsf1,Cpsf3,Crkl,Ctnnb1,Cyp20a1,Dctn2,Ddb1,Ddx49,Ddx56,Dhodh,Dlst,Dmtf1,Dnpep,Dpagt1,Drg2,Eftud2,Egr1,Eif3b,Eif3l,Eif4ebp1,Emc3,…	0.0887097	Col18a1,Pltp,Fas,Rnase4,S100a13,Serpine2,B2m,Dbi,Ggh,Aga,Tpt1	Other (Pltp, S100a13, B2m, Dbi, Tpt1) P-value = 0.007408	#N/A
Y	3	F	Y3FSen_vs_Y3FNSen	Tcf3	21423	ENSMUSG00000020167	-0.885641	0.103594	3.10672e-05	0	0.00055	0.101	#N/A	Unknown	-0.236433	Unknown	Unknown	#N/A	#N/A	#N/A	#N/A	#N/A	#N/A	Unknown	2	transcription factor	Aff4,Arl4a,Btg1,Cd55,Cebpb,Cerk,Chmp4b,Dennd1b,Ext1,Fbn1,Fbxl3,Fgd2,Fndc3b,Fosl2,Gna13,Gnb1,Grsf1,Hipk3,Hivep2,Hnrnpa0,Homer1,Hs3st1,Hs6st1,Hsd11b1,Ighm,Iqsec1,Klf2,Klf4,Klhl21,Lamp1,Larp1b,Lmo2,Lrrc8b,Lsm14a,Maf,Malat1,Marcks,Mcl1,Mir22hg,Mpc2,Myl12b,Nampt,Neat1,Nr4a3,Ntrk2,Odc1,Pbxip1,Pde8a,Plac8,Ppp1r13b,Ptgs1,Purb,Rap1b,Rhou,Ripor2,Rnf103,Rnf11,Sap30,Sct,Selenop,Sfpq,Slc44a1,Slk,Smad7,Smim14,…	Acta2,Actb,Actg1,Actr3,Ankrd16,Anxa6,Atp5b,Bcat2,C2cd5,Caprin1,Ccnb2,Cct4,Cd82,Cdc20,Cdca3,Chac1,Cip2a,Creld2,Ctnnb1,Dap3,Dnajb1,Egln3,Egr1,Egr2,Eif4ebp1,Eno1,Enpp1,Fdft1,Galk1,Gars,Gne,Gorasp2,Hectd3,Hsp90ab1,Hsp90b1,Hspa4l,Insig1,Ints13,Ivns1abp,Jun,Kcnn4,Kif2c,Kmt2e,Ldha,Lztr1,Mki67,Mrpl45,Msmo1,Ndufa10,P4ha1,P4hb,Pacsin2,Pafah1b3,Pdia4,Pdia6,Pfkp,Pgk1,Pkm,Pms2,Poldip2,Poll,Ppp2r5b,Prkag1,Prka…	0.0759494	Fbn1,Nampt,Sct,Selenop,Thbs1,Tpt1	Hormone (Fbn1, Sct) P-value = 0.006889	#N/A
Y	3	F	Y3FSen_vs_Y3FNSen	Egr1	13653	ENSMUSG00000038418	-0.991384	1.0241e-05	0.000348518	-0.57735	2.92e-06	0.938	#N/A	Possibly inhibited	-0.555556	Unknown	Activator	#N/A	#N/A	#N/A	#N/A	#N/A	#N/A	Possibly inhibited	2	transcription factor	Ace,Ar,Ccl7,Ccl8,Cdkn1c,Chd1,Col1a2,Colgalt1,Colgalt2,Crem,Cxcl2,Cxcl9,Dapk1,Fas,Fgf2,Fn1,Fosl2,Fyn,Gbp2,Gnpnat1,Igdcc4,Klf9,Lbp,Mapk1,Mex3c,Nfkb1,Pf4,Rab20,Rps6ka3,S100a13,Sema3b,Sp100,Sv2c,Tbc1d2b,Tgfbr2,Thbs1,Tpt1,Zbtb20	Abcb1b,Acta2,Actn4,Bcat2,Bcl10,Blzf1,Casp9,Cav1,Cdc20,Clic1,Clu,Cnot2,Dmtf1,Egr1,Egr2,Eif4ebp1,Erc1,Gdf15,Got1,Hbp1,Hk1,Itga5,Ivns1abp,Jun,Kmt2e,Mmp14,Mmp9,Mpp1,Pdgfa,Prkcsh,Ralb,Rgs3,Rictor,Rrad,Sars,Sgcd,Sgk1,Slc39a13,Smyd5,Spp1,Sqle,Taf6,Vars	0.368421	Fn1,Col1a2,Cxcl2,Ccl7,Ccl8,Fas,Fgf2,Lbp,Pf4,S100a13,Thbs1,Ace,Cxcl9,Tpt1	Chemokine (Cxcl2, Ccl7, Ccl8, Pf4, Cxcl9) P-value = 7.2e-05	Chemokine (Cxcl2, Ccl7, Ccl8, Pf4, Cxcl9) P-adjusted = 0.000939
Y	3	F	Y3FSen_vs_Y3FNSen	Nfyb	18045	ENSMUSG00000020248	-0.495812	0.250851	0.0176674	-1.1547	0.0329	#N/A	#N/A	Unknown	-7.497	Potential activator	Potential activator	#N/A	#N/A	#N/A	#N/A	#N/A	#N/A	Unknown	2	transcription factor	Aamdc,Abhd17b,Acyp2,Aida,Alkbh5,Amn1,Arhgap21,Arl4a,Atp1b1,Atp5e,B2m,Bst2,Btg1,Cdkn1c,Chka,Chpt1,Cnot6,Col1a2,Coq10a,Cpd,Creg1,Creld1,Crem,Ctdp1,Ctsl,Dbi,Dcbld2,Dennd4a,Dpp4,Ebpl,Efnb2,Efr3b,Emp3,Ext1,Fam111a,Fam120a,Fas,Fbxo11,Fth1,Fuca1,Fyn,Fzd5,Gan,Gatad2a,Gch1,Gfpt2,Glb1l2,Gls,Gltp,Glud1,Glul,Gns,Gpr153,Grsf1,Gstt1,Hk2,Hnrnpa0,Hnrnpul2,Ier5,Igdcc4,Igf1,Irf2,Izumo4,Klf9,Lgr4,Lrrc8b,Maml1,Man1c…	Aars,Aco2,Acot7,Acss2,Acta2,Actb,Actn1,Actr1a,Actr1b,Add1,Adrm1,Aifm1,Aldh16a1,Anapc5,Ankrd16,Ankrd37,Anxa6,Aprt,Asns,Atp5b,Bcat2,Bcl10,Bivm,Blzf1,Bub3,Calr,Capn10,Cav1,Ccar1,Ccdc14,Ccnb2,Cct6a,Cct7,Cd82,Cdc20,Cdc23,Cdca3,Cenpa,Cfap43,Chac1,Cip2a,Clcn3,Clptm1,Cnn2,Cog2,Cog8,Copb2,Coro1c,Creld2,Crkl,Cs,Ctc1,Ctnnb1,Cyb561a3,Dazap2,Dctn2,Ddx49,Ddx54,Ddx56,Dhcr7,Dhodh,Dhx38,Dlgap5,Dnajb1,Dnm2,Eif3c,E…	0.097561	Nid2,Col1a2,Dpp4,Fas,Igf1,Izumo4,Npc2,B2m,Creg1,Ctsl,Dbi,Slit3	#N/A	#N/A
Y	3	F	Y3FSen_vs_Y3FNSen	E2f1	13555	ENSMUSG00000027490	0.559631	0.799033	0.000417684	-1	0.0175	0.63	#N/A	Unknown	-4.42719	Unknown	Activator	#N/A	#N/A	#N/A	#N/A	#N/A	#N/A	Unknown	2	transcription factor	Ar,Blvrb,Cenpb,Col18a1,Colgalt1,Cryab,Ctsb,Cyb5a,Eya2,Fas,Fbxo33,Fgf2,Fgfr1,Fzd5,Gabarap,Gnpnat1,Gns,Huwe1,Kdm6b,Klf2,Klf9,Kras,Maf,Mcl1,Mgst1,Mmp3,Msi2,Npc2,Nr4a3,Oas3,Picalm,Ppic,Ppp1r13b,Ppp2r5a,Ppp2r5e,Rhoq,Rnase4,S100a10,S100a13,Smarca5,Snx18,Spred1,Tarsl2,Thbs1,Tle1,Tpt1,Ubl3,Ugdh,Vkorc1,Wnk1,Wsb2,Ybx3	Actr1a,Actr1b,Actr3,Adat1,Adrm1,Aifm1,Aldoa,Ap1s1,Bnip3,Bok,Bub1b,Bub3,Calr,Casp9,Cav1,Ccnb2,Cct4,Cdc20,Cdc23,Cdip1,Cdt1,Clic1,Cnot10,Crkl,Ctnnb1,Dctn2,Ddx1,Ddx54,Dhodh,Dlgap5,Egr1,Egr2,Emc3,Flad1,Fos,Gars,Gart,Gga2,Gorasp2,Got1,Gpaa1,Gpatch8,Gpd2,Gps2,Hnrnpa2b1,Hnrnpk,Hsd17b12,Hsp90b1,Igsf9b,Irf2bpl,Kat7,Kctd10,Kif23,Lrrcc1,M6pr,Map1s,Mapk7,Mdm2,Med15,Med16,Mif,Mrpl45,Mta2,Myh9,Nbn,Ncaph2,Nono,N…	0.211538	Col18a1,Ctsb,Mmp3,Fas,Fgf2,Npc2,Rnase4,S100a13,Thbs1,S100a10,Tpt1	Other (Npc2, S100a13, S100a10, Tpt1) P-value = 0.039929	#N/A
Y	3	F	Y3FSen_vs_Y3FNSen	Sp1	20683	ENSMUSG00000001280	0.0714733	0.910013	0.0949087	2.84019	4.99e-09	1.253	#N/A	Activated	5.49153	Activator	Activator	#N/A	#N/A	#N/A	#N/A	#N/A	#N/A	Activated	2	transcription factor	1810013L24Rik,1810037I17Rik,2610507B11Rik,9930021J03Rik,Abca1,Ace,Adamts1,Adcy5,Adra1b,Aff4,Agtr1a,Akap12,Apoe,Ar,Arhgap20,Arhgap21,Arl4a,Atp11a,Atp2a3,Auts2,B4galt5,Bace2,Baiap2l1,BC005537,Bdnf,Bicc1,Blvrb,Bmp7,Bmpr2,Cacna2d1,Casc4,Cd40,Cd55,Cdkn1c,Cebpb,Chd1,Chka,Chpt1,Clstn1,Col1a2,Cpeb2,Crem,Cryab,Csnk2a2,Cxcl10,Dact1,Dchs1,Dnm1,Efemp2,Efna5,Efnb2,Elf1,Entpd2,Fam120a,Fas,Fbxl3,Fbxo11,Fgf2,Fgf…	1700017B05Rik,Abcb1b,Aco2,Acss2,Acta2,Actg1,Adss,Ahr,Arhgap12,Arhgdia,Arhgef1,Arhgef2,Arpc4,Asns,Bag2,Blzf1,Bnip3,Caprin1,Casp9,Cav1,Cdc37,Cdk5rap1,Cnot2,Coro1c,Crip2,Ctnnb1,Dazap2,Ddx54,Dnpep,Dok1,Egr1,Eno1,Erc1,Ewsr1,Ezr,Fads3,Flna,Fos,Fpgt,Gdf15,Gdi1,Gnai2,Gnl1,Gpr108,Hdac6,Hk1,Hsp90ab1,Hspa4l,Hspa5,Hyal2,Idh2,Itgb1,Jun,Klhdc3,Krt19,Loxl3,Lpcat1,Lrrfip1,Mapk7,Mdh2,Mki67,Mlf2,Mmp14,Mmp9,Mpzl1,M…	0.188679	Igfbp4,Fn1,Plat,Timp2,Col1a2,Efemp2,Sparc,Apoe,Bmp7,Cd40,Fas,Fgf2,Igf1,Il1a,Itm2b,Kcp,Lamc1,Lif,Lpl,Ltbp3,Metrnl,Nampt,Olfm1,Penk,Sct,Serpine2,2610507B11Rik,Ace,Adamts1,Bdnf,Cxcl10,Ggh,Loxl4,Procr,Slit3,Tgfbr3,Timp4,Galnt1,Mmp23,Pam	#N/A	#N/A
Y	7	F	Y7FSen_vs_Y7FNSen	Rarb	218772	ENSMUSG00000017491	-2.59558	0.0762989	#N/A	#NUM!	0.00269	2.109	#N/A	Activated	0.301511	Unknown	Activator	#N/A	#N/A	#N/A	#N/A	#N/A	#N/A	Activated	2	transcription factor	Casp4,Gap43,Gbp2,Ifi47,Iigp1,Irgm1	Cdkn1a,Icam1,Id3,Jun,Ptgs2	0.166667	Casp4	#N/A	#N/A
Y	7	F	Y7FSen_vs_Y7FNSen	Smarcb1	20587	ENSMUSG00000000902	-0.628848	0.0824641	#N/A	#NUM!	1.28e-07	3.384	#N/A	Activated	-0.894427	Unknown	Unknown	#N/A	#N/A	#N/A	#N/A	#N/A	#N/A	Activated	2	co-regulator of transcription	Col14a1,Col1a2,Col5a2,Eif2ak2,Il15ra,Neo1,Pck1,Postn	Aurka,Bag3,Ccna2,Cdk1,Cdkn1a,Cenpa,Cenpe,Dhfr,Fos,Gsn,Kif11,Smc4	0.625	Col5a2,Col1a2,Postn,Col14a1,Il15ra	Extracellular matrix constituent (Col5a2, Col1a2, Postn, Col14a1) P-value = 0.000804	Extracellular matrix constituent (Col5a2, Col1a2, Postn, Col14a1) P-adjusted = 0.010455
Y	7	F	Y7FSen_vs_Y7FNSen	Irf1	16362	ENSMUSG00000018899	-0.585711	0.106772	0.136374	#NUM!	6.5e-09	3.23	#N/A	Activated	3.08697	Activator	Activator	#N/A	#N/A	#N/A	#N/A	#N/A	#N/A	Activated	2	transcription factor	Ankrd13a,Cd274,Cmpk2,Cxcl10,Cxcl9,Dtx3l,Eif2ak2,Gbp2,Helz2,Ifi47,Ifih1,Ifit3,Il17ra,Irf7,Isg15,Jak2,Mdk,Parp14,Parp9,Pcdh7,Rsad2,Tap1,Trim56,Xaf1,Zc3hav1,Znfx1	Ankrd37,Cdkn1a,Exo1,Gpatch3,Jun,Lmna,Mccc2,Ptgs2	0.153846	Isg15,Cxcl10,Cxcl9,Mdk	Chemokine (Cxcl10, Cxcl9) P-value = 0.007372	#N/A
Y	7	F	Y7FSen_vs_Y7FNSen	Myc	17869	ENSMUSG00000022346	-0.54864	0.147943	#N/A	#NUM!	3.67e-22	-3.518	#N/A	Inhibited	-2.48759	Activator	Activator	#N/A	#N/A	#N/A	#N/A	#N/A	#N/A	Inhibited	2	transcription factor	Aebp2,App,Asprv1,Cd274,Cdk7,Col14a1,Col1a2,Col3a1,Col5a1,Col5a2,Col6a3,Cxcl10,Fap,Fbn1,Fn1,Fstl1,Gaa,Gbp2,Gclc,Gclm,Glud1,H19,Hivep2,Hsd11b2,Ier5,Irf7,Itgb5,Kdr,Lamp1,Lum,Nfat5,Noct,Oasl2,Pck1,Rock1,Rsad2,Sfrp1,Thbs1	Actb,Adk,Aldoa,Anxa4,Atf4,Aurkb,Cav1,Ccna2,Ccnb1,Ccnb2,Ccng2,Cdc20,Cdk1,Cdkn1a,Cks2,Clu,Crip2,Dbn1,Dek,Dhfr,Ecm1,Eif4a1,Eno1,Fabp5,Gadd45b,Gapdh,Icam1,Id3,Inhba,Jun,Ldha,Lgals1,Lrrn1,Mcm7,Mif,Mki67,Ncam1,Nr4a1,Nr4a2,Oat,Pdha1,Pdlim7,Pfkp,Pgk1,Pkm,Plk1,Pmp22,Pnck,Prep,Psat1,Ptgs2,Ruvbl2,Slc16a3,Slc25a5,Stmn1,Tagln2,Tkt,Tnc,Tpi1,Tpm1,Tspo,Txnip,Zfp36	0.394737	Col3a1,Col5a2,Fn1,Lum,Col1a2,Col5a1,Fbn1,Col14a1,Col6a3,Fap,Fstl1,Thbs1,App,Cxcl10,Sfrp1	Extracellular matrix constituent (Col3a1, Col5a2, Fn1, Lum, Col1a2, Col5a1, Col14a1, Col6a3) P-value = 8.5e-05	Extracellular matrix constituent (Col3a1, Col5a2, Fn1, Lum, Col1a2, Col5a1, Col14a1, Col6a3) P-adjusted = 0.001101
Y	7	F	Y7FSen_vs_Y7FNSen	Zbtb16	235320	ENSMUSG00000066687	-1.44841	0.318817	#N/A	#NUM!	0.0316	2.356	#N/A	Activated	0	Unknown	Unknown	#N/A	#N/A	#N/A	#N/A	#N/A	#N/A	Activated	2	transcription factor	Cd274,Cxcl10,Cxcr6,Eif2ak2,Runx2	Ccna2,Cdkn1a,Id3,Ptgs2,Tsc22d3	0.2	Cxcl10	Chemokine (Cxcl10) P-value = 0.036478	#N/A
Y	7	F	Y7FSen_vs_Y7FNSen	Stat6	20852	ENSMUSG00000002147	-0.848496	0.324672	#N/A	#NUM!	2.81e-07	-2.482	#N/A	Inhibited	3.4125	Repressor	Repressor	#N/A	#N/A	#N/A	#N/A	#N/A	#N/A	Inhibited	2	transcription factor	Acp5,Bst2,Camk1d,Cmpk2,Col1a2,Dhx58,Eif2ak2,Fnip2,Gbp2,Gbp7,Ifih1,Ifit3,Igf1,Igf2r,Iigp1,Irf7,Irgm1,Isg15,Jak2,Kctd12,Lgals3bp,Mmp14,Mmp2,Rnf19b,Rnf213	Actb,Cdkn1a,Gadd45b,Ptgs2,Sqstm1,Zfp36	0.24	Lgals3bp,Mmp2,Col1a2,Igf1,Isg15,Mmp14	#N/A	#N/A
Y	7	F	Y7FSen_vs_Y7FNSen	Hif1a	15251	ENSMUSG00000021109	0.349831	0.331984	#N/A	#NUM!	1.22e-09	-2.914	#N/A	Inhibited	-2.13719	Activator	Activator	#N/A	#N/A	#N/A	#N/A	#N/A	#N/A	Inhibited	2	transcription factor	Cd274,Cdkn1c,Fn1,Igf1,Igf2,Il17ra,Itgb2,Itgb5,Mmp2,Sfrp1,Sulf1,Thbs1	Acta2,Aldoa,Ankrd37,Aurka,Cav1,Ccn1,Cdkn1a,Eno1,Fos,Gadd45b,Gapdh,Jun,Ldha,Lgals1,Mif,Nr4a1,Pdha1,Pgk1,Pkm,Ptgis,Ptgs2,Slc16a3,Socs3,Tmem45a,Tpi1	0.5	Fn1,Mmp2,Igf2,Igf1,Thbs1,Sfrp1	Growth factor (Igf2, Igf1, Thbs1, Sfrp1) P-value = 0.001853	Growth factor (Igf2, Igf1, Thbs1, Sfrp1) P-adjusted = 0.024087
Y	7	F	Y7FSen_vs_Y7FNSen	Nfe2l2	18024	ENSMUSG00000015839	-0.245945	0.42401	0.00874885	0	1.44e-08	-1.37	#N/A	Unknown	0.894427	Unknown	Unknown	#N/A	#N/A	#N/A	#N/A	#N/A	#N/A	Unknown	2	transcription factor	Ace,Acp5,Camk1d,Ccl8,Col14a1,Col1a2,Col3a1,Col5a1,Ctsk,Cxcl10,Eln,Fn1,Gclc,Gclm,Glud1,Gpc6,Grb10,Gstm2,Heca,Ifit3,Igf1,Itgb2,Lama4,Lamc1,Lemd3,Marcks,Noct,Pcdh7,Pi15,Pi4k2a,Pln,Ptx3,Rcan2,Rtp4,Serpind1,Sfrp2,Slmap,Spred1,Sulf1,Tanc2,Tmeff2,Tram2,Tub,Zc3hav1	Adh7,Adk,Aldoa,Atf3,Atf4,Cdc42ep3,Cdkn1a,Cdkn3,Ecm1,Fdft1,Fgf7,Gnai2,Gstm1,Herpud1,Icam1,Ifrd1,Knstrn,Lmna,Msmo1,Oat,Pex2,Phgdh,Pkm,Prep,Psat1,Ptgs2,Rasl11b,Socs3,Sqstm1,Syt5,Tkt,Tnc,Tpi1,Tpm1,Ttc9,Wdr91	0.431818	Col3a1,Fn1,Lama4,Ptx3,Col1a2,Col5a1,Ccl8,Col14a1,Igf1,Lamc1,Sfrp2,Ace,Cxcl10,Eln,Gpc6,Pi15,Ctsk,Serpind1,Tub	Extracellular matrix constituent (Col3a1, Fn1, Lama4, Col1a2, Col5a1, Col14a1, Lamc1, Eln) P-value = 0.000665	Extracellular matrix constituent (Col3a1, Fn1, Lama4, Col1a2, Col5a1, Col14a1, Lamc1, Eln) P-adjusted = 0.008645
Y	7	F	Y7FSen_vs_Y7FNSen	Ahr	11622	ENSMUSG00000019256	1.48532	0.45982	#N/A	#NUM!	7.9e-11	-3.051	#N/A	Inhibited	0.324443	Unknown	Repressor	#N/A	#N/A	#N/A	#N/A	#N/A	#N/A	Inhibited	2	transcription factor	Adamts2,App,B4galt5,Col14a1,Col16a1,Col1a2,Col3a1,Col5a1,Col5a2,Col6a1,Col6a3,Cxcl10,Fn1,Ltbp3,Mmp2,Nid1,Pck1,Pi4k2a,Thbs1,Ugcg	Acta2,Ccna2,Ccnb1,Ccng2,Cdk1,Cdkn1a,Dhfr,Eno1,Fos,Jun,Ldha,Pja1,Pmp22,Ppp1r15a,Ptgs2,Socs3,Tgfbi,Tk1	0.8	Col3a1,Col5a2,Fn1,Mmp2,Col1a2,Col5a1,Col6a1,Nid1,Col14a1,Col16a1,Col6a3,Ltbp3,Thbs1,Adamts2,App,Cxcl10	Extracellular matrix constituent (Col3a1, Col5a2, Fn1, Col1a2, Col5a1, Col6a1, Col14a1, Col16a1, Col6a3) P-value = 1.6e-05	Extracellular matrix constituent (Col3a1, Col5a2, Fn1, Col1a2, Col5a1, Col6a1, Col14a1, Col16a1, Col6a3) P-adjusted = 0.000211
Y	7	F	Y7FSen_vs_Y7FNSen	E2f1	13555	ENSMUSG00000027490	1.32493	0.50008	0.169656	-2.64575	1.01e-09	-0.552	#N/A	Inhibited	-4.71405	Activator	Activator	#N/A	#N/A	#N/A	#N/A	#N/A	#N/A	Inhibited	2	transcription factor	Eif2ak2,Fam120c,Fgf2,Gns,H19,Hsd11b2,Hspbap1,Igf2,Kdr,Ppic,Pum2,Spred1,Tap1,Thbs1,Trim28,Vkorc1	Adk,Aldoa,Anxa4,Arap1,Atad2,Aurka,Aurkb,Bok,Cav1,Ccna2,Ccnb1,Ccnb2,Cdc20,Cdk1,Cdkn1a,Cenpm,Clic1,Ddx1,Dek,Dhfr,Ect2,Exo1,Fbxo5,Fos,Gps2,Herpud1,Hmgb2,Hnrnpk,Hnrnpm,Icam1,Id3,Mcm7,Mif,Ncaph2,Oip5,Pclaf,Pdha1,Pex2,Pja1,Ppp2r1a,Prim2,Prps1,Psat1,Racgap1,Rrm1,Smc4,Smyd5,Spc24,Ssrp1,Stmn1,Tk1,Top2a,Tuba1b,Tubb6,Ywhae,Zfp36	0.1875	Igf2,Fgf2,Thbs1	Growth factor (Igf2, Fgf2, Thbs1) P-value = 0.001361	Growth factor (Igf2, Fgf2, Thbs1) P-adjusted = 0.017696
Y	7	F	Y7FSen_vs_Y7FNSen	Ncoa3	17979	ENSMUSG00000027678	-0.657098	0.507674	#N/A	#NUM!	1.07e-05	-2.205	#N/A	Inhibited	-1.94145	Unknown	Unknown	#N/A	#N/A	#N/A	#N/A	#N/A	#N/A	Inhibited	2	co-regulator of transcription	Fgf2,Igf1,Kdr	Ccn1,Ccna2,Ccnb1,Cdkn1a,Ldha,Mcm7,Pgk1,Ptgs2,Slc16a3,Tkt	0.666667	Fgf2,Igf1	Growth factor (Fgf2, Igf1) P-value = 0.012408	#N/A
Y	7	F	Y7FSen_vs_Y7FNSen	Mybl2	17865	ENSMUSG00000017861	-1.88541	0.578087	#N/A	#NUM!	8.36e-08	-3.1	#N/A	Inhibited	-2.88675	Activator	Activator	#N/A	#N/A	#N/A	#N/A	#N/A	#N/A	Inhibited	2	transcription factor	Eln	Aurka,Ccna2,Ccnb1,Ccnb2,Ccng2,Cdk1,Cenpe,Clu,Iqgap1,Plk1,Top2a	1	Eln	#N/A	#N/A
Y	7	F	Y7FSen_vs_Y7FNSen	Nfic	18029	ENSMUSG00000055053	-0.376133	0.594759	0.0260102	-1	0.000288	#N/A	#N/A	Unknown	-1.1767	Unknown	Unknown	#N/A	#N/A	#N/A	#N/A	#N/A	#N/A	Unknown	2	transcription factor	Adam12,Cdk7,Cdon,Fuca2,Hivep2,Htra1,Lamp1,Slc44a1,Spred1,Znfx1	Aldoa,Atad2,Ccnb1,Cdkn1a,Cfl1,Fos,Gadd45b,Gapdh,Icam1,Jun,Kmt2e,Ldha,Pkm,Skil,Slc25a5,Upp1	0.2	Fuca2,Htra1	#N/A	#N/A
Y	7	F	Y7FSen_vs_Y7FNSen	Sin3a	20466	ENSMUSG00000042557	-0.55612	0.629217	0.0186808	#NUM!	0.00667	1	#N/A	Unknown	-5.90839	Unknown	Unknown	#N/A	#N/A	#N/A	#N/A	#N/A	#N/A	Unknown	2	co-regulator of transcription	Acp5,Bfar,Cdk7,Col1a2,Ctsk,Gns,Hspbap1,Lamp1,Mrpl30	Aldoa,Anapc5,Ankrd37,Arrdc3,Atad2,Aurka,Aurkb,Ccna2,Ccnb1,Ccnb2,Ccng2,Cdc20,Cdk1,Cenpe,Cenpq,Cenpw,Cfl1,Cks2,Cmss1,Cyb5d2,Eif4a1,Esco2,Exo1,Fam83d,Fbxo5,Gadd45b,Gapdh,Gpatch3,Herpud1,Hmgb1,Hmgb2,Hnrnpk,Junb,Kif11,Kif20a,Kmt2e,Kpna1,Ldha,Lrrc57,Lrrc59,Mcm7,Mis18bp1,Mthfd2,Nars,Parp2,Phip,Pkm,Plk1,Por,Ptgs2,Slc25a38,Smc4,Tacc3,Trip13,Tuba1b,Txnip,Ywhae	0.222222	Col1a2,Ctsk	#N/A	#N/A
Y	7	F	Y7FSen_vs_Y7FNSen	Irf3	54131	ENSMUSG00000003184	-0.49552	0.641689	#N/A	#NUM!	4.38e-17	4.852	#N/A	Activated	3.65655	Activator	Activator	#N/A	#N/A	#N/A	#N/A	#N/A	#N/A	Activated	2	transcription factor	B4galt5,Bst2,Cd274,Cmpk2,Cxcl10,Cxcl9,Dhx58,Eif2ak2,Fn1,Fst,Helz2,Ifi47,Ifih1,Ifit3,Irf7,Irgm1,Isg15,Mfap2,Oasl2,Parp14,Rsad2,Tap1,Zc3hav1	Anxa4,Junb,Lcn2,Sorl1	0.217391	Fn1,Isg15,Cxcl10,Cxcl9,Fst	Chemokine (Cxcl10, Cxcl9) P-value = 0.012009	#N/A
Y	7	F	Y7FSen_vs_Y7FNSen	Klf4	16600	ENSMUSG00000003032	0.296998	0.684767	0.0117196	-0.57735	0.0325	0.898	#N/A	Unknown	-4.2135	Unknown	Activator	#N/A	#N/A	#N/A	#N/A	#N/A	#N/A	Unknown	2	transcription factor	Acp5,Ankrd13a,Asprv1,B4galt5,Camk1d,Cdkn1c,Fn1,Ier5,Igf2,Kdr,Oasl2,Ptch2,Rap2a,Sfrp1,Slc44a1,Thbs1,Trim28	Acta2,Actb,Adrb2,Ankrd37,Ap1m1,Atf3,Atf4,Ccnb1,Cd82,Cdkn1a,Cenpe,Cenpq,Cfl1,Coro1c,Crabp1,Csrp1,Ect2,Eif4a1,Eno1,Fabp5,Fos,Gapdh,Id3,Ifrd1,Inhba,Junb,Mif,Mis18bp1,Msx1,Pfkp,Pkm,Plec,Pmp22,Prep,Ptma,Six1,Socs3,Stmn1,Tagln2,Tmem209,Tnc,Tnfaip1,Tpm4,Trim35,Trip13,Tspo,Tuba1b,Tubb4b,Txnip,Ywhaq,Zfp36,Zfp41	0.235294	Fn1,Igf2,Thbs1,Sfrp1	Growth factor (Igf2, Thbs1, Sfrp1) P-value = 0.005001	#N/A
Y	7	F	Y7FSen_vs_Y7FNSen	Lmo2	16909	ENSMUSG00000032698	0.298569	0.7248	#N/A	#NUM!	2.23e-05	-2.2	#N/A	Inhibited	0.784465	Unknown	Unknown	#N/A	#N/A	#N/A	#N/A	#N/A	#N/A	Inhibited	2	co-regulator of transcription	Abl2,Apobec1,Casp4,Dhx58,Dlk1,Efemp2,Epb42,Grb10,Ifih1,Igf2r,Iigp1,Mdk,Oasl2,Spred1,Tap1	Actb,Cdkn1a,Golm1,Gsn,Klf11,Lgals1,Sertad1,Sqstm1,Trim35,Tspo,Txnip	0.2	Efemp2,Mdk,Casp4	#N/A	#N/A
Y	7	F	Y7FSen_vs_Y7FNSen	Runx3	12399	ENSMUSG00000070691	2.46702	#N/A	#N/A	#NUM!	4.32e-05	-2.589	#N/A	Inhibited	2.67261	Repressor	Repressor	#N/A	#N/A	#N/A	#N/A	#N/A	#N/A	Inhibited	2	transcription factor	Fbn1,Fgf2,Fstl1,Gnaq,Itgb5,Mmp2,Pcdh7,Pxdn,Sgpp1,Spred1,Svep1,Ugcg	Ccn1,Cdkn1a	0.5	Mmp2,Pxdn,Fbn1,Fgf2,Fstl1,Svep1	#N/A	#N/A
Y	7	F	Y7FSen_vs_Y7FNSen	Tbx2	21385	ENSMUSG00000000093	1.16466	0.785051	#N/A	#NUM!	5.63e-07	-2.35	#N/A	Inhibited	-3.74166	Activator	Activator	#N/A	#N/A	#N/A	#N/A	#N/A	#N/A	Inhibited	2	transcription factor	#N/A	Atf3,Aurka,Aurkb,Ccna2,Ccnb1,Cdk1,Cdkn1a,Mcm7,Mxd3,Ncapg2,Plk1,Prc1,Prim2,Smc2	#NUM!	#N/A	#N/A	#N/A
Y	7	F	Y7FSen_vs_Y7FNSen	Med1	19014	ENSMUSG00000018160	-0.28462	0.813325	#N/A	#NUM!	0.0116	-2.335	#N/A	Inhibited	-2.3094	Activator	Activator	#N/A	#N/A	#N/A	#N/A	#N/A	#N/A	Inhibited	2	co-regulator of transcription	Igf1,Thbs1	Anapc5,Ankrd37,Aurka,Aurkb,Ccnb1,Cdc20,Cdk1,Cdkn1a,Cenpa,Plk1	1	Igf1,Thbs1	Growth factor (Igf1, Thbs1) P-value = 0.012408	#N/A
Y	7	F	Y7FSen_vs_Y7FNSen	Mitf	17342	ENSMUSG00000035158	0.294569	0.840126	#N/A	#NUM!	0.000576	-2.912	#N/A	Inhibited	-2.06474	Activator	Activator	MITF(bHLH)/MastCells-MITF-ChIP-Seq(GSE48085)/Homer	120	0	10.9545	Activated	FALSE	Contradictory	2	transcription factor	Acp5,Ctsk,Fn1,Mmp14,Sema3c	Aurkb,Ccnb1,Ccng2,Cdkn1a,Cenpm,Ect2,Fos,Ivns1abp,Kif20a,Plk1,Spc24,Tacc3,Txnip,Upp1	0.8	Fn1,Sema3c,Mmp14,Ctsk	#N/A	#N/A
Y	7	F	Y7FSen_vs_Y7FNSen	Ppargc1a	19017	ENSMUSG00000029167	-2.62084	#N/A	#N/A	#NUM!	9.91e-07	-2.847	#N/A	Inhibited	1.82574	Unknown	Repressor	#N/A	#N/A	#N/A	#N/A	#N/A	#N/A	Inhibited	2	co-regulator of transcription	Adamts2,Col1a2,Col6a2,Col6a3,Cpxm1,Cxcl10,Egfl6,Fndc5,Gpc6,Lama4,Lamb1,Lum,Mmp19,Mmp2,Pck1,Postn,Prdx5,Runx2,Sema3c,Svep1	Cdkn1a,Comp,Cxcl14,Gdf15,Inhba,Ldha,Msmo1,Pdha1,Ptgs2,Socs3	0.85	Lama4,Lamb1,Lum,Mmp2,Col1a2,Col6a2,Postn,Col6a3,Egfl6,Sema3c,Adamts2,Cpxm1,Cxcl10,Fndc5,Gpc6,Mmp19,Svep1	Extracellular matrix constituent (Lama4, Lamb1, Lum, Col1a2, Col6a2, Postn, Col6a3) P-value = 0.001747	Extracellular matrix constituent (Lama4, Lamb1, Lum, Col1a2, Col6a2, Postn, Col6a3) P-adjusted = 0.022709
Y	7	F	Y7FSen_vs_Y7FNSen	Ar	11835	ENSMUSG00000046532	-0.333902	0.891263	#N/A	#NUM!	0.0263	-2.108	#N/A	Inhibited	-1.63299	Unknown	Activator	#N/A	#N/A	#N/A	#N/A	#N/A	#N/A	Inhibited	2	transcription factor	Cdkn1c,Col3a1,Igf1,Igf2,Marcks,Pln,Pltp,Thbs1	Atad2,Cav1,Cav2,Ccna2,Cdkn1a,Cenpe,Des,Fabp5,Fgf7,Gdf15,Gsn,Gstm1,Msmo1,Mthfd2,Plk1,Tmem176a	0.625	Col3a1,Igf2,Pltp,Igf1,Thbs1	Growth factor (Igf2, Igf1, Thbs1) P-value = 0.01149	#N/A
Y	7	F	Y7FSen_vs_Y7FNSen	Trps1	83925	ENSMUSG00000038679	-0.168314	0.897904	#N/A	#NUM!	1.25e-06	2.538	#N/A	Activated	-1.26491	Unknown	Unknown	#N/A	#N/A	#N/A	#N/A	#N/A	#N/A	Activated	2	transcription factor	Fn1,Mmp2,Runx2	Aurkb,Ccna2,Ccnb2,Cdc20,Cdk1,Kif11,Top2a	0.666667	Fn1,Mmp2	#N/A	#N/A
Y	7	F	Y7FSen_vs_Y7FNSen	Nfya	18044	ENSMUSG00000023994	-0.274341	0.903936	0.0247167	-1.41421	5.76e-10	-1.811	#N/A	Unknown	-6.18147	Potential activator	Activator	#N/A	#N/A	#N/A	#N/A	#N/A	#N/A	Unknown	2	transcription factor	Bfar,Col1a2,Col5a3,Cttnbp2nl,Hnrnpa0,Hs2st1,Ier5,Igf1,Lemd3,Lmtk2,Lrrc8b,Mex3c,Mrpl47,Mturn,Ndufaf2,Nphp4,Pck1,Pi4k2a,Pip5k1a,Prdx5,Rap2a,Sidt2,Ypel1,Zranb3	Actb,Anapc5,Anp32e,Arrdc3,Atad2,Atf4,Atp5b,Aurka,Aurkb,B9d2,Ccna2,Ccnb1,Ccnb2,Ccng2,Cdc20,Cdk1,Cdk2ap2,Cdkn1a,Cdkn3,Cenpa,Cenpi,Cenpm,Cenpq,Cks2,Ctnnbl1,Depdc1b,Eif2b2,Eif4a1,Eno1,Esco2,Fam83d,Fbxo5,Fdft1,Gadd45b,Gnai2,Haus7,Herpud1,Hmgb1,Hmgb2,Hnrnpk,Icam1,Idi1,Ivns1abp,Jun,Junb,Kif20a,Klf11,Kmt2e,Lgals1,Mccc2,Mcm7,Mis18bp1,Msmo1,Msx1,Mthfd2,Mxd3,Nars,Nr4a2,Nup37,Nup62cl,Oard1,Oat,Oip5,Pdha1,Pex…	0.125	Col1a2,Igf1,Col5a3	Extracellular matrix constituent (Col1a2, Col5a3) P-value = 0.037553	#N/A
Y	7	F	Y7FSen_vs_Y7FNSen	Nkx2-3	18089	ENSMUSG00000044220	2.21736	#N/A	#N/A	#NUM!	3.26e-11	-3.663	#N/A	Inhibited	1.13389	Unknown	Unknown	#N/A	#N/A	#N/A	#N/A	#N/A	#N/A	Inhibited	2	transcription factor	Aoc3,Cmpk2,Dhx58,Eif2ak2,Fgf2,Gbp2,Helz2,Hnrnpa0,Parp14,Parp9,Postn,Rnf213,Rtp4,Tap1,Xaf1,Zc3hav1,Znfx1	Acta2,Ankrd37,Ccnb2,Cdkn1a,Cdkn3,Cenpw,Gdf15,Papss2,Phgdh,Psat1,Ptgs2	0.176471	Postn,Aoc3,Fgf2	#N/A	#N/A
Y	7	F	Y7FSen_vs_Y7FNSen	Creb1	12912	ENSMUSG00000025958	-0.157223	0.927393	0.132912	-1.41421	1.96e-10	-2.799	#N/A	Inhibited	-4.93036	Activator	Activator	#N/A	#N/A	#N/A	#N/A	#N/A	#N/A	Inhibited	2	transcription factor	Camk1d,Cttnbp2nl,Dnajc13,Fam91a1,Fn1,Gaa,Gan,Gap43,Gda,Heca,Igsf10,Irf7,Lemd3,Lmtk2,Map2k1,Mrpl47,Neo1,Nrep,Pck1,Pi4k2a,Rab21,Rap2a,Sidt2,Ssc5d,Tap1,Tmeff2,Ypel1,Znfx1	Actb,Anp32e,Arap1,Arfgap1,Atad2,Atf3,Atf4,Atp5b,Aurka,Bag3,Ccn1,Ccna2,Ccnb1,Ccnb2,Cdk2ap2,Cdkn1a,Cenpe,Chmp7,Cmss1,Crym,Dusp14,Ecm1,Edil3,Eif2b2,Eif4a1,Exo1,Fdft1,Fos,Gadd45b,Gapdh,Gem,Gpr84,Gps2,Herpud1,Hmgb1,Hsd11b1,Idi1,Ifrd1,Inhba,Jun,Junb,Lcn2,Ldha,Lrrc59,Lss,Mcm7,Mki67,Mlf2,Msmo1,Ncaph2,Nr4a1,Nr4a2,Oat,Pja1,Plec,Ppp1r11,Ppp1r15a,Ptgs2,Puf60,Relt,Rps6kb2,Rrm1,Sertad1,Skil,Smc4,Snrpa,Socs3,Sq…	0.107143	Fn1,Igsf10,Ssc5d	Extracellular matrix constituent (Fn1, Ssc5d) P-value = 0.037553	#N/A
Y	7	F	Y7FSen_vs_Y7FNSen	Spdef	30051	ENSMUSG00000024215	0.997223	0.931737	#N/A	#NUM!	2.5e-06	-2.172	#N/A	Inhibited	0.57735	Unknown	Repressor	#N/A	#N/A	#N/A	#N/A	#N/A	#N/A	Inhibited	2	transcription factor	Col16a1,Col5a1,Col5a2,Col6a1,Col6a2,Col6a3,Lamc1	Cdkn1a,Cyfip1,Sqstm1,Stmn1,Tnc	1	Col5a2,Col5a1,Col6a1,Col6a2,Col16a1,Col6a3,Lamc1	Extracellular matrix constituent (Col5a2, Col5a1, Col6a1, Col6a2, Col16a1, Col6a3, Lamc1) P-value = 0	Extracellular matrix constituent (Col5a2, Col5a1, Col6a1, Col6a2, Col16a1, Col6a3, Lamc1) P-adjusted = 3e-06
Y	7	F	Y7FSen_vs_Y7FNSen	Nr1h4	20186	ENSMUSG00000047638	0.601635	0.933375	#N/A	#NUM!	4.58e-05	2.341	#N/A	Activated	-1.21268	Unknown	Unknown	#N/A	#N/A	#N/A	#N/A	#N/A	#N/A	Activated	2	transcription factor	Atp8b1,Gclm,Mmp2,Nfat5,Pck1,Pltp	Acta2,Adrb2,Crabp1,Fabp5,Lcn2,Ldha,Ptgs2,Sqstm1,Tk1,Tpi1,Txnip	0.333333	Mmp2,Pltp	#N/A	#N/A
Y	7	F	Y7FSen_vs_Y7FNSen	Trim24	21848	ENSMUSG00000029833	0.205998	0.935808	#N/A	#NUM!	2.8e-16	-3.801	#N/A	Inhibited	2.98481	Repressor	Repressor	#N/A	#N/A	#N/A	#N/A	#N/A	#N/A	Inhibited	2	co-regulator of transcription	Agrn,Bst2,Cmpk2,Cxcl10,Dhx58,Fbn1,Gbp2,Ifi47,Ifih1,Ifit3,Iigp1,Irf7,Irgm1,Isg15,Jak2,Lgals3bp,Rtp4,Tap1	Csrp1,Pclaf,Plec,Tgfbi	0.277778	Lgals3bp,Fbn1,Agrn,Isg15,Cxcl10	#N/A	#N/A
Y	7	F	Y7FSen_vs_Y7FNSen	Hnf1b	21410	ENSMUSG00000020679	1.76007	#N/A	#N/A	#NUM!	1.25e-05	-2.36	#N/A	Inhibited	0.774597	Unknown	Unknown	#N/A	#N/A	#N/A	#N/A	#N/A	#N/A	Inhibited	2	transcription factor	Col5a1,Col5a2,Fn1,Lamb1,Lum,Mmp2,Pde4c,Sema3c,Sulf1	Anxa4,Cdk1,Id3,Pmp22,Ptgis,Upp1	0.777778	Col5a2,Fn1,Lamb1,Lum,Mmp2,Col5a1,Sema3c	Extracellular matrix constituent (Col5a2, Fn1, Lamb1, Lum, Col5a1) P-value = 0.000344	Extracellular matrix constituent (Col5a2, Fn1, Lamb1, Lum, Col5a1) P-adjusted = 0.004469
Y	7	F	Y7FSen_vs_Y7FNSen	Stat1	20846	ENSMUSG00000026104	-0.197854	0.939855	#N/A	#NUM!	6.45e-15	2.898	#N/A	Activated	3.45238	Activator	Activator	#N/A	#N/A	#N/A	#N/A	#N/A	#N/A	Activated	2	transcription factor	Casp4,Ccl8,Cd274,Cmpk2,Cxcl10,Cxcl9,Eif2ak2,Fgf2,Gbp2,Htra1,Ifi30,Ifi47,Ifih1,Ifit3,Igf1,Iigp1,Il15ra,Irf7,Irgm1,Isg15,Jak2,Kctd12,Oasl2,Parp9,Rnf213,Rsad2,Rtp4,Tap1,Xaf1	Cdkn1a,Fgf7,Fos,Icam1,Jun,Lcn2,Ptgs2,Socs3	0.310345	Htra1,Ccl8,Fgf2,Igf1,Isg15,Cxcl10,Cxcl9,Il15ra,Casp4	Chemokine (Ccl8, Cxcl10, Cxcl9) P-value = 0.003169	Chemokine (Ccl8, Cxcl10, Cxcl9) P-adjusted = 0.041194
Y	7	F	Y7FSen_vs_Y7FNSen	Kdm5b	75605	ENSMUSG00000042207	0.111136	0.944029	#N/A	#NUM!	0.000248	2.51	#N/A	Activated	-2.13809	Repressor	Repressor	#N/A	#N/A	#N/A	#N/A	#N/A	#N/A	Activated	2	co-regulator of transcription	Fst,Isg15,Lgals3bp	Aurka,Cav1,Ccnb1,Cdk1,Ect2,Fabp5,Fbxo5,Ivns1abp,Oip5,Prps1,Top2a	1	Lgals3bp,Isg15,Fst	#N/A	#N/A
Y	7	F	Y7FSen_vs_Y7FNSen	Esr2	13983	ENSMUSG00000021055	-1.18664	#N/A	#N/A	#NUM!	1.68e-15	-2.833	#N/A	Inhibited	-0.508001	Unknown	Unknown	#N/A	#N/A	#N/A	#N/A	#N/A	#N/A	Inhibited	2	transcription factor	Bst2,Cemip2,Col16a1,Col1a2,Col5a3,Cthrc1,Efemp2,Fbn1,Fgf2,Fmr1,Fn1,Fst,Fstl1,Gbp2,Gclc,Ifih1,Ifit3,Igf1,Irf7,Lgals3bp,Mdk,Mmp14,Mmp2,Parp14,Postn,Ptx3,Rock1,Rsad2,Runx2	Adh7,Anxa4,Atad2,Atf3,Aurka,Cav1,Ccn1,Ccna2,Cdkn1a,Clu,Comp,Dek,Enpp2,Fos,Gadd45b,Junb,Lmna,Mcm7,Mki67,Mthfd2,Plec,Plk1,Psat1,Ptgis,Ptgs2,Smc2,Socs3,Stmn1,Tacc3,Tenm4,Tk1,Trip13,Tspo	0.586207	Cthrc1,Fn1,Lgals3bp,Mmp2,Ptx3,Col1a2,Efemp2,Fbn1,Postn,Col16a1,Fgf2,Fstl1,Igf1,Fst,Mdk,Mmp14,Col5a3	Extracellular matrix constituent (Fn1, Col1a2, Efemp2, Postn, Col16a1, Col5a3) P-value = 0.009265	#N/A
Y	7	F	Y7FSen_vs_Y7FNSen	Pprc1	226169	ENSMUSG00000055491	-0.167485	0.954059	#N/A	#NUM!	0.0179	-2.2	#N/A	Inhibited	-2.23607	Activator	Activator	#N/A	#N/A	#N/A	#N/A	#N/A	#N/A	Inhibited	2	co-regulator of transcription	#N/A	Atf4,Esm1,Gdf15,Lcn2,Ptgs2	#NUM!	#N/A	#N/A	#N/A
Y	7	F	Y7FSen_vs_Y7FNSen	Sirt1	93759	ENSMUSG00000020063	0.105823	0.959536	#N/A	#NUM!	1.09e-11	-2.939	#N/A	Inhibited	2.46598	Repressor	Repressor	#N/A	#N/A	#N/A	#N/A	#N/A	#N/A	Inhibited	2	co-regulator of transcription	Cmpk2,Dhx58,Fn1,Helz2,Ifi47,Ifit3,Igf1,Iigp1,Irf7,Irgm1,Lama4,Lamb1,Lgals3bp,Lmtk2,Mmp2,Oasl2,Parp14,Pck1,Rnf213,Rock1,Rsad2,Rtp4,Runx2,Sfrp2,Slc7a10,Tap1	Actb,Anxa4,Aurkb,Cav1,Ccnb2,Ccng2,Cdkn1a,Fgf7,Gstm1,Icam1,Socs3	0.269231	Fn1,Lama4,Lamb1,Lgals3bp,Mmp2,Igf1,Sfrp2	Extracellular matrix constituent (Fn1, Lama4, Lamb1) P-value = 0.038235	#N/A
Y	7	F	Y7FSen_vs_Y7FNSen	Myocd	214384	ENSMUSG00000020542	-0.936544	#N/A	#N/A	#NUM!	0.00133	-2.244	#N/A	Inhibited	-0.333333	Unknown	Unknown	#N/A	#N/A	#N/A	#N/A	#N/A	#N/A	Inhibited	2	co-regulator of transcription	Col1a2,Col3a1,Fap,Fn1	Acta2,Atf4,Cdkn1a,Des,Fos	1	Col3a1,Fn1,Col1a2,Fap	Extracellular matrix constituent (Col3a1, Fn1, Col1a2) P-value = 0.005691	#N/A
Y	7	F	Y7FSen_vs_Y7FNSen	Esrra	26379	ENSMUSG00000024955	0.294655	0.974336	#N/A	#NUM!	0.00158	-2.723	#N/A	Inhibited	-2.49615	Activator	Activator	#N/A	#N/A	#N/A	#N/A	#N/A	#N/A	Inhibited	2	transcription factor	Pln,Runx2	Dek,Eno1,Gapdh,Idi1,Krt23,Ldha,Msx1,Pdp1,Pkm,Top2a,Tpi1	0	#N/A	#N/A	#N/A
Y	7	F	Y7FSen_vs_Y7FNSen	Vdr	22337	ENSMUSG00000022479	0.296526	0.97989	#N/A	#NUM!	0.000508	-2.214	#N/A	Inhibited	-2.9824	Activator	Activator	#N/A	#N/A	#N/A	#N/A	#N/A	#N/A	Inhibited	2	transcription factor	Ace,Cxcl10,Isg15	Acta2,Ccnb1,Cdc20,Cdkn1a,Cenpa,Gnai2,Icam1,Iqgap1,Jun,Kif11,Lgals1,Prc1,Ptgs2,Socs3,Tk1,Txnip	1	Isg15,Ace,Cxcl10	#N/A	#N/A
Y	7	F	Y7FSen_vs_Y7FNSen	Nfatc3	18021	ENSMUSG00000031902	0.0319188	0.98797	#N/A	#NUM!	0.00609	-2.366	#N/A	Inhibited	-1.13389	Unknown	Unknown	#N/A	#N/A	#N/A	#N/A	#N/A	#N/A	Inhibited	2	transcription factor	Cdkn1c,Gap43	Acta2,Atf3,Fos,Jun,Ptgs2	0	#N/A	#N/A	#N/A
Y	7	F	Y7FSen_vs_Y7FNSen	Tcf3	21423	ENSMUSG00000020167	0.0661598	0.98797	0.0286233	-1	2.22e-08	1.855	#N/A	Unknown	-4.30265	Unknown	Unknown	#N/A	#N/A	#N/A	#N/A	#N/A	#N/A	Unknown	2	transcription factor	B3galt4,Cd63,Cmpk2,Cxcr6,Epb42,Fbn1,Hivep2,Hnrnpa0,Jak2,Lamp1,Lrrc8b,Marcks,Nfat5,Prdx5,Ptpru,Scrn1,Slc44a1,Thbs1,Ugcg,Usp7	Acta2,Actb,Atf3,Atf4,Atp5b,Aurka,Ccna2,Ccnb1,Ccnb2,Cd82,Cdc20,Cdc42ep3,Cdk1,Cdkn1a,Cdkn3,Cip2a,Cks2,Ect2,Eno1,Enpp1,Ero1l,Esco2,Fdft1,Gadd45b,Gsn,Hmgb2,Hsd11b1,Id3,Ivns1abp,Jun,Junb,Kif11,Kmt2e,Ldha,Lgals1,Mki67,Msmo1,Mxd3,Nr4a2,Pafah1b3,Pdp1,Pfkp,Pgk1,Pkm,Prc1,Racgap1,Rps6kb2,Sertad1,Socs3,Spc24,Sqstm1,Stmn1,Tagln2,Top2a,Ttc9,Tuba1b,Tubb4b,Tubb6	0.15	Fbn1,Thbs1,Cd63	#N/A	#N/A
Y	7	F	Y7FSen_vs_Y7FNSen	Irf5	27056	ENSMUSG00000029771	0.0677932	0.993074	#N/A	#NUM!	3.08e-10	2.492	#N/A	Activated	1.60357	Unknown	Activator	#N/A	#N/A	#N/A	#N/A	#N/A	#N/A	Activated	2	transcription factor	Cmpk2,Col3a1,Cxcl10,Dhx58,Ifih1,Ifit3,Irf7,Isg15,Oasl2,Rsad2	Cdkn1a,Dapk2,Ptgs2,Ywhae	0.3	Col3a1,Isg15,Cxcl10	#N/A	#N/A
Y	7	F	Y7FSen_vs_Y7FNSen	Nfyb	18045	ENSMUSG00000020248	0.00536752	0.997578	0.0736903	-2.12132	1.12e-05	#N/A	#N/A	Inhibited	-7.56086	Activator	Activator	#N/A	#N/A	#N/A	#N/A	#N/A	#N/A	Inhibited	2	transcription factor	Bfar,Bst2,Cd320,Cdkn1c,Col1a2,Col5a3,Cttnbp2nl,Gan,Glud1,Gns,Hnrnpa0,Hs2st1,Ier5,Igdcc4,Igf1,Kbtbd8,Lemd3,Lmtk2,Lrrc8b,Map2k1,Mex3c,Mrpl47,Mturn,Ndufaf2,Nphp4,Pck1,Pi4k2a,Pip5k1a,Prdx5,Rap2a,Runx2,Sidt2,Vkorc1,Ypel1,Zranb3	Acot7,Acta2,Actb,Adk,Adrb2,Anapc5,Ankrd37,Anp32e,Arrdc3,Atad2,Atf4,Atp5b,Aurka,Aurkb,B9d2,Cav1,Ccdc14,Ccna2,Ccnb1,Ccnb2,Ccng2,Cd82,Cdc20,Cdk1,Cdk2ap2,Cdkn3,Cenpa,Cenpe,Cenpi,Cenpm,Cenpq,Cfl1,Cip2a,Cks2,Cnn2,Coro1c,Crispld2,Ctnnbl1,Dek,Depdc1b,Eif2b2,Eif4a1,Eno1,Enpp2,Esco2,Exosc2,Fam83d,Fbxo5,Fdft1,Gadd45b,Gapdh,Gfpt2,Gnai2,Haus7,Herpud1,Hmgb1,Hmgb2,Hnrnpk,Hnrnpm,Idi1,Iqgap1,Ivns1abp,Jun,Junb,Kat…	0.0857143	Col1a2,Igf1,Col5a3	Extracellular matrix constituent (Col1a2, Col5a3) P-value = 0.037553	#N/A
Y	7	F	Y7FSen_vs_Y7FNSen	Hand2	15111	ENSMUSG00000038193	-0.0254903	0.997631	#N/A	#NUM!	0.000309	-2.213	#N/A	Inhibited	0.707107	Unknown	Unknown	#N/A	#N/A	#N/A	#N/A	#N/A	#N/A	Inhibited	2	transcription factor	Ccl8,Col1a2,Col3a1,Cxcr6,Fap	Des,Msx1,Ptgs2	0.8	Col3a1,Col1a2,Ccl8,Fap	#N/A	#N/A
Y	7	F	Y7FSen_vs_Y7FNSen	Smad7	17131	ENSMUSG00000025880	0.00294056	0.999266	#N/A	#NUM!	4.26e-06	-2.241	#N/A	Inhibited	0.5	Unknown	Unknown	#N/A	#N/A	#N/A	#N/A	#N/A	#N/A	Inhibited	2	transcription factor	Adamts2,Col1a2,Col3a1,Col6a1,Col6a3,Cxcl10,Fn1,Fst,Ltbp3	Acta2,Ccna2,Ccnb1,Cdk1,Cdkn1a,Id3,Tgfbi	1	Col3a1,Fn1,Col1a2,Col6a1,Col6a3,Ltbp3,Adamts2,Cxcl10,Fst	Extracellular matrix constituent (Col3a1, Fn1, Col1a2, Col6a1, Col6a3) P-value = 0.001699	Extracellular matrix constituent (Col3a1, Fn1, Col1a2, Col6a1, Col6a3) P-adjusted = 0.022088
Y	7	F	Y7FSen_vs_Y7FNSen	Hoxc8	15426	ENSMUSG00000001657	-0.000827001	0.999453	#N/A	#NUM!	0.00497	-2.236	#N/A	Inhibited	0.447214	Unknown	Unknown	#N/A	#N/A	#N/A	#N/A	#N/A	#N/A	Inhibited	2	transcription factor	App,Cxcl10,Plagl1	Pmp22,Slc16a3	0.666667	App,Cxcl10	#N/A	#N/A
G	3	M	G3MSen_vs_G3MNSen	Runx3	12399	ENSMUSG00000070691	-2.53578	3.00239e-09	#N/A	#NUM!	1.59e-09	-4.583	bias	Possibly inhibited	4.21776	Repressor	Repressor	#N/A	#N/A	#N/A	#N/A	#N/A	#N/A	Possibly inhibited	2	transcription factor	Agtrap,Akap6,Birc5,Capn6,Ccn1,Ccn2,Cdh11,Chst14,Col12a1,Col4a1,Dip2c,Fbn1,Fgf2,Fstl1,Fzd2,Itgb5,Khdrbs3,Lox,Mmp2,Myc,Nuak1,Pappa,Parva,Pcdh7,Rhobtb3,Scara3,Sgcd,Slit2,Svep1,Tead1,Tgfb2,Timp2	Abcc1,Bcl2l11,Gnaq,Il1b,Itgae,Itgal	0.4375	Col12a1,Mmp2,Timp2,Col4a1,Fbn1,Fgf2,Fstl1,Lox,Pappa,Tgfb2,Ccn1,Slit2,Svep1,Ccn2	#N/A	#N/A
G	3	M	G3MSen_vs_G3MNSen	Trim28	21849	ENSMUSG00000005566	-1.01647	0.00646952	0.0250886	#NUM!	0.0378	1.134	bias	Possibly inhibited	3.78076	Repressor	Repressor	#N/A	#N/A	#N/A	#N/A	#N/A	#N/A	Possibly inhibited	2	co-regulator of transcription	Atl1,B3galnt1,Bmper,Cd55,Col4a1,Cxcl10,Efcab7,Efemp1,Efnb2,Egr1,Epha7,Fam3c,Fech,Flrt2,Fzd1,Fzd8,Gdnf,Gli3,Hmbs,Hmgn3,Hspb1,Igfbp3,Igfbp7,Jun,Mmaa,Mmp2,Nnmt,Nptx2,Podxl,Prdm5,Pros1,Ptprg,Sfrp1,Smo,Sox9,Sulf1,Tead1,Unc5b,Wnt5a	Bcl2l11,Creb1,Cxcr4,Etv6,Pim1,Ppp1r12a,Rap2b,S100a9,Slc7a5,Terf2,Txnrd1,Wnt11	0.358974	Mmp2,Col4a1,Efemp1,Fam3c,Igfbp3,Igfbp7,Gdnf,Pros1,Wnt5a,Bmper,Cxcl10,Nptx2,Sfrp1,Flrt2	Growth factor (Efemp1, Igfbp3, Igfbp7, Gdnf, Sfrp1) P-value = 0.013887	#N/A
G	3	M	G3MSen_vs_G3MNSen	Notch3	18131	ENSMUSG00000038146	4.94298	0.0267299	#N/A	#NUM!	0.0431	3.136	bias	Possibly activated	3.31662	Activator	Activator	#N/A	#N/A	#N/A	#N/A	#N/A	#N/A	Possibly activated	2	co-regulator of transcription	Actn1,Bcl2,Birc5,Cdh11,Col5a1,Des,Hes1,Pdgfrb,Sdc2,Sparc,Tagln	#N/A	0.181818	Col5a1,Sparc	Extracellular matrix constituent (Col5a1, Sparc) P-value = 0.013554	#N/A
G	3	M	G3MSen_vs_G3MNSen	Nfe2l2	18024	ENSMUSG00000015839	-1.07535	0.0453008	2.02291e-09	-2	4.7e-05	2.096	bias	Contradictory	8.34248	Unknown	Unknown	#N/A	#N/A	#N/A	#N/A	#N/A	#N/A	Contradictory	2	transcription factor	Abca12,Abcb4,Abhd12,Adgb,Adh7,Adk,Ado,Aga,Akap6,Akr1b10,Aktip,Aldh1a1,Angel1,Angpt1,Ank3,Anxa1,Apool,Atf3,Atp1b1,Atp6v0d2,Bbs5,Bcl2,Bmp4,Bmp6,Bmper,Btbd3,Cachd1,Cacna1d,Cacna2d1,Ccl2,Ccn2,Cd302,Cd34,Cd36,Cdh11,Cdkn2c,Cela1,Col14a1,Col1a1,Col1a2,Col3a1,Col4a1,Col4a2,Col5a1,Cpne8,Cryz,Ctsb,Ctsd,Ctsk,Ctso,Cxcl10,Cxcl5,Cyp1b1,Dap,Dctd,Ddc,Ddr2,Dlgap1,Dtwd1,Ecm1,Efnb2,Emcn,Enpp5,Ephb4,Eya1,Eya4,F3,Fab…	Abcc1,Ahr,Alas1,Ankrd44,Appbp2,Atp1a1,Avpi1,Bcl6,Btg1,Camk1d,Chst11,Cpt1a,Cybb,Dock5,Etv6,F10,Fbxl3,Fmnl2,Fnbp1,Foxp1,Fyn,Gclc,Got1,Gpcpd1,Gsr,Heca,Herpud1,Htr7,Il1b,Il1r2,Lemd3,Mafg,Map3k1,March7,Mdfic,Mmd,Ncoa7,Nfe2l2,Npepps,Osbpl8,Pi4k2a,Pitpnm1,Pmaip1,Ppm1d,Ppp1r12a,Ppp2r5a,Prkcd,Ptpn1,Rela,Rnf216,Slc7a11,Slpi,Spic,St3gal4,St8sia4,Sub1,Tbc1d23,Terf2,Tmem64,Txnrd1,Zbtb18,Zmiz1	0.295918	Col1a1,Col3a1,Ecm1,Lama4,Serpinf1,Anxa1,Col1a2,Col4a1,Col4a2,Col5a1,Ctsb,Ctsd,Cxcl5,Gpx3,Igfbp3,Igfbp7,Tnc,Tnfrsf11b,Vasn,Bmp4,Ccl2,Col14a1,F3,Fgf7,Gdnf,Igf1,Inhbb,Lamc1,Lamc2,Lpl,Nucb2,Pappa,Serpine1,Sfrp2,Sod3,Tcn2,Tgfb2,Tsku,Wnt5a,Angpt1,Bmp6,Bmper,Cela1,Cxcl10,Enpp5,Fetub,Gpc6,Il33,Pdia4,Ssc4d,Tfpi,Aga,Ccn2,Ctsk,Ctso,Fjx1,Pam,Vcam1	Extracellular matrix constituent (Col1a1, Col3a1, Ecm1, Lama4, Col1a2, Col4a1, Col4a2, Col5a1, Tnc, Col14a1, Lamc1, Lamc2, Bmper) P-value = 0.011811 / Growth factor (Igfbp3, Igfbp7, Bmp4, Fgf7, Gdnf, Igf1, Inhbb, Sfrp2, Tgfb2, Bmp6, Gpc6, Ccn2) P-value = 0.020804	#N/A
G	3	M	G3MSen_vs_G3MNSen	Mrtfa	223701	ENSMUSG00000042292	-1.54892	0.148795	#N/A	#NUM!	8.82e-06	3.856	#N/A	Activated	3.592	Activator	Activator	#N/A	#N/A	#N/A	#N/A	#N/A	#N/A	Activated	2	transcription factor	Cavin2,Ccn1,Ccn2,Ccn5,Cldn15,Comt,Cttn,Cxcl12,Ddah1,Egr1,Eya2,F2r,Fabp3,Gas2,Hpgd,Ltf,Mgst2,Myl9,Mylk,Nrep,Oscp1,Pdgfra,Pfn2,Ppbp,Selenop,Serpine1,Slc1a2,Tagln,Tgfb2,Tnc,Trappc1,Wtip	Cxcr4,Dmkn,Etv6,G0s2,Mapk13,S100a8,S100a9,Slpi,Thbs1	0.3125	Ltf,Tnc,Cxcl12,Ppbp,Selenop,Serpine1,Tgfb2,Ccn1,Ccn2,Ccn5	Growth factor (Tgfb2, Ccn1, Ccn2, Ccn5) P-value = 0.018178 / Chemokine (Cxcl12, Ppbp) P-value = 0.048237	#N/A
G	3	M	G3MSen_vs_G3MNSen	Id2	15902	ENSMUSG00000020644	-1.01272	0.197109	#N/A	#NUM!	1.08e-05	-2.425	#N/A	Inhibited	1.89624	Unknown	Unknown	#N/A	#N/A	#N/A	#N/A	#N/A	#N/A	Inhibited	2	co-regulator of transcription	Aurkb,Bcl2,Ccl11,Cdk1,Cdk4,Cdkn2c,Csf1,Igfbp4,Ikzf4,Inhbb,Itgb3,Itgb5,Klf7,Lama4,Lepr,Lgals1,Lrig1,Maf,Mmp2,Myc,Ntrk2,Pik3ip1,Plk1,Ptpn13,Sox5,Sox9,Tnfsf11,Tnfsf8,Vangl2,Vcam1	Bcl2l11,Bcl3,Bcl6,Cbfa2t3,Ccr1,Cd44,Csf2rb,Cxcr4,Foxp1,Jdp2,Map3k14,Nfat5,Pik3r5,Rel,Sell,Traf1,Wnt11	0.333333	Igfbp4,Lama4,Mmp2,Ccl11,Inhbb,Lgals1,Tnfsf11,Csf1,Lepr,Vcam1	#N/A	#N/A
G	3	M	G3MSen_vs_G3MNSen	Rarb	218772	ENSMUSG00000017491	5.38275	#N/A	#N/A	#NUM!	0.0327	2.588	#N/A	Activated	4.31455	Activator	Activator	#N/A	#N/A	#N/A	#N/A	#N/A	#N/A	Activated	2	transcription factor	Cdh5,Cryab,Cxcl12,Cyp26b1,Dhrs3,Egfr,Egr1,Enox1,Folr2,Gap43,Hoxa10,Hoxa5,Igfbp3,Igfbp6,Iigp1,Jun,Ltf,Mmp11,Ntn1,Slc16a2,Spp1,Ssr4,Tjp1,Yes1	Hp,Il1b	0.333333	Igfbp3,Igfbp6,Ltf,Cxcl12,Mmp11,Ntn1,Spp1,Enox1	#N/A	#N/A
G	3	M	G3MSen_vs_G3MNSen	Rarg	19411	ENSMUSG00000001288	-0.826985	0.306202	#N/A	#NUM!	0.0029	2.119	#N/A	Activated	4.58258	Activator	Activator	#N/A	#N/A	#N/A	#N/A	#N/A	#N/A	Activated	2	transcription factor	Abca1,Ccn2,Col4a1,Crabp2,Cryab,Cyp26b1,Dhrs3,Egr1,Enox1,Folr2,Gap43,Has2,Hoxa10,Hoxa5,Igfbp6,Jun,Lamb1,Mmp11,Myc,Ntn1,Slc16a2	#N/A	0.333333	Lamb1,Col4a1,Igfbp6,Mmp11,Ntn1,Ccn2,Enox1	Extracellular matrix constituent (Lamb1, Col4a1, Ntn1) P-value = 0.038235	#N/A
G	3	M	G3MSen_vs_G3MNSen	Smad7	17131	ENSMUSG00000025880	-1.10048	0.370351	#N/A	#NUM!	5.13e-06	-3.363	#N/A	Inhibited	4.35194	Repressor	Repressor	#N/A	#N/A	#N/A	#N/A	#N/A	#N/A	Inhibited	2	transcription factor	Adamts2,Bgn,Ccn2,Cdk1,Cdkn2c,Col1a1,Col1a2,Col3a1,Col6a1,Col6a3,Cxcl10,Cxcl12,Efemp1,Fst,Gas6,Itgbl1,Ltbp2,Ltbp3,Mylpf,Nid2,Plat,Serpine1,Sox9,Tagln,Tgfb2,Tgfb3,Tgfbr2,Timp1,Timp3	Bcl2l11,Il1b,Net1,Xiap	0.758621	Bgn,Col1a1,Col3a1,Nid2,Plat,Timp1,Col1a2,Col6a1,Efemp1,Col6a3,Cxcl12,Gas6,Ltbp3,Serpine1,Tgfb2,Tgfb3,Adamts2,Cxcl10,Fst,Itgbl1,Timp3,Ccn2	Extracellular matrix constituent (Bgn, Col1a1, Col3a1, Nid2, Col1a2, Col6a1, Col6a3) P-value = 0.009321 / Growth factor (Timp1, Efemp1, Ltbp3, Tgfb2, Tgfb3, Ccn2) P-value = 0.028187	#N/A
G	3	M	G3MSen_vs_G3MNSen	Vdr	22337	ENSMUSG00000022479	-0.936967	0.4198	#N/A	#NUM!	0.0065	2.065	#N/A	Activated	3.45238	Activator	Activator	#N/A	#N/A	#N/A	#N/A	#N/A	#N/A	Activated	2	transcription factor	Angpt2,Atm,Bcl2,Ccl2,Cdc45,Chaf1b,Col1a1,Col4a1,Col4a2,Csf1,Cxcl10,Egfr,Egr1,F3,Igfbp3,Igfbp5,Jun,Lgals1,Lpl,Mad2l1,Magi1,Myc,Ngf,Pdlim2,Ppp1ca,Serpinc1,Spp1,Tgfb2,Tnfsf11	Cd44,Cenpa,Clip1,H2az1,Nod2,Rela,S100a8,S100a9	0.586207	Col1a1,Igfbp5,Col4a1,Col4a2,Igfbp3,Ccl2,F3,Lgals1,Lpl,Ngf,Serpinc1,Tgfb2,Tnfsf11,Angpt2,Csf1,Cxcl10,Spp1	Growth factor (Igfbp5, Igfbp3, Ngf, Tgfb2, Csf1) P-value = 0.032687	#N/A
G	3	M	G3MSen_vs_G3MNSen	Ciita	12265	ENSMUSG00000022504	-1.98303	0.424049	#N/A	#NUM!	0.0118	-2.606	#N/A	Inhibited	0.57735	Unknown	Unknown	#N/A	#N/A	#N/A	#N/A	#N/A	#N/A	Inhibited	2	co-regulator of transcription	Col1a1,Col1a2	Gcnt2	1	Col1a1,Col1a2	Extracellular matrix constituent (Col1a1, Col1a2) P-value = 0.013554	#N/A
G	3	M	G3MSen_vs_G3MNSen	Gata6	14465	ENSMUSG00000005836	4.81964	#N/A	#N/A	#NUM!	8.67e-05	2.707	#N/A	Activated	5.19109	Activator	Activator	#N/A	#N/A	#N/A	#N/A	#N/A	#N/A	Activated	2	transcription factor	Atp6v0a1,Bmp4,Cald1,Calml4,Cav1,Cd5l,Col4a1,Col4a2,Crabp2,Dab2,Dcbld2,Dscc1,Fcna,Fgf2,Fkbp14,Hes1,Hyal1,Lamb2,Ldhb,Lgr5,Myc,Mylk,Pdgfra,Ppl,Ptges,Ptgis,Sema3c,Sorbs3,Sox7,Sparc,Star,Stard13,Tagln,Tgfb2,Wnt2	Napsa,Prdm1,Slpi	0.371429	Col4a1,Col4a2,Sparc,Bmp4,Cd5l,Fgf2,Hyal1,Lamb2,Sema3c,Tgfb2,Wnt2,Fcna,Ptgis	#N/A	#N/A
G	3	M	G3MSen_vs_G3MNSen	Mrtfb	239719	ENSMUSG00000009569	0.432404	0.480038	#N/A	#NUM!	9.52e-09	4.675	#N/A	Activated	4.23008	Activator	Activator	#N/A	#N/A	#N/A	#N/A	#N/A	#N/A	Activated	2	co-regulator of transcription	Adamts1,Cavin2,Ccn1,Ccn2,Cldn15,Col3a1,Col5a2,Dab2,Ddah1,Ednra,Egr1,Eya2,F2r,Fjx1,Gas2,Hpgd,Igfbp5,Loxl1,Ltf,Mgst2,Myl9,Nrep,Nuak1,Oscp1,Pcdh18,Pdgfra,Pdgfrl,Postn,Ppbp,Sdc2,Selenop,Serpine1,Sh3d19,Sulf1,Tagln,Tgfb2,Trappc1,Wtip	Cxcr4,Dmkn,Etv6,G0s2,Mapk13,S100a8,S100a9,Slpi,Thbs1	0.368421	Col3a1,Col5a2,Igfbp5,Ltf,Postn,Ppbp,Selenop,Serpine1,Tgfb2,Adamts1,Ccn1,Loxl1,Ccn2,Fjx1	#N/A	#N/A
G	3	M	G3MSen_vs_G3MNSen	Ppara	19013	ENSMUSG00000022383	4.4488	#N/A	#N/A	#NUM!	0.00177	2.683	#N/A	Activated	4.60818	Activator	Activator	#N/A	#N/A	#N/A	#N/A	#N/A	#N/A	Activated	2	transcription factor	Abca1,Abcb4,Abcd2,Acaa2,Acat1,Acot1,Angptl4,Apoe,Arg1,Bckdk,Bcl2,C1qa,C1qb,Ccl2,Cd36,Cd63,Cdk1,Cdk4,Cdkn2c,Chaf1b,Cxcl12,Decr1,Decr2,Dio2,Dlg4,Ech1,Eci1,Fabp3,Fabp4,Gsta4,Gstz1,Hacl1,Igfbp3,Igfbp5,Igfbp6,Lpl,Mad2l1,Mgll,Mgmt,Mgst1,Myc,Nr1d1,Nr1h3,Ogg1,Plk1,Pltp,Qpct,Rbp4,Slc27a1,Srm,Tjp1,Tmem98,Vcam1	Cd24a,Cpt1a,Cybb,Ep300,G0s2,Gpd2,H2ax,H2az1,Il1b,Mmd,Nfe2l2,Ppm1d,S100a8,S100a9,Srebf2	0.301887	Igfbp5,Igfbp3,Igfbp6,Pltp,Rbp4,Apoe,C1qa,C1qb,Ccl2,Cxcl12,Lpl,Angptl4,Arg1,Cd63,Tmem98,Vcam1	#N/A	#N/A
G	3	M	G3MSen_vs_G3MNSen	Esr1	13982	ENSMUSG00000019768	1.91321	0.539399	0.199074	2	1.6e-14	2.102	#N/A	Activated	7.41362	Activator	Activator	#N/A	#N/A	#N/A	#N/A	#N/A	#N/A	Activated	2	transcription factor	Abcg2,Ackr3,Adamts5,Ak1,Alox5,Angptl2,Ank3,Anxa3,Ap1s1,Apoe,Aqp1,Araf,Arl4d,Arsg,Aspm,Atf3,Atp1b1,Bcat1,Bcl2,Bin1,Birc5,Bmp4,C1qtnf6,Cacna1d,Calml4,Camk1,Capn5,Carm1,Cav1,Ccn1,Ccn5,Cd55,Cdk1,Cdk4,Chek2,Chst2,Col16a1,Col5a2,Col8a1,Comt,Cp,Cpe,Crabp2,Ctsb,Ctsd,Cxcl12,Cyp1b1,Cyp26b1,Dab2,Dap,Dcbld2,Decr1,Dlg5,Efemp1,Efnb2,Egfr,Egr1,Eml1,F3,Fbln1,Fgfr1,Fgfr2,Fhl1,Fhl2,Fosb,Fosl1,Fst,Fxyd6,Fzd2,Gfra1,…	Adam17,Alcam,Ap1s3,Arid4a,Atox1,Atp2b1,Bcl2l11,Bcl6,Cbfa2t3,Cenpa,Clec7a,Creb1,Crebbp,Diaph1,Dusp11,Dusp5,Ep300,Foxo4,Gab2,Gcsh,Gm2a,Gnaq,Gosr1,Got1,Il1b,Il2ra,Irak2,Kcnk6,Kdm2a,Lats2,Lemd3,Madd,Map3k1,Map3k14,Mef2d,Mmd,Nfat5,Nfil3,Nfkbie,Phf19,Plcb1,Ppp1r12a,Prkcd,Rad21,Ramp3,Rbm22,Rela,Rnf38,Rock1,S100a9,Scin,Sell,Sipa1l1,Sirt1,Slc16a3,Slc25a36,Slc38a2,Slc7a11,Slc7a5,Son,Spag9,Stag2,Stat3,Stat5…	0.314136	Igfbp4,Col5a2,Fbln1,Igfbp5,Lamb1,Lgals3bp,Nucb1,Timp2,Ctsb,Ctsd,Efemp1,Igf2,Igfbp3,Ltf,Plau,Rbp4,Tnfrsf11b,Adamts5,Apoe,Bmp4,Col16a1,Cxcl12,F3,Hyal1,Igf1,Inhbb,Lamb2,Lbp,Lgals1,Lpl,Nenf,Pros1,Prss23,Sema3c,Serpine1,Tgfb2,Tgfb3,Thbs4,Tnfsf11,Tsku,Angptl2,Anxa3,C1qtnf6,Ccn1,Col8a1,Cp,Cpe,Fst,Gfra1,Lepr,Loxl4,Pdgfd,Pon3,Prxl2a,Spp1,Tek,Thbs3,Tnfaip6,Ccn5,Fgfr2	Growth factor (Igfbp4, Igfbp5, Efemp1, Igf2, Igfbp3, Bmp4, Igf1, Inhbb, Nenf, Tgfb2, Tgfb3, Thbs4, Ccn1, Pdgfd, Ccn5) P-value = 0.001332	Growth factor (Igfbp4, Igfbp5, Efemp1, Igf2, Igfbp3, Bmp4, Igf1, Inhbb, Nenf, Tgfb2, Tgfb3, Thbs4, Ccn1, Pdgfd, Ccn5) P-adjusted = 0.017318
G	3	M	G3MSen_vs_G3MNSen	Nfkbia	18035	ENSMUSG00000021025	-0.560225	0.572054	#N/A	#NUM!	1.55e-14	2.412	#N/A	Activated	6.13073	Activator	Activator	#N/A	#N/A	#N/A	#N/A	#N/A	#N/A	Activated	2	co-regulator of transcription	Ackr3,Adamts5,Aebp1,Aurkb,Axl,Bckdk,Bcl2,Bok,Ccl11,Ccl2,Cdc45,Cdh13,Col1a2,Col3a1,Col5a2,Cp,Cryab,Csf1,Ctsb,Ctsf,Cxcl10,Cxcl12,Cyp1b1,F3,Fcgrt,Fgf2,Fhl2,Gpr176,Gpx3,Grn,Hes1,Hoxa10,Igf2,Igfbp6,Il33,Jun,Lynx1,Mfge8,Mgmt,Mgp,Mr1,Msc,Msh2,Mt1,Mt2,Muc2,Myc,Naglu,Ngf,Nid1,Ogn,Pcdh7,Pdlim1,Plat,Plau,Pld3,Ptpn13,Rbp1,Rgs4,Sema3c,Serpine2,Sfrp1,Slc16a2,Slc1a2,Sod3,Sox9,Sptbn1,Tfdp1,Tgfb1i1,Tgfb2,Timp1,Ti…	Adgre5,Bcl3,Ccr1,Cxcr4,Gm2a,Il1b,Il2ra,Jdp2,Nfkbie,Nod2,Pim1,Rela,Rock1,S100a8,S100a9,Sorl1,Tnfrsf1b,Traf1,Xiap	0.5125	Col3a1,Col5a2,Grn,Plat,Timp1,Timp2,Col1a2,Ctsb,Gpx3,Igf2,Igfbp6,Mfge8,Nid1,Plau,Tnc,Tnfrsf11b,Adamts5,Aebp1,Ccl11,Ccl2,Cxcl12,F3,Fgf2,Ngf,Sema3c,Serpine2,Sod3,Tgfb2,Axl,Cp,Csf1,Cxcl10,Il33,Mgp,Ogn,Sfrp1,Timp3,Cdh13,Ctsf,Fcgrt,Vcam1	Growth factor (Timp1, Igf2, Igfbp6, Fgf2, Ngf, Tgfb2, Csf1, Ogn, Sfrp1) P-value = 0.030974	#N/A
G	3	M	G3MSen_vs_G3MNSen	Ppargc1a	19017	ENSMUSG00000029167	-2.61193	#N/A	#N/A	#NUM!	1.79e-10	-3.401	#N/A	Inhibited	7.95107	Repressor	Repressor	#N/A	#N/A	#N/A	#N/A	#N/A	#N/A	Inhibited	2	co-regulator of transcription	Acat1,Adamts1,Adamts2,Adamts5,Ak1,Apod,Aspn,Bmp4,Bmper,Ccn2,Ccn4,Cd36,Cd68,Col1a2,Col6a2,Col6a3,Comp,Cpxm1,Ctsa,Cxcl10,Dio2,Ebf2,Egfr,Fabp3,Fabp4,Fbln1,Fbln2,Fbxo32,Gas6,Gpc6,Idh3a,Igfbp3,Igfbp5,Igfbp6,Igfbp7,Inhbb,Itgb4,Lama4,Lamb1,Ldhb,Lpl,Lum,Mfap5,Mmp2,Mrps31,mt-Co1,Myc,Nr1h3,Ogn,Olfml3,Pcsk5,Pdgfrl,Pdia5,Pdk2,Pgam1,Pla2r1,Podn,Postn,Ppargc1b,Ptn,Rbp4,Sdha,Sema3c,Sema6a,Serpine2,Serpinh1,Slit…	Alas1,Cpt1a,Dgat1,Emilin2,Il1r2	0.623377	Fbln1,Igfbp5,Lama4,Lamb1,Lum,Mmp2,Timp1,Timp2,Col1a2,Col6a2,Comp,Fbln2,Igfbp3,Igfbp6,Igfbp7,Mfap5,Postn,Rbp4,Tnfrsf11b,Adamts5,Apod,Bmp4,Col6a3,Gas6,Inhbb,Lpl,Podn,Sema3c,Serpine2,Tnfsf11,Adamts1,Adamts2,Aspn,Bmper,Ccn4,Cpxm1,Cxcl10,Gpc6,Ogn,Pcsk5,Pla2r1,Ptn,Serpinh1,Slit3,Svep1,Timp3,Vegfd,Ccn2	Growth factor (Igfbp5, Timp1, Igfbp3, Igfbp6, Igfbp7, Bmp4, Inhbb, Ccn4, Gpc6, Ogn, Ptn, Vegfd, Ccn2) P-value = 0.001297 / Extracellular matrix constituent (Fbln1, Lama4, Lamb1, Lum, Col1a2, Col6a2, Comp, Fbln2, Mfap5, Postn, Col6a3, Bmper) P-value = 0.006222	Extracellular matrix constituent (Fbln1, Lama4, Lamb1, Lum, Col1a2, Col6a2, Comp, Fbln2, Mfap5, Postn, Col6a3, Bmper) P-adjusted = 0.04044 / Growth factor (Igfbp5, Timp1, Igfbp3, Igfbp6, Igfbp7, Bmp4, Inhbb, Ccn4, Gpc6, Ogn, Ptn, Vegfd, Ccn2) P-adjusted = 0.016865
G	3	M	G3MSen_vs_G3MNSen	Esr2	13983	ENSMUSG00000021055	-2.74851	#N/A	#N/A	#NUM!	1.4e-13	4.359	#N/A	Activated	6.97137	Activator	Activator	#N/A	#N/A	#N/A	#N/A	#N/A	#N/A	Activated	2	transcription factor	Abca1,Adh7,Akap12,Angptl2,Atf3,Bcat1,Bcl2,Bin1,Birc5,Bmp4,Cacna1d,Calu,Cav1,Cbx3,Ccn1,Ccn2,Cdh13,Cdk4,Cdkn2c,Chst2,Col16a1,Col1a1,Col1a2,Col5a3,Comp,Crlf1,Cryz,Cthrc1,Ctsd,Cxcl12,Cyp26b1,Dab2,Ddah1,Dpysl3,Efemp2,Egfr,Egr1,Enpp3,Etv1,Eya4,Fbln1,Fbln2,Fbn1,Fgf2,Fgfr1,Fhl1,Fst,Fstl1,Fzd2,Gja1,Glb1,Gpx3,Hells,Hpgd,Igf1,Igfbp4,Kazald1,Kcnt2,Kdelr3,Krt10,Lgals3bp,Lox,Loxl1,Loxl4,Lpl,Lrp11,Lrrc15,Mad2l1…	Arid4a,Atp2b1,Cbfa2t3,Crebbp,Ep300,Gclc,Gcsh,Gm2a,H2ax,Ikbkb,Il1b,Lmnb1,Mpp7,Mxd1,Mycl,Ppp1r12a,Rel,Rela,Rock1,S100a9,St8sia4,Tspan13,Uck2,Usp19,Vav3,Xiap,Zbtb18	0.509259	Igfbp4,Col1a1,Cthrc1,Fbln1,Lgals3bp,Mmp2,Nid2,Pcolce,Plat,Timp1,Timp2,Calu,Col1a2,Comp,Ctsd,Efemp2,Fbln2,Fbn1,Gpx3,Plau,Postn,Rbp4,Tnfrsf11b,Bmp4,Col16a1,Cxcl12,Fgf2,Fstl1,Igf1,Kazald1,Lox,Lpl,Serpine1,Thbs2,Thbs4,Tnfsf11,Angptl2,Ccn1,Crlf1,Dpysl3,Enpp3,Fst,Loxl1,Loxl4,Mdk,Mgp,Sfrp4,Slit2,Slit3,Spp1,Ccn2,Cdh13,Col5a3,Ptgis,Vcam1	Extracellular matrix constituent (Col1a1, Fbln1, Nid2, Col1a2, Comp, Efemp2, Fbln2, Postn, Col16a1, Mgp, Slit2, Col5a3) P-value = 0.019246 / Growth factor (Igfbp4, Timp1, Bmp4, Fgf2, Igf1, Kazald1, Thbs4, Ccn1, Mdk, Sfrp4, Ccn2) P-value = 0.033856	#N/A
G	3	M	G3MSen_vs_G3MNSen	Snai1	20613	ENSMUSG00000042821	-1.21246	0.761701	#N/A	#NUM!	0.0031	2.299	#N/A	Activated	3.8996	Activator	Activator	#N/A	#N/A	#N/A	#N/A	#N/A	#N/A	Activated	2	transcription factor	Actn1,Axl,Bmp4,Ccn1,Ccn2,Cd55,Cdh5,Col1a1,Col1a2,Cttn,Dpysl3,Ercc1,Flnc,Fosl1,Fst,Hpgd,Id4,Serpine1,Serpinh1,Smad6,Snai2,Sparc,Tgfbr2,Thy1,Twist1	Elf4,Fmnl2,Vasp,Zeb2	0.44	Col1a1,Col1a2,Sparc,Bmp4,Serpine1,Axl,Ccn1,Dpysl3,Fst,Serpinh1,Ccn2	#N/A	#N/A
G	3	M	G3MSen_vs_G3MNSen	E2f3	13557	ENSMUSG00000016477	-0.41549	0.81599	#N/A	#NUM!	0.0397	2.831	#N/A	Activated	3.8	Activator	Activator	#N/A	#N/A	#N/A	#N/A	#N/A	#N/A	Activated	2	transcription factor	Birc5,Bok,Cdc45,Cdk1,Col18a1,Echdc2,Fgf2,Fgfr2,Fst,Igf2,Lama4,Lpl,Mad2l1,Mcm2,Myc,Plk1,Ptn,Rad51,Serpine1,Serpinh1,Timp3,Ube2c	Nectin1,S100a8,Thbs1	0.5	Col18a1,Lama4,Igf2,Fgf2,Lpl,Serpine1,Fst,Ptn,Serpinh1,Timp3,Fgfr2	Enzyme regulator (Serpine1, Serpinh1, Timp3) P-value = 0.01912	#N/A
G	3	M	G3MSen_vs_G3MNSen	Srf	20807	ENSMUSG00000015605	-0.248997	0.845475	#N/A	#NUM!	0.000366	2.713	#N/A	Activated	3.556	Activator	Activator	#N/A	#N/A	#N/A	#N/A	#N/A	#N/A	Activated	2	transcription factor	Akap12,Arhgap20,Bcl2,Bpgm,Cald1,Ccn2,Cdk4,Cldn15,Csrp2,Des,Dmd,Egr1,Etv1,Eya2,Fermt2,Fhl1,Fhl2,Fosb,Fosl1,Fst,Igf1,Itga2b,Jun,Lepr,Lmcd1,Lpl,Ltf,Mgst1,Mgst2,Myl9,Mylk,Mylpf,Myo1b,Odf2l,Ophn1,Oscp1,Pcp4l1,Pla2r1,Ppbp,Sema6d,Tagln,Tgfb1i1,Tnc,Tpm1,Vegfd	Bcl2l11,Cxcr4,Dmkn,Dusp5,G0s2,Gda,Krit1,Map3k14,Map4k4,Mapk13,Ncoa7,Nectin1,Net1,S100a8,S100a9,Slpi,Srebf2	0.222222	Ltf,Tnc,Igf1,Lpl,Ppbp,Fst,Lepr,Pla2r1,Vegfd,Ccn2	#N/A	#N/A
G	3	M	G3MSen_vs_G3MNSen	Ikzf1	22778	ENSMUSG00000018654	-0.299727	0.861453	#N/A	#NUM!	0.00107	-3.925	#N/A	Inhibited	4.53557	Repressor	Repressor	#N/A	#N/A	#N/A	#N/A	#N/A	#N/A	Inhibited	2	transcription factor	Abca9,Acp1,Ajuba,Aqp1,Axl,Cd34,Dnm1,Dock9,Fgfr1,Fkbp9,Fut10,Hes1,Igf1,Il18r1,Itga2b,Lck,Myc,Myo1b,Ncam1,Nfix,Notch3,Pgam1,Prnp,Selenom,Serpinh1,Tmem119	Flt3,Kit	0.115385	Igf1,Axl,Serpinh1	#N/A	#N/A
G	3	M	G3MSen_vs_G3MNSen	Wbp2	22378	ENSMUSG00000034341	0.14243	0.880123	#N/A	#NUM!	1.34e-07	2.764	#N/A	Activated	3.66667	Activator	Activator	#N/A	#N/A	#N/A	#N/A	#N/A	#N/A	Activated	2	co-regulator of transcription	Adamts14,Aloxe3,Bmp4,Cdk15,Col4a1,Col6a3,Cspg4,Dclk1,Egr1,Fhl1,Ggt5,Has2,Isyna1,Itgb3,Jun,Lgr5,Mapre3,Oscp1,Peg10,Pimreg,Rarres2,Rasgrp3,Sigmar1,Slc1a3,Spry1,Synm,Tagln,Tlr3,Wls	Gmeb1,Il1b,Jdp2,Nectin1,Slc16a3,Slc7a11,Traf1	0.206897	Col4a1,Rarres2,Bmp4,Col6a3,Cspg4,Adamts14	#N/A	#N/A
G	3	M	G3MSen_vs_G3MNSen	Trp63	22061	ENSMUSG00000022510	-1.24741	#N/A	0.0255892	#NUM!	2.58e-07	1.68	bias	Unknown	9.01954	Potential activator	Activator	#N/A	#N/A	#N/A	#N/A	#N/A	#N/A	Unknown	2	transcription factor	Abca5,Adamts1,Adh7,Aff3,Ajuba,Akap12,Alkbh4,Amotl1,Ankrd46,Antxr1,Anxa1,Apln,Araf,Arg1,Arhgap35,Arl4d,Armc9,Arsi,Atm,Atp1b1,Aurkb,Axl,Bad,Blm,Bmp4,Boc,Bok,Bpgm,Btbd3,C1qbp,Casc1,Cavin2,Ccl11,Ccn1,Ccn2,Cd99l2,Cdca7,Cdk1,Cers4,Chst14,Cnn3,Col4a1,Col5a1,Commd9,Coro2b,Cpne8,Cpq,Csf1,Csrp2,Ctsd,Ctsk,Cyb561,Cygb,Cyp1b1,Ddah1,Ddx1,Dkk3,Dlgap1,Dmd,Dnase1l3,Dst,Duox1,Ecm1,Efnb2,Egfr,Egr1,Emp2,F2r,F3,Fah,F…	Ahr,Alcam,Apobec1,Atp1a1,Avpi1,Axin1,Bach2,Bap1,Baz1a,Bcl2l11,Bcl3,Brd4,Cd44,Cd52,Cenpa,Chst11,Cks2,Ctnnd2,Cxcr4,Fmnl2,Gab2,Gfod1,Gnaq,Gpd2,Gpr132,Gramd4,Hcls1,Herpud1,Htr7,Il1b,Itga4,Klf3,Lcor,Lfng,Lmtk2,Map4k4,Med15,Mxd1,N4bp2l1,Ncoa7,Nuak2,Osbpl8,Pi4k2b,Plbd1,Plekhm2,Pmaip1,Ptafr,Rbm39,Rel,Rela,Rnf38,Rspry1,S100a8,Sh2b3,Slc7a11,Stk10,Syk,Tab3,Thbs1,Tmem131,Traf1,Uvrag,Vps4b,Ythdf3,Zeb2,Zfp62	0.261468	Ecm1,Grn,Lamb1,Nid2,Plat,Serpinf1,Anxa1,Col4a1,Col5a1,Ctsd,Fbn1,Fbn2,Igfbp3,Igfbp6,Igfbp7,Mfap5,Mfge8,Nid1,Plau,Postn,Tnc,Bmp4,Ccl11,Cpq,Dnase1l3,F3,Igf1,Lamc2,Pros1,Serpine1,Tgfb2,Tgfb3,Thbs2,Tnfsf11,Wnt2,Wnt5a,Adamts1,Apln,Arsi,Axl,Ccn1,Csf1,Dkk3,Fst,Loxl1,Pamr1,Pla2r1,Serpinh1,Slit2,Slit3,Timp3,Arg1,C1qbp,Ccn2,Ctsk,Fgfr2,Flrt2	Extracellular matrix constituent (Ecm1, Lamb1, Nid2, Col4a1, Col5a1, Fbn2, Mfap5, Mfge8, Postn, Tnc, Lamc2, Slit2) P-value = 0.025327	#N/A
G	3	M	G3MSen_vs_G3MNSen	Rara	19401	ENSMUSG00000037992	-0.121252	0.919858	#N/A	#NUM!	0.0128	2.496	#N/A	Activated	4.5329	Activator	Activator	#N/A	#N/A	#N/A	#N/A	#N/A	#N/A	Activated	2	transcription factor	Abca1,Aldh1a1,Aldh1a2,Alox5,Aspm,Birc5,Cdk1,Cp,Crabp2,Cyp26b1,Dhrs3,Egr1,Enox1,Fgfr1,Folr2,Gap43,Hells,Hoxa10,Hoxa5,Igfbp6,Il1r1,Jun,Lamb1,Lgals1,Lgals3bp,Ltf,Mad2l1,Map1b,Mgp,Mmp11,Myc,Nrp1,Ntn1,Pbk,Penk,Pimreg,Plxna2,Rarres1,Rbp1,Sesn1,Slc16a2,Spp1,Tnfrsf11b	Adam17,Cd44,Cenpa,Itga4,Phf19,Rnf38,Sell,Sipa1l1,Slc25a36,Slc7a11	0.348837	Lamb1,Lgals3bp,Igfbp6,Ltf,Tnfrsf11b,Il1r1,Lgals1,Penk,Cp,Mgp,Mmp11,Ntn1,Spp1,Enox1,Rarres1	Receptor (Lgals3bp, Tnfrsf11b, Il1r1) P-value = 0.042538	#N/A
G	3	M	G3MSen_vs_G3MNSen	Nupr1	56312	ENSMUSG00000030717	0.0777905	0.946964	#N/A	#NUM!	0.00323	-2.907	#N/A	Inhibited	3.98862	Repressor	Repressor	#N/A	#N/A	#N/A	#N/A	#N/A	#N/A	Inhibited	2	co-regulator of transcription	Actr3b,Akap12,Aldh5a1,Alg8,Aloxe3,Angel1,Ank3,Aspm,Atf3,Atp6v0a1,Atp8b1,Atpsckmt,Blm,Ccn1,Cd63,Cd68,Cdk15,Cdk4,Col1a2,Col3a1,Creb5,Epha7,Etv1,Fam114a1,Fhl2,Fuca1,Fzd8,Gtse1,Jade2,Kif18a,Magi1,Man2b2,Mgll,Myc,Neil3,Nes,Nfib,Nr1d1,P4ha2,Phtf1,Plk1,Pmp22,Prnp,Rad51,Serpine1,Sigmar1,Spats2l,Spc25,Sptssa,Stil,Sytl2,Tctn2,Tdrkh,Uap1,Unc5b,Vangl1	Avpi1,B3gnt5,Btg1,Cxcr4,Ddx46,Dusp5,Etv6,Gab2,Gcnt2,Gmeb1,Gpcpd1,Lmnb1,Mafg,Mmd,Mxd1,Nfil3,Nsf,Pim1,Rbm14,Rilpl2,Tceanc2	0.107143	Col3a1,Col1a2,Man2b2,Serpine1,Ccn1,Cd63	#N/A	#N/A
G	3	M	G3MSen_vs_G3MNSen	Htt	15194	ENSMUSG00000029104	0.0620584	0.950881	#N/A	#NUM!	5.9e-08	2.385	#N/A	Activated	6.46579	Activator	Activator	#N/A	#N/A	#N/A	#N/A	#N/A	#N/A	Activated	2	co-regulator of transcription	Abca1,Adamts2,Adamts4,Adamts5,Adcy5,Akap12,Amacr,Ap1s1,Apoe,Aqp1,Atf3,Bcap31,Bcl2,Bmp1,Calml4,Cavin3,Ccn2,Ccn4,Cdh11,Chrna1,Col16a1,Col18a1,Col4a1,Col4a2,Col6a1,Col6a3,Coro2b,Cryab,Ctsd,Cttn,Dio2,Dkk3,Dlg3,Dlg4,Dnm1,Eci1,Ecrg4,Egr1,Epb41l3,Etv1,Fgfr1,Fhl1,Fosl1,Fxyd2,Fxyd6,Gap43,Gapdh,Gcg,Glo1,Gpx3,Grin2d,Igf2,Igfbp5,Jun,Ldhb,Lox,Ltbp2,Ltf,Mast3,Mfap4,Mgp,Mmp2,Mt1,Ndufs3,Nfib,Nfic,Nrep,Ntrk2,Pde1…	Atp1a1,Basp1,Bcl2l11,Bcl3,Bcl6,Cd24a,Creb1,Crebbp,Dusp5,Ep300,Foxp1,Gclc,Gsr,Nfe2l2,Nfil3,Nsf,Osbpl8,Pitpnm1,Plcb1,Prkcd,Prok2,Purb,Rela,Syvn1,Tiam1,Xiap	0.387755	Col18a1,Igfbp5,Mmp2,Serpinf1,Col4a1,Col4a2,Col6a1,Ctsd,Gpx3,Igf2,Ltf,Rbp4,Adamts5,Apoe,Bmp1,Col16a1,Col6a3,Gcg,Lox,Mfap4,Penk,Prelp,Selenop,Serping1,Thbs2,Adamts2,Adamts4,Ccn4,Dkk3,Ecrg4,Mgp,Serpinh1,Sfrp1,Spp1,Timp3,Vegfd,Ccn2,Vcam1	Extracellular matrix constituent (Col18a1, Col4a1, Col4a2, Col6a1, Col16a1, Col6a3, Mfap4, Prelp, Mgp) P-value = 0.025166	#N/A
G	3	M	G3MSen_vs_G3MNSen	Ddit3	13198	ENSMUSG00000025408	0.0699727	0.957829	#N/A	#NUM!	0.00158	-2.185	#N/A	Inhibited	1.87663	Unknown	Unknown	Chop(bZIP)/MEF-Chop-ChIP-Seq(GSE35681)/Homer	104	0	10.198	Unknown	#N/A	Inhibited	2	transcription factor	Atf3,Atf7ip2,Bcl2,Ccdc80,Ddr2,Fap,Gpc6,Lox,Ltbp3,Mlf1,Plat,Rgs4,Sh3rf3,Snai2,Tgfb2,Thbs2	Bcl2l11,Il1b,Irak2,Nfe2l2,Runx3,Stat3,Stat5a	0.5	Plat,Fap,Lox,Ltbp3,Tgfb2,Thbs2,Ccdc80,Gpc6	#N/A	#N/A
G	3	M	G3MSen_vs_G3MNSen	Smad4	17128	ENSMUSG00000024515	-0.110873	0.90029	0.00115927	#NUM!	0.00172	1.794	bias	Unknown	6.94081	Potential activator	Activator	#N/A	#N/A	#N/A	#N/A	#N/A	#N/A	Unknown	2	transcription factor	Abca12,Actn1,Adamtsl1,Angpt1,Angpt2,Angptl4,Ankrd55,B4galt4,Bcat1,Bgn,Bloc1s6,Bmper,Bnc2,Btbd3,Cacna1d,Cbx3,Ccn2,Cd2,Cd55,Cdca7l,Cdh5,Cep55,Col1a2,Col5a2,Cpq,Creb5,Csf1,Ctsd,Cubn,Cyb561,Ddr2,Dhrs3,Dlc1,Dst,Egfr,Fap,Fbn1,Fgfr2,Fhl2,Fmnl3,Fst,Fzd4,Fzd8,Gap43,Gja1,Has2,Hecw2,Hmga2,Hs6st2,Itgb5,Kiz,Klf7,Ldb2,Lekr1,Lgi2,Lmcd1,Lpar1,Ltbp2,Magi1,Mcc,Muc2,Myc,Myo1b,Myo6,Notch3,Npr2,Nrp1,Nuf2,Oscp1,Palld,…	Alcam,Ankrd44,Arhgap26,B3gnt5,Camk1d,Cdc14a,Celf1,Cmip,Cyth1,Etnk1,Etv6,Fbxo34,Gab2,Hp,Itga4,Klf3,Lemd3,Map3k14,Mdn1,Ppp2r5a,Ptpn1,Ptprc,Rnf220,Runx3,Slc38a2,St8sia4,Thbs1,Tle3,Uck2,Xiap	0.212389	Bgn,Col5a2,Timp1,Col1a2,Ctsd,Fbn1,Plau,Tnc,Adamtsl1,Cpq,Fap,Serpine1,Angpt1,Angpt2,Angptl4,Bmper,Csf1,Fst,Lgi2,Pcsk5,Timp3,Tnfaip6,Ccn2,Fgfr2	#N/A	#N/A
G	7	M	G7MSen_vs_G7MNSen	Irf7	54123	ENSMUSG00000025498	1.32001	0.014574	#N/A	#NUM!	8.88e-19	4.867	bias	Possibly activated	4.45896	Activator	Activator	#N/A	#N/A	#N/A	#N/A	#N/A	#N/A	Possibly activated	2	transcription factor	Casp4,Ccl2,Ccrl2,Cd40,Cmpk2,Cxcl10,Ifi47,Ifih1,Ifit2,Ifit3,Ifnb1,Il33,Irf7,Irgm1,Isg15,Itgax,Mx1,Mx2,Nampt,Oasl2,Parp12,Parp14,Plscr1,Rsad2,Rtp4,Samd9l,Tdrd7,Uba7,Usp18,Xaf1	Ctla4,Plac8,S100a8,Tlr4	0.266667	Ccl2,Cd40,Ifnb1,Isg15,Nampt,Cxcl10,Il33,Casp4	Cytokine (Ifnb1, Isg15, Nampt, Il33) P-value = 0.000244 / Chemokine (Ccl2, Cxcl10) P-value = 0.031405	Cytokine (Ifnb1, Isg15, Nampt, Il33) P-adjusted = 0.003177
G	7	M	G7MSen_vs_G7MNSen	Foxo4	54601	ENSMUSG00000042903	-3.06221	0.128948	#N/A	#NUM!	2.82e-07	-2.493	#N/A	Inhibited	1.2792	Unknown	Unknown	#N/A	#N/A	#N/A	#N/A	#N/A	#N/A	Inhibited	2	transcription factor	Anxa3,C1qa,Cdh5,Col4a1,Col4a2,Fabp4,Fabp5,Gpx3,Igfbp7,Nampt,Nrp2,Prcp,Vcam1,Vegfa	Cdc42ep3,Cdkn1b,Cers4,Fasn,Fyn,Runx2,Sell,Sesn3	0.714286	Col4a1,Col4a2,Gpx3,Igfbp7,Vegfa,C1qa,Fabp5,Nampt,Anxa3,Vcam1	#N/A	#N/A
G	7	M	G7MSen_vs_G7MNSen	Irf8	15900	ENSMUSG00000041515	-0.951906	0.148425	0.00396264	-1	2.45e-06	-0.394	#N/A	Unknown	2.72218	Unknown	Unknown	PU.1:IRF8(ETS:IRF)/pDC-Irf8-ChIP-Seq(GSE66899)/Homer | IRF8(IRF)/BMDM-IRF8-ChIP-Seq(GSE77884)/Homer | IRF:BATF(IRF:bZIP)/pDC-Irf8-ChIP-Seq(GSE66899)/Homer	238.667	140	5.0704	Unknown	#N/A	Unknown	2	transcription factor	Acvrl1,Adgre1,Aif1,Asah1,Bank1,Blnk,Cd274,Cd37,Cd40,Cd83,Ctss,Cxcl16,Dab2,Gbp2,Hk3,Ifih1,Ifit2,Ifit3,Ifnb1,Il18,Isg15,Ly86,Mx2,Parp14,Rnase4,Rtp4,Uba7,Usp18	Ccr2,Dapp1,Fas,Gpr18,Gripap1,Ifng,Il1b,Lpxn,Nfatc1,Prdm1,Tlr4	0.321429	Asah1,Cd40,Ifnb1,Il18,Isg15,Rnase4,Ly86,Ctss,Cxcl16	Cytokine (Ifnb1, Il18, Isg15, Ly86) P-value = 0.000425	Cytokine (Ifnb1, Il18, Isg15, Ly86) P-adjusted = 0.005528
G	7	M	G7MSen_vs_G7MNSen	Epas1	13819	ENSMUSG00000024140	1.37019	0.284277	#N/A	#NUM!	6.93e-06	3.768	#N/A	Activated	3.65563	Activator	Activator	#N/A	#N/A	#N/A	#N/A	#N/A	#N/A	Activated	2	transcription factor	Angpt2,Areg,Arg1,C1qa,Ccn1,Cd274,Ckb,Cxcl12,Ddit3,Fabp4,Fbln2,Gja1,Hilpda,Igfbp3,Kdr,Lpl,Nampt,Ndrg1,Notch1,Pgf,Slc11a2,Slc29a1,Sphk1,Tek,Tnni1,Vcam1,Vegfa	Ccr2,Coro1a,Fasn,Nt5e,Prkca,Ret	0.592593	Fbln2,Igfbp3,Vegfa,C1qa,Cxcl12,Lpl,Nampt,Angpt2,Ccn1,Pgf,Tek,Areg,Arg1,Ckb,Hilpda,Vcam1	Growth factor (Igfbp3, Vegfa, Ccn1, Pgf, Areg) P-value = 0.025261	#N/A
G	7	M	G7MSen_vs_G7MNSen	Gata2	14461	ENSMUSG00000015053	6.3191	0.32429	#N/A	#NUM!	2.33e-14	2.065	#N/A	Activated	-1.778	Unknown	Unknown	Gata2(Zf)/K562-GATA2-ChIP-Seq(GSE18829)/Homer	0	164	-12.8062	Unknown	#N/A	Activated	2	transcription factor	Angpt2,C1qc,Ccl2,Ccl7,Ccr3,Cd200r3,Cd226,Cd300ld,Cd40,Cdh5,Cxcl10,Cxcl12,Fabp4,Gbp2,Gfra1,Gpr65,Gpx3,Igfbp7,Kdr,Tgm2,Tspan12,Uaca,Vcam1,Vegfa	Ccr2,Cd177,Cd96,Cdkn1b,Clnk,Dlk1,Elane,Epha3,Ets1,Gata3,Gda,Gm9733,Grap2,Gzma,Gzmb,Hdc,Icos,Il2rb,Lax1,Lypd6b,Mcemp1,Mctp2,Mgst1,Mia2,Myb,Nkg7,Pbx1,S100a8,S100a9,Serpinb6b,Slc22a4,Slc35d3,Spn,Thbs1,Trem3,Txk,Ubash3a,Wfdc21	0.541667	Gpx3,Igfbp7,Vegfa,C1qc,Ccl2,Ccl7,Cd40,Cxcl12,Angpt2,Cxcl10,Gfra1,Tgm2,Vcam1	Chemokine (Ccl2, Ccl7, Cxcl12, Cxcl10) P-value = 0.000816	Chemokine (Ccl2, Ccl7, Cxcl12, Cxcl10) P-adjusted = 0.010614
G	7	M	G7MSen_vs_G7MNSen	Smarca4	20586	ENSMUSG00000032187	-0.74849	0.379583	#N/A	#NUM!	2.76e-10	2.656	#N/A	Activated	2.59272	Activator	Activator	#N/A	#N/A	#N/A	#N/A	#N/A	#N/A	Activated	2	co-regulator of transcription	Abca1,Ahnak,Areg,Batf,Ccl2,Ccrl2,Cd63,Cdk20,Cp,Csf1,Ctsb,Ctsh,Ctss,F3,Fabp4,Fblim1,Fmo2,Gsg1,Hexb,Hfe,Hnmt,Igf1,Igfbp7,Il1a,Il7r,Kdr,Lmna,Mt1,Nrp2,Oxct1,Pde4b,Plpp3,Pon3,Selenop,Slamf9,Sphk1,Spp1,St3gal1,St6galnac4,St7,Tbx15,Timp2,Tlr2,Tmem171,Tmem204,Tnfsf13,Trem2	Acta2,Ahr,Ccna2,Ccr2,Cdkn1b,Ceacam1,Cxcr3,Dusp6,Fas,Gclc,Gpr183,Gstp1,Ifng,Il1b,Inpp1,Lef1,Lpxn,Mctp2,Myb,Perp,Runx2,Tbx21,Thy1,Tnfrsf9,Trem1	0.425532	Timp2,Ctsb,Igfbp7,Ccl2,F3,Igf1,Il1a,Selenop,Cp,Csf1,Pon3,Spp1,Tnfsf13,Trem2,Areg,Cd63,Ctsh,Ctss,Hexb,St3gal1	#N/A	#N/A
G	7	M	G7MSen_vs_G7MNSen	Nfe2l2	18024	ENSMUSG00000015839	-0.456575	0.436777	0.000162037	-1	1.43e-07	-1.318	#N/A	Unknown	3.11596	Unknown	Unknown	Nrf2(bZIP)/Lymphoblast-Nrf2-ChIP-Seq(GSE37589)/Homer | NFE2L2(bZIP)/HepG2-NFE2L2-ChIP-Seq(Encode)/Homer	281	80.5	10.5453	Unknown	#N/A	Unknown	2	transcription factor	Abcc3,Abhd12,Acp5,Aga,Ampd3,Ang,Appl2,Areg,Bcar3,Blvrb,Bmper,Ccl2,Ccl8,Cd302,Cela1,Chst11,Clec1a,Clhc1,Col4a1,Col4a2,Coq7,Cryz,Ctsb,Ctsd,Ctsk,Cxcl10,Daglb,Dcstamp,Ddit3,Dtx4,Enpp5,Ephx1,F3,Fabp4,Fblim1,Fgf7,Gja1,Gpr85,Gpx3,Havcr1,Hfe,Hspa9,Ifit3,Ifnb1,Ifrd1,Igf1,Igfbp3,Igfbp7,Il10,Il19,Il1a,Il33,Lhfpl2,Lmna,Lpl,Lrp12,Mamdc2,Mcoln2,Mettl15,Mgll,Mid1,Mmp12,Mpeg1,Mt1,Osmr,P2rx4,Pigk,Plxna2,Pqlc3,Qpc…	Abcc4,Ahr,Alox5ap,Ankrd44,Appbp2,Arap2,Cbr3,Cd247,Cd3g,Cdc42ep3,Dapp1,Ets1,Ext1,Fgd3,Fyn,Gclc,Glis3,Grk5,Gsap,Gsr,Gss,Gstp1,Htr7,Il1b,Il1r2,Klf12,Lypd6b,Mafg,Magohb,Mgst1,Mreg,Msantd3,Myh9,Nqo1,Osgin1,Pbx1,Phgdh,Prdx6,Prkar2b,Ptgr1,Ptpn1,Rab32,Raf1,Rgs11,Sec24d,Serpinb9,Slc7a11,Slpi,Styk1,Taldo1,Tmprss6,Vcan	0.348315	Col4a1,Col4a2,Ctsb,Ctsd,Gpx3,Igfbp3,Igfbp7,Mmp12,Vegfa,Ang,Ccl2,Ccl8,F3,Fgf7,Ifnb1,Igf1,Il10,Il1a,Lpl,Bmper,Cela1,Cxcl10,Enpp5,Il19,Il33,Tfpi,Aga,Areg,Ctsk,St3gal1,Vcam1	Cytokine (Ifnb1, Il10, Il1a, Il19, Il33) P-value = 0.011607	#N/A
G	7	M	G7MSen_vs_G7MNSen	Stat2	20847	ENSMUSG00000040033	0.669217	0.525106	#N/A	#NUM!	5.01e-07	2.216	#N/A	Activated	3.20713	Activator	Activator	#N/A	#N/A	#N/A	#N/A	#N/A	#N/A	Activated	2	transcription factor	Cd40,Cxcl10,Ifi47,Ifit2,Ifit3,Iigp1,Irf7,Isg15,Mx1,Oasl2,Rsad2,Rtp4,Usp18	Ifng	0.230769	Cd40,Isg15,Cxcl10	#N/A	#N/A
G	7	M	G7MSen_vs_G7MNSen	Med1	19014	ENSMUSG00000018160	-0.469253	0.600187	#N/A	#NUM!	0.0276	-2.084	#N/A	Inhibited	-0.774597	Unknown	Unknown	#N/A	#N/A	#N/A	#N/A	#N/A	#N/A	Inhibited	2	co-regulator of transcription	Fabp4,Hsd17b4,Igf1,Igfbp3,Olr1,Tnni1	Cenpa,Fasn,Gstp1,Il2rb,Lef1,Met,Prdm1,Tbx21,Thbs1	0.5	Igfbp3,Igf1,Olr1	Growth factor (Igfbp3, Igf1) P-value = 0.0345	#N/A
G	7	M	G7MSen_vs_G7MNSen	Keap1	50868	ENSMUSG00000003308	-0.670509	0.604358	#N/A	#NUM!	2.89e-07	2.068	#N/A	Activated	0	Unknown	Unknown	#N/A	#N/A	#N/A	#N/A	#N/A	#N/A	Activated	2	co-regulator of transcription	Acp5,Ctsk,Dcstamp,Il18,Tbxas1,Vcam1	Ahr,Gclc,Gstp1,Il1b,Nqo1,Top2a	0.5	Il18,Ctsk,Vcam1	#N/A	#N/A
G	7	M	G7MSen_vs_G7MNSen	Trim24	21848	ENSMUSG00000029833	0.920518	0.631632	#N/A	#NUM!	1.1e-20	-2.063	#N/A	Inhibited	3.65563	Repressor	Repressor	#N/A	#N/A	#N/A	#N/A	#N/A	#N/A	Inhibited	2	co-regulator of transcription	Blnk,Ccl4,Cmpk2,Cxcl10,Ddx60,Flrt3,Gbp2,Herc6,Ifi47,Ifih1,Ifit2,Ifit3,Ifnb1,Iigp1,Il10,Irf7,Irgm1,Isg15,Lgals3bp,Parp12,Rtp4,Samd9l,Spp1,Tlr2,Uba7,Usp18,Vegfa	Emb,Ifngr1,Numa1,Pclaf,Plac8,Samhd1	0.333333	Lgals3bp,Vegfa,Ccl4,Ifnb1,Il10,Isg15,Cxcl10,Spp1,Flrt3	Cytokine (Ifnb1, Il10, Isg15, Spp1) P-value = 0.000425 / Chemokine (Ccl4, Cxcl10) P-value = 0.039473	Cytokine (Ifnb1, Il10, Isg15, Spp1) P-adjusted = 0.005528
G	7	M	G7MSen_vs_G7MNSen	Klf2	16598	ENSMUSG00000055148	-0.852375	0.634229	#N/A	#NUM!	8.26e-10	-2.097	#N/A	Inhibited	2.55604	Repressor	Repressor	#N/A	#N/A	#N/A	#N/A	#N/A	#N/A	Inhibited	2	transcription factor	Angpt2,Ccl2,Ccl4,Ccl7,Ccr3,Cd40,Col4a1,Cx3cr1,F3,Fabp4,Fbln1,Hyal2,Itgb5,Kdr,Ltc4s,Ndrg1,Notch1,Pdpn,Pgf,Plpp3,Tfpi,Vcam1	Cxcr3,Igf2,Il1b,Itgb7,Nqo1,Runx2,Sell,Thbs1	0.5	Fbln1,Col4a1,Ccl2,Ccl4,Ccl7,Cd40,F3,Angpt2,Pgf,Tfpi,Vcam1	Chemokine (Ccl2, Ccl4, Ccl7) P-value = 0.005923	#N/A
G	7	M	G7MSen_vs_G7MNSen	Skil	20482	ENSMUSG00000027660	0.446567	0.687417	#N/A	#NUM!	0.0462	2.425	#N/A	Activated	1.63299	Unknown	Activator	#N/A	#N/A	#N/A	#N/A	#N/A	#N/A	Activated	2	co-regulator of transcription	Col4a1,Cxcl12,Slc44a1,Tpm1,Vat1	Acta2	0.4	Col4a1,Cxcl12	#N/A	#N/A
G	7	M	G7MSen_vs_G7MNSen	Nfkb1	18033	ENSMUSG00000028163	0.364616	0.735301	#N/A	#NUM!	3.9e-17	2.676	#N/A	Activated	2.54558	Activator	Activator	#N/A	#N/A	#N/A	#N/A	#N/A	#N/A	Activated	2	transcription factor	Apoe,Arg1,Bmp2,Casp4,Ccl11,Ccl2,Ccl4,Ccn1,Cd40,Csf1,Ctsb,Cxcl10,Ebi3,Fcgrt,Gfra1,Gja1,Ifnb1,Igfbp3,Ighm,Il10,Il18,Il1rn,Isg15,Ltc4s,Map3k8,Mmp3,Mx1,Nampt,Plau,Retnla,Sdc4,Tlr2,Vcam1,Vegfa	Abcb1b,Ccl22,Cd3g,Crmp1,Fas,Gata3,Grk5,Gzmb,Ifng,Igkc,Il1b,Il2ra,Lamb3,Myb,Nfatc1,Tbx21	0.823529	Ctsb,Igfbp3,Mmp3,Plau,Vegfa,Apoe,Bmp2,Ccl11,Ccl2,Ccl4,Cd40,Ebi3,Ifnb1,Il10,Il18,Il1rn,Isg15,Nampt,Ccn1,Csf1,Cxcl10,Gfra1,Sdc4,Arg1,Casp4,Fcgrt,Retnla,Vcam1	Cytokine (Ebi3, Ifnb1, Il10, Il18, Il1rn, Isg15, Nampt) P-value = 0.000154 / Chemokine (Ccl11, Ccl2, Ccl4, Cxcl10) P-value = 0.015934	Cytokine (Ebi3, Ifnb1, Il10, Il18, Il1rn, Isg15, Nampt) P-adjusted = 0.001998
G	7	M	G7MSen_vs_G7MNSen	Smarcb1	20587	ENSMUSG00000000902	0.400823	0.749087	#N/A	#NUM!	0.00255	2.701	#N/A	Activated	-0.242536	Unknown	Unknown	#N/A	#N/A	#N/A	#N/A	#N/A	#N/A	Activated	2	co-regulator of transcription	Csf1,Eif4e,Fabp4,Gja1,Hbegf,Ifnb1,Il1a,S100a1	Ccna2,Ceacam1,Cenpa,Fas,Hp,Ifng,Mcm5,Pglyrp1,Tbx21	0.5	Hbegf,Ifnb1,Il1a,Csf1	Cytokine (Ifnb1, Il1a) P-value = 0.011928	#N/A
G	7	M	G7MSen_vs_G7MNSen	Hdac2	15182	ENSMUSG00000019777	-0.382896	0.803373	#N/A	#NUM!	0.0437	-2.121	#N/A	Inhibited	-1.06904	Unknown	Unknown	#N/A	#N/A	#N/A	#N/A	#N/A	#N/A	Inhibited	2	co-regulator of transcription	F3,Igf1,Il1a,Mt2,Plau	Cd27,Cdkn1b,Fas,Lat,Mcm5,Nfatc1,S100a9,Satb1,Themis	0.8	Plau,F3,Igf1,Il1a	#N/A	#N/A
G	7	M	G7MSen_vs_G7MNSen	Nfkbia	18035	ENSMUSG00000021025	0.246036	0.858832	#N/A	#NUM!	4.74e-13	2.764	#N/A	Activated	3.71307	Activator	Activator	#N/A	#N/A	#N/A	#N/A	#N/A	#N/A	Activated	2	co-regulator of transcription	Abcd3,Ampd3,Bmp2,Casp4,Ccl11,Ccl2,Ccl7,Ccr3,Cd40,Cdh13,Clu,Cp,Csf1,Ctsb,Ctsz,Cxcl10,Cxcl12,Ddit3,F3,Fcgrt,Gbp2,Gpx3,Grn,Ifnb1,Il10,Il1a,Il1rn,Il33,Il7r,Isg15,Lima1,Mmp3,Mt1,Mt2,Naglu,Ngf,Plau,Pld3,Sdc4,Slc12a2,Timp2,Tlr2,Tmem176b,Vcam1,Vegfa	Abcb1b,Ccna2,Dusp6,Fas,Grk5,Gzmk,Ifng,Igf2,Il1b,Il2ra,Msh2,Rgs16,S100a8,S100a9,Sorl1,Tlr4	0.688889	Clu,Grn,Timp2,Ctsb,Gpx3,Mmp3,Plau,Vegfa,Bmp2,Ccl11,Ccl2,Ccl7,Cd40,Cxcl12,F3,Ifnb1,Il10,Il1a,Il1rn,Isg15,Ngf,Cp,Csf1,Ctsz,Cxcl10,Il33,Sdc4,Casp4,Cdh13,Fcgrt,Vcam1	Cytokine (Grn, Ifnb1, Il10, Il1a, Il1rn, Isg15, Il33) P-value = 0.000308 / Chemokine (Ccl11, Ccl2, Ccl7, Cxcl12, Cxcl10) P-value = 0.003954	Chemokine (Ccl11, Ccl2, Ccl7, Cxcl12, Cxcl10) P-adjusted = 0.025704 / Cytokine (Grn, Ifnb1, Il10, Il1a, Il1rn, Isg15, Il33) P-adjusted = 0.004004
G	7	M	G7MSen_vs_G7MNSen	Gps2	56310	ENSMUSG00000023170	-0.248133	0.85939	#N/A	#NUM!	2.79e-05	-2.514	#N/A	Inhibited	2.67261	Repressor	Repressor	#N/A	#N/A	#N/A	#N/A	#N/A	#N/A	Inhibited	2	co-regulator of transcription	Abca1,Blnk,Ccl2,Ccl4,Cxcl10,Dhrs3,Fam20c,Rab20,Rgl1,Slc44a1,Trerf1,Vcam1	Hp,Pid1	0.416667	Ccl2,Ccl4,Cxcl10,Fam20c,Vcam1	Chemokine (Ccl2, Ccl4, Cxcl10) P-value = 0.000417	Chemokine (Ccl2, Ccl4, Cxcl10) P-adjusted = 0.005417
G	7	M	G7MSen_vs_G7MNSen	Irf5	27056	ENSMUSG00000029771	-0.263063	0.886485	#N/A	#NUM!	3.53e-07	2.73	#N/A	Activated	3.63803	Activator	Activator	#N/A	#N/A	#N/A	#N/A	#N/A	#N/A	Activated	2	transcription factor	Ccl4,Cmpk2,Col4a1,Cxcl10,Ifih1,Ifit2,Ifit3,Ifnb1,Irf7,Isg15,Nampt,Oasl2,Parp12,Plscr1,Rsad2,Vegfa	Prdm1	0.4375	Col4a1,Vegfa,Ccl4,Ifnb1,Isg15,Nampt,Cxcl10	Cytokine (Ifnb1, Isg15, Nampt) P-value = 0.00286 / Chemokine (Ccl4, Cxcl10) P-value = 0.024095	Cytokine (Ifnb1, Isg15, Nampt) P-adjusted = 0.037186
G	7	M	G7MSen_vs_G7MNSen	Tfam	21780	ENSMUSG00000003923	-0.247265	0.893219	#N/A	#NUM!	0.00106	2.449	#N/A	Activated	0.816497	Unknown	Unknown	#N/A	#N/A	#N/A	#N/A	#N/A	#N/A	Activated	2	transcription factor	Echs1,Fabp3,Fabp4,Fabp5	Il1b,Pgk1	0.25	Fabp5	#N/A	#N/A
G	7	M	G7MSen_vs_G7MNSen	Irf9	16391	ENSMUSG00000002325	0.216776	0.895483	#N/A	#NUM!	7e-07	2.258	#N/A	Activated	3.05085	Activator	Activator	#N/A	#N/A	#N/A	#N/A	#N/A	#N/A	Activated	2	transcription factor	Cxcl10,Ifi47,Ifit2,Ifit3,Ifnb1,Iigp1,Il18,Il1a,Irf7,Isg15,Oasl2,Rtp4	Ifng	0.416667	Ifnb1,Il18,Il1a,Isg15,Cxcl10	Cytokine (Ifnb1, Il18, Il1a, Isg15) P-value = 1.9e-05	Cytokine (Ifnb1, Il18, Il1a, Isg15) P-adjusted = 0.000251
G	7	M	G7MSen_vs_G7MNSen	Srf	20807	ENSMUSG00000015605	-0.36555	0.902366	#N/A	#NUM!	0.00476	2.423	#N/A	Activated	-1.21854	Unknown	Activator	#N/A	#N/A	#N/A	#N/A	#N/A	#N/A	Activated	2	transcription factor	Abca8a,Arc,Batf,Bmp2,Fermt2,Igf1,Ighm,Kdr,Lpl,Myo1e,Ophn1,Tbxas1,Tpm1	Acta2,Cd177,Dmkn,Elane,Ets1,Filip1l,Gda,Itga1,Mgst1,Myb,Myh9,Nebl,Pglyrp1,Ptgr1,Rab27b,Raf1,S100a8,S100a9,Slpi,Vcan	0.230769	Bmp2,Igf1,Lpl	Growth factor (Bmp2, Igf1) P-value = 0.0345	#N/A
G	7	M	G7MSen_vs_G7MNSen	Pml	18854	ENSMUSG00000036986	0.2429	0.933089	#N/A	#NUM!	0.000109	2.855	#N/A	Activated	1.52753	Unknown	Unknown	#N/A	#N/A	#N/A	#N/A	#N/A	#N/A	Activated	2	co-regulator of transcription	Anxa4,Apoe,Ddx60,Herc6,Ifih1,Ifit3,Il1a,Irf7,Isg15,Lpl,Mx1,Ndrg1,Plscr1,Trio	Dnajb4,Fas,Fasn,Gzmb,Nqo1,Prkca,Prkch	0.357143	Apoe,Il1a,Isg15,Lpl,Anxa4	Cytokine (Il1a, Isg15) P-value = 0.019298	#N/A
G	7	M	G7MSen_vs_G7MNSen	Tcf3	21423	ENSMUSG00000020167	0.113862	0.977048	#N/A	#NUM!	2.02e-14	2.602	#N/A	Activated	-3.20713	Repressor	Repressor	#N/A	#N/A	#N/A	#N/A	#N/A	#N/A	Activated	2	transcription factor	Blnk,Cd200r1,Cdh5,Cela1,Cgref1,Ifi27,Ighm,Il7r,Notch1,Optn,Rasa4,Samd9l,Selenop,Slamf7,Slc12a2,Traf5	Asf1b,Bach2,Cbfa2t3,Ccna2,Ccr2,Cd3d,Cd3e,Cd3g,Cd5,Dck,Dut,Elane,Epcam,Esco2,Gata3,Hmgb2,Icos,Il18rap,Il1b,Il2ra,Il2rb,Itgb7,Kif2c,Lef1,Ncapg,Ndc80,Nuf2,Pgk1,Plac8,Prdm1,Ptprcap,Rgs16,Rora,Sec24d,Sell,Stk17b,Strn3,Top2a,Tox,Ttk	0.125	Selenop,Cela1	#N/A	#N/A
G	7	M	G7MSen_vs_G7MNSen	Twist1	22160	ENSMUSG00000035799	-0.700559	#N/A	#N/A	#NUM!	6.88e-07	2.556	#N/A	Activated	0.19245	Unknown	Activator	#N/A	#N/A	#N/A	#N/A	#N/A	#N/A	Activated	2	transcription factor	Ccl2,Cd40,Clu,Cxcl12,Itgb5,Lmna,Olfml3,Pdgfra,Rhoc,Sdc3,Sema5a,Sphk1,Spp1,Vegfa	Acta2,Epcam,Ets1,Fas,Il1b,Lrg1,Met,Nt5e,Osgin1,Runx2,S100a4,Tbx21,Vcan	0.428571	Clu,Vegfa,Ccl2,Cd40,Cxcl12,Spp1	Chemokine (Ccl2, Cxcl12) P-value = 0.017607	#N/A
G	7	M	G7MSen_vs_G7MNSen	Sirt1	93759	ENSMUSG00000020063	-0.048178	0.984081	#N/A	#NUM!	4.42e-13	-2.658	#N/A	Inhibited	3.26599	Repressor	Repressor	#N/A	#N/A	#N/A	#N/A	#N/A	#N/A	Inhibited	2	co-regulator of transcription	Abca1,Anxa4,Arg1,Ccl2,Cd72,Cd83,Cela1,Cmpk2,Ddit3,Ddx60,Fgf7,Gfpt1,Hgf,Ifi47,Ifit3,Ifnb1,Igf1,Ighm,Iigp1,Il10,Irf7,Irgm1,Lgals3bp,Mmp3,Nedd4l,Npy,Oasl2,Parp12,Parp14,Pdgfra,Rnf213,Rsad2,Rtp4,Slc29a1,Slc36a2,Tfpi,Timp2,Uba7,Usp18	Acap1,Cdkn1b,Coro1a,Fas,Fasn,Ifng,Il1b,Kmt2b,Madd,Nkg7,Rgs16,Runx2,Slc7a11,Tbc1d10c,Xpc	0.358974	Lgals3bp,Timp2,Mmp3,Ccl2,Fgf7,Hgf,Ifnb1,Igf1,Il10,Npy,Anxa4,Cela1,Tfpi,Arg1	#N/A	#N/A
G	7	M	G7MSen_vs_G7MNSen	Pax5	18507	ENSMUSG00000014030	-0.187262	#N/A	#N/A	#NUM!	0.00221	2.182	#N/A	Activated	0.333333	Unknown	Unknown	PAX5(Paired,Homeobox),condensed/GM12878-PAX5-ChIP-Seq(GSE32465)/Homer	159	0	12.6095	Unknown	#N/A	Activated	2	transcription factor	Blnk,Cd22,Cd40,Cd72,Hk3	Cdkn1b,Dleu2,Flt3,Prdm1	0.2	Cd40	#N/A	#N/A
Y	3	M	Y3MSen_vs_Y3MNSen	Vdr	22337	ENSMUSG00000022479	-4.60149	1.42974e-17	0.00975296	#NUM!	0.0499	2.322	#N/A	Contradictory	0.750479	Unknown	Unknown	#N/A	#N/A	#N/A	#N/A	#N/A	#N/A	Contradictory	2	transcription factor	Abcc3,Angpt2,Anln,Bnip3l,Ccl2,Ccnb1,Ccnd3,Cd14,Cdc20,Cdc45,Cenph,Chaf1a,Chaf1b,Cpt2,Gnai2,Icam1,Ifnb1,Il1a,Jun,Kif22,Lgals1,Lpl,Myog,Ndufv2,Nusap1,Plcg1,Plin2,Pnpla2,Ppp1ca,Prc1,Rac2,Rad51ap1,Rgcc,Rnf144a,Sele,Sft2d1,Slc37a2,Slc7a7,Spp1,Ssx2ip,Sulf2,Tgfb1,Tmem241,Tmprss2,Tpx2,Ucp2,Vash2	Ace,Acvr1b,Bcl2l1,Cab39,Ccnd2,Cd44,Cebpb,Cenpa,Cish,Ezh2,Gcc2,Golgb1,H2az1,Hivep2,Hk2,Il21r,Il6,Itgb7,Itm2c,Kdm1b,Kdm3a,Keap1,Ldlr,Mcl1,Myo9b,N4bp2,Nfkb2,Nlrc5,Nod2,Pabpc1,Ptger4,Ptgs2,Rela,S100a8,Smarca5,Stat4,Thbd,Tle4,Vdr,Vps37b	0.276596	Tgfb1,Ccl2,Cd14,Icam1,Ifnb1,Il1a,Lgals1,Lpl,Angpt2,Spp1,Vash2,Sulf2,Tmprss2	Cytokine (Ifnb1, Il1a, Spp1) P-value = 0.019239	#N/A
Y	3	M	Y3MSen_vs_Y3MNSen	Zbtb7a	16969	ENSMUSG00000035011	-1.31823	9.90401e-07	1.2695e-15	1.26491	0.0376	0.796	#N/A	Possibly inhibited	-3.71802	Activator	Activator	#N/A	#N/A	#N/A	#N/A	#N/A	#N/A	Possibly inhibited	2	transcription factor	Actg1,Actr1b,Actr3,Ada,Adamtsl5,Add1,Adh5,Adi1,Adk,Agtrap,Ak3,Aldh2,Alkbh4,Amz2,Anln,Anp32a,Anxa11,Anxa4,Ap1b1,Ap1s1,Ap3m1,Ap3s1,Ap4e1,Apoe,Apopt1,Arfgap2,Arpc4,Asgr1,Asl,Aspscr1,Atp6v0a1,Atxn1,Atxn10,Aup1,B3gnt3,Baiap2,Bambi,Bcl7b,Bid,Blvra,C8g,Calr,Capza2,Capzb,Carm1,Casd1,Caskin2,Ccdc61,Ccnd3,Cd63,Cdc37,Cdc42,Cdca2,Cdca8,Cdk5,Cenpu,Cep41,Cep72,Cers2,Chmp1a,Chmp6,Chst12,Chst14,Ckb,Cln3,Clstn1,C…	Abcb10,Acbd3,Acin1,Acvr1b,Adcy6,Aff4,Aftph,Ago2,Agrn,Ahnak,Alyref,Amfr,Ankrd10,Ankrd11,Ankrd50,Anp32e,Apaf1,Arap1,Arf3,Arhgap21,Arid1b,Atf4,Atg14,Atp11a,Atp5h,Atxn1l,Atxn2,Atxn2l,Atxn7l1,Atxn7l3,Avl9,Azin1,B4galt5,Bahd1,Baz1a,Bcl2l1,Bcl2l11,Bcl3,Bhlhe40,Birc6,Bmp2k,Bmpr2,Braf,Brpf3,Bzw2,Cab39,Cacfd1,Cacnb3,Camsap2,Camta2,Card10,Carhsp1,Cbx4,Ccdc102a,Ccdc137,Ccdc82,Ccdc88a,Ccng2,Ccni,Cdc34,Cdc42bp…	0.0786885	Ctsb,Fam3c,Tgfb1,Apoe,C8g,Icam1,Izumo4,Lgals1,Psap,Scpep1,Adamtsl5,Anxa11,Anxa4,Calr,Erbb3,Hmgb1,Pdia3,Pkm,Cd63,Ckb,Fcgrt,Gusb,Mcfd2,Pfn1	Other (Fam3c, Apoe, Izumo4, Lgals1, Anxa11, Anxa4, Calr, Cd63, Mcfd2, Pfn1) P-value = 0.000302	Other (Fam3c, Apoe, Izumo4, Lgals1, Anxa11, Anxa4, Calr, Cd63, Mcfd2, Pfn1) P-adjusted = 0.00392
Y	3	M	Y3MSen_vs_Y3MNSen	Nfe2l2	18024	ENSMUSG00000015839	-1.60074	1.10138e-06	0.00864052	-0.707107	1.01e-10	2.421	#N/A	Contradictory	1.84769	Unknown	Unknown	Nrf2(bZIP)/Lymphoblast-Nrf2-ChIP-Seq(GSE37589)/Homer | NFE2L2(bZIP)/HepG2-NFE2L2-ChIP-Seq(Encode)/Homer	232.5	86.5	8.17443	Unknown	#N/A	Contradictory	2	transcription factor	Abcb4,Abcc3,Abhd12,Abhd5,Aco2,Acp5,Acsl5,Actg1,Adat2,Adk,Adssl1,Aga,Agpat3,Aip,Akr1a1,Aldoa,Ampd3,Ang,Anxa1,Apip,Arhgdib,Asgr1,Atf3,Atg5,Atp6v0d2,B4galnt1,Bbs9,Bcar3,Blvrb,Bnip3,Cachd1,Cacna1d,Cat,Cbr1,Ccdc90b,Ccl2,Ccl8,Cct7,Cd164,Cd302,Cd36,Cd9,Cela1,Cep70,Cgrrf1,Clstn1,Cops5,Cr1l,Creg1,Cryz,Cs,Ctsb,Ctsd,Ctso,Cutc,Daglb,Dctd,Dctn3,Dhcr7,Dnajb11,Dstn,Dusp4,Ecd,Ecm1,Ednrb,Eif2s1,Eif3g,Emc2,Ephx1,E…	Abcc1,Abcc4,Abi1,Ace,Adam23,Ahr,Ankrd44,Appbp2,Arap2,Arrdc4,Atf4,Atp1a1,Avpi1,Bcl2l1,Bcl6,Bmper,Btg1,Camk1d,Casp6,Ccnt2,Cdc34,Cdk19,Cebpa,Cebpb,Chic2,Chst15,Chsy1,Cited2,Col1a2,Col5a1,Cox6c,Crem,Cstf2t,Ctnna1,Cyth3,Dapk1,Dcn,Dhx40,Dusp1,Efr3a,Eif3c,Eif4g2,Epb41,Etaa1,Ets2,Etv6,Ext1,Fam102a,Fbxl3,Fbxo33,Fgl2,Fmnl2,Fnbp1,Foxo3,Foxp1,Frmd6,Fyn,Fzd7,Gclc,Gls,Golph3,Got1,Gpcpd1,Gpr85,Grk5,Gsr,Heca,Hsp…	0.159817	Ecm1,Anxa1,Ctsb,Ctsd,Mmp12,Plaur,Tgfb1,Ang,Ccl2,Ccl8,Icam1,Ifnb1,Igf1,Il1a,Lamc1,Lpl,Scpep1,Tcn2,Tnf,Aldoa,Cd9,Cela1,Creg1,Fgf13,Il19,Pdgfc,Pdia3,Pdia4,Pkm,Ssc4d,Tfpi,Aga,Ctso,Mcfd2,Pdia6	#N/A	#N/A
Y	3	M	Y3MSen_vs_Y3MNSen	Max	17187	ENSMUSG00000059436	-1.46804	0.0080837	4.1626e-29	-2	0.00227	-0.34	#N/A	Possibly inhibited	0.437595	Unknown	Unknown	Max(bHLH)/K562-Max-ChIP-Seq(GSE31477)/Homer	577	0	24.0208	Unknown	#N/A	Possibly inhibited	2	transcription factor	Aasdh,Aatf,Acad9,Acat1,Actc1,Adam15,Adat2,Adh5,Adk,Adsl,Aen,Aimp2,Aip,Akr1a1,Alg3,Alg8,Amdhd2,Anapc5,Anln,Anxa6,Ap1s2,Ap3m1,Ap3s1,Aprt,Arhgdia,Arsk,Aspscr1,Atg5,Atic,Atp6v1a,Atp6v1c1,Atp6v1d,Atp6v1h,Atpaf2,Aup1,Bcl7b,Bcs1l,Birc5,Bnip1,Bnip3l,Bsg,Bub3,C1qbp,Cage1,Caprin1,Ccdc124,Ccdc126,Ccdc47,Ccdc61,Ccl6,Ccnb1,Cct5,Cct7,Cct8,Cd164,Cd3eap,Cdc123,Cdc20,Cdca7l,Cdca8,Cdk4,Cdk5rap3,Cenpu,Cfl1,Chst12,C…	Abcb10,Abcc4,Abhd17b,Aebp2,Aff4,Akap10,Alyref,Amd1,Arf6,Arid2,Armc5,Atf5,Atf6,Atf7ip,Atg14,Atp5e,Avpi1,Azin1,Baz1a,Bcl2l11,Bcl6,Bfar,Bhlhe40,Birc6,Bmp2k,Bptf,Brd8,Cand1,Canx,Ccdc137,Ccdc9,Ccnd2,Ccng2,Ccnt1,Cdc73,Cdca4,Cdkn1b,Cdv3,Cebpb,Cebpz,Chp1,Cited2,Clk2,Cnot4,Cnot6,Cox7a2l,Crebrf,Crls1,Cry1,Cry2,Cstf2t,Dazap1,Dck,Dcun1d4,Ddx19a,Ddx21,Ddx3x,Ddx46,Ddx5,Dhx15,Dhx40,Dhx9,Diaph1,Dido1,Dnajc1,Dnaj…	0.0706806	Grn,Mif,Fam3c,Ppia,Ccdc126,Fabp5,Prdx4,Scpep1,Anxa6,Arhgdia,Arsk,Ctsc,Erap1,Gars,Pdia4,Ppt1,Tfrc,Adam15,C1qbp,Ccl6,Cfl1,Gusb,Hilpda,Hspd1,Pebp1,Pfn1,Pgk1	Enzyme (Ppia, Prdx4, Arsk, Gars, Pdia4, Ppt1, Gusb, Hspd1, Pgk1) P-value = 0.022543	#N/A
Y	3	M	Y3MSen_vs_Y3MNSen	Tcf7l2	21416	ENSMUSG00000024985	-1.11877	0.0586472	0.0102474	#NUM!	0.0106	-0.191	#N/A	Unknown	-2.56752	Unknown	Activator	#N/A	#N/A	#N/A	#N/A	#N/A	#N/A	Unknown	2	transcription factor	Add1,Adk,Ak3,Alox5,Anln,Anp32a,Anxa1,Ap3m1,Atp6v1a,Atp6v1g1,Bbs9,Bcs1l,Bin1,Birc5,Calm2,Cap1,Cdk5,Cers2,Cnot8,Coq4,Cuedc2,Cyb5r4,Dbndd2,Dcakd,Dcxr,Ddrgk1,Degs1,Dhrs7,Dram2,Dusp4,Elovl1,Erbb3,Fam3c,Fbxo8,Fkbp1a,Fth1,Fundc2,Gcg,Gfm2,Gla,Gltp,Glul,Haus8,Hexb,Hnrnph2,Idh1,Irak1bp1,Lman1,Lmln,Ltv1,Mag,Mgst3,Mrpl16,Nde1,Nek2,Npc1,Nrbp1,Nuf2,Ogg1,Os9,Paics,Pank1,Pdia3,Pdia4,Pkd1,Plcg1,Pop4,Psmd8,Ptpdc1,…	Abhd17b,Acsl3,Adamts4,Adgrg1,Adipor2,Ankib1,Apod,Appbp2,Aqp9,Arap2,Arid2,Arpp19,Atf2,Atg2a,Baz2b,Bcl6,Birc6,C2cd2l,Carhsp1,Ccdc82,Ccdc88a,Ccnd2,Cdc5l,Cdk17,Cdk19,Cdkn1b,Cemip2,Chd2,Chst15,Clasp2,Clk1,Cnot1,Csnk1a1,Ctnna1,Cxxc5,Dgkd,Diaph2,Dlg1,Dock10,Dync1i2,Eif1,Elk4,Erbin,Erf,Etnk1,Fam53c,Fam91a1,Fmnl2,Gab1,Hectd1,Hexim1,Hivep1,Hmbox1,Hnrnph3,Hnrnpll,Hsd17b11,Hspa2,Id2,Igbp1,Ist1,Kat2b,Kif2a,Kl…	0.102804	Anxa1,Fam3c,Gcg,Rnase4,Erbb3,Pdia3,Pdia4,Spp1,Cap1,Hexb,Lman1	#N/A	#N/A
Y	3	M	Y3MSen_vs_Y3MNSen	Runx1	12394	ENSMUSG00000022952	-0.746662	0.0602994	1.67723e-14	1.34164	0.0171	-0.794	#N/A	Unknown	-1.32504	Unknown	Unknown	RUNX1(Runt)/Jurkat-RUNX1-ChIP-Seq(GSE29180)/Homer | RUNX(Runt)/HPC7-Runx1-ChIP-Seq(GSE22178)/Homer | RUNX-AML(Runt)/CD4+-PolII-ChIP-Seq(Barski_et_al.)/Homer | ETS:RUNX(ETS,Runt)/Jurkat-RUNX1-ChIP-Seq(GSE17954)/Homer	277.5	439.75	-6.05828	Unknown	#N/A	Unknown	2	transcription factor	Abhd5,Abhd6,Actr3,Adipor1,Agpat3,Ahsa2,Ak8,Akr1a1,Alad,Aldoa,Alg3,Amdhd2,Amz2,Anxa2,Anxa6,Ap2s1,Ap5s1,Arhgap39,Arhgap9,Armc9,Arpc3,Atg5,Atp13a2,Atp6v0a1,Aunip,Baiap2,Bid,C5ar1,Cage1,Caskin2,Casp8,Ccnd3,Cct7,Cd160,Cd164,Cd300a,Cd48,Cd53,Cd72,Cd79a,Cd81,Cdc42,Cdca5,Cenpu,Cep70,Cers2,Chd9,Clk3,Cnot8,Cnpy3,Commd1,Cops4,Creb3,Csf1r,Ctsd,Ctsg,Ctsl,Ddx59,Derl2,Dhrs3,Diablo,Dnmbp,Dohh,Dok2,Dpagt1,Dusp4,D…	Abcc1,Acsl3,Adgrg1,Adipor2,Aebp2,Aff4,Aftph,Alcam,Aqp9,Arap1,Arfip1,Arid1a,Arl4c,Arl5c,Arpp19,Atf4,Atf6,Atp11b,Bcl2l11,Bcl3,Bet1l,Bhlhe40,Brd2,Camsap2,Cand1,Card10,Cbfa2t3,Ccdc9,Ccni,Ccnt2,Ccr2,Cdk13,Cdkn1b,Cebpa,Celf2,Cflar,Chchd2,Chd2,Chd3,Chic2,Cited2,Cks2,Cldn10,Cmip,Cnot4,Cog3,Crebbp,Crem,Cry1,Csf2rb,Csnk1d,Cspp1,Cstf2t,Cxxc5,Dapk1,Ddx23,Ddx3x,Dnah2,Dnajb6,Dusp1,Dync1i2,Eif4enif1,Elf4,Elmsan…	0.0888889	Anxa2,Ctsd,Tgfb1,Ifnar2,Izumo4,Lamc1,Lgals1,Pf4,Rnase4,Aldoa,Anxa6,Cd160,Ctsl,Mmp8,Spata6,Spp1,Fcgrt,Hilpda,Mcfd2,Ndfip1	Other (Anxa2, Izumo4, Lgals1, Anxa6, Spata6, Mcfd2, Ndfip1) P-value = 0.008271	#N/A
Y	3	M	Y3MSen_vs_Y3MNSen	Tal1	21349	ENSMUSG00000028717	6.43558	0.0640796	#N/A	#NUM!	0.000257	2.005	#N/A	Activated	0.120386	Unknown	Unknown	SCL(bHLH)/HPC7-Scl-ChIP-Seq(GSE13511)/Homer	3125	2109	14.0435	Unknown	#N/A	Activated	2	transcription factor	Aatf,Acp5,Adcy3,Aspm,C3ar1,Ccnb1,Cdh5,Cenpu,Cep70,Cmtr2,Dnmbp,Dscc1,Fcrl1,Gins1,Hadha,Hsd17b14,Icam1,Jun,Kif20a,Melk,Mfsd13a,Mpnd,Ms4a2,Myo1e,Myog,Nbas,Oip5,Plcg1,Rbm7,Serpinb2,Slamf1,Spi1,Strada,Tnfsf10,Tubb4b	Adgrg1,Bcl6,Bcor,C3,Ccng2,Cyld,Fbxw7,Frg1,Id2,Kit,Larp4b,Lmo1,Lrba,Map3k1,N4bp2l1,Ndn,Nfkb1,Nfkbiz,Nr4a3,Ppp3ca,Ptger4,Rel,Rela,Slc2a3,Slc4a11,Ssh2,Syk,Tnfaip3,Tnfsf4,Tob1,Traf3,Ube2h,Usp34,Zc3h12a	0.0857143	Icam1,Serpinb2,Tnfsf10	#N/A	#N/A
Y	3	M	Y3MSen_vs_Y3MNSen	Mef2d	17261	ENSMUSG00000001419	-0.944975	0.0734275	#N/A	#NUM!	0.0463	-2.084	#N/A	Inhibited	-1.34164	Unknown	Activator	Mef2d(MADS)/Retina-Mef2d-ChIP-Seq(GSE61391)/Homer	165	54	7.50068	Activated	FALSE	Contradictory	2	transcription factor	Ckm,Fosb,Hmox1,Jun,Myog,Nqo1,Tgfb1	Bach2,Col1a2,Gclc,Hdac5,Junb,Jund,Nfe2l2,Pten,Slc7a11,Sod1,Syk,Zeb1,Zfp36	0.285714	Tgfb1,Ckm	#N/A	#N/A
Y	3	M	Y3MSen_vs_Y3MNSen	Taf1	270627	ENSMUSG00000031314	-1.18651	0.0869433	1.24078e-38	-2.5	0.0212	#N/A	#N/A	Possibly inhibited	-4.6479	Activator	Activator	#N/A	#N/A	#N/A	#N/A	#N/A	#N/A	Possibly inhibited	2	co-regulator of transcription	Aasdh,Aatf,Abhd12,Acad9,Aco2,Acot13,Acp1,Acp2,Actg1,Actn4,Actr1b,Actr3,Adat2,Adh5,Aimp2,Aip,Akr1a1,Alg1,Alg3,Alg5,Alg8,Anapc5,Ap3s1,Ap3s2,Ap4e1,Apip,Aprt,Arfgap2,Arhgdia,Arl1,Arpc2,Arpc4,Asah1,Ash2l,Asl,Asna1,Aspscr1,Atg5,Atp5b,Atp6v0c,Atp6v1b2,Atp6v1g1,Atp6v1h,Atraid,Aup1,B3galt6,Babam1,Bbs10,Bsg,Btbd10,C1d,Cage1,Calm2,Calr,Cap1,Caprin1,Capza1,Capza2,Ccdc47,Ccdc90b,Ccna2,Ccnd3,Ccng1,Cct5,Cct7,Cc…	Aars,Abhd17b,Abi1,Acbd3,Acin1,Acsl3,Actr2,Aebp2,Aff4,Agpat4,Akap10,Akirin2,Amd1,Ankhd1,Ankib1,Ankrd11,Ankrd13c,Ankrd17,Anp32e,Ap1g1,Appbp2,Aqr,Arf6,Arglu1,Arid1a,Arid2,Arid4a,Arid4b,Arih1,Arl5b,Arl6ip6,Armc5,Ascc3,Asxl2,Atad2b,Atf4,Atf5,Atg2a,Atox1,Atp5h,Atrx,Atxn2,Atxn2l,Avl9,Azin1,Baz1a,Baz1b,Bcl2l11,Bclaf1,Bet1l,Bfar,Birc6,Bptf,Brap,Brd8,Bsdc1,Btbd1,Btg1,Cab39,Cacul1,Cand1,Canx,Carhsp1,Casc3,C…	0.050813	Mif,Fam3c,Ppia,Sdcbp,Asah1,Cyb5d2,Igf1,Arhgdia,Calr,Cdnf,Gars,Gdf9,Hmgb1,Pkm,Ppt1,Tfrc,Cap1,Cfl1,Hspd1,Itfg1,Kars,Lman1,Pebp1,Pfn1,Pgk1	Other (Fam3c, Calr, Cap1, Itfg1, Lman1, Pebp1, Pfn1) P-value = 0.02984	#N/A
Y	3	M	Y3MSen_vs_Y3MNSen	Ppard	19015	ENSMUSG00000002250	-1.01879	0.0969354	0.00100708	1	0.00946	1.904	#N/A	Unknown	1.37437	Unknown	Unknown	#N/A	#N/A	#N/A	#N/A	#N/A	#N/A	Unknown	2	transcription factor	Abcc3,Abhd6,Acaa2,Acadvl,Acsl5,Aldh2,Anxa1,Ap2a1,Apopt1,Atp6v1h,Bbs9,Birc5,C1qa,C1qb,C1qc,Cat,Ccl2,Cd36,Cd68,Cdk1,Cdk4,Cdkn2aipnl,Cgref1,Chd9,Cmc1,Cpt2,Ctnnbl1,Cyb561a3,Cyb5d2,Ddb2,Dnajc10,Dnajc19,Ech1,Eci2,Elp3,Eno1,Etfa,Fabp3,Fmn1,Fth1,Gas6,Hadha,Hyal3,Icam1,Idh3b,Ldha,Lpcat3,Lpl,Lxn,Melk,Mertk,Mfge8,Mfsd1,Mlycd,Mrpl34,Mtch2,Mtus1,Nfic,Nrp1,Ocel1,Oxct1,Pcyox1,Per3,Pkm,Plin2,Plod1,Pmm2,Pmp22,Pnp…	Acsl3,Adora2a,Adora2b,Bcl2l1,Cacul1,Ccnd2,Cdkn1b,Cebpb,Chmp4b,Clec7a,Efr3a,Eny2,Esrra,Ext1,Fasn,Flnb,Flt1,Gpd2,Hdgf,Hectd1,Iffo2,Il1b,Il6,Itpr1,Kit,Lasp1,Lax1,Limd1,Malat1,Mbp,Mfsd2a,Mmd,Mpeg1,Myh9,Myo9b,Nf1,Nrde2,Oaf,Ogfrl1,Pdpk1,Pgf,Plat,Pou2f2,Prex1,Pten,Ptgs2,Ptpn1,Rbms1,Rcor1,Rps16,Runx2,S100a6,Sdcbp2,Sh2b3,Slco3a1,Smox,Ssr3,Tbc1d8,Tgfbi,Thbs1,Tns3,Tomm7,Trim8,Ubr4,Usp38,Zeb1,Zmat2,Zzef1	0.164706	Anxa1,Mfge8,C1qa,C1qb,C1qc,Ccl2,Cyb5d2,Gas6,Icam1,Lpl,Plod1,Tnf,Hyal3,Pkm	Complement component (C1qa, C1qb, C1qc) P-value = 0.004804	#N/A
Y	3	M	Y3MSen_vs_Y3MNSen	Brca1	12189	ENSMUSG00000017146	2.51051	0.126556	2.59458e-23	-0.57735	0.00276	0.993	#N/A	Unknown	-2.60952	Unknown	Unknown	#N/A	#N/A	#N/A	#N/A	#N/A	#N/A	Unknown	2	co-regulator of transcription	Aaas,Aasdh,Abhd11,Abhd5,Acad9,Acd,Aco2,Actr1b,Actr3,Adi1,Adssl1,Aga,Ahsa1,Ahsa2,Aimp2,Aip,Aldoa,Alg5,Amdhd2,Anapc4,Anapc5,Ang,Ap2a1,Ap3s1,Ap3s2,Ap4e1,Ap5s1,Apbb2,Aprt,Arl2,Arpc1b,Arpc4,Asah1,Asf1b,Ash2l,Asna1,Atg5,Atg7,Atp5c1,Atp6v0c,Atp6v1a,Atp6v1h,Atraid,Atxn1,Aup1,B4galnt1,Bcap31,Bcl7b,Birc5,Bnip1,Brms1,Btbd10,Btd,C1d,Cab39l,Calm2,Calr,Cby1,Ccdc124,Ccdc47,Ccdc90b,Ccdc93,Ccna2,Ccnb1,Ccng1,Ccnh,…	Abca7,Abcb10,Abhd17b,Abi1,Aff4,Alcam,Amd1,Ankhd1,Ankib1,Ankrd10,Ankrd11,Ankrd13c,Ankrd17,Anp32e,Ap1g1,Appbp2,Appl1,Aqr,Arf3,Arf6,Arid1a,Arid4b,Arih1,Arl6ip6,Armc5,Ascc3,Atad2b,Atf2,Atf4,Atf5,Atmin,Atp11c,Atp5e,Atp5h,Atxn1l,Atxn2l,Avpi1,Azin1,Bach1,Bak1,Bap1,Baz1b,Bcl2l1,Bcl2l11,Bcl6,Bclaf1,Bdp1,Bfar,Bhlhe40,Birc2,Birc6,Bmf,Bmpr2,Bptf,Braf,Btg1,Cab39,Camk2g,Camsap2,Cand1,Canx,Card10,Ccdc137,Ccdc17…	0.0553279	Col18a1,Mif,Ctsd,Pltp,Ppia,Sdcbp,Ang,Asah1,Cyb5d2,Prdx4,Rnase4,Serpine2,Tnf,Wfdc3,Aldoa,Calr,Cdnf,Gars,Gdf9,Pkm,Tfrc,Aga,Cfl1,Ctsf,Gusb,Hspd1,Pebp1	Enzyme (Ppia, Ang, Prdx4, Rnase4, Aldoa, Gars, Pkm, Gusb, Hspd1) P-value = 0.022543	#N/A
Y	3	M	Y3MSen_vs_Y3MNSen	Egr2	13654	ENSMUSG00000037868	-2.00186	0.143881	#N/A	#NUM!	0.03	-2.695	#N/A	Inhibited	-2.59248	Activator	Activator	#N/A	#N/A	#N/A	#N/A	#N/A	#N/A	Inhibited	2	transcription factor	Bnip3l,Csf1r,Dgka,Dhcr7,Il1a,Jun,Mag,Mr1,Pmp22,Polr2c,Rabggta,S100a1,Tfrc	Abcc1,Bak1,Bcl2l11,Bcl6,Eif5b,Fgf2,Golgb1,Hmgcr,Homer1,Id2,Il1b,Il1r2,Kdr,Mbp,Mir17hg,Nsf,Ppp2ca,Ppp3cb,Prdm1,Prkcd,Ralgapa1,Rrad,Sart1,Slc12a2,Slc16a1,Smad1,Stat5a,Taok1,Tgoln1,Wbp4	0.153846	Il1a,Tfrc	#N/A	#N/A
Y	3	M	Y3MSen_vs_Y3MNSen	E2f1	13555	ENSMUSG00000027490	0.961735	0.302271	4.66854e-10	1.34164	1.53e-07	0.602	#N/A	Unknown	0.78072	Unknown	Activator	#N/A	#N/A	#N/A	#N/A	#N/A	#N/A	Unknown	2	transcription factor	Acsl5,Actr1b,Actr3,Adk,Aen,Aldh6a1,Aldoa,Alg5,Angpt2,Anxa4,Ap1s1,Ap2s1,Ap4e1,Apip,Arhgap4,Arpc5,Atg4b,Atg7,Atic,Atp2a1,Bcs1l,Becn1,Bid,Birc5,Blvrb,Bnip3,Bsg,Bub3,Calm2,Calr,Casd1,Casp8,Ccna2,Ccnb1,Ccnd3,Cd9,Cdc20,Cdc45,Cdca5,Cdca7l,Cdk1,Cdk4,Cdk5rap3,Cenph,Ckb,Clic1,Clns1a,Col18a1,Commd9,Cryzl1,Ctps2,Ctsb,Cyb5a,Dars,Dcakd,Dcps,Dctn2,Ddb2,Ddx1,Dera,Dhfr,Dhodh,Dhrs1,Dhrs7b,Diablo,Dlgap5,Dtymk,Dusp4…	Abtb2,Acbd3,Adipor2,Ankrd11,Apaf1,Arap1,Arl6ip6,Atf7ip,Atg14,Atp5l,Atxn7,Bak1,Bcl2l1,Bcl2l11,Bcor,Bptf,Brpf1,Cand1,Casp6,Ccnd2,Ccnl1,Ccnt1,Cd44,Cdc5l,Cdca4,Cdkn1b,Cebpa,Cflar,Champ1,Chd4,Cited2,Cox17,Cox7c,Crebzf,Cstf2t,Dcaf7,Dck,Ddx17,Ddx19a,Ddx23,Dhx40,Diaph1,Dido1,Dusp1,Eapp,Edem3,Ei24,Eif1,Eif2s2,Eif3f,Esrra,Eya3,Ezh2,Fam98b,Far1,Fbxo33,Fgf2,Fhod1,Flt1,Foxn2,Foxo1,Foxo3,Fus,Fzd5,G3bp1,Gcc1,Gm…	0.0917431	Col18a1,Mif,Ctsb,Tgfb1,Gcg,Icam1,Prdx4,Rnase4,Scpep1,Tnf,Aldoa,Angpt2,Anxa4,Calr,Cd9,Gars,Ckb,Hspd1,Man2b1,Pfn1	Enzyme (Prdx4, Rnase4, Aldoa, Gars, Ckb, Hspd1, Man2b1) P-value = 0.033232	#N/A
Y	3	M	Y3MSen_vs_Y3MNSen	Tfeb	21425	ENSMUSG00000023990	1.102	0.334066	#N/A	#NUM!	4.14e-07	4.325	#N/A	Activated	4.26401	Activator	Activator	#N/A	#N/A	#N/A	#N/A	#N/A	#N/A	Activated	2	transcription factor	Acp5,Atp6v0c,Atp6v1a,Atp6v1b2,Atp6v1c1,Atp6v1h,Ctsa,Ctsb,Ctsd,Ctsf,Galns,Gba,Gla,Gns,Hexa,Mcoln1,Naglu,Psap,Scpep1,Sgsh,Tpp1	Pip4p1	0.238095	Ctsb,Ctsd,Psap,Scpep1,Ctsf	Proteinase (Ctsb, Ctsd, Scpep1, Ctsf) P-value = 0.00103	Proteinase (Ctsb, Ctsd, Scpep1, Ctsf) P-adjusted = 0.013389
Y	3	M	Y3MSen_vs_Y3MNSen	Ecsit	26940	ENSMUSG00000066839	1.16814	0.390787	#N/A	#NUM!	1.13e-05	-3.048	#N/A	Inhibited	-3	Activator	Activator	#N/A	#N/A	#N/A	#N/A	#N/A	#N/A	Inhibited	2	co-regulator of transcription	Hmox1,Plaur	Bcl3,Cd44,Cd83,Cflar,Il1b,Junb,Nfkb1,Nfkb2,Nr4a2,Pim1,Ptgs2,Stat5a,Tnfaip3,Traf1	0.5	Plaur	#N/A	#N/A
Y	3	M	Y3MSen_vs_Y3MNSen	Nfya	18044	ENSMUSG00000023994	-0.537945	0.426536	1.12543e-12	0.57735	0.00576	1.339	#N/A	Unknown	1.05082	Unknown	Activator	#N/A	#N/A	#N/A	#N/A	#N/A	#N/A	Unknown	2	transcription factor	Aco2,Actr1b,Add1,Aen,Aimp2,Aip,Aldh6a1,Alkbh6,Anapc5,Anp32a,Anxa6,Ap2a1,Arfgap2,Arl2,Asf1b,Asna1,Aspm,Atp2a1,Atp5b,Atpaf2,Babam1,Bbs10,Bivm,Bnip3l,Btd,Bub3,Cab39l,Calm2,Calr,Cat,Ccdc61,Ccdc66,Ccna2,Ccnb1,Ccnd3,Ccng1,Cct7,Cdc20,Cdc45,Cdca2,Cdca3,Cdca8,Cdk1,Cdk5rap3,Cdnf,Cenpu,Cep131,Cep41,Chac1,Chaf1a,Chchd3,Cnpy3,Cope,Copg2,Cops4,Cops7a,Copz1,Coq6,Cptp,Crot,Cryzl1,Cs,Ctnnbl1,Ctns,Cuta,Cyp2r1,Dcaf…	Aars,Abca7,Abhd17b,Abtb2,Acly,Actr2,Alkbh5,Amd1,Ankhd1,Ankrd11,Anp32e,Apaf1,Appl1,Arhgap26,Arid4a,Arid4b,Arl13b,Arl5c,Arl6ip6,Atf2,Atf4,Atp5e,Atp5h,Atrx,Atxn2l,Azin1,Bahd1,Bak1,Baz1b,Bbx,Bcl2l1,Bcl2l11,Bfar,Brap,Brd8,Brpf3,Brwd3,Bsdc1,Btg1,C2cd2l,Cand1,Canx,Cbx1,Ccdc102a,Ccdc137,Ccng2,Ccnk,Ccnl2,Ccnt1,Cd74,Cdk13,Cdk19,Cdv3,Cenpa,Chchd2,Chd8,Chp1,Cish,Cks2,Cnot1,Cnot6,Col1a2,Crebrf,Cry1,Cry2,Ctdsp…	0.0514905	Grn,Nucb1,Ppia,Icam1,Igf1,Lgals1,Anxa6,Calr,Cdnf,Erap1,Hmgb1,Pcyox1l,Pdia4,Pkm,Vash2,Lman1,Pdia6,Pebp1,Pgk1	Enzyme (Nucb1, Ppia, Pcyox1l, Pdia4, Pkm, Pdia6, Pgk1) P-value = 0.024957	#N/A
Y	3	M	Y3MSen_vs_Y3MNSen	Nr2c2	22026	ENSMUSG00000005893	-0.492935	0.454626	0.0328558	-2.23607	#N/A	#N/A	#N/A	Inhibited	-0.68973	Unknown	Unknown	#N/A	#N/A	#N/A	#N/A	#N/A	#N/A	Inhibited	2	transcription factor	Aco2,Arsk,Atp6v1a,C8g,Ccdc47,Cct8,Clns1a,Cops4,Cyp20a1,Dctn5,Dis3l2,Dph1,Dph7,Eif2b3,Eif3m,Enkd1,Eri3,Fbxl15,Gmpr2,Hus1,Iqck,Lrp12,Morn2,Mrpl4,Mrps15,Mtrf1,Ogfod3,Parpbp,Psmc5,Psmd14,Psmd9,Ranbp1,Rnf121,Samd10,Scnm1,Sdhd,Sf3b4,Tbcd,Tbxas1,Tmbim4,Tmco1,Tmed10,Tmem167b,Tmem198b,Trip13,Vps72,Wdr60,Yars	Acbd3,Aida,Ankib1,Arl6ip6,Atp11a,Baz1b,Bsdc1,Chmp4b,Cog3,Cox17,Csnk1g1,Eya3,Gcc2,Golgb1,Hdgf,Hnrnpul2,Ino80,Kras,Krit1,Lactb,Naca,Pak4,Palb2,Pcbp1,Pgd,Phrf1,Prdm4,Prpf6,Psd,Psmg4,Romo1,Rpl22,Rpl27,Rpl35,Rprd1b,Rps14,Rps15a,Rps20,Rps21,Rps25,Rps26,Rps5,S100pbp,Sart1,Scap,Snrnp200,Snrpb2,Snx18,Srsf6,Tma7,Tmem248,Tomm70a,Ubl5,Usp38,Zmiz2	0.0416667	C8g,Arsk	#N/A	#N/A
Y	3	M	Y3MSen_vs_Y3MNSen	Ppara	19013	ENSMUSG00000022383	3.53617	#N/A	#N/A	#NUM!	0.00204	3.337	#N/A	Activated	4.63636	Activator	Activator	#N/A	#N/A	#N/A	#N/A	#N/A	#N/A	Activated	2	transcription factor	Abcb4,Acaa2,Acads,Acadvl,Acat1,Acsl5,Aldh2,Anapc5,Anxa2,Apoe,Arg1,Arhgdia,Asl,Bckdk,C1qa,C1qb,Cat,Ccl2,Ccna2,Ccnb1,Cd36,Cd63,Cdk1,Cdk4,Ceacam1,Chaf1b,Cpt2,Crot,Cs,Cyba,Decr1,Decr2,Dhcr7,Ech1,Eci2,Ethe1,Fabp3,Fabp5,Fads1,Glul,Gpt,Gstz1,Hacl1,Hadh,Hadha,Hilpda,Hmox1,Hsd17b10,Hsd17b4,Kif20a,Kif2c,Lpcat3,Lpl,Me2,Mgmt,Mgst1,Mgst3,Mki67,Mlycd,Mpg,Nr1h3,Ogg1,Paqr7,Pctp,Pla2g7,Plin2,Pltp,Pnpla2,Prc1,Prdx…	Apaf1,Aqp9,Bcl2l1,C3,Ccnt1,Cebpa,Cebpb,Cebpd,Cxcl12,Dr1,Elovl5,Ep300,F11r,Fasn,Gls,Gpd2,H2ax,H2az1,Hif1a,Hmgcr,Hsd17b11,Il1b,Il6,Mmd,Nfe2l2,Nfkb1,Phlda1,Pmvk,Ppm1d,Ptgs2,Rtn4,S100a8,Socs2,Srebf2,Tmtc2	0.162791	Anxa2,Pltp,Apoe,C1qa,C1qb,Ccl2,Fabp5,Lpl,Pla2g7,Tnf,Arhgdia,Arg1,Cd63,Hilpda	Other (Anxa2, Pltp, Apoe, Fabp5, Cd63) P-value = 0.023437 / Complement component (C1qa, C1qb) P-value = 0.049971	#N/A
Y	3	M	Y3MSen_vs_Y3MNSen	Klf15	66277	ENSMUSG00000030087	3.32767	#N/A	#N/A	#NUM!	0.0361	2.003	#N/A	Activated	3	Activator	Activator	#N/A	#N/A	#N/A	#N/A	#N/A	#N/A	Activated	2	transcription factor	Acads,Acadvl,Acat1,Atg7,Becn1,Cd36,Cpt2,Decr1,Fabp3,Fabp5,Hadha,Mlycd,Nphs2,Slc27a1	Acss1,Fasn	0.0714286	Fabp5	#N/A	#N/A
Y	3	M	Y3MSen_vs_Y3MNSen	Notch1	18128	ENSMUSG00000026923	0.36295	0.600907	#N/A	#NUM!	0.0396	-2.404	#N/A	Inhibited	0	Unknown	Unknown	#N/A	#N/A	#N/A	#N/A	#N/A	#N/A	Inhibited	2	co-regulator of transcription	Ccl9,Ccnd3,Cd14,Cd68,Cd84,Ckm,Csf1r,Ctsg,Echs1,Ect2,Erbb3,Fcer1g,Fcgr2b,Fosb,Gaa,Grn,Hmox1,Icam1,Igfbp4,Il1a,Itga6,Itgb4,Lyve1,Ndufv2,Pdia3,Pin1,S100a1,Sele,Slc5a5,Spi1,Spp1,Tgfb1,Tgfbr2,Tnf	Bcl2l1,Bcl6,Birc2,Birc3,Ccn1,Ccnd2,Cd44,Cdkn1b,Cebpa,Cebpb,Cebpd,Cflar,Col1a2,Csf2rb,Cxcr4,Flt1,Gls,Hif1a,Hsp90ab1,Hsph1,Id2,Il2ra,Il6,Il7r,Lfng,Nfkb1,Nfkb2,Pten,Ptgs2,Rel,Rela,Runx2,Runx3,Trem3	0.352941	Igfbp4,Grn,Tgfb1,Cd14,Icam1,Il1a,Tnf,Ccl9,Erbb3,Pdia3,Spp1,Ckm	Cytokine (Grn, Il1a, Tnf, Spp1) P-value = 0.001509	Cytokine (Grn, Il1a, Tnf, Spp1) P-adjusted = 0.019618
Y	3	M	Y3MSen_vs_Y3MNSen	Irf8	15900	ENSMUSG00000041515	-0.218247	0.617269	7.44251e-06	-1	0.000818	-0.109	#N/A	Unknown	0.426401	Unknown	Unknown	PU.1:IRF8(ETS:IRF)/pDC-Irf8-ChIP-Seq(GSE66899)/Homer | IRF8(IRF)/BMDM-IRF8-ChIP-Seq(GSE77884)/Homer | IRF:BATF(IRF:bZIP)/pDC-Irf8-ChIP-Seq(GSE66899)/Homer	111	118	-0.462573	Unknown	#N/A	Unknown	2	transcription factor	Acvrl1,Adgre1,Asah1,Atf3,Atp6v0a1,Bcap31,Blnk,Casp1,Ccl9,Cd14,Cd37,Cd53,Csf1r,Ctps2,Ctss,Dab2,Dgka,Erap1,Fopnl,Hk3,Icam1,Ide,Ifit2,Ifit3,Ifnb1,Lgals8,Ly86,Maf,Man2b2,Mlkl,Ms4a1,Msr1,Ptk2,Rad51b,Rnase4,Tlr3,Tlr9,Tmem229b,Tnf,Trim21,Uba7,Ucp2,Usf1,Usp18,Vps26a,Zfyve26	Bcl2l1,Bcl6,Bcor,Ccr2,Ccr7,Cd74,Cd80,Cd83,Cebpa,Ciita,Crem,Cstf2t,Ehd1,Elf4,Etv3,Etv6,Hsp90ab1,Il17ra,Il1b,Il6,Kynu,Map4k4,Mnt,N4bp2l1,Nf1,Parp8,Pmaip1,Prdm1,Ptprj,Slc15a3,Smg7,Socs7,Stat2,Tap1,Tap2,Tapbp,Tmem168,Tor1aip1,Uso1,Zc3hav1,Zeb2,Zfx	0.23913	Asah1,Cd14,Icam1,Ifnb1,Man2b2,Rnase4,Tnf,Ccl9,Erap1,Ly86,Ctss	Cytokine (Ifnb1, Tnf, Ly86) P-value = 0.011841	#N/A
Y	3	M	Y3MSen_vs_Y3MNSen	Tcf3	21423	ENSMUSG00000020167	-0.589779	0.625876	1.17932e-29	-1	6.28e-06	0.434	#N/A	Unknown	-3.5007	Unknown	Unknown	#N/A	#N/A	#N/A	#N/A	#N/A	#N/A	Unknown	2	transcription factor	Aatf,Actg1,Actr3,Ada,Agpat3,Ak3,Alg5,Amdhd2,Anln,Anxa5,Anxa6,Apbb2,Arhgap10,Arhgap4,Asah1,Asf1b,Aspscr1,Atf3,Atp5b,B3galt4,Bcap29,Bcat2,Bid,Birc5,Blnk,Bola3,Bsg,Btnl2,Caprin1,Capza2,Casd1,Cc2d1b,Ccna2,Ccnb1,Ccnd3,Cd200r1,Cd63,Cd79a,Cdc20,Cdc42,Cdc45,Cdca3,Cdh5,Cdk1,Cdk4,Cdkn2aipnl,Cela1,Cgref1,Chac1,Ckm,Crat,Ddost,Ddx59,Degs1,Dstn,Dut,Ect2,Edf1,Eef2k,Eif4ebp1,Eno1,Enpp1,Erbb3,Esyt1,Etv5,Fam3c,Fbx…	Acbd3,Acsl3,Actr2,Aff4,Akap10,Alcam,Ankrd11,Ankrd17,Ankrd44,Appl1,Arfgef1,Arfip1,Arglu1,Arid1a,Arid2,Arl6ip6,Atf4,Atp1a1,Azin1,B4galt1,Bach2,Bcl2l11,Bcl6,Birc6,Bmp2k,Btg1,Carhsp1,Casp6,Cbfa2t3,Ccdc88a,Ccnd2,Ccnl1,Ccnl2,Ccr2,Cdc34,Cdk13,Cdk17,Cdv3,Cebpb,Chmp4b,Cks2,Cpsf6,Cry2,Csnk1a1,Csrnp1,Ctbp1,Ctdsp2,Cystm1,Dazap1,Dcaf8,Dck,Ddit4,Ddx5,Dennd1b,Dgat1,Dmxl1,Dusp1,Dusp2,Dusp5,Ei24,Eif4g2,Eif5b,Ell2…	0.114583	Fam3c,Ppia,Asah1,Lgals1,Prdx4,Psap,Selenop,Tnf,Anxa5,Anxa6,Cela1,Enpp1,Erbb3,Gars,Pdia4,Pkm,Smim20,Cd63,Ckm,Pdia6,Pfn1,Pgk1	Enzyme (Ppia, Prdx4, Psap, Anxa5, Enpp1, Gars, Pdia4, Pkm, Ckm, Pdia6, Pgk1) P-value = 0.000227 / Other (Fam3c, Lgals1, Selenop, Anxa6, Smim20, Cd63, Pfn1) P-value = 0.014644	Enzyme (Ppia, Prdx4, Psap, Anxa5, Enpp1, Gars, Pdia4, Pkm, Ckm, Pdia6, Pgk1) P-adjusted = 0.002946
Y	3	M	Y3MSen_vs_Y3MNSen	Mycn	18109	ENSMUSG00000037169	-2.68217	#N/A	#N/A	#NUM!	1.24e-20	-3.99	#N/A	Inhibited	-4.5607	Activator	Activator	n-Myc(bHLH)/mES-nMyc-ChIP-Seq(GSE11431)/Homer	525	0	22.9129	Activated	FALSE	Contradictory	2	transcription factor	Abcc3,Abcf3,Actg1,Actn4,Aldoa,Arpc1b,Bid,Ccnh,Cdh5,Col18a1,Eif4a1,Eif5a,Ezh1,Gapdh,Hmga1,Hspd1,Ldha,Lgals1,Myl12a,Nbn,Nme2,Nucb1,Pdia4,Phb,Prkn,Psmb6,Ptk2,Rbbp4,Rbbp7,Rfc3,Slc16a7,Slc1a2,Sord,Timp2,Tm6sf1,Tmprss2,Tpi1,Trap1,Tufm	Abca7,Abcb10,Abcc1,Abcc4,Abcf1,Aebp2,Atxn2,Basp1,Bcl2l1,Ccnd2,Ccng2,Ccnt1,Cdkn1b,Ciita,Cited2,Clu,Dusp2,Eif3c,Eif4g2,Ezh2,Fau,Frmd6,Grb2,Hdac5,Hk2,Hsp90ab1,Id2,Jarid2,Mir17hg,Msrb3,Mxi1,Myh9,Naca,Ndrg1,Npm1,Pgrmc2,Polr2l,Rnf11,Rpl11,Rpl12,Rpl13,Rpl13a,Rpl17,Rpl18,Rpl18a,Rpl21,Rpl22,Rpl23,Rpl26,Rpl27,Rpl27a,Rpl30,Rpl31,Rpl35,Rpl35a,Rpl37,Rpl37a,Rpl38,Rpl39,Rpl41,Rpl5,Rpl7,Rpl8,Rpl9,Rplp2,Rps12,Rps…	0.205128	Col18a1,Nucb1,Timp2,Lgals1,Aldoa,Pdia4,Hspd1,Tmprss2	Enzyme (Nucb1, Aldoa, Pdia4, Hspd1) P-value = 0.028782	#N/A
Y	3	M	Y3MSen_vs_Y3MNSen	Pml	18854	ENSMUSG00000036986	-0.363145	0.645707	3.57883e-16	-1	5.46e-05	-1.346	#N/A	Unknown	-2.17423	Unknown	Unknown	#N/A	#N/A	#N/A	#N/A	#N/A	#N/A	Unknown	2	co-regulator of transcription	Aaas,Abcf3,Abhd11,Acads,Acadvl,Actg1,Adat2,Aimp2,Akr1a1,Amdhd2,Amz2,Anapc5,Anxa4,Ap3s2,Ap5s1,Apoe,Aprt,Arfgap2,Arpc5,Asf1b,Ash2l,Atp6v0c,Atp6v1c1,Atp6v1g1,Atraid,Aup1,B3galt4,Bbs10,Birc5,Btbd10,Calm2,Cap1,Caprin1,Cat,Ccnd3,Cct7,Cd63,Cd68,Cdk1,Cdkn2aipnl,Cfl1,Ciapin1,Clns1a,Clptm1,Cmc1,Cmtr2,Cnot8,Cops6,Coq9,Cpt2,Cptp,Crat,Cyb561a3,Cyb5d2,Cyba,Cyc1,Cyp20a1,Dalrd3,Ddx59,Decr1,Depdc1b,Dhfr,Dhps,Dnaj…	Acbd3,Acsl3,Acsl4,Actr2,Alkbh5,Amd1,Ankrd17,Arf6,Arid1a,Arih1,Asxl2,Atf5,Atg14,Atp1a1,Atp5e,Atxn2,Atxn2l,Azin1,Baz1a,Bclaf1,Birc6,Brap,Btbd1,Btg1,Camta2,Ccdc137,Ccni,Ccnl1,Cdc73,Cdca4,Cdk11b,Cdk13,Cep120,Ciita,Cited2,Cks2,Clk1,Cpeb2,Cpsf6,Creb1,Crebzf,Crem,Crls1,Csnk1d,Cspp1,Cxcr4,Ddit4,Ddx21,Ddx3x,Ddx5,Ddx6,Dgat1,Diaph1,Dnajb6,Donson,Dusp1,Edrf1,Ehd1,Eif1,Eif4g2,Elk4,Ep300,Epc1,Esyt2,Fam133b,Fam…	0.0692308	Mif,Fuca2,Ppia,Apoe,Cyb5d2,Il1a,Lipc,Lpl,Anxa4,Gars,Tfrc,Cap1,Cd63,Cfl1,Gusb,Kars,Pebp1,Pfn1	Enzyme (Fuca2, Ppia, Lipc, Lpl, Gars, Gusb, Kars) P-value = 0.018219 / Other (Apoe, Anxa4, Cap1, Cd63, Pebp1, Pfn1) P-value = 0.018718	#N/A
Y	3	M	Y3MSen_vs_Y3MNSen	Mlxipl	58805	ENSMUSG00000005373	2.3659	#N/A	#N/A	#NUM!	2.15e-16	-8.062	#N/A	Inhibited	-8.06226	Activator	Activator	#N/A	#N/A	#N/A	#N/A	#N/A	#N/A	Inhibited	2	transcription factor	#N/A	Acly,Fasn,Hif1a,Hmgcr,Pgd,Rpl11,Rpl12,Rpl13,Rpl13a,Rpl17,Rpl18,Rpl18a,Rpl21,Rpl22,Rpl22l1,Rpl23,Rpl26,Rpl27,Rpl27a,Rpl30,Rpl31,Rpl32,Rpl35,Rpl35a,Rpl36,Rpl36a,Rpl36al,Rpl37,Rpl37a,Rpl38,Rpl39,Rpl41,Rpl5,Rpl7,Rpl7a,Rpl8,Rpl9,Rplp2,Rps10,Rps12,Rps13,Rps14,Rps15,Rps15a,Rps16,Rps17,Rps18,Rps19,Rps20,Rps21,Rps23,Rps24,Rps25,Rps26,Rps27a,Rps27l,Rps28,Rps29,Rps3a1,Rps5,Rps7,Rps8,Rps9,Rpsa,Scap	#NUM!	#N/A	#N/A	#N/A
Y	3	M	Y3MSen_vs_Y3MNSen	Pparg	19016	ENSMUSG00000000440	0.302034	0.774359	2.68709e-05	1.63299	0.00835	1.199	#N/A	Unknown	-0.717137	Unknown	Unknown	PPARE(NR),DR1/3T3L1-Pparg-ChIP-Seq(GSE13511)/Homer	573	0	23.9374	Unknown	#N/A	Unknown	2	transcription factor	Acaa2,Acads,Aco2,Acsl5,Actn4,Adat2,Agpat2,Alad,Apoe,Arg1,Arpc2,Atp6v1c1,Atp6v1d,Bcat2,Becn1,Bin1,Birc5,Capza2,Casp8,Cat,Cav2,Cbr1,Ccdc91,Ccl2,Cct8,Cd36,Cd9,Cdkn2aipnl,Chd9,Cpt2,Crat,Cs,Cyba,Dgka,Dhrs3,Ech1,Eif4ebp1,Eif5a,Ephx1,Etfa,Fabp3,Fabp5,Fam20c,Fignl1,Fkbp1a,Galnt6,Gapdh,Gars,Gcg,Gpt,Gsto1,Hadh,Hadha,Hibadh,Hilpda,Hmox1,Idh1,Ifnb1,Igf1,Ihh,Ivd,Jagn1,Jun,Krt80,Laptm4a,Lipa,Lpcat3,Lpl,Ltc4s,M…	Abcb1b,Abcg1,Acly,Acsl4,Adcy6,Adipor2,Alkbh5,Apaf1,Arid1a,Atf4,Atp13a3,Bcl2l1,Bcl6,Brd2,Btg1,C3,Camsap2,Card10,Ccr7,Cebpa,Cebpb,Cflar,Chic2,Chp1,Cited2,Clec10a,Col1a2,Creb1,Csnk1g2,Dapk1,Ddit4,Dgat1,Dr1,Dync1li1,Ehd1,Eif5b,Esrra,Etv3,F11r,Fasn,Fbxl14,Fbxo11,Fmnl2,Fnbp4,Foxj2,Gak,Gcnt2,Gpd2,Grb2,Hcar2,Hivep2,Hk2,Hmgcr,Hnrnpl,Hnrnpu,Hp,Il1b,Il2ra,Il6,Kansl1,Kdm3a,Kras,Ldlr,Lrrk1,Map3k14,Mgat4b,Mis1…	0.156716	Sdcbp,Apoe,Ccl2,Fabp5,Gcg,Ifnb1,Igf1,Lpl,Nenf,Pf4,Rnase4,Tnf,Tnfsf10,Cd9,Fam20c,Gars,Ihh,Pon2,Spp1,Arg1,Hilpda	Cytokine (Ifnb1, Tnf, Tnfsf10, Spp1) P-value = 0.013467	#N/A
Y	3	M	Y3MSen_vs_Y3MNSen	Mycl	16918	ENSMUSG00000028654	0.964148	#N/A	#N/A	#NUM!	3.39e-09	-2.482	#N/A	Inhibited	-2.59248	Activator	Activator	#N/A	#N/A	#N/A	#N/A	#N/A	#N/A	Inhibited	2	transcription factor	Bub3,Cdc20,Cdk4,Cinp,Farsa,Hspd1,Slc25a4,Slc25a5,Timm23,Tomm20,Usp18,Wdr74,Yipf1	Alyref,Arpp19,Atp5e,Bcl2l11,Ccnk,Ccnt1,Cdc5l,Cdk13,Chd7,Ciita,Cox7a2l,Csnk1a1,Ddx3x,Fau,Ino80,Iws1,Luc7l3,Ptbp2,Rbm25,Rpl11,Rpl12,Rpl13,Rpl13a,Rpl17,Rpl18,Snrpg,Thoc2,Thrap3,Top1,Uck2	0.0769231	Hspd1	#N/A	#N/A
Y	3	M	Y3MSen_vs_Y3MNSen	Nupr1	56312	ENSMUSG00000030717	-0.0836049	0.914472	#N/A	#NUM!	1.76e-05	-3.668	#N/A	Inhibited	-0.57735	Unknown	Unknown	#N/A	#N/A	#N/A	#N/A	#N/A	#N/A	Inhibited	2	co-regulator of transcription	Adcy9,Aen,Alg8,As3mt,Aspm,Atf3,Atp6v0a1,Bnip3,Ccna2,Cd63,Cd68,Cdca2,Cdca3,Cdca8,Cdk15,Cdk4,Crot,Ctps2,Eme1,Etv1,Exo1,Fam111a,Fam83g,Fuca1,Gch1,Gins1,Gtse1,Hbegf,Hfe,Hilpda,Ifit2,Jkamp,Kif18a,Kif20a,Kif2c,Kxd1,Lars2,Man2b2,Mki67,Mmp12,Nckipsd,Neil3,Nes,Nrbf2,Osbpl6,Oser1,Osgepl1,Parp1,Pctp,Pcyox1,Per3,Pex12,Pmp22,Pmpca,Polq,Rpa1,Sat1,Sigmar1,Ska2,Skp2,Slc16a6,Spc24,Spc25,Sptssa,Tango6,Tesk1,Ticrr,…	Acss1,Adgrg1,Agrn,Avpi1,B3gnt5,Btg1,Castor2,Ccdc9,Ccn1,Cdkn1b,Cebpb,Cep170b,Chd4,Chuk,Cited2,Col1a2,Cstf2t,Cxcr4,Ddx46,Dido1,Dipk2a,Dlg1,Dusp5,Ell2,Etv6,Foxo3,Gab2,Gcnt2,Gmeb1,Gpcpd1,Gtf3c2,Hk2,Hnrnpm,Hspa2,Ing2,Irf2bp2,Kdm3a,Lmnb1,Lrp8,Mafg,Mmd,Msh6,Mxd1,Naa40,Naaa,Ndrg1,Nfil3,Nsf,Nt5dc3,Pfkfb3,Phlda1,Pik3r1,Pim1,Prdm4,Prkaca,Ptprj,Rbm14,Rbms1,Rnf19b,Safb,Sertad2,Sesn2,Sipa1l2,Slc2a1,Slc6a6,Srf,…	0.0714286	Mmp12,Hbegf,Man2b2,Cd63,Hilpda	#N/A	#N/A
Y	3	M	Y3MSen_vs_Y3MNSen	Tbx2	21385	ENSMUSG00000000093	0.715525	#N/A	#N/A	#NUM!	0.0155	2.945	#N/A	Activated	0.96225	Unknown	Activator	#N/A	#N/A	#N/A	#N/A	#N/A	#N/A	Activated	2	transcription factor	Anln,Asf1b,Atf3,Ccna2,Ccnb1,Cdca3,Cdca5,Cdk1,Chaf1b,Lig1,Mcm5,Mcm6,Mcm7,Prc1,Smc2,Trib3	Atf5,Bhlhe40,Ccnl1,Ccnl2,Ezh2,Med20,Nfil3,Pten,Rbm39,Srebf2,Srf	0	#N/A	#N/A	#N/A
Y	3	M	Y3MSen_vs_Y3MNSen	Pgr	18667	ENSMUSG00000031870	-0.364924	#N/A	#N/A	#NUM!	0.000433	-3.03	#N/A	Inhibited	-1.70561	Unknown	Activator	PGR(NR)/EndoStromal-PGR-ChIP-Seq(GSE69539)/Homer	144	0	12	Activated	FALSE	Contradictory	2	transcription factor	Ak3,Atxn1,Ccnb1,Ccnd3,Cd36,Cdc20,Cdk1,Comt,Cpt2,Ctsd,Gas6,Glul,Gpr160,Grk4,Hbegf,Icam1,Ifit2,Ifit3,Itga6,Itgb4,Lig1,Map2k3,Matk,Npc1,Nqo2,Ocel1,Ogg1,P2rx4,Pgrmc1,Plau,Rasgrp2,Rhoc,Selenop,Serpinb8,Slc31a2,Tnf	Amd1,Ap1g1,Bcl2l1,Bcl6,Birc2,Birc3,Btg1,Cd44,Cebpa,Cebpb,Cebpd,Col6a1,Ddx21,Dpysl2,Eif5b,Ell2,Ep400,Foxo1,Gls,Got1,Gprc5a,Hif1a,Hspa2,Mboat7,Ndrg1,Net1,Notch2,Oas3,Pfkfb3,Pfkp,Pim2,Ptgs2,Ptp4a1,Rassf2,S100a6,S100a8,Sik3,Slc7a5,Sntb2,St3gal4,Stat3,Stat5a,Stat5b,Tbc1d8,Tgfbi,Tm4sf1,Uck2,Ugcg,Vasp,Vcan,Vdr,Zeb1	0.222222	Ctsd,Plau,Gas6,Hbegf,Icam1,Selenop,Tnf,Serpinb8	#N/A	#N/A
Y	3	M	Y3MSen_vs_Y3MNSen	Yy1	22632	ENSMUSG00000021264	-2.09672	6.49186e-07	3.83107e-27	-1.80739	0.000486	1.563	#N/A	Possibly inhibited	-3.19438	Activator	Activator	#N/A	#N/A	#N/A	#N/A	#N/A	#N/A	Possibly inhibited	2	transcription factor	Abcf3,Abhd12,Abhd5,Aco2,Acot13,Acp1,Acp2,Actc1,Actr3,Adh5,Aip,Aldh6a1,Alg1,Alg3,Alg5,Alg8,Alkbh4,Anapc5,Ap2m1,Ap3s1,Ap5s1,Apip,Aprt,Arfgap2,Arhgdia,Ash2l,Asna1,Aspm,Aspscr1,Atg4b,Atp5b,Atp6v0a1,Atp6v0c,Atp6v1a,Atp6v1b2,Atp6v1g1,Atpaf2,Atraid,Atxn10,Aup1,B3galt6,Babam1,Bcat2,Birc5,Blnk,Bnip1,Bola3,Bscl2,Btbd2,Cab39l,Calr,Capg,Caprin1,Capza1,Capza2,Casd1,Ccdc124,Ccdc47,Ccdc90b,Ccl2,Ccna2,Ccnb1,Ccnd…	Acbd3,Acin1,Actr2,Aebp2,Aftph,Aida,Akap10,Akirin2,Alcam,Alyref,Amd1,Angel2,Ankhd1,Ankrd13c,Anp32e,Ap1g1,Appbp2,Arfgef1,Arglu1,Arid1a,Arid1b,Arid4a,Arid4b,Armc5,Arpp19,Asxl2,Atad2b,Atf4,Atf7ip,Atg14,Atp5e,Atp5h,Atrx,Atxn7l1,Bak1,Baz1b,Bcl2l1,Bclaf1,Bdp1,Birc6,Bptf,Braf,Brd4,Brd8,Brpf3,Bsdc1,Btbd1,Btg1,Btla,Camta2,Casc3,Ccdc137,Ccdc167,Ccdc174,Ccdc71l,Ccnk,Ccnl1,Ccnl2,Ccnt2,Ccr5,Cdc37l1,Cdc73,Cdk2a…	0.0272727	Ppia,Ccl2,Cyb5d2,Arhgdia,Calr,Endod1,Hmgb1,Ppt1,Gusb,Itfg1,Kars,Lman1	Enzyme (Ppia, Endod1, Ppt1, Gusb, Kars) P-value = 0.033623	#N/A
Y	3	M	Y3MSen_vs_Y3MNSen	Sp1	20683	ENSMUSG00000001280	-1.40961	9.2535e-05	8.59016e-05	-1.41421	0.00555	-1.18	#N/A	Possibly inhibited	-1.58555	Unknown	Activator	#N/A	#N/A	#N/A	#N/A	#N/A	#N/A	Possibly inhibited	2	transcription factor	Actr3,Acvrl1,Ada,Add1,Adh5,Aen,Alox5,Anapc5,Anp32a,Ap2a1,Apoe,Asf1b,Asna1,Aspm,Atf3,Atp5b,Atp6v0c,Babam1,Birc5,Bnip3l,C1qbp,Calr,Caskin2,Cat,Ccdc61,Ccl2,Ccna2,Ccnd3,Ccng1,Cdc45,Cdca2,Cdca3,Cdca8,Cdk1,Cdk4,Ceacam1,Cenpu,Cenpx,Cep131,Chaf1a,Ckb,Cnpy3,Cope,Cops4,Copz1,Cryzl1,Ctsd,Cyc1,Cyp2r1,Ddost,Ddx49,Ddx59,Dhfr,Dnpep,Efcab11,Eif4a1,Elp4,Etv5,F7,Fastkd3,Fes,Fhit,Fkbp3,Fkbp8,Folr2,Get4,Gltp,Gnai2,G…	Abca7,Abcb1b,Abhd17b,Acss1,Ankhd1,Ankrd11,Anp32e,Arid1a,Arid4a,Arl6ip6,Arrdc4,Atxn1l,B4galt5,Baz1b,Bbx,Bzw2,Canx,Ccnd2,Ccng2,Ccnl2,Cdc42bpg,Cdkn1b,Cebpa,Cebpb,Cebpd,Cenpa,Chd8,Chp1,Ciita,Cited2,Cnot1,Cnot6,Col1a2,Crebrf,Crem,Csnk2a1,Cxcl12,Cxcr4,Cyld,Dcaf15,Dcaf7,Dcp2,Dctn4,Dcun1d4,Dennd4a,Diaph1,Ercc2,Fam117a,Fam126a,Fam53c,Fasn,Fbxo11,Fgf2,Flt1,Foxo3,Fpr2,Fryl,Fyn,G3bp1,Gatad2a,Gclc,Hdac4,Hif1a…	0.170732	Igfbp4,Grn,Timp2,Ctsd,Plau,Plaur,Tgfb1,Apoe,Ccl2,Hbegf,Hpse,Icam1,Ifnb1,Igf1,Il1a,Lpl,Serpine2,Tnf,Tnfsf10,Calr,F7,Pdgfc,Pkm,Rtbdn,Spp1,C1qbp,Ckb,Pgk1	Cytokine (Grn, Ifnb1, Il1a, Tnf, Tnfsf10, Spp1) P-value = 0.001195	Cytokine (Grn, Ifnb1, Il1a, Tnf, Tnfsf10, Spp1) P-adjusted = 0.015532
Y	7	M	Y7MSen_vs_Y7MNSen	Egr1	13653	ENSMUSG00000038418	1.15201	0.000320114	#N/A	#NUM!	5.17e-10	4.043	bias	Possibly activated	3.67423	Activator	Activator	#N/A	#N/A	#N/A	#N/A	#N/A	#N/A	Possibly activated	2	transcription factor	Atf3,Ccl2,Ccl4,Ccl6,Ccl7,Ccl8,Col1a1,Col1a2,Egfr,Egr1,Enpep,Fgf2,Fn1,Hbegf,Hmox1,Hpse,Maob,Mmp9,Pf4,Snai2,Timp1	Il1b,Sgk1,Thbs1	0.666667	Col1a1,Fn1,Timp1,Col1a2,Mmp9,Ccl2,Ccl4,Ccl7,Ccl8,Fgf2,Hbegf,Hpse,Pf4,Ccl6	Chemokine (Ccl2, Ccl4, Ccl7, Ccl8, Pf4, Ccl6) P-value = 3e-06	Chemokine (Ccl2, Ccl4, Ccl7, Ccl8, Pf4, Ccl6) P-adjusted = 4.4e-05
Y	7	M	Y7MSen_vs_Y7MNSen	Runx3	12399	ENSMUSG00000070691	-2.44266	0.00385271	#N/A	#NUM!	9.91e-05	-2.164	bias	Possibly inhibited	1.38675	Unknown	Repressor	#N/A	#N/A	#N/A	#N/A	#N/A	#N/A	Possibly inhibited	2	transcription factor	Capn6,Ccn2,Fbn1,Fgf2,Fstl1,Lox,Mmp9,Pxdn,Scara3	Birc5,Il1b,Itgal,Itgax	0.777778	Pxdn,Fbn1,Mmp9,Fgf2,Fstl1,Lox,Ccn2	#N/A	#N/A
Y	7	M	Y7MSen_vs_Y7MNSen	Ifi204	15951	ENSMUSG00000073489	0.989517	0.00579693	#N/A	#NUM!	0.000532	2.374	bias	Possibly activated	2.12132	Activator	Activator	#N/A	#N/A	#N/A	#N/A	#N/A	#N/A	Possibly activated	2	co-regulator of transcription	Ccl2,Cxcl10,Edn1,Ifnb1,Isg15,Mgst1,Stat2	Kpna1	0.714286	Ccl2,Ifnb1,Isg15,Cxcl10,Edn1	Chemokine (Ccl2, Cxcl10) P-value = 0.012009 / Cytokine (Ifnb1, Isg15) P-value = 0.019298	#N/A
Y	7	M	Y7MSen_vs_Y7MNSen	Irf9	16391	ENSMUSG00000002325	0.679612	0.346758	1	1	3.16e-10	2.245	#N/A	Activated	3.5	Activator	Activator	#N/A	#N/A	#N/A	#N/A	#N/A	#N/A	Activated	2	transcription factor	Cxcl10,Fgf2,Ifi47,Ifit1,Ifit2,Ifit3,Ifitm3,Ifnb1,Iigp1,Il1a,Isg15,Oasl2,Prg4,Rtp4,Stat2	Pde4b	0.333333	Fgf2,Ifnb1,Il1a,Isg15,Cxcl10	Cytokine (Ifnb1, Il1a, Isg15) P-value = 0.000872	Cytokine (Ifnb1, Il1a, Isg15) P-adjusted = 0.011341
Y	7	M	Y7MSen_vs_Y7MNSen	Rarb	218772	ENSMUSG00000017491	-6.39787	0.356981	#N/A	#NUM!	5.12e-05	2.514	#N/A	Activated	2.84019	Activator	Activator	#N/A	#N/A	#N/A	#N/A	#N/A	#N/A	Activated	2	transcription factor	Casp4,Cdkn2b,Cryab,Egfr,Egr1,Folr2,Gbp2,Ifi47,Ifit1,Igfbp6,Iigp1,Irgm1,Usp18	Il1b,Itgav	0.153846	Igfbp6,Casp4	#N/A	#N/A
Y	7	M	Y7MSen_vs_Y7MNSen	Smad7	17131	ENSMUSG00000025880	-1.16889	0.444063	#N/A	#NUM!	4.77e-10	-2.66	#N/A	Inhibited	3.7097	Repressor	Repressor	#N/A	#N/A	#N/A	#N/A	#N/A	#N/A	Inhibited	2	transcription factor	Bgn,Ccl2,Ccn2,Cdkn2b,Cgref1,Col1a1,Col1a2,Col3a1,Col6a1,Cxcl10,Efemp1,Fn1,Gas6,Hbegf,Hmox1,Ltbp2,Mmp9,Plat,Timp1	Il1b,Tgfbi	0.789474	Bgn,Col1a1,Col3a1,Fn1,Plat,Timp1,Col1a2,Col6a1,Efemp1,Mmp9,Ccl2,Gas6,Hbegf,Cxcl10,Ccn2	Extracellular matrix constituent (Bgn, Col1a1, Col3a1, Fn1, Col1a2, Col6a1) P-value = 0.004558	#N/A
Y	7	M	Y7MSen_vs_Y7MNSen	Mrtfb	239719	ENSMUSG00000009569	0.828755	0.521821	#N/A	#NUM!	1.55e-05	2.099	#N/A	Activated	2.35702	Activator	Activator	#N/A	#N/A	#N/A	#N/A	#N/A	#N/A	Activated	2	co-regulator of transcription	Arid5b,Cavin2,Ccn2,Col3a1,Dab2,Edn1,Egr1,Loxl1,Selenop,Slc6a4,Slfn5,Sulf1,Sult1e1,Tbxas1	Cxcr4,Sgk1,Thbs1,Tle1	0.357143	Col3a1,Selenop,Edn1,Loxl1,Ccn2	#N/A	#N/A
Y	7	M	Y7MSen_vs_Y7MNSen	Jun	16476	ENSMUSG00000052684	0.699651	0.521821	#N/A	#NUM!	5.7e-16	2.575	#N/A	Activated	4.06081	Activator	Activator	#N/A	#N/A	#N/A	#N/A	#N/A	#N/A	Activated	2	transcription factor	Apoe,Atf3,C3ar1,Casp4,Ccl2,Ccl7,Ccl8,Ccn3,Col1a1,Col1a2,Comt,Cxcl10,Cygb,Edn1,Egfr,Fabp7,Fgf2,Fn1,Folr2,Gas6,Gja1,Hmox1,Ifnb1,Igfbp4,Igfbp6,Igfbp7,Il1a,Lbp,Ltbp1,Maob,Mmp9,Msr1,Penk,Pkib,Pla2g4a,Plau,Pxdn,Snai2,Sparc,Timp1	Cxcl16,Fos,Got1,Il1b,Itgav,Ppm1d,Sdc1,Sgk1,Slc38a2,Srsf2,Thbs1	0.65	Igfbp4,Col1a1,Fn1,Ltbp1,Pxdn,Timp1,Col1a2,Igfbp6,Igfbp7,Mmp9,Plau,Sparc,Apoe,Ccl2,Ccl7,Ccl8,Fgf2,Gas6,Ifnb1,Il1a,Lbp,Penk,Cxcl10,Edn1,Casp4,Ccn3	Chemokine (Ccl2, Ccl7, Ccl8, Cxcl10) P-value = 0.012244 / Growth factor (Igfbp4, Ltbp1, Timp1, Igfbp6, Igfbp7, Fgf2, Ccn3) P-value = 0.019278	#N/A
Y	7	M	Y7MSen_vs_Y7MNSen	Spi1	20375	ENSMUSG00000002111	0.553299	0.576337	#N/A	#NUM!	1.13e-05	2.472	#N/A	Activated	2.4004	Activator	Activator	#N/A	#N/A	#N/A	#N/A	#N/A	#N/A	Activated	2	transcription factor	C1qc,C3ar1,Ccl4,Cxcl10,Dab2,Ebf1,Fcgrt,Ifi44,Ifit1,Ifit2,Ifit3,Ifitm3,Isg15,Isg20,Pml,Usp18	Csf2rb,Fos,Il1b,Runx3,Vav1	0.3125	C1qc,Ccl4,Isg15,Cxcl10,Fcgrt	Chemokine (Ccl4, Cxcl10) P-value = 0.012009	#N/A
Y	7	M	Y7MSen_vs_Y7MNSen	Twist1	22160	ENSMUSG00000035799	2.40562	0.64003	#N/A	#NUM!	2.57e-09	3.714	#N/A	Activated	2.98481	Activator	Activator	#N/A	#N/A	#N/A	#N/A	#N/A	#N/A	Activated	2	transcription factor	C1qtnf1,Ccl2,Ccn4,Col1a1,Col6a1,Ddr2,Fn1,Gsn,Igfbp4,Mrc2,Mxra8,Osgin1,Pamr1,Pcolce,Pxdn,Snai2,Thbs2,Zyx	Fos,Il1b,Runx3,Tgfbi	0.666667	Igfbp4,Col1a1,Fn1,Pcolce,Pxdn,Col6a1,Gsn,Ccl2,Thbs2,C1qtnf1,Ccn4,Pamr1	#N/A	#N/A
Y	7	M	Y7MSen_vs_Y7MNSen	Zeb1	21417	ENSMUSG00000024238	0.884902	0.713529	#N/A	#NUM!	2.28e-05	2.063	#N/A	Activated	2.7136	Activator	Activator	#N/A	#N/A	#N/A	#N/A	#N/A	#N/A	Activated	2	transcription factor	Cd163,Cdkn2b,Col1a1,Col1a2,Col3a1,Fn1,Lox,Mmp9,Plau,Xdh	Il1b	0.9	Col1a1,Col3a1,Fn1,Col1a2,Mmp9,Plau,Lox,Cd163,Xdh	Extracellular matrix constituent (Col1a1, Col3a1, Fn1, Col1a2) P-value = 0.013941	#N/A
Y	7	M	Y7MSen_vs_Y7MNSen	Trp53	22059	ENSMUSG00000059552	-0.317681	0.735896	#N/A	#NUM!	4.84e-14	2.611	#N/A	Activated	5.22037	Activator	Activator	#N/A	#N/A	#N/A	#N/A	#N/A	#N/A	Activated	2	transcription factor	Aldh1a3,Apoe,Atf3,Bcat1,Bik,C1qc,Card10,Casp4,Ccdc80,Ccl2,Ccl4,Ccn2,Ccn5,Cgref1,Col1a1,Col1a2,Col3a1,Col6a2,Comt,Cryab,Ctsd,Cxcl10,Cyb5a,Ecm1,Edn1,Egfr,Egr1,Eps8,Fbln2,Fgf2,Fgf7,Fgfr1,Fn1,Fstl1,Gas6,Gja1,Gsn,Hbegf,Hmox1,Idh2,Igf1,Igfbp4,Igfbp7,Il1a,Isg15,Lox,Ltbp1,Matn4,Mfap2,Mmp9,Mt2,Ndrg4,Nectin3,Nox4,Nrp1,Osgin1,Pcca,Pdlim1,Plau,Plod2,Pml,Pola1,Ramp2,Rnase4,Rnd3,Sema3c,Serping1,Serpinh1,Sfrp2,…	Adgre5,Bhlhe40,Birc5,Cenpa,Dlst,Dusp5,Fos,Gphn,Grk3,H2az1,Il1b,Itgav,Lats2,Nab1,Ogdh,Pde4b,Pidd1,Polrmt,Ppm1d,Rassf2,Sgk1,Sirt1,Slc25a13,Stag1,Tgfbi,Thbs1,Tkt,Ulk1	0.506024	Igfbp4,Col1a1,Col3a1,Ecm1,Fn1,Ltbp1,Timp1,Col1a2,Col6a2,Ctsd,Fbln2,Gsn,Igfbp7,Mmp9,Plau,Vasn,Apoe,C1qc,Ccl2,Ccl4,Fgf2,Fgf7,Fstl1,Gas6,Hbegf,Igf1,Il1a,Isg15,Lox,Rnase4,Sema3c,Serping1,Sfrp2,Tcn2,Thbs2,Ccdc80,Cxcl10,Edn1,Serpinh1,Casp4,Ccn2,Ccn5	Growth factor (Igfbp4, Ltbp1, Timp1, Igfbp7, Fgf2, Fgf7, Hbegf, Igf1, Sfrp2, Ccn2, Ccn5) P-value = 0.004237	#N/A
Y	7	M	Y7MSen_vs_Y7MNSen	Yy1	22632	ENSMUSG00000021264	-0.440997	0.775502	#N/A	#NUM!	2.44e-05	2.573	#N/A	Activated	1	Unknown	Unknown	#N/A	#N/A	#N/A	#N/A	#N/A	#N/A	Activated	2	transcription factor	Bik,Ccl2,Cd34,Col1a1,Cryab,Dmpk,Edn1,Egfr,Egr1,Gpc3,Hmox1,Pola1,Rnd3,Timp1,Tslp	Birc5,Ccr5,Cenpa,Cxcr4,Fos,Il1b,Matr3,Rad21,Tgfbi,Vav1	0.4	Col1a1,Timp1,Ccl2,Tslp,Edn1,Gpc3	#N/A	#N/A
Y	7	M	Y7MSen_vs_Y7MNSen	Ahr	11622	ENSMUSG00000019256	-0.276868	0.837166	#N/A	#NUM!	2.01e-13	-3.552	#N/A	Inhibited	3.70328	Repressor	Repressor	#N/A	#N/A	#N/A	#N/A	#N/A	#N/A	Inhibited	2	transcription factor	Aspn,Cdkn2b,Cela1,Cgref1,Col1a1,Col1a2,Col3a1,Col5a1,Col6a1,Ctsd,Cxcl10,Ebf1,Edn1,Efemp1,Enpep,Fbln2,Fn1,Gas6,Lbp,Ltbp1,Ltbp2,Ltc4s,mt-Co1,Mt1,Mt2,Nid1,Olfml1,Plat,Pmp22,Pola1,Rbp1,Snai2,Steap4	Fos,Got1,Il1b,Pde4b,Plxna2,Sdc1,Sirt1,Tgfbi,Thbs1	0.545455	Col1a1,Col3a1,Fn1,Ltbp1,Plat,Col1a2,Col5a1,Col6a1,Ctsd,Efemp1,Fbln2,Nid1,Gas6,Lbp,Aspn,Cela1,Cxcl10,Edn1	Extracellular matrix constituent (Col1a1, Col3a1, Fn1, Col1a2, Col5a1, Col6a1, Fbln2) P-value = 0.002587	Extracellular matrix constituent (Col1a1, Col3a1, Fn1, Col1a2, Col5a1, Col6a1, Fbln2) P-adjusted = 0.033637
Y	7	M	Y7MSen_vs_Y7MNSen	Nfkbia	18035	ENSMUSG00000021025	0.190843	0.847786	#N/A	#NUM!	8.4e-19	2.669	#N/A	Activated	3.67696	Activator	Activator	#N/A	#N/A	#N/A	#N/A	#N/A	#N/A	Activated	2	co-regulator of transcription	Ackr3,Aebp1,Bmp2,Card10,Casp4,Ccl11,Ccl2,Ccl7,Col1a2,Col3a1,Cryab,Cxcl10,Fcgrt,Fgf2,Fn1,Gbp2,Hmox1,Hpse,Ifnb1,Igfbp6,Il15,Il15ra,Il1a,Il33,Isg15,Lynx1,Mmp9,Mt1,Mt2,Nid1,Pdlim1,Plat,Plau,Ptpn13,Rbp1,Sema3c,Sod3,Timp1	Adgre5,Ctnna1,Cxcr4,Fos,Gm2a,Il1b,Itgav,Nbr1,Ptp4a2,Sdc1,Sgk1,Sorl1	0.710526	Col3a1,Fn1,Plat,Timp1,Col1a2,Igfbp6,Mmp9,Nid1,Plau,Aebp1,Bmp2,Ccl11,Ccl2,Ccl7,Fgf2,Hpse,Ifnb1,Il15,Il1a,Isg15,Sema3c,Sod3,Cxcl10,Il15ra,Il33,Casp4,Fcgrt	Cytokine (Ifnb1, Il15, Il1a, Isg15, Il33) P-value = 0.006326 / Chemokine (Ccl11, Ccl2, Ccl7, Cxcl10) P-value = 0.014011	#N/A
Y	7	M	Y7MSen_vs_Y7MNSen	Msc	17681	ENSMUSG00000025930	2.62403	#N/A	#N/A	#NUM!	0.00801	2.449	#N/A	Activated	1.63299	Unknown	Unknown	#N/A	#N/A	#N/A	#N/A	#N/A	#N/A	Activated	2	transcription factor	Ccl2,Ccl4,Ddx60,Ifi44,Ifit1	Pou2f2	0.4	Ccl2,Ccl4	Chemokine (Ccl2, Ccl4) P-value = 0.001286	Chemokine (Ccl2, Ccl4) P-adjusted = 0.016723
Y	7	M	Y7MSen_vs_Y7MNSen	Prdm16	70673	ENSMUSG00000039410	-2.3936	#N/A	#N/A	#NUM!	0.000832	-2.395	#N/A	Inhibited	2.23607	Repressor	Repressor	#N/A	#N/A	#N/A	#N/A	#N/A	#N/A	Inhibited	2	co-regulator of transcription	Cxcl10,Ifi44,Ifit2,Mx2,Stat2	#N/A	0.2	Cxcl10	Chemokine (Cxcl10) P-value = 0.036478	#N/A
Y	7	M	Y7MSen_vs_Y7MNSen	Snai1	20613	ENSMUSG00000042821	-2.24688	#N/A	#N/A	#NUM!	8.03e-05	2.103	#N/A	Activated	2.84019	Activator	Activator	#N/A	#N/A	#N/A	#N/A	#N/A	#N/A	Activated	2	transcription factor	Ccl2,Ccn2,Cd55,Col1a1,Col1a2,Fn1,Gsn,Mmp9,Serpinh1,Snai2,Sparc,Tgfbr3,Tmod4	Fos,Sdc1	0.769231	Col1a1,Fn1,Col1a2,Gsn,Mmp9,Sparc,Ccl2,Serpinh1,Tgfbr3,Ccn2	Extracellular matrix constituent (Col1a1, Fn1, Col1a2, Sparc) P-value = 0.021178	#N/A
Y	7	M	Y7MSen_vs_Y7MNSen	Nfatc2	18019	ENSMUSG00000027544	-0.562748	0.898081	#N/A	#NUM!	8.94e-09	4.461	#N/A	Activated	3.96177	Activator	Activator	#N/A	#N/A	#N/A	#N/A	#N/A	#N/A	Activated	2	transcription factor	Casp4,Ccl2,Cryab,Cxcl10,Cxcl11,Dab2,Edn1,Ifit2,Ifit3,Ifnb1,Iigp1,Il15,Il1a,Isg15,Isg20,Mx2,Nox4,Plat,Pml,Slamf1,Stat2	Ccr5,Il1b	0.47619	Plat,Ccl2,Cxcl11,Ifnb1,Il15,Il1a,Isg15,Cxcl10,Edn1,Casp4	Cytokine (Ifnb1, Il15, Il1a, Isg15) P-value = 0.000685 / Chemokine (Ccl2, Cxcl11, Cxcl10) P-value = 0.004416	Chemokine (Ccl2, Cxcl11, Cxcl10) P-adjusted = 0.028703 / Cytokine (Ifnb1, Il15, Il1a, Isg15) P-adjusted = 0.008906
Y	7	M	Y7MSen_vs_Y7MNSen	Nr4a1	15370	ENSMUSG00000023034	-0.475059	0.908193	#N/A	#NUM!	0.0102	-2.178	#N/A	Inhibited	1.5	Unknown	Unknown	#N/A	#N/A	#N/A	#N/A	#N/A	#N/A	Inhibited	2	transcription factor	Apoe,Atf3,Col1a1,Col1a2,Col6a1,Col6a2,Hmox1,Idh2,Mmp9,Mt1,Ugp2	Birc5,Dlst,Il1b,Ogdh,Trim41	0.545455	Col1a1,Col1a2,Col6a1,Col6a2,Mmp9,Apoe	Extracellular matrix constituent (Col1a1, Col1a2, Col6a1, Col6a2) P-value = 0.002196	Extracellular matrix constituent (Col1a1, Col1a2, Col6a1, Col6a2) P-adjusted = 0.02855
Y	7	M	Y7MSen_vs_Y7MNSen	Gata2	14461	ENSMUSG00000015053	-1.8975	#N/A	#N/A	#NUM!	0.000853	2.926	#N/A	Activated	2.2	Activator	Activator	#N/A	#N/A	#N/A	#N/A	#N/A	#N/A	Activated	2	transcription factor	C1qc,Ccl2,Ccl7,Ccn3,Cd33,Cd34,Cxcl10,Cxcl3,Edn1,Epha3,F13a1,Gbp2,Hmox1,Igfbp7,Maob,Mgst1,Rgs18,Tgfbr3	Adgre5,Cxcr4,Gpr141,Mcemp1,Spns3,Thbs1,Trem3	0.555556	Igfbp7,C1qc,Ccl2,Ccl7,Cxcl3,Cxcl10,Edn1,F13a1,Tgfbr3,Ccn3	Chemokine (Ccl2, Ccl7, Cxcl3, Cxcl10) P-value = 0.000259	Chemokine (Ccl2, Ccl7, Cxcl3, Cxcl10) P-adjusted = 0.003366
Y	7	M	Y7MSen_vs_Y7MNSen	Smad3	17127	ENSMUSG00000032402	-0.578624	0.928877	#N/A	#NUM!	6.13e-10	3.413	#N/A	Activated	3.8996	Activator	Activator	#N/A	#N/A	#N/A	#N/A	#N/A	#N/A	Activated	2	transcription factor	Aspn,Bgn,Bmp2,Ccl2,Ccl4,Ccn2,Cdkn2b,Col1a1,Col1a2,Col3a1,Col6a1,Cxcl10,Edn1,Egr1,Fn1,Hbegf,Hmox1,Ifnb1,Il15,Mmp9,Pcsk5,Snai2,Sparc,Timp1,Zyx	Fos,Il1b,Skil,Thbs1	0.8	Bgn,Col1a1,Col3a1,Fn1,Timp1,Col1a2,Col6a1,Mmp9,Sparc,Bmp2,Ccl2,Ccl4,Hbegf,Ifnb1,Il15,Aspn,Cxcl10,Edn1,Pcsk5,Ccn2	Extracellular matrix constituent (Bgn, Col1a1, Col3a1, Fn1, Col1a2, Col6a1, Sparc) P-value = 0.005166 / Chemokine (Ccl2, Ccl4, Cxcl10) P-value = 0.032768	#N/A
Y	7	M	Y7MSen_vs_Y7MNSen	Cdkn2a	12578	ENSMUSG00000044303	1.50863	#N/A	#N/A	#NUM!	6.56e-06	3.258	#N/A	Activated	2.2	Activator	Activator	#N/A	#N/A	#N/A	#N/A	#N/A	#N/A	Activated	2	co-regulator of transcription	Ccl11,Ccl2,Ccl4,Ccl6,Ccl7,Ccl8,Ccn2,Cdkn2b,Cxcl10,Cxcl11,Ebf1,Egr1,Eps8,Fgfr1,Il15,Il1a,Mmp9,Pml	Birc5,Cdca4,Fos,Il1b,Itgav,Suz12,Xcr1	0.666667	Mmp9,Ccl11,Ccl2,Ccl4,Ccl7,Ccl8,Cxcl11,Il15,Il1a,Cxcl10,Ccl6,Ccn2	Chemokine (Ccl11, Ccl2, Ccl4, Ccl7, Ccl8, Cxcl11, Cxcl10, Ccl6) P-value = 0	Chemokine (Ccl11, Ccl2, Ccl4, Ccl7, Ccl8, Cxcl11, Cxcl10, Ccl6) P-adjusted = 0
Y	7	M	Y7MSen_vs_Y7MNSen	Ppargc1a	19017	ENSMUSG00000029167	1.50863	#N/A	#N/A	#NUM!	2.6e-06	-2.345	#N/A	Inhibited	5.47723	Repressor	Repressor	#N/A	#N/A	#N/A	#N/A	#N/A	#N/A	Inhibited	2	co-regulator of transcription	Angptl1,Aspn,Ccl7,Ccn2,Ccn4,Col1a2,Col6a2,Cxcl10,Edn1,Egfr,Fbln2,Gas6,Hmox1,Igfbp6,Igfbp7,Kyat1,Kyat3,Lama2,Lama4,Maob,Mfap5,mt-Co1,mt-Nd1,Pcsk5,Sema3c,Serpinh1,Stac2,Tgfbr3,Timp1,Xdh	#N/A	0.733333	Lama4,Timp1,Col1a2,Col6a2,Fbln2,Igfbp6,Igfbp7,Mfap5,Angptl1,Ccl7,Gas6,Lama2,Sema3c,Aspn,Ccn4,Cxcl10,Edn1,Pcsk5,Serpinh1,Tgfbr3,Ccn2,Xdh	Extracellular matrix constituent (Lama4, Col1a2, Col6a2, Fbln2, Mfap5, Lama2) P-value = 0.034331	#N/A
Y	7	M	Y7MSen_vs_Y7MNSen	Tcf4	21413	ENSMUSG00000053477	-0.160914	0.944018	#N/A	#NUM!	1.22e-05	2.228	#N/A	Activated	2.11695	Activator	Activator	#N/A	#N/A	#N/A	#N/A	#N/A	#N/A	Activated	2	transcription factor	Casp4,Ccn5,Cd55,Cdkn2b,Cela1,Edn1,Fgf1,Fn1,Igfbp4,Il15,Lama4,Plau,Pml,Samd9l,Selenop,Serpinf1,Smagp,Snai2,Stat2	Bhlhe40,Birc5,Cadm1,Edem1,Fos,Sgk1,Sirt1,Txnip	0.631579	Igfbp4,Fn1,Lama4,Serpinf1,Plau,Il15,Selenop,Cela1,Edn1,Fgf1,Casp4,Ccn5	#N/A	#N/A
Y	7	M	Y7MSen_vs_Y7MNSen	Ciita	12265	ENSMUSG00000022504	-0.513256	0.96132	#N/A	#NUM!	0.00175	-2.195	#N/A	Inhibited	1.73205	Unknown	Unknown	#N/A	#N/A	#N/A	#N/A	#N/A	#N/A	Inhibited	2	co-regulator of transcription	Col1a1,Col1a2,Mmp9	#N/A	1	Col1a1,Col1a2,Mmp9	Extracellular matrix constituent (Col1a1, Col1a2) P-value = 0.037553	#N/A
Y	7	M	Y7MSen_vs_Y7MNSen	Nfe2l2	18024	ENSMUSG00000015839	0.0453782	0.965234	0.0032039	0	2.08e-06	1.281	bias	Unknown	4.74464	Unknown	Unknown	#N/A	#N/A	#N/A	#N/A	#N/A	#N/A	Unknown	2	transcription factor	Atf3,Blvrb,Ccl2,Ccl8,Ccn2,Cd302,Cd34,Cdkn2b,Cela1,Col1a1,Col1a2,Col3a1,Col5a1,Cpne8,Ctsd,Cxcl10,Ddr2,Ecm1,Ednrb,Fgf7,Fn1,Gja1,Glis3,Grb10,Gstm2,Hmox1,Ifit3,Ifnb1,Igf1,Igfbp7,Il15,Il1a,Il33,Kifap3,Lama2,Lama4,Mamdc2,Mettl15,Mgst1,Mmp9,Mrc2,Mt1,Nckap1,Opcml,Osgin1,Pdzrn3,Pla2g4a,Prr13,Ramp2,Rasgrp3,Rnd3,Rtp4,Serpinf1,Sfrp2,Slc4a4,Snai2,Sod3,Sulf1,Sult1e1,Tbxas1,Tcn2,Tmeff2,Ugdh,Vasn,Zyx	Adcy7,Ankrd44,Avpi1,Ctnna1,Etaa1,Fam102a,Flvcr1,Glud1,Got1,Ifrd1,Il1b,Mdfic,Nbr1,Plxna2,Ppm1d,Prkcd,Sgk1,Slc7a11,Slmap,Tkt,Zbtb18	0.415385	Col1a1,Col3a1,Ecm1,Fn1,Lama4,Serpinf1,Col1a2,Col5a1,Ctsd,Igfbp7,Mmp9,Vasn,Ccl2,Ccl8,Fgf7,Ifnb1,Igf1,Il15,Il1a,Lama2,Sfrp2,Sod3,Tcn2,Cela1,Cxcl10,Il33,Ccn2	Extracellular matrix constituent (Col1a1, Col3a1, Ecm1, Fn1, Lama4, Col1a2, Col5a1, Lama2) P-value = 0.008757 / Cytokine (Ifnb1, Il15, Il1a, Il33) P-value = 0.032286	#N/A
Y	7	M	Y7MSen_vs_Y7MNSen	Sqstm1	18412	ENSMUSG00000015837	0.0225185	0.991333	#N/A	#NUM!	3.48e-08	2.088	#N/A	Activated	2.88675	Activator	Activator	#N/A	#N/A	#N/A	#N/A	#N/A	#N/A	Activated	2	co-regulator of transcription	Ccl7,Cxcl10,Cxcl11,Edn1,Hbegf,Hmox1,Ifnb1,Il15,Il15ra,Plat,Ugdh	Il1b	0.818182	Plat,Ccl7,Cxcl11,Hbegf,Ifnb1,Il15,Cxcl10,Edn1,Il15ra	Chemokine (Ccl7, Cxcl11, Cxcl10) P-value = 0.003169	Chemokine (Ccl7, Cxcl11, Cxcl10) P-adjusted = 0.041194
G	3	S	G3SSen_vs_G3SNSen	Bhlhe40	20893	ENSMUSG00000030103	2.22366	1.10753e-06	0.000777229	0	0.0134	0.823	#N/A	Possibly activated	-1.00837	Unknown	Unknown	#N/A	#N/A	#N/A	#N/A	#N/A	#N/A	Possibly activated	2	transcription factor	Amdhd2,Anapc13,Ankrd12,Ap5z1,Atp6v1c1,Bcl2l1,Bdnf,Bhlhe40,Cacul1,Camk2d,Cdk5r1,Cited2,Cltc,Cpeb2,Csf2,Dyrk1a,Erp29,Fam214b,Fnip1,Gabarap,Gna13,Gns,Hes1,Hexa,Hif1a,Igf2r,Irf2,Jade2,Lamp1,Lsm14b,Maged2,Mbtd1,Mef2c,Mepce,Mex3d,Mien1,Mitf,Mrps18c,Nampt,Nptn,Picalm,Pikfyve,Rab21,Slc36a1,Snx2,Spag9,Sphk1,Sppl3,Spred1,Tnfaip3,Ube2b,Wdr26,Ythdf1,Znrf2	Acad9,Adsl,Agpat5,Arhgdia,Aspscr1,Atl2,Atp1b1,Cacybp,Ccdc86,Cdk4,Cep63,Dck,Ddx18,Dhodh,Dpy19l3,Eif4a1,Eno1,Enoph1,Fam83g,Hmgn2,Ipo4,Kat5,Kat6a,Kpna2,Lonp1,Lss,Mlh1,Mrpl28,Mrpl37,Myod1,Napa,Ncbp1,Nek2,Nmral1,Nr1d1,Nup50,Nup88,Pak1ip1,Pdhb,Pfn1,Phb,Psme3,Ptma,Pus7,Rad9a,Rev1,Rif1,Rrn3,Sae1,Sephs2,Slc16a1,Slc20a2,Slc25a5,Slc35c2,Slc43a1,Srfbp1,Syncrip,Tbl1x,Tex10,Tmem120a,Usp36,Utp18,Xpo1,Yars,Ywhaq	0.0555556	Csf2,Nampt,Bdnf	Growth factor (Csf2, Bdnf) P-value = 0.0345	#N/A
G	3	S	G3SSen_vs_G3SNSen	Brca1	12189	ENSMUSG00000017146	-1.85687	0.00254167	3.4972e-14	-0.57735	0.00571	0.513	#N/A	Possibly inhibited	-8.86202	Activator	Activator	#N/A	#N/A	#N/A	#N/A	#N/A	#N/A	Possibly inhibited	2	co-regulator of transcription	Abhd17b,Abi1,Acer3,Adam9,Aga,Alcam,Aldh1a3,Amdhd2,Anapc13,Ang,Ankrd12,Ankrd13a,Ap5z1,Apobec1,Arf3,Arf6,Arih1,Arl6ip1,Atad2b,Atf5,Atf7,Atp5e,Atp5h,Atp6v0d1,Atp6v1a,Atp6v1f,Atp8a1,Atp9b,Atraid,Atxn1,Atxn1l,B2m,B4galnt1,Bach1,Bcl2l1,Bcl2l11,Bcl6,Bhlhe40,Bmpr2,Btg1,C1rl,C9orf72,Cab39,Calm1,Calm3,Camk2d,Camk2g,Capns1,Ccdc122,Ccnk,Cd24a,Cd2ap,Cd55,Cdnf,Celsr3,Cep350,Chic2,Chmp3,Chmp4b,Churc1,Cipc,Cited…	Aaas,Abce1,Abcf2,Abhd11,Acad9,Acd,Aco2,Actl6a,Actr1b,Adi1,Adprhl2,Adss,Ahsa1,Ahsa2,Aimp2,Akap8l,Aldoa,Anapc2,Anapc4,Anapc5,Anp32e,Ap3s2,Ap4e1,Apex1,Aqr,Arf1,Arfip2,Arhgap1,Arl4d,Asf1b,Ash2l,Aste1,Atad2,Atad3a,Atm,Atp5c1,Atp5d,Atxn2l,Aup1,Aurka,Aurkb,B3galnt2,Bag2,Bap1,Baz2a,Bccip,Bclaf1,Bms1,Brca1,Brix1,Brms1,Btbd9,Btd,Btf3l4,Bub1,Bub1b,Bud13,Bysl,Bzw1,Cacybp,Casc4,Ccar2,Ccdc43,Ccdc47,Ccdc86,Ccna…	0.0542857	Col18a1,Col1a1,C1rl,Vegfa,Adam9,Ang,Rnase4,S100a13,B2m,Cdnf,Dbi,Ggh,Ldlr,Loxl3,Thbs3,Aga,C9orf72,Cklf,Tpt1	#N/A	#N/A
G	3	S	G3SSen_vs_G3SNSen	E2f6	50496	ENSMUSG00000057469	-2.23268	0.00296738	2.71753e-08	-1.26491	1.31e-07	1.053	#N/A	Possibly inhibited	-7.96468	Activator	Activator	#N/A	#N/A	#N/A	#N/A	#N/A	#N/A	Possibly inhibited	2	transcription factor	Abhd17c,Acot13,Actn1,Adam15,Adora2b,Aebp2,Aldh1b1,Anapc11,Anapc13,Ang,Ankrd13a,Ankrd40,Apaf1,Apba1,Apoa1,App,Arf6,Arid3a,Arrdc4,Atf5,Atp5e,Atp6v1a,Atp9b,B3galt6,B4galnt1,B4galt1,Bcl2l11,Bcl6b,Bhlhe40,C9orf72,Cadps2,Camta2,Cbx4,Ccdc6,Ccnd2,Cdk5r1,Cdkn1c,Cebpa,Cebpd,Celsr2,Celsr3,Cers6,Cflar,Chchd2,Chmp3,Chsy1,Cipc,Cited2,Cklf,Clcn7,Clgn,Cmc1,Cmpk2,Cnnm2,Cnnm4,Col4a3bp,Cpd,Creb3l4,Crebbp,Crem,Cript…	Aatf,Abce1,Abhd11,Abhd14a,Acad9,Actr1b,Acy1,Adal,Adi1,Adsl,Adss,Aen,Afmid,Agk,Agpat5,Ahsa2,Aimp2,Ak2,Aldoa,Alg8,Anapc5,Ankle1,Ankrd27,Anln,Anxa6,Ap1s1,Ap3s2,Arf1,Arhgap22,Arhgdia,Asf1b,Ash2l,Aspscr1,Aste1,Atad2,Atad5,Atic,Atp1b1,Atp5a1,Atpaf1,Atxn10,Aunip,Aup1,Aurkb,B3galnt2,Bcat2,Bckdha,Bms1,Bok,Bora,Brca1,Bri3bp,Btd,Bub3,Bud13,Cacybp,Cad,Capza1,Cbx2,Ccar1,Ccdc84,Ccdc86,Ccne2,Cd3eap,Cdc45,Cdc6,C…	0.0808383	Igfbp4,Cthrc1,Lamb1,Apoa1,Fuca2,Ang,Fabp5,Gas6,Nampt,Nucb2,Rnase4,Serpine1,Tgfb2,Wnt11,App,B4galt1,Chsy1,Crtap,Ctsc,Dbi,St6gal1,Adam15,C9orf72,Cklf,Ctsh,Hilpda,Tpt1	#N/A	#N/A
G	3	S	G3SSen_vs_G3SNSen	Gabpa	14390	ENSMUSG00000008976	-1.11272	0.00549072	4.37706e-05	0	0.00058	-1.394	#N/A	Possibly inhibited	-12.7928	Activator	Activator	#N/A	#N/A	#N/A	#N/A	#N/A	#N/A	Possibly inhibited	2	transcription factor	Acbd3,Actr2,Anapc11,Ankrd40,Ap5z1,Arl5b,Arpc3,Atp5e,Atp5h,Atp6v1a,Atp6v1d,Bet1l,Ccnk,Chchd2,Chmp2a,Chmp5,Clptm1l,Cltc,Coa6,Cog3,Cox14,Cox16,Cox6a1,Cox6b1,Cpeb4,Crk,Cyp7b1,Dcaf10,Diaph1,Dnajb14,Dnajb9,Dpm3,Dpy19l4,Eaf1,Edem3,Eef1b2,Elk4,Emc7,Epn1,Erlec1,Etv3,Fam173a,Fam8a1,Fam91a1,Fam98b,Fbxw11,Fkbp2,Gatad1,Gclc,Gclm,Gsk3b,Hnrnpul2,Hsbp1,Ift20,Impact,Itgb2,Lamtor5,Lrrc8a,Luc7l2,Mark3,Mcee,Mitd1,Mo…	Aaas,Aar2,Abhd17a,Aco2,Adprhl2,Adrm1,Adsl,Agk,Ahsa1,Aktip,Anapc5,Anks3,Ap1m1,Ap3s2,Apba3,Aqr,Arfip2,Arhgap1,Arl14ep,Asb6,Asb8,Atm,Aup1,Aurka,Bbs4,Bcl2l13,Becn1,Bms1,Brca1,Brix1,Bub3,Bysl,C1qbp,C2cd3,Cacybp,Cap1,Cars,Ccar2,Ccdc47,Cct7,Cdc16,Cdc37,Cdc45,Cdca3,Cdca5,Cep57,Chchd4,Cherp,Chmp1a,Cinp,Clasrp,Clns1a,Cnot10,Cops2,Cops3,Cops7a,Cops7b,Cops8,Coq4,Cox10,Cox15,Cpsf1,Cpsf3,Cstf2,Ctr9,Cul4a,Cwc22…	0.0142857	Tnc,Sod3	#N/A	#N/A
G	3	S	G3SSen_vs_G3SNSen	Fli1	14247	ENSMUSG00000016087	2.66125	0.0131249	3.74171e-06	#NUM!	0.00214	-1.703	#N/A	Possibly activated	-5.72063	Repressor	Repressor	#N/A	#N/A	#N/A	#N/A	#N/A	#N/A	Possibly activated	2	transcription factor	Adgrg1,Ap5z1,Apoc2,Arl6ip1,Arpc3,Atp6v1a,Atp6v1d,Atp8b2,Cbfa2t3,Cdnf,Chchd2,Chmp5,Cltc,Coa6,Col1a1,Col1a2,Cox17,Cpeb4,Cript,Crlf2,Csf1r,Cxcl10,Dnajb9,Dusp6,Eaf1,Ecm1,Epn1,Fbxw7,Fermt3,Fkbp2,Fli1,Hhex,Id2,Inpp5d,Laptm5,Lrrc8a,Mcl1,Mon1b,Mpc2,Mpz,Mrpl52,Ndufa13,Pdcd10,Pet100,Pf4,Pi4k2a,Pomp,Prdx5,Rab11a,Rab21,Rbks,Rplp1,Rps21,Rps27,Sdf2,Sec61g,Slc12a6,Spty2d1,Srgn,Stard4,Sub1,Tatdn1,Tgfbr2,Tmem258,…	Aaas,Aen,Ap1m1,Arcn1,Arhgap1,Asb6,Atad2,Atp5c1,Bbs4,Brix1,Bysl,C2cd3,Cacybp,Cap1,Ccar2,Ccdc86,Ccnd1,Ccnd3,Cdc45,Cenpu,Cherp,Cinp,Clasrp,Cnot10,Cops7a,Cox10,Crnkl1,Cwc22,Cyb561a3,Cyb5r3,Dctn5,Ddx10,Ddx18,Ddx39b,Ddx56,Dhx34,Dnajc2,Dnmt1,Dohh,Ebna1bp2,Eif2b1,Eif2s1,Eif3c,Eif3g,Eif3i,Elac2,Ercc3,Exosc4,Farsa,Fbxl6,Fen1,Gabpa,Gar1,Gle1,Gnai3,Gnl2,Gtf2h3,Gtpbp4,Hjurp,Hspa4,Hspa8,Imp4,Ipo4,Itpa,Jmjd6,Ka…	0.157143	Col1a1,Ecm1,Col1a2,Tnc,Vegfa,Pf4,Adgrg1,Apoc2,Cdnf,Cxcl10,Srgn	Extracellular matrix constituent (Col1a1, Ecm1, Col1a2, Tnc) P-value = 0.030344	#N/A
G	3	S	G3SSen_vs_G3SNSen	Max	17187	ENSMUSG00000059436	1.27527	0.0141858	6.2602e-36	0	0.000146	-2.084	#N/A	Contradictory	-13.0758	Unknown	Unknown	#N/A	#N/A	#N/A	#N/A	#N/A	#N/A	Contradictory	2	transcription factor	Abca1,Abhd17b,Adam15,Aebp2,Amdhd2,Anapc11,Anapc13,Ankrd12,Ankrd40,Ap5z1,Arf6,Arid2,Atf5,Atp5e,Atp6v0b,Atp6v0d1,Atp6v1a,Atp6v1c1,Atp6v1d,Bcl2l11,Bcl6,Bhlhe40,Bmp2k,Bod1,Ccdc6,Ccl6,Ccnd2,Cd55,Cdk5r1,Cdv3,Cebpb,Celsr3,Chmp3,Cipc,Cited2,Cklf,Clcn7,Cltc,Cndp2,Cnnm2,Cnpy2,Creb3l4,Crls1,Ctdsp1,Ctsc,Dbi,Ddit3,Dennd6a,Diaph1,Dnajb9,Dusp2,Dyrk1a,Ebf1,Edn1,Eef1b2,Enkur,Erp29,Ets2,Fabp5,Fam214b,Fnip1,Fosl2,F…	Aatf,Abce1,Acad9,Acat1,Acot7,Acy1,Adal,Adh5,Adk,Adsl,Adss,Aen,Agpat5,Aimp2,Ak2,Aldh18a1,Alg2,Alg8,Ampd2,Anapc1,Anapc5,Anln,Anxa6,Ap3m1,Apex1,Arhgdia,Aspscr1,Atad2,Atad3a,Atic,Atpaf2,Aup1,Aurkb,B3galnt2,Bag2,Bckdha,Bms1,Bop1,Bora,Brix1,Bub1b,Bub3,Bysl,C1qbp,Cactin,Cacybp,Cad,Caprin1,Ccar1,Ccdc115,Ccdc47,Ccdc86,Ccnb1,Ccne2,Cct2,Cct3,Cct4,Cct5,Cct6a,Cct7,Cct8,Cd3eap,Cdc20,Cdc7,Cdca4,Cdca7l,Cdca8,Cdi…	0.0653266	Grn,Fabp5,Nampt,Serpine1,Ctsc,Dbi,Edn1,St6gal1,Adam15,Ccl6,Cklf,Hilpda,Lamp2	#N/A	#N/A
G	3	S	G3SSen_vs_G3SNSen	Tead1	21676	ENSMUSG00000055320	0.994215	0.0594392	#N/A	#NUM!	0.0111	2.18	#N/A	Activated	2.71069	Activator	Activator	#N/A	#N/A	#N/A	#N/A	#N/A	#N/A	Activated	2	transcription factor	Col3a1,Col5a2,Edn1,Igfbp5,Loxl1,Mb,Mtmr10,Nfkbiz,Nrxn2,Nuak1,Postn,Ptgs2,Ptpro,Rb1,Slfn5,Thbs1,Tle1,Trnp1	Ccnd1,Ccnd3,Cs,Des,Msln	0.388889	Col3a1,Col5a2,Igfbp5,Postn,Thbs1,Edn1,Loxl1	Extracellular matrix constituent (Col3a1, Col5a2, Postn) P-value = 0.038235	#N/A
G	3	S	G3SSen_vs_G3SNSen	Spdef	30051	ENSMUSG00000024215	6.63833	0.0607312	#N/A	#NUM!	0.00719	-2.495	#N/A	Inhibited	4.08248	Repressor	Repressor	#N/A	#N/A	#N/A	#N/A	#N/A	#N/A	Inhibited	2	transcription factor	Birc3,Cd40,Col1a1,Col5a1,Col5a2,Col6a1,Col6a2,Col6a3,Dkk3,Fzd8,Hif1a,Itga5,Itga6,Lamb2,Lasp1,Prkca,Scgb1a1,Serpine1,Sox17,Tnc,Vasp,Wnt5a	Cdh2,Snai2	0.590909	Col1a1,Col5a2,Col5a1,Col6a1,Col6a2,Tnc,Cd40,Col6a3,Lamb2,Scgb1a1,Serpine1,Wnt5a,Dkk3	Extracellular matrix constituent (Col1a1, Col5a2, Col5a1, Col6a1, Col6a2, Tnc, Col6a3, Lamb2) P-value = 2.1e-05	Extracellular matrix constituent (Col1a1, Col5a2, Col5a1, Col6a1, Col6a2, Tnc, Col6a3, Lamb2) P-adjusted = 0.000269
G	3	S	G3SSen_vs_G3SNSen	Nfe2l2	18024	ENSMUSG00000015839	0.714805	0.0637923	0.0204562	2	3.32e-11	-1.616	#N/A	Unknown	6.3	Unknown	Unknown	#N/A	#N/A	#N/A	#N/A	#N/A	#N/A	Unknown	2	transcription factor	Abcc3,Abi1,Acap2,Acp5,Acyp1,Adgb,Adh7,Aga,Ahr,Alox5ap,Ang,Ankrd44,Ap5z1,Arhgap18,Arhgap23,Arhgdib,Arrdc4,Asgr1,Atf3,Atf7,Atp8b4,B4galnt1,Bcl2l1,Bcl2l14,Bcl6,Bdnf,Blvrb,Btg1,C1galt1,C6,Cacna2d1,Camk1d,Ccl2,Ccl8,Cd302,Cd86,Cdh1,Cebpa,Cebpb,Cela1,Chic2,Chpt1,Chst11,Chsy1,Cited2,Cln5,Clptm1l,Clstn1,Cltc,Col14a1,Col1a1,Col1a2,Col3a1,Col5a1,Commd6,Cox6c,Creg1,Crem,Cstb,Ctnnd1,Ctsk,Cxcl10,Cxcl2,Cxcl3,Cx…	Aco2,Acsl5,Actg1,Adk,Aktip,Aldh3a1,Aldoa,Ank3,Apba3,Arf1,Arhgap32,Arhgap5,Atl2,Atp1b1,B3galnt2,Brca1,Bri3bp,Cct3,Cct7,Cdh2,Cdkn2b,Cdkn2c,Cep70,Ckap2l,Clpp,Copg1,Coq7,Cs,Cul1,Dctd,Ddx39b,Dhx37,E2f6,Ecd,Eif2s1,Eif3c,Eif3e,Eif3g,Eya1,Fdft1,Frmd8,Fscn1,Gas2,Gorab,Gpt2,Gpx3,Gss,Gsto1,Hacd3,Hbp1,Herpud1,Hmbs,Hsf1,Hsp90ab1,Hspa9,Ick,Ide,Impdh1,Ipo13,Ivd,Kansl2,Lmna,Maoa,Mat2b,Mettl15,Mfsd9,Mkrn2,Mmadhc,…	0.201521	Col1a1,Col3a1,Ecm1,Fn1,Ptx3,Col1a2,Col5a1,Cxcl2,Cxcl5,Igfbp7,Tnc,Tnfrsf11b,Vasn,Vegfa,Ang,Ccl2,Ccl8,Col14a1,Cxcl3,F10,Igf1,Il15,Il1b,Mmp10,Nucb2,Reln,S100a13,Serpine1,Sfrp2,Sod1,Sod3,Tgfb2,Wnt5a,Bdnf,C6,Cela1,Chsy1,Creg1,Cxcl10,Eln,Fgl2,Gpc6,Il1r2,Il33,Nts,Pdgfc,Pkdcc,Aga,Cstb,Ctsk,Lrp2,Pam,Serpinb9	Chemokine (Cxcl2, Cxcl5, Ccl2, Ccl8, Cxcl3, Cxcl10) P-value = 0.009512	#N/A
G	3	S	G3SSen_vs_G3SNSen	Twist1	22160	ENSMUSG00000035799	4.84491	0.0755776	#N/A	#NUM!	8.58e-05	2.224	#N/A	Activated	5.25876	Activator	Activator	#N/A	#N/A	#N/A	#N/A	#N/A	#N/A	Activated	2	transcription factor	Alcam,Bcl2l11,Ccl2,Cd40,Cd44,Cdh1,Clu,Col1a1,Col2a1,Col6a1,Cxcl12,Dkk3,Dpysl3,Efnb2,Emilin1,Ets1,Fbn2,Fn1,Foxc2,Foxo1,Heg1,Igfbp4,Igfbp5,Il1b,Itgb3,Itgb5,Kit,Mgst3,Mmp2,Mrc2,Pam,Prrx2,Pxdn,Rhoc,Runx3,S100a4,Sdc3,Snai1,Sphk1,Spp1,Tgfb2,Tgfbi,Tgfbr2,Thbs2,Vcan,Vegfa,Zeb2	Casp3,Cdh2,Fosl1,Lmna,Osgin1,Ptprz1,Snai2,Tcf3	0.489362	Igfbp4,Clu,Col1a1,Fn1,Igfbp5,Mmp2,Pxdn,Col6a1,Emilin1,Fbn2,Tgfbi,Vegfa,Ccl2,Cd40,Col2a1,Cxcl12,Il1b,Tgfb2,Thbs2,Dkk3,Dpysl3,Spp1,Pam	Extracellular matrix constituent (Col1a1, Fn1, Col6a1, Emilin1, Fbn2, Tgfbi, Col2a1) P-value = 0.012136	#N/A
G	3	S	G3SSen_vs_G3SNSen	Ctnnb1	12387	ENSMUSG00000006932	-0.698597	0.0862293	#N/A	#NUM!	9.88e-05	3.374	#N/A	Activated	6.57754	Activator	Activator	#N/A	#N/A	#N/A	#N/A	#N/A	#N/A	Activated	2	co-regulator of transcription	Adgrv1,Agrn,Ahr,Akap13,Alcam,Aldh1a3,Aoc3,App,Bcl2l1,Bcl2l11,Bdnf,Bgn,Bhlhe40,Bmp1,Bmp2,C6,Capns1,Ccl7,Ccnd2,Cd274,Cd44,Cd52,Cdh1,Cdkn1c,Cebpa,Cemip2,Clu,Col1a1,Col27a1,Col2a1,Crabp2,Creg1,Crip1,Cthrc1,Ctnnd2,Ctsz,Cxcl12,Cxcl2,Cyb5a,Cyp7b1,Ddit3,Ecm1,Edil3,Edn1,Elmo1,Enpp1,Epha5,Erbb3,Ereg,Etv1,F13a1,Fam126a,Fbrs,Fcer1g,Fgd2,Fgf16,Fgf5,Fgf9,Fli1,Fn1,Foxc2,Fzd7,Galc,Gap43,Gcg,Gch1,Gja1,Gna12,Gpr13…	Acadvl,Acat1,Actn4,Actr8,Arhgdia,Atm,Aurka,Becn1,Brms1l,Ccna2,Ccnd1,Ccne2,Cdh2,Cdkn2b,Cpsf4,Crat,Des,Edn3,Eif5a,Eno3,Etv4,Ewsr1,F2r,Fen1,Fosl1,Gapdh,Gtpbp6,Hdac3,Hhip,Idi1,Impdh2,Jup,Kif23,Lap3,Lmna,Maoa,Myc,Myod1,Ndrg2,Nrcam,Orc4,Pcca,Pde1c,Peg3,Pfn1,Pgk1,Pkd1,Pkm,Plk1,Polr2e,Rad23a,Rapsn,Rpl4,Rpl7l1,Sec61a1,Sf3a1,Six1,Sms,Snai2,Snrnp70,Srfbp1,Srpk1,Srsf1,Tcf12,Tcf3,Telo2,Tia1,Trub1,Tsen2,Uba1,U…	0.361582	Bgn,Clu,Col1a1,Cthrc1,Ecm1,Fn1,Igfbp5,Lamb1,Mmp2,Timp1,Cxcl2,Htra1,Mmp3,Rbp4,Tnc,Tnfrsf11b,Vegfa,Agrn,Aoc3,Bmp1,Bmp2,Ccl7,Col2a1,Cxcl12,Edil3,Fgf5,Fgf9,Gcg,Hbegf,Il1b,Il4,Lif,S100a8,Sema3c,Serpine1,Wnt11,Wnt2,App,Bdnf,C6,Col27a1,Creg1,Ctsz,Edn1,Enpp1,Erbb3,Ereg,F13a1,Fgf16,Insl6,Jchain,Mmp14,Mmp16,Ntn1,Ogn,Saa3,Sfrp1,Sfrp4,Spp1,Tgm2,Wif1,Hilpda,Man2b1,Pcsk6	Growth factor (Igfbp5, Timp1, Vegfa, Agrn, Bmp1, Bmp2, Fgf5, Fgf9, Hbegf, Il4, Lif, Bdnf, Ereg, Fgf16, Ogn, Sfrp1, Sfrp4) P-value = 0.000271	Growth factor (Igfbp5, Timp1, Vegfa, Agrn, Bmp1, Bmp2, Fgf5, Fgf9, Hbegf, Il4, Lif, Bdnf, Ereg, Fgf16, Ogn, Sfrp1, Sfrp4) P-adjusted = 0.003521
G	3	S	G3SSen_vs_G3SNSen	Stat2	20847	ENSMUSG00000040033	0.979574	0.0925911	#N/A	#NUM!	0.00121	2.208	#N/A	Activated	3.15296	Activator	Activator	#N/A	#N/A	#N/A	#N/A	#N/A	#N/A	Activated	2	transcription factor	Cd40,Cd86,Cxcl10,Ifi47,Ifit2,Ifit3,Isg15,Mx1,Oas2,Psmb8,Rsad2,Rtp4,Socs3,Stat1,Zbp1	Cav1,Sf3a1	0.2	Cd40,Isg15,Cxcl10	#N/A	#N/A
G	3	S	G3SSen_vs_G3SNSen	Mxi1	17859	ENSMUSG00000025025	1.24658	0.094644	#N/A	#NUM!	0.000166	2.912	#N/A	Activated	-1.66667	Unknown	Unknown	#N/A	#N/A	#N/A	#N/A	#N/A	#N/A	Activated	2	transcription factor	Id2,Ift20	Apex1,Ccnb1,Foxm1,Impdh2,Mki67,Mthfd2,Myc	0	#N/A	#N/A	#N/A
G	3	S	G3SSen_vs_G3SNSen	Ccne1	12447	ENSMUSG00000002068	-1.22782	0.107497	#N/A	#NUM!	0.00281	-2.201	#N/A	Inhibited	-2.11058	Activator	Activator	#N/A	#N/A	#N/A	#N/A	#N/A	#N/A	Inhibited	2	co-regulator of transcription	Cd44,Pcyt1a	Brca1,Capn2,Ccna2,Ccnb1,Cdc45,Cdc6,Cdk2,Mcm2,Mcm4	0	#N/A	#N/A	#N/A
G	3	S	G3SSen_vs_G3SNSen	Nfkbia	18035	ENSMUSG00000021025	0.899838	0.112035	#N/A	#NUM!	2.78e-17	4.973	#N/A	Activated	5.9346	Activator	Activator	#N/A	#N/A	#N/A	#N/A	#N/A	#N/A	Activated	2	co-regulator of transcription	Ackr3,Acod1,Adamts5,Aebp1,Apoa1,Atp11a,Bcl2l1,Birc3,Bmp2,Btg2,Casp4,Ccl2,Ccl7,Ccl9,Ccnd2,Ccr1,Cd40,Cd86,Cdh1,Cdkn1c,Cebpb,Cebpd,Cflar,Ch25h,Clu,Col1a2,Col2a1,Col3a1,Col5a2,Csf2,Ctsz,Cxcl10,Cxcl12,Cxcl2,Cxcl3,Cxcr4,Cyba,Cyp7b1,Ddit3,Dusp6,Ereg,Fn1,Foxc2,Fzd7,Gbp2,Gch1,Gm2a,Grn,Has1,Hes1,Hk2,Hpse,Ier3,Igf2r,Igfbp6,Il11,Il15,Il15ra,Il1b,Il1rn,Il33,Irx3,Isg15,Itgav,Jdp2,Lif,Lima1,Litaf,Mgp,Mmp14,Mmp3…	Ak2,Aurkb,Bccip,Bckdk,Bok,Bub1b,Ccna2,Ccnb1,Ccnd1,Ccne2,Cd82,Cdc45,Cdc6,Cdk2,Fgfr4,Foxm1,Fscn1,Gpx3,Hmga1,Hnrnpa1,Hspa8,Krt18,Msc,Msh2,Myc,Myod1,Ndrg2,Pdha1,Ptprz1,Rnf19a,Rrm1,Scfd1,Spock1,Tcf12,Tfdp1,Tfrc,Traf2,Uba1,Usp10,Vcam1,Xrcc5,Xrcc6,Ywhaz,Zfp68	0.458333	Clu,Col3a1,Col5a2,Fn1,Grn,Ptx3,Timp1,Timp2,Apoa1,Col1a2,Csf2,Cxcl2,Igfbp6,Mmp3,Nid1,Tnc,Tnfrsf11b,Vegfa,Adamts5,Aebp1,Bmp2,Ccl2,Ccl7,Cd40,Col2a1,Cxcl12,Cxcl3,Hpse,Il11,Il15,Il1b,Il1rn,Isg15,Lif,Ngf,S100a8,S100a9,Sema3c,Sod1,Sod3,Tac1,Tgfb2,Ccl9,Ctsz,Cxcl10,Ereg,Il15ra,Il33,Mgp,Mmp14,Ogn,Saa3,Sfrp1,Tnfsf14,Casp4	Chemokine (Cxcl2, Ccl2, Ccl7, Cxcl12, Cxcl3, Ccl9, Cxcl10, Saa3) P-value = 0.000433 / Cytokine (Grn, Il15, Il1b, Il1rn, Isg15, Il33, Tnfsf14) P-value = 0.01039 / Growth factor (Timp1, Csf2, Igfbp6, Vegfa, Bmp2, Il11, Lif, Ngf, Tgfb2, Ereg, Ogn, Sfrp1) P-value = 0.013673	Chemokine (Cxcl2, Ccl2, Ccl7, Cxcl12, Cxcl3, Ccl9, Cxcl10, Saa3) P-adjusted = 0.005632
G	3	S	G3SSen_vs_G3SNSen	Smarca5	93762	ENSMUSG00000031715	0.616147	0.123077	#N/A	#NUM!	3.47e-06	-3.777	#N/A	Inhibited	5.68873	Repressor	Repressor	#N/A	#N/A	#N/A	#N/A	#N/A	#N/A	Inhibited	2	co-regulator of transcription	Ahr,Aldh1b1,Alox5ap,Armcx1,Atp2b4,Atp8b4,B2m,Bcl6,Bst1,Casp1,Ccnd2,Cd44,Cd53,Cd93,Cdh1,Clec12a,Crip1,Enc1,Ets2,Gm2a,Gria3,H2-T22,Hes1,Igfbp4,Kit,Lyn,Nlrc5,Phlda1,Plac8,Plcg2,Pmaip1,Ptms,Rab44,Rasgrp4,Rnf19b,Rtp4,Snx10,Spib,Syngr1,Tcf7l2,Tdrd5,Tspan32,Wdfy4	Aen,Gm4737,Osgin1,Phlda3	0.0697674	Igfbp4,B2m,H2-T22	#N/A	#N/A
G	3	S	G3SSen_vs_G3SNSen	Pparg	19016	ENSMUSG00000000440	2.8538	0.125757	0.000906043	-1	5.7e-05	-1.482	#N/A	Unknown	3.4498	Unknown	Unknown	#N/A	#N/A	#N/A	#N/A	#N/A	#N/A	Unknown	2	transcription factor	Abca1,Abcg1,Acod1,Adipor2,Alkbh5,Apaf1,Apoa1,Apoe,Atp6v1c1,Atp6v1d,Bcl2l1,Bcl6,Btg1,Camk2d,Ccdc80,Ccl17,Ccl2,Ccr7,Cd274,Cd40,Cdh1,Cdkn1c,Cebpa,Cebpb,Cflar,Chic2,Chpt1,Cipc,Cited2,Clec10a,Clec2d,Col1a1,Col1a2,Cox14,Crabp2,Csnk1g2,Ctnnd1,Cxcl3,Cyba,Dapk1,Dbi,Ddit3,Dhrs3,Dnmt3a,Dock8,Dusp6,Edn1,Efnb2,Ehhadh,Emilin1,Epas1,Erp29,Ets1,Etv3,Fabp3,Fabp5,Fam20c,Fam83f,Fbxo11,Fn1,Fnip1,Foxo6,Fzd1,Galnt6,Gc…	Acaa2,Aco2,Acsl5,Actn4,Ak2,Alad,Angptl4,Arl4d,Bcat2,Bcl2l13,Becn1,Bin1,Brca1,Cav1,Ccnd1,Cct8,Cdip1,Cdk2,Cdkn2aipnl,Cdkn2c,Cdt1,Clpx,Cops7b,Cops8,Crat,Cs,Cyp26a1,Dgka,Dlat,Dnaja3,Dsn1,Eif4ebp1,Eif5a,Fbxo42,Fignl1,Fosl1,Gapdh,Gars,Gpd2,Gsto1,Hadhb,Hibadh,Hspa13,Immt,Ints10,Ivd,Krt18,Lsm2,Lurap1l,Map2,Mcm7,Mki67,Mmadhc,Mrpl16,Mrpl9,Mrps18b,Mrrf,Mrto4,Mthfd1l,Mtpap,Myod1,Nat10,Ndufv1,Nop56,Nr1d1,Nrf1…	0.254545	Col1a1,Fn1,Igfbp5,Apoa1,Col1a2,Emilin1,Hp,Igfbp6,Igfbp7,Rbp4,Vegfa,Apoe,Ccl17,Ccl2,Cd40,Cxcl3,Fabp5,Gcg,Igf1,Il1b,Il4,Metrnl,Muc13,Nenf,Pf4,Rnase4,S100a8,Serpine1,Sod1,Ccdc80,Dbi,Edn1,Fam20c,Il33,Ldlr,Mmp14,Pkdcc,Spp1,Hilpda,Mgat5,Olr1,Xylt1	#N/A	#N/A
G	3	S	G3SSen_vs_G3SNSen	E2f2	242705	ENSMUSG00000018983	-1.10512	0.173873	#N/A	#NUM!	6.14e-06	-3.078	#N/A	Inhibited	-4.38178	Activator	Activator	#N/A	#N/A	#N/A	#N/A	#N/A	#N/A	Inhibited	2	transcription factor	Ece1,Gcg,Serpine1	Becn1,Ccna2,Ccnb1,Ccnb2,Ccnd1,Ccnd3,Cdc45,Cdc6,Cdca4,Cdkn2c,Dhfr,Mcm10,Mcm2,Mcm3,Mcm4,Mcm5,Mcm6,Mcm7,Mlh1,Mybl2,Myc,Npat,Orc1,Pin1,Pola1,Rad51,Rrm2	0.666667	Gcg,Serpine1	Hormone (Gcg) P-value = 0.044798	#N/A
G	3	S	G3SSen_vs_G3SNSen	Irf7	54123	ENSMUSG00000025498	0.942811	0.193973	#N/A	#NUM!	4.19e-10	7.46	#N/A	Activated	7.0763	Activator	Activator	#N/A	#N/A	#N/A	#N/A	#N/A	#N/A	Activated	2	transcription factor	Bcl2l1,Calhm6,Casp4,Ccl2,Ccrl2,Cd40,Cmpk2,Cxcl10,Ddx58,Dhx58,Fzd1,Gbp5,Helz2,Ifi47,Ifih1,Ifit2,Ifit3,Ifitm3,Il15,Il15ra,Il33,Irf8,Isg15,Isg20,Itgam,Jak2,Mcl1,Mx1,Mx2,Nampt,Oas2,Oas3,Parp12,Parp14,Peli1,Plac8,Psmb8,Psmb9,Psme1,Psme2,Rsad2,Rtp4,S100a8,Slfn1,Stat1,Tap1,Tmbim6,Tnfaip8,Trim5,Usp25,Xaf1,Zbp1,Zc3hav1	Bcl2l13	0.188679	Ccl2,Cd40,Il15,Isg15,Nampt,S100a8,Cxcl10,Il15ra,Il33,Casp4	Cytokine (Il15, Isg15, Nampt, Il33) P-value = 0.000685 / Chemokine (Ccl2, Cxcl10) P-value = 0.048237	Cytokine (Il15, Isg15, Nampt, Il33) P-adjusted = 0.008906
G	3	S	G3SSen_vs_G3SNSen	Trim24	21848	ENSMUSG00000029833	0.763294	0.239402	#N/A	#NUM!	7.78e-09	-5.22	#N/A	Inhibited	5.03245	Repressor	Repressor	#N/A	#N/A	#N/A	#N/A	#N/A	#N/A	Inhibited	2	co-regulator of transcription	Agrn,Blnk,Bst2,Calhm6,Cmpk2,Cxcl10,Ddx58,Ddx60,Dhx58,Emb,Epsti1,Fbn1,Flrt3,Gbp2,Herc6,Ifi47,Ifih1,Ifit2,Ifit3,Il4,Isg15,Jak2,Lgals3,Parp12,Plac8,Psmb8,Psmb9,Rtp4,Samhd1,Serpine1,Shisa5,Spp1,Stat1,Tap1,Tgfbi,Tlr2,Trafd1,Vegfa	Csrp1,Eif5a,Pacsin3,Pclaf,Prkcq	0.263158	Fbn1,Tgfbi,Vegfa,Agrn,Il4,Isg15,Serpine1,Cxcl10,Spp1,Flrt3	#N/A	#N/A
G	3	S	G3SSen_vs_G3SNSen	Esr2	13983	ENSMUSG00000021055	5.39344	#N/A	#N/A	#NUM!	1.34e-17	-4.322	#N/A	Inhibited	2.27172	Repressor	Repressor	#N/A	#N/A	#N/A	#N/A	#N/A	#N/A	Inhibited	2	transcription factor	Abca1,Ablim1,Adh7,Akap12,Arrdc4,Atf3,Atf5,Bcl2l1,Bmp2,Bmpr2,Bst2,Btg2,Cadm3,Cbfa2t3,Ccl2,Ccn3,Ccr5,Cd93,Cdh1,Cdk5r1,Cebpd,Cemip2,Clec1b,Clu,Col1a1,Col1a2,Col5a3,Comp,Crebbp,Csf2,Cthrc1,Cxcl12,Cxcl16,Cxcl2,Dab2,Dpysl3,Edn1,Efemp2,Emb,Epha3,Epha5,Ereg,Etv1,F2rl1,Fbln5,Fbn1,Fn1,Fosl2,Foxc2,Foxo1,Fstl1,Gbp2,Gclc,Gja1,Gm2a,Hebp1,Ifih1,Ifit2,Ifit3,Igf1,Igfbp4,Il1b,Jag1,Kdelr3,Klf4,Laptm5,Lox,Loxl1,Loxl…	Abce1,Apex1,Atad2,Aurka,Bin1,Brca1,Capn2,Cav1,Ccna2,Ccnd1,Cct3,Cct4,Cct7,Cd3eap,Cdh2,Cdk4,Cdkn2c,Chek1,Clns1a,Ddx10,Dnmt1,Dut,Eif4g1,Exosc1,Exosc4,Fbl,Foxm1,Fscn1,Gpx3,H2ax,Hells,Hmga1,Hmmr,Hspd1,Ilf2,Impdh2,Kif5b,Kpna2,Lap3,Lmna,Lsm2,Mad2l1,Mcm2,Mcm4,Mcm5,Mcm6,Mcm7,Me2,Mki67,Mrps18b,Msc,Msln,Mthfd2,Mtrex,Myc,Myod1,Nasp,Ndrg2,Nrf1,Otub2,Pa2g4,Plk1,Pold1,Pole3,Pop4,Ppm1g,Prpf31,Psat1,Psmc4,Psmd7,R…	0.395349	Igfbp4,Clu,Col1a1,Cthrc1,Fn1,Mmp2,Ptx3,Timp1,Timp2,Col1a2,Comp,Csf2,Cxcl2,Efemp2,Fbln5,Fbn1,Mmp3,Postn,Rbp4,Tnfrsf11b,Vegfa,Bmp2,Ccl2,Cxcl12,Fstl1,Igf1,Il1b,Lox,Npy,Reln,S100a9,Serpine1,Tac1,Thbs2,Thbs4,Dpysl3,Edn1,Ereg,Loxl1,Loxl4,Mgp,Mmp14,Sfrp4,Slit3,Spp1,Tgm2,Ccn3,Col5a3,Cxcl16,P3h1,Ptgis	Chemokine (Cxcl2, Ccl2, Cxcl12, Slit3, Cxcl16) P-value = 0.032603 / Growth factor (Igfbp4, Timp1, Csf2, Vegfa, Bmp2, Igf1, Thbs4, Ereg, Sfrp4, Ccn3) P-value = 0.048128	#N/A
G	3	S	G3SSen_vs_G3SNSen	Ep300	328572	ENSMUSG00000055024	0.496152	0.247182	#N/A	#NUM!	0.00358	2.658	#N/A	Activated	4.89985	Activator	Activator	#N/A	#N/A	#N/A	#N/A	#N/A	#N/A	Activated	2	co-regulator of transcription	Acoxl,Adam12,Akap12,B2m,Bank1,Bcl2l1,Bcl6,Camk2d,Capg,Cav3,Ccl2,Ccr7,Cd53,Cebpa,Cflar,Chpt1,Ckm,Col1a2,Col2a1,Crabp2,Cxcl3,Cxcr4,Dgke,Dhrs3,Edn1,Epn1,Epsti1,Fn1,Fnbp1,Fndc3b,Fosl2,Foxo1,Frmd4a,Frmd4b,Fth1,Gcg,Gm2a,Gng2,Gsk3b,Id2,Igf1,Igfbp6,Il15ra,Itga6,Itgb2,Kctd1,Kif1b,Maf,Map3k8,Mef2c,Mfhas1,Mmp11,Msx1,Nr3c1,Ntn1,Oas3,Olr1,Pcyt1a,Pla2g4a,Pla2g7,Ppfibp2,Prkcd,Ptgs2,Rapgef4,Rb1,Rbp1,Rgl1,Rnasel,…	Anxa6,Arid5a,Bclaf1,Cad,Ccnd1,Ccnd3,Cdk2,Cdkn2b,Cnn3,Dhfr,Hsd11b1,Hsp90ab1,Jup,Ldha,Lmna,Mbtps1,Mcm3,Mdm1,Mki67,Msh2,Myc,Nrf1,Parp1,Plaa,Plekhf1,Skp2,Slc43a1,Tfam,Tk1,Tnfaip1,Xbp1,Xrcc6	0.223529	Fn1,Col1a2,Igfbp6,Tnc,Vegfa,Ccl2,Col2a1,Cxcl3,Gcg,Igf1,Pla2g7,B2m,Edn1,Il15ra,Mmp11,Ntn1,St6gal1,Ckm,Olr1	#N/A	#N/A
G	3	S	G3SSen_vs_G3SNSen	Tead4	21679	ENSMUSG00000030353	1.99324	0.24746	#N/A	#NUM!	0.0415	2.539	#N/A	Activated	3.52821	Activator	Activator	#N/A	#N/A	#N/A	#N/A	#N/A	#N/A	Activated	2	transcription factor	Cebpa,Ckm,Col3a1,Col5a2,Edn1,Hif1a,Igfbp5,Loxl1,Mb,Mtmr10,Nfkbiz,Notch2,Nrxn2,Nuak1,Postn,Ptpro,Rb1,Rcan1,Slfn5,Snai1,Thbs1,Tle1,Trnp1,Vegfa	Ccnd1,Ccnd3,Ccne2,Des,Rad51	0.375	Col3a1,Col5a2,Igfbp5,Postn,Vegfa,Thbs1,Edn1,Loxl1,Ckm	#N/A	#N/A
G	3	S	G3SSen_vs_G3SNSen	Sp2	78912	ENSMUSG00000018678	-0.653286	0.267676	0.0068332	-0.57735	0.0429	#N/A	#N/A	Unknown	-6.16645	Unknown	Unknown	#N/A	#N/A	#N/A	#N/A	#N/A	#N/A	Unknown	2	transcription factor	Abhd17b,Acap2,Actn1,Actr2,Acyp1,Akap13,Alkbh5,Arrdc4,Atad2b,Atf7,Atp5h,Atp6v1d,Atpif1,Bcl2l1,Brpf3,C1qtnf6,Cdr2,Cipc,Cnnm2,Cox6b1,Creb3l2,Creb3l4,Cyb5a,Depdc5,Dynlrb1,Efnb2,Eif2ak3,Fam126a,Fgd6,Fkbp14,Fyn,Gls,Gna12,Grn,Hipk1,Hnrnpa0,Id2,Ier5l,Il6st,Itsn1,Kcnab2,Kdm1a,Kif1b,Lamtor4,Mbd2,Mex3c,Mir22hg,Mon1b,Mxd1,Mxd4,Ndufb7,Nucb2,Osbp,Ost4,Pcyt1a,Pfdn5,Plagl2,Ppp2r5a,Prkcd,Prr13,Rab5c,Rpl37a,Rps20,…	Aamp,Aars,Aars2,Abhd8,Actl6a,Actr1a,Adprhl2,Adrm1,Ak2,Akap8l,Aktip,Ankrd27,Anp32e,Arl14ep,Asb6,Atp5b,Atpaf2,Brix1,Btd,Bub3,Bysl,Cacybp,Ccnd1,Ccng1,Cct3,Cct7,Cdca2,Cdca3,Cdipt,Cdk2ap2,Cdkn2aipnl,Cep57,Cep89,Chaf1a,Ckap2l,Clns1a,Cnot1,Cnot3,Cnot8,Cnpy3,Cops3,Cops4,Cops8,Coq7,Cse1l,Cyth2,Dcakd,Dcun1d4,Ddx49,Dhfr,Dlgap5,Dnajc7,Dpp3,Dpy19l3,Eif2b2,Eif2s1,Eif3g,Eif4a1,Eif5a,Elac1,Elac2,Eno1,Eri3,Fbxo5,…	0.0568182	Grn,Il6st,Nucb2,Serpine1,C1qtnf6	#N/A	#N/A
G	3	S	G3SSen_vs_G3SNSen	Irf5	27056	ENSMUSG00000029771	1.02922	0.275949	#N/A	#NUM!	8.13e-05	2.675	#N/A	Activated	4.64238	Activator	Activator	#N/A	#N/A	#N/A	#N/A	#N/A	#N/A	Activated	2	transcription factor	Bcl2l1,Cmpk2,Col1a1,Col3a1,Cxcl10,Cxcl2,Cxcr4,Ddx58,Dhx58,Foxo1,Ifih1,Ifit2,Ifit3,Ifitm3,Isg15,Isg20,Nampt,Nfkb1,Oas2,Parp12,Ptgs2,Rac1,Rela,Rsad2,Sp110,Stat1,Vegfa	Casp3,Myc	0.259259	Col1a1,Col3a1,Cxcl2,Vegfa,Isg15,Nampt,Cxcl10	Chemokine (Cxcl2, Cxcl10) P-value = 0.024095 / Cytokine (Isg15, Nampt) P-value = 0.0382	#N/A
G	3	S	G3SSen_vs_G3SNSen	Cdkn2a	12578	ENSMUSG00000044303	-2.76865	#N/A	#N/A	#NUM!	5.54e-12	5.331	#N/A	Activated	-0.47036	Unknown	Unknown	#N/A	#N/A	#N/A	#N/A	#N/A	#N/A	Activated	2	co-regulator of transcription	Apaf1,Bcl2l11,Btg2,Capg,Ccl2,Ccl6,Ccl7,Ccl8,Ccl9,Ccr7,Cebpb,Cebpd,Cited2,Cxcl10,Cxcr5,Dynlrb1,Ebf1,Eps8,Gabarap,Gas7,Gna13,Igfbp5,Il11,Il15,Il1b,Il1r2,Il2rg,Itgav,Itgb3,Itgb5,Jak2,Lamp1,Lgals3,Mcl1,Mmp2,Mmp3,Mrc1,Ms4a1,Nr3c1,Plagl1,Pmepa1,Psmb9,Ptgs2,Ptx3,Rb1,S100a6,Serpine1,Sntb2,Sox17,Tnfrsf1b,Tob1,Tob2,Vegfa,Xcr1	Anapc5,Asf1b,Atad2,Aurkb,Bub1b,Casp3,Ccna2,Ccnb1,Ccnd1,Ccnd3,Ccng1,Cdc25c,Cdca4,Cdca5,Cdca7l,Cdk2,Cdkn2b,Cdkn2c,Cenpk,Chaf1a,Cul1,Dck,Dhfr,E2f6,Fbl,Fbxo5,Fen1,Gtse1,Hacd3,Haus1,Hmgb2,Kat5,Mad2l1,Mcm4,Mcm5,Mcm7,Mcm8,Melk,Mki67,Mybl2,Myc,Npat,Peg3,Plk1,Pold2,Polk,Rbbp7,Rfc1,Rfc3,Rfc4,Rrm1,Rrm2,Sae1,Skp2,Slbp,Tcf19,Tfdp1,Tk1,Tmem97	0.314815	Igfbp5,Mmp2,Ptx3,Mmp3,Vegfa,Ccl2,Ccl7,Ccl8,Il11,Il15,Il1b,Serpine1,Ccl9,Cxcl10,Il1r2,Ccl6,S100a6	Chemokine (Ccl2, Ccl7, Ccl8, Ccl9, Cxcl10, Ccl6) P-value = 1.3e-05	Chemokine (Ccl2, Ccl7, Ccl8, Ccl9, Cxcl10, Ccl6) P-adjusted = 0.000168
G	3	S	G3SSen_vs_G3SNSen	Esrrg	26381	ENSMUSG00000026610	-2.51041	0.288178	#N/A	#NUM!	0.00229	2.315	#N/A	Activated	-3	Repressor	Repressor	#N/A	#N/A	#N/A	#N/A	#N/A	#N/A	Activated	2	transcription factor	Hk2,Mb,Nr3c1,Nrp1,Vegfa	Aco2,Cs,Dlat,Dld,Dlst,Elac1,Eno1,Gapdh,Idh2,Idh3a,Ldha,Mdh2,Pdha1,Pdhb,Pkm,Sdhb,Sdhd,Suclg1,Suclg2,Tpi1	0.2	Vegfa	#N/A	#N/A
G	3	S	G3SSen_vs_G3SNSen	Rxra	20181	ENSMUSG00000015846	0.877958	0.291005	#N/A	#NUM!	0.0146	-2.586	#N/A	Inhibited	5.27656	Repressor	Repressor	#N/A	#N/A	#N/A	#N/A	#N/A	#N/A	Inhibited	2	transcription factor	Abca1,Abcc3,Abcg1,Apoa1,Apoe,App,Arl4c,C1qa,Ccl17,Ccl6,Ccl8,Ccl9,Cd109,Cebpa,Cebpd,Col1a1,Crabp2,Ctsh,Ctss,Cxcl10,Cxcr5,Ecm1,Ehhadh,Fabp3,Fabp5,Flrt3,Fstl1,Gas6,Gclc,Gpx1,Has2,Hbegf,Hck,Hif1a,Ier3,Igf1,Igfbp6,Il1b,Il4,Mbp,Mgp,Mmp11,Mmp2,Npy,Olr1,Pmp22,Ppard,Rbp1,Ret,S100a4,S100a8,Sat1,Sema4d,Slc6a8,Spp1,Star,Tgfb2,Thbd,Ucp1,Vcan,Vegfa	Acsl5,Ahcy,Angptl3,Asns,Brca1,Ccna2,Ccnb1,Ccnd1,Ccnd3,Cyp26a1,Hadhb,Mid1ip1,Nr1d1,Srebf2,Tk1	0.52459	Col1a1,Ecm1,Mmp2,Apoa1,Igfbp6,Vegfa,Apoe,C1qa,Ccl17,Ccl8,Fabp5,Fstl1,Gas6,Hbegf,Igf1,Il1b,Il4,Npy,S100a8,Tgfb2,App,Ccl9,Cd109,Cxcl10,Mgp,Mmp11,Spp1,Ccl6,Ctsh,Ctss,Flrt3,Olr1	Chemokine (Ccl17, Ccl8, Ccl9, Cxcl10, Ccl6) P-value = 0.004567	#N/A
G	3	S	G3SSen_vs_G3SNSen	Nfatc2	18019	ENSMUSG00000027544	0.800067	0.3194	#N/A	#NUM!	5.24e-08	3.635	#N/A	Activated	6.27737	Activator	Activator	#N/A	#N/A	#N/A	#N/A	#N/A	#N/A	Activated	2	transcription factor	Abca1,Batf,Bcl2l1,Bcl2l11,Casp4,Ccl17,Ccl2,Ccr5,Ccr7,Cd274,Cd40,Cd86,Cflar,Cited2,Cmpk2,Col2a1,Csf2,Cxcl10,Cxcl2,Cxcl3,Cxcr5,Dab2,Edn1,Fgl2,Helz2,Ier3,Ifit2,Ifit3,Il15,Il18,Il1b,Il4,Inhba,Isg15,Isg20,Jarid2,Kdm6b,Lmo4,Maf,Mapk3,Mertk,Mitf,Mx2,Nfkb1,Nfkbiz,Nox4,Peli1,Ptgs2,Ptprs,Rcan1,Rel,Rgs2,Rsad2,Sh3bp5,Slamf6,Slco3a1,Socs3,Stat1,Stat5a,Tcf4,Tle4,Tlr2,Tlr3,Usp25	Atm,Casp3,Ccna2,Ccnb1,Cdk4,Dgka,Hdac1,Ldha,Myc,Ppp3r1	0.265625	Csf2,Cxcl2,Ccl17,Ccl2,Cd40,Col2a1,Cxcl3,Il15,Il18,Il1b,Il4,Isg15,Cxcl10,Edn1,Fgl2,Inhba,Casp4	Chemokine (Cxcl2, Ccl17, Ccl2, Cxcl3, Cxcl10) P-value = 0.000207 / Cytokine (Il15, Il18, Il1b, Isg15) P-value = 0.006128	Chemokine (Cxcl2, Ccl17, Ccl2, Cxcl3, Cxcl10) P-adjusted = 0.002686 / Cytokine (Il15, Il18, Il1b, Isg15) P-adjusted = 0.039833
G	3	S	G3SSen_vs_G3SNSen	Sirt1	93759	ENSMUSG00000020063	0.58525	0.320233	#N/A	#NUM!	9.34e-08	-3.707	#N/A	Inhibited	5.25107	Repressor	Repressor	#N/A	#N/A	#N/A	#N/A	#N/A	#N/A	Inhibited	2	co-regulator of transcription	Abca1,Abcg1,Atf7,Bcl2l1,Bdnf,Birc3,Ccl2,Ccnd2,Cd79b,Cdh1,Cebpb,Cela1,Clec10a,Cmip,Cmpk2,Col2a1,Coro1a,Ddit3,Ddx58,Ddx60,Dhx58,Eif2ak3,Epas1,Fgf5,Fn1,Foxc2,Foxo1,Gfpt1,Hck,Helz2,Hif1a,Hk2,Ifi47,Ifit3,Ifitm3,Igf1,Ighm,Il1b,Il2rg,Il4,Jchain,Kalrn,Kcna1,Kif1a,Klf2,Lamb1,Laptm5,Ldlr,Lgals3,Ltbp2,Mcl1,Mef2c,Mmp2,Mmp3,Ms4a6b,Myl6,Nectin4,Negr1,Nlgn1,Nlrc5,Npy,Ntrk2,Oas2,P3h3,Parp12,Parp14,Plagl2,Pmaip1,…	Acd,Atxn10,Aurkb,Bclaf1,Btrc,Cav1,Ccnb2,Ccnd1,Ccnd3,Cdh2,Cdkn2b,Cdkn2c,Ddb1,Hjurp,Idh2,Maoa,Mat2a,Mlh1,Mthfd1l,Myc,Nr1d1,Nrf1,Parp1,Phb,Polr1a,Sec61a1,Slc29a1,Slc43a3,Snrnp70,Traf2,Uqcrc2,Uqcrfs1	0.244444	Fn1,Lamb1,Mmp2,Timp2,Mmp3,Ccl2,Col2a1,Fgf5,Igf1,Il1b,Il4,Npy,Serpine1,Sfrp2,Sod3,Wnt2,Bdnf,Cela1,Jchain,Ldlr,Sfrp4,Vegfd	Growth factor (Fgf5, Igf1, Il4, Sfrp2, Bdnf, Sfrp4, Vegfd) P-value = 0.007285	#N/A
G	3	S	G3SSen_vs_G3SNSen	Tal1	21349	ENSMUSG00000028717	2.65414	0.325508	#N/A	#NUM!	0.0209	-2.44	#N/A	Inhibited	0.525226	Unknown	Unknown	#N/A	#N/A	#N/A	#N/A	#N/A	#N/A	Inhibited	2	transcription factor	Acp5,Adgrg1,Arsa,Bcl6,C3ar1,Chst11,Dcstamp,Ets1,Fbn1,Fbxw7,Frg1,Id2,Kit,Larp4b,Lrba,Lyst,Mctp1,N4bp2l1,Nefl,Nfkb1,Nfkbiz,Nr4a3,Ppp3ca,Rel,Rela,Spi1,Spry2,Syk,Tnfaip3,Tob1,Ube2h	Aatf,Bub1,Ccnb1,Cenpu,Cep70,Cul4a,Elovl4,Hells,Ints13,Kif15,Kif20a,Map2,Mcm2,Mcm4,Melk,Msln,Myc,Ncapg,Oip5,P2ry1,Pgam5,Pms2,Ptdss1,Strada,Tnfaip1,Tshr,Xrcc6	0.0967742	Fbn1,Adgrg1,Arsa	#N/A	#N/A
G	3	S	G3SSen_vs_G3SNSen	Ikzf1	22778	ENSMUSG00000018654	3.17749	0.329176	#N/A	#NUM!	0.0113	-2.237	#N/A	Inhibited	3.50747	Repressor	Repressor	#N/A	#N/A	#N/A	#N/A	#N/A	#N/A	Inhibited	2	transcription factor	Abca9,Bcl2l1,Blnk,Ccnd2,Cd79b,Ctnnd1,Cxcl2,Cyp7b1,Emp1,Fkbp9,Fli1,Foxo1,Hes1,Hk2,Igf1,Il4,Kit,Lhfpl2,Lmo2,Lrp1,Mmp14,Nfix,Nr3c1,Prnp,Pygl,Rai14,Sash1,Selenom,Sh3bp5,Spi1,Sulf2,Tnfaip8l2,Zfpm1	Ccnd3,Fgfr4,Hnrnpll,Kif23,Myc,Pfkl,Pgam1,Prep,Prkcq,Slc19a1	0.151515	Cxcl2,Igf1,Il4,Mmp14,Sulf2	#N/A	#N/A
G	3	S	G3SSen_vs_G3SNSen	Nfkb2	18034	ENSMUSG00000025225	-0.532563	0.349234	#N/A	#NUM!	0.00104	3.033	#N/A	Activated	3.4	Activator	Activator	#N/A	#N/A	#N/A	#N/A	#N/A	#N/A	Activated	2	transcription factor	Bcl2l1,Bcl2l11,Birc3,Bmp2,Ccl9,Ccr7,Cd86,Cflar,Ctss,Cxcl12,Cxcr4,Cxcr5,Mcl1,Mmp2,Plpp3,Ptgs2,Pxn,Rela,Sell,Tnfaip2,Xiap	Ccnd1,Mat2a,Myc,Vcam1	0.238095	Mmp2,Bmp2,Cxcl12,Ccl9,Ctss	Chemokine (Cxcl12, Ccl9) P-value = 0.012009	#N/A
G	3	S	G3SSen_vs_G3SNSen	Med1	19014	ENSMUSG00000018160	-0.562319	0.363014	#N/A	#NUM!	0.00185	-2.19	#N/A	Inhibited	0.83205	Unknown	Unknown	#N/A	#N/A	#N/A	#N/A	#N/A	#N/A	Inhibited	2	co-regulator of transcription	Bcl2l1,Bcl6,Bhlhe40,Ccn5,Ccnd2,Cd79b,Cebpa,Ebf1,Ehhadh,Foxo1,Foxp1,Has2,Hdac7,Id2,Igf1,Irf8,Klf13,Klf4,Lif,Mb,Mcl1,Nr3c1,Olr1,Pim1,Ppp3cb,Tet2,Thbs1,Top1,Ucp1	Acp6,Anapc5,Aurka,Aurkb,Bop1,Ccnb1,Ccnd1,Cdc20,Cdc6,Cdk2,Cdk4,Chaf1a,Foxm1,Lbr,Mad1l1,Mad2l1,Myc,Myod1,Ncl,Otub2,Plk1,Smarca4,Xbp1	0.172414	Igf1,Lif,Thbs1,Ccn5,Olr1	Growth factor (Igf1, Lif, Thbs1, Ccn5) P-value = 0.000676	Growth factor (Igf1, Lif, Thbs1, Ccn5) P-adjusted = 0.008782
G	3	S	G3SSen_vs_G3SNSen	Phf12	268448	ENSMUSG00000037791	-0.5777	0.370188	#N/A	#NUM!	3.26e-08	4.69	#N/A	Activated	-4.14614	Repressor	Repressor	#N/A	#N/A	#N/A	#N/A	#N/A	#N/A	Activated	2	co-regulator of transcription	Rnasel	Brix1,Ddx56,Dimt1,Eif4a3,Exosc9,Gtpbp4,Imp4,Krr1,Nop2,Pa2g4,Pes1,Pop4,Prpf31,Rrp9,Surf6,Tbl3,Tfb2m,Tsr1,Utp20,Wdr12	0	#N/A	#N/A	#N/A
G	3	S	G3SSen_vs_G3SNSen	Notch3	18131	ENSMUSG00000038146	-0.864048	0.373657	#N/A	#NUM!	0.00733	2.261	#N/A	Activated	2.06474	Activator	Activator	#N/A	#N/A	#N/A	#N/A	#N/A	#N/A	Activated	2	co-regulator of transcription	Actn1,Cdh1,Cdkn1c,Cflar,Col5a1,Epas1,Fabp7,Fn1,Hes1,Msr1,Pbx1,Ptx3,Sparc,Vegfa	Casp3,Ccar1,Des,Dlgap5,Prkcq	0.357143	Fn1,Ptx3,Col5a1,Sparc,Vegfa	Extracellular matrix constituent (Fn1, Col5a1, Sparc) P-value = 0.013022	#N/A
G	3	S	G3SSen_vs_G3SNSen	Gmnn	57441	ENSMUSG00000006715	-0.424185	0.380111	#N/A	#NUM!	0.0409	-2.294	#N/A	Inhibited	2.2	Repressor	Repressor	#N/A	#N/A	#N/A	#N/A	#N/A	#N/A	Inhibited	2	co-regulator of transcription	Cdh1,Dusp5,Dyrk1a,Farp1,Fgf5,Frzb,Ier5,Inhba,Irx3,Macf1,Nrp1,Ppp2ca,Sox17,Tgfb2,Twist2,Vegfa,Wnt5a,Yap1	Cdt1,Cobll1,Cyp26a1,Ecsit,Nudt21,Peg3,Twsg1	0.333333	Vegfa,Fgf5,Tgfb2,Wnt5a,Frzb,Inhba	Growth factor (Vegfa, Fgf5, Tgfb2, Inhba) P-value = 0.001853	Growth factor (Vegfa, Fgf5, Tgfb2, Inhba) P-adjusted = 0.024087
G	3	S	G3SSen_vs_G3SNSen	Smad3	17127	ENSMUSG00000032402	-0.635607	0.400088	#N/A	#NUM!	0.000264	3.439	#N/A	Activated	6.03738	Activator	Activator	#N/A	#N/A	#N/A	#N/A	#N/A	#N/A	Activated	2	transcription factor	Apoa1,Arid3a,Aspn,Bcl2l11,Bgn,Bmp2,Ccl2,Ccnd2,Cdh1,Ckm,Col1a1,Col1a2,Col2a1,Col3a1,Col6a1,Col6a3,Cxcl10,Cxcl3,Dapk1,Ddit3,Dock4,Edn1,Eln,Ereg,Fbn2,Fn1,Fzd8,Gls,Has2,Hbegf,Hhex,Hp,Id2,Il11,Il15,Il1b,Il4,Inpp5d,Itgb5,Jag1,Jund,Max,Mxd1,Pcsk5,Pmepa1,Ppard,Ptgs2,Ptx3,Rac1,Rhob,Serpine1,Skil,Slc5a5,Smad7,Snai1,Sparc,Sphk1,Spp1,Tgfbr1,Thbs1,Thbs4,Timp1,Tnc,Vegfa,Xiap,Zeb2,Zfp36	Ccnd1,Cdh2,Cdk4,Cdkn2b,Ddb1,Deptor,Des,Fdft1,Myc,Myod1,Net1,Slc25a4,Snai2	0.522388	Bgn,Col1a1,Col3a1,Fn1,Ptx3,Timp1,Apoa1,Col1a2,Col6a1,Fbn2,Hp,Sparc,Tnc,Vegfa,Bmp2,Ccl2,Col2a1,Col6a3,Cxcl3,Hbegf,Il11,Il15,Il1b,Il4,Serpine1,Thbs1,Thbs4,Aspn,Cxcl10,Edn1,Eln,Ereg,Pcsk5,Spp1,Ckm	Extracellular matrix constituent (Bgn, Col1a1, Col3a1, Fn1, Col1a2, Col6a1, Fbn2, Sparc, Tnc, Col2a1, Col6a3, Eln) P-value = 0.000279 / Growth factor (Timp1, Vegfa, Bmp2, Hbegf, Il11, Il4, Thbs1, Thbs4, Ereg) P-value = 0.01107	Extracellular matrix constituent (Bgn, Col1a1, Col3a1, Fn1, Col1a2, Col6a1, Fbn2, Sparc, Tnc, Col2a1, Col6a3, Eln) P-adjusted = 0.003624
G	3	S	G3SSen_vs_G3SNSen	Nupr1	56312	ENSMUSG00000030717	0.353991	0.400556	#N/A	#NUM!	5.74e-11	4.874	#N/A	Activated	0.92582	Unknown	Unknown	#N/A	#N/A	#N/A	#N/A	#N/A	#N/A	Activated	2	co-regulator of transcription	Abl2,Acss1,Adgrg1,Agrn,Akap12,Atf3,Btg1,Camk2n1,Castor2,Cebpb,Cerk,Cited2,Col1a2,Col3a1,Coq10a,Creb5,Cxcl3,Cxcr4,Ddit3,Dnmt3b,Dusp5,Ell2,Epha7,Ereg,Ets1,Etv1,Fam114a1,Fzd8,Gab2,Gbp2,Gch1,Hbegf,Hilpda,Hk2,Ifit2,Il13ra1,Ing2,Irf2bp2,Jade2,Kbtbd7,Klf4,Klf6,Lhfpl2,Lif,Mmp10,Mrtfb,Mxd1,Naaa,Nek9,Nfib,Nrros,Nt5dc3,P3h1,Parp9,Pfkfb3,Phlda1,Phtf1,Pim1,Pmp22,Ppfibp2,Prnp,Ptprj,Rab11fip5,Rab20,Rab29,Rab32,…	Aen,Alg8,Ank3,Api5,Atad5,Aurka,Brca1,Bri3bp,Bub1,Bub1b,Ccna2,Ccnb2,Cdc23,Cdc25c,Cdca2,Cdca3,Cdca8,Cdk2,Cdk4,Cenpi,Cenpl,Ckap2l,Deptor,Dhcr24,Dsn1,Ercc6l,Exo1,Fam83g,Gtse1,Hdac8,Hjurp,Hnrnpa2b1,Hnrnpm,Kat5,Kif11,Kif20a,Kif23,Kif2c,Knl1,Lbr,Mat2a,Mcm10,Mgme1,Mki67,Mms22l,Myc,Nr1d1,Nsl1,Nup50,Parp1,Plk1,Pmpca,Pola2,Pole2,Polq,Rad51,Rbm14,Rcl1,Rpa1,Rtn4ip1,Sesn2,Shcbp1,Sigmar1,Ska2,Skp2,Slc2a12,Spag5…	0.144444	Col3a1,Col1a2,Agrn,Cxcl3,Hbegf,Lif,Mmp10,Serpine1,Adgrg1,Ereg,Hilpda,Nrros,P3h1	Growth factor (Agrn, Hbegf, Lif, Ereg, Nrros) P-value = 0.00978	#N/A
G	3	S	G3SSen_vs_G3SNSen	Gli1	14632	ENSMUSG00000025407	1.57682	0.401028	#N/A	#NUM!	0.000961	4.011	#N/A	Activated	3.65366	Activator	Activator	#N/A	#N/A	#N/A	#N/A	#N/A	#N/A	Activated	2	transcription factor	Bcl2l1,Ccl2,Ccnd2,Cd24a,Cd44,Cdh1,Clu,Cmbl,Cmpk2,Col1a1,Col2a1,Emb,Foxc2,Fuca2,Gata6,Gmfg,Grem2,Gria3,Hpse,Id2,Ids,Igf1,Igfbp6,Igfbp7,Il1r2,Klf4,Lzts1,Mef2c,Mmp2,Papss2,Pdzrn3,Pgm2l1,Pim1,Rgs10,Rhob,Rnasel,S100a9,Sfrp1,Sh2b3,Snai1,Spp1,Tmem100,Tnc,Usp7,Vegfa,Wif1	Acadvl,Cav1,Ccnd1,Cdk2,Cep70,Drg2,Foxm1,Hhip,Jup,Lmna,Mlh1,Ndrg2,Plpp2,Rab34,Sdha,Ttc13,Tufm	0.391304	Clu,Col1a1,Mmp2,Fuca2,Igfbp6,Igfbp7,Tnc,Vegfa,Ccl2,Col2a1,Hpse,Igf1,S100a9,Grem2,Il1r2,Sfrp1,Spp1,Wif1	Growth factor (Igfbp6, Igfbp7, Vegfa, Igf1, Sfrp1) P-value = 0.041351	#N/A
G	3	S	G3SSen_vs_G3SNSen	Stat4	20849	ENSMUSG00000062939	1.55276	0.410404	#N/A	#NUM!	0.000345	4.728	#N/A	Activated	5.00895	Activator	Activator	#N/A	#N/A	#N/A	#N/A	#N/A	#N/A	Activated	2	transcription factor	Acss1,Ahnak,Arhgap15,Arl5b,Armcx1,Bcl2l1,Bcl2l11,Ccl2,Ccr5,Cxcl10,Cxcl2,Cxcl3,Dap,Ddx58,Dpm3,Fcer1g,Furin,Fzd7,Gja1,Hilpda,Hspa1b,Ier3,Ifi202b,Ifih1,Ifit2,Ing2,Isg15,Isg20,Kdm6b,Lrp1,Ltbp3,Map3k8,Mthfs,Mx1,Pfn2,Plac8,Plod2,Prdm16,Pygl,Ramp1,Rcn3,Rgcc,Rnf130,S100a4,Sat1,Serpine1,Smpdl3a,Socs3,Stat1,Timp1,Tpd52,Unc13d,Vegfa,Vsir	Acp6,Akap8l,Cdk2,Copg1,Fscn1,Krt18,Luc7l,Maged1,Myc,Prdx6,Sf3b1,Srpk1,Vdac1	0.240741	Timp1,Cxcl2,Vegfa,Ccl2,Cxcl3,Isg15,Ltbp3,Serpine1,Smpdl3a,Cxcl10,Furin,Hilpda,Ramp1	Chemokine (Cxcl2, Ccl2, Cxcl3, Cxcl10) P-value = 0.000816	Chemokine (Cxcl2, Ccl2, Cxcl3, Cxcl10) P-adjusted = 0.010614
G	3	S	G3SSen_vs_G3SNSen	Mef2d	17261	ENSMUSG00000001419	0.512835	0.417738	#N/A	#NUM!	0.0104	2.74	#N/A	Activated	4.26401	Activator	Activator	#N/A	#N/A	#N/A	#N/A	#N/A	#N/A	Activated	2	transcription factor	Bach2,Bdnf,Cdh1,Ckm,Col1a2,Col3a1,Fn1,Fosb,Gclc,Gclm,Hdac9,Jund,Klf2,Mef2a,mt-Nd6,Slc7a11,Sod1,Sod3,Syk,Tgfb2,Zfp36	Myod1	0.380952	Col3a1,Fn1,Col1a2,Sod1,Sod3,Tgfb2,Bdnf,Ckm	#N/A	#N/A
G	3	S	G3SSen_vs_G3SNSen	Kdm5b	75605	ENSMUSG00000042207	0.712251	0.41864	#N/A	#NUM!	0.000299	2.892	#N/A	Activated	-1.89624	Unknown	Unknown	#N/A	#N/A	#N/A	#N/A	#N/A	#N/A	Activated	2	co-regulator of transcription	Cyb5a,Ddit3,Erbb3,Fabp5,Isg15,Jade2,Mia3,Nefl,Nmb,Pir,Psd3,Sat1,Smox,Stat5a,Swap70,Tgfb2,Tmem14a	Aurka,Brca1,Bub1b,Bub3,Cav1,Ccnb1,Ccnd1,Cdca3,Cdipt,Dhcr24,Dlgap5,Ect2,Fbxo5,Hmmr,Iars2,Ivns1abp,Kif2c,Mcm2,Mcm3,Ncaph,Ndc80,Nde1,Oip5,Pbk,Phf20,Prps1,Psme3,Recql,Smc5,Xbp1	0.294118	Fabp5,Isg15,Nmb,Tgfb2,Erbb3	#N/A	#N/A
G	3	S	G3SSen_vs_G3SNSen	Pax7	18509	ENSMUSG00000028736	-0.604361	0.465876	#N/A	#NUM!	0.00347	2.175	#N/A	Activated	2.26779	Activator	Activator	#N/A	#N/A	#N/A	#N/A	#N/A	#N/A	Activated	2	transcription factor	Abca1,Ahr,Atp11a,Camk1d,Cd24a,Cxcr4,Emb,F2rl1,Gch1,Id2,Il13ra1,Marcks,Nfix,Olfm1,Parm1,Plagl1,Prrx1,Prss23,Slc44a1,Tob1	C1qtnf3,Cdh2,Deptor,Hmgn1,Msln,Peg3,Rrp1,Syne2	0.1	Olfm1,Prss23	#N/A	#N/A
G	3	S	G3SSen_vs_G3SNSen	Nfyb	18045	ENSMUSG00000020248	-0.401198	0.471294	2.88271e-07	0	0.000414	#N/A	#N/A	Unknown	-8.20113	Unknown	Unknown	#N/A	#N/A	#N/A	#N/A	#N/A	#N/A	Unknown	2	transcription factor	Aamdc,Abhd17b,Acap2,Acot13,Actn1,Actr2,Acyp1,Adam10,Adam9,Adipor2,Aida,Akap13,Aldh1b1,Alkbh5,Anapc11,Ankrd12,Ap5z1,Apaf1,Arf3,Arhgap18,Arhgap26,Arl6ip1,Atf7,Atp5e,Atp5h,Atp6v1e1,Atpif1,B2m,B3galt6,Bahd1,Bcl2l1,Bcl2l11,Brpf3,Bst2,Btg1,C1galt1,C1galt1c1,C1qtnf6,Calm3,Cbx4,Ccdc71l,Ccnk,Cdh1,Cdkn1c,Cdnf,Cdr2,Cdv3,Celsr3,Cep350,Chchd2,Chchd7,Chpt1,Chsy1,Cic,Clta,Cmip,Cndp2,Cnnm2,Cnpy2,Col1a1,Col1a2,Co…	Aamp,Aars,Abcf2,Abhd8,Acat1,Acd,Aco2,Acot7,Actl6a,Actr1a,Actr1b,Adal,Adk,Adrm1,Aen,Afmid,Agpat5,Ahsa1,Aifm1,Aimp2,Ak2,Akap8l,Aktip,Anapc5,Ankmy2,Ankrd27,Anks3,Anp32e,Anxa6,Ap3m1,Apex1,Arfgap2,Arhgap5,Arid5a,Arl4d,Armc1,Arrdc3,Asf1b,Ash2l,Asns,Atad2,Atad3a,Atg4b,Atl2,Atm,Atp1b1,Atp5b,Atp6v0a2,Atpaf2,Atxn2l,Aurka,Aurkb,Bbs7,Bcat2,Bckdha,Bclaf1,Bivm,Bora,Brca1,Brms1,Brms1l,Btd,Bub1,Bub3,Bzw2,Cactin,…	0.0636132	Col1a1,Grn,Col1a2,Adam9,Dpp4,Igf1,Il6st,Npc2,Nucb2,Sod1,Adam10,B2m,C1qtnf6,Cdnf,Chsy1,Creg1,Ctsc,Dbi,Ldlr,Rtbdn,Slit3,Col5a3,Flrt2,Lrp2,Man2b1	#N/A	#N/A
G	3	S	G3SSen_vs_G3SNSen	Glis2	83396	ENSMUSG00000014303	0.515852	0.485815	#N/A	#NUM!	0.000369	-2.111	#N/A	Inhibited	2.11058	Repressor	Repressor	#N/A	#N/A	#N/A	#N/A	#N/A	#N/A	Inhibited	2	transcription factor	Ccl2,Col1a1,Cxcl10,Ltbp2,Mgp,Mmp14,Serpine1,Snai1,Sparc	Ccnd1,Snai2	0.777778	Col1a1,Sparc,Ccl2,Serpine1,Cxcl10,Mgp,Mmp14	Chemokine (Ccl2, Cxcl10) P-value = 0.024095 / Extracellular matrix constituent (Col1a1, Sparc, Mgp) P-value = 0.038235	#N/A
G	3	S	G3SSen_vs_G3SNSen	Erg	13876	ENSMUSG00000040732	1.60877	0.52175	#N/A	#NUM!	0.0137	2.803	#N/A	Activated	3.457	Activator	Activator	#N/A	#N/A	#N/A	#N/A	#N/A	#N/A	Activated	2	transcription factor	Actn1,Adgrg1,Arhgef6,Birc3,Camk1d,Cdh1,Colgalt1,Cxcr4,Dock10,Dock2,Elmo1,Ets1,Ext1,Fosb,Fyn,Hpcal1,Itga6,Mmp3,Nlgn1,Nr4a2,Phactr2,Pim1,Plek,Plpp3,Prex2,Ptpn6,Pxn,Raph1,Rasa2,Rasip1,Rbms1,Rras,Snai1,Snca,Sparc,Spp1,Svil,Tdrd5,Tgfbr2,Thbs1,Tmem263,Wipf1,Wnt11,Wnt2	Arhgap22,Arhgef2,Ccna2,Cdh2,Chrnb1,F2r,Hdac6,Herpud1,Hmmr,Nphp1,Nrcam,Orc6,Rcan2,Rpa1,Ryr3,Srebf2,Tpm1	0.181818	Mmp3,Sparc,Thbs1,Wnt11,Wnt2,Adgrg1,Spp1,Snca	#N/A	#N/A
G	3	S	G3SSen_vs_G3SNSen	Gfi1	14581	ENSMUSG00000029275	3.41929	#N/A	#N/A	#NUM!	0.00597	-3.316	#N/A	Inhibited	4.42246	Repressor	Repressor	#N/A	#N/A	#N/A	#N/A	#N/A	#N/A	Inhibited	2	transcription factor	Casp1,Ccl2,Ccnd2,Ccr7,Cd40,Cd53,Cebpa,Cflar,Crebbp,Cxcr4,Eif2ak2,Ets1,Ets2,Fosl2,Foxo1,Gja1,Id2,Il1b,Itgb3,Kat2b,Klf2,Mafb,Maff,Mapk3,Nfkb1,Nlrc5,Pmaip1,Rapgef4,Rasgrp1,Rasl11b,Rb1,Rel,Rela,Runx3,Stat1,Tnfsf14	Anxa6,E2f6,F2r,Hsp90ab1,Myc,Raf1,Traf2	0.111111	Ccl2,Cd40,Il1b,Tnfsf14	Cytokine (Il1b, Tnfsf14) P-value = 0.011928	#N/A
G	3	S	G3SSen_vs_G3SNSen	Fos	14281	ENSMUSG00000021250	0.26986	0.563481	0.0161482	-0.57735	1.29e-12	1.868	#N/A	Unknown	2.46686	Unknown	Activator	#N/A	#N/A	#N/A	#N/A	#N/A	#N/A	Unknown	2	transcription factor	Acap2,Acp5,Adam12,Aldh1a3,Ankrd12,Ap5z1,Arid3a,Atf3,Atp6v0d1,Atpif1,B4galt1,Bcl2l1,Bcl2l11,Bdnf,Bloc1s1,C1qtnf6,C3ar1,Camk2d,Casp4,Ccl2,Ccl7,Ccl8,Cd14,Cd44,Cdh1,Celf2,Cflar,Cfp,Chchd2,Clcn7,Clu,Col18a1,Col1a1,Col6a1,Col8a2,Cotl1,Crabp2,Creb3l2,Crebbp,Ctnnd1,Ctsh,Cxcl10,Cxcl16,Cxcl3,Dap,Edn1,Eea1,Efnb2,Eif2ak3,Emb,Epas1,Eps8,Ereg,Fam126a,Fbn1,Fbxo11,Fhod1,Fkbp14,Flrt2,Fn1,Fosb,Fosl2,Frzb,Fstl1,Fth…	Aamp,Aars,Actg1,Actl6a,Aen,Ak2,Akap8l,Aktip,Anapc5,Ank3,Anp32e,Apex1,Arf1,Armc1,Asf1b,Atp2c1,Atp5b,Atpaf2,Blmh,Bub3,Capn2,Casp3,Ccna2,Ccnd1,Ccng1,Cct3,Cct7,Cdc23,Cdca2,Cdca3,Cdk2ap2,Cdk4,Cep89,Chaf1a,Chchd6,Chodl,Cnot1,Cnot3,Cnpy3,Cobll1,Coq7,Cpsf1,Cyth2,Dcakd,Dcun1d4,Dnmt1,E2f7,Eif4a1,Elac2,Elp4,Eno1,Ephx2,Ercc8,Eri3,Far1,Fbxo5,Fdft1,Fosl1,G3bp1,G6pc3,Gas2,Glo1,Gtf2ird1,Hbp1,Hdac1,Hdac6,Hjurp,Hm…	0.312195	Clu,Col18a1,Col1a1,Fn1,Igfbp5,Mmp2,Timp1,Col6a1,Fbn1,Igfbp6,Mmp3,Tgfbi,Tnfrsf11b,Vegfa,Ccl2,Ccl7,Ccl8,Cd14,Cfp,Cxcl3,Fstl1,Il11,Il1b,Il1rl1,Il6st,Lox,Ltbp3,Mmp10,Nampt,Ngf,Npy,Nucb2,Penk,S100a8,S100a9,Serpine1,Sfrp2,Tac1,Wnt11,Wnt5a,B4galt1,Bdnf,C1qtnf6,Col8a2,Cxcl10,Edn1,Ereg,Frzb,Mgat4a,Nts,S100a10,Sfrp4,Spp1,Tafa1,Vegfd,Casp4,Ctsh,Cxcl16,Flrt2,Lamp2,Serpinb9,Sulf2,Xdh,Xylt1	Chemokine (Ccl2, Ccl7, Ccl8, Cxcl3, Cxcl10, Cxcl16) P-value = 0.023358 / Growth factor (Igfbp5, Timp1, Igfbp6, Vegfa, Il11, Ltbp3, Ngf, Sfrp2, Bdnf, Ereg, Sfrp4, Vegfd) P-value = 0.042945 / Hormone (Fbn1, Npy, Edn1, Nts) P-value = 0.049533	#N/A
G	3	S	G3SSen_vs_G3SNSen	Tbx2	21385	ENSMUSG00000000093	0.989405	0.571614	#N/A	#NUM!	2.83e-09	-5.157	#N/A	Inhibited	-4.32049	Activator	Activator	#N/A	#N/A	#N/A	#N/A	#N/A	#N/A	Inhibited	2	transcription factor	Atf3,Atf5,Bhlhe40,Cdh1,Ddit3,Elk3,Tgfb2	Anln,Asf1b,Aurka,Aurkb,Bub1,Ccna2,Ccnb1,Cdc6,Cdca3,Cdca5,Cdkn2c,Cdt1,Chaf1b,Chek1,Ckap2,Dnmt1,E2f7,Foxm1,Haus1,Hells,Lig1,Mad2l1,Mcm2,Mcm4,Mcm5,Mcm6,Mcm7,Med20,Ncapd2,Pkmyt1,Plk1,Sgo1,Smc2,Srebf2,Trib3	0.142857	Tgfb2	#N/A	#N/A
G	3	S	G3SSen_vs_G3SNSen	Sox2	20674	ENSMUSG00000074637	3.30793	#N/A	0.000962735	3.29983	#N/A	#N/A	#N/A	Activated	2.80624	Activator	Activator	#N/A	#N/A	#N/A	#N/A	#N/A	#N/A	Activated	2	transcription factor	Abcg1,Acoxl,Adamtsl1,Adipor2,Ahnak,Armcx1,Atp9a,B4galt6,Basp1,Bmp2,Btg1,Cacna2d1,Camk2n1,Cd109,Cdr2,Cdyl,Cebpd,Cited2,Crmp1,Cyb5a,Ddx58,Dst,Dtna,Dusp6,Dync1i2,Ell2,Elmo1,Enc1,Epas1,Ets1,Etv1,Ext1,Fam91a1,Fkbp7,Fli1,Flrt3,Fn1,Fndc3b,Foxo1,Foxp1,Frat2,Fzd1,Fzd7,Gja1,Gna13,Gpc6,Has2,Hdac9,Id2,Idua,Ier5l,Il6st,Itga1,Itgav,Jag1,Jarid2,Kcnh8,Kit,Klf2,Klhl2,Klhl5,Ldlrad4,Lmo4,Loxl2,Lrp2,Lrrc15,Map4k4,Mb…	Abhd11,Acp6,Agpat5,Ap2m1,Arhgdia,Arrdc3,Asns,Atp1b1,Brca1,Btf3l4,Cacybp,Caprin1,Cd82,Cdca5,Cdkal1,Cenpl,Clpb,Cnot10,Crip2,Csrp1,Dalrd3,Dars2,Dus1l,Ephx2,Eya1,Fbxo5,Fdft1,Fscn1,Gjc1,Gpt2,Hbp1,Hhip,Hmmr,Hnrnpa1,Hnrnpa2b1,Hs6st2,Hsp90ab1,Ints9,Ivns1abp,Jup,Kat7,Lrrc40,Map1b,Mat2b,Mdm1,Med25,Mettl15,Mettl16,Mllt11,Mrpl38,Msln,Mtf2,Nek2,Nemf,Ogt,Pbk,Prox1,Ptma,Ptprz1,Rbbp7,Rcl1,Rfwd3,Rhbdd2,Rif1,Ror1,…	0.120301	Fn1,Loxl2,Adamtsl1,Bmp2,Il6st,Rnase4,Thbs2,Cd109,Gpc6,Ntn1,Pdgfc,Sfrp1,Spp1,Flrt3,Lrp2,Sulf2	#N/A	#N/A
G	3	S	G3SSen_vs_G3SNSen	Meox2	17286	ENSMUSG00000036144	1.5543	0.583193	#N/A	#NUM!	0.00236	-2.84	#N/A	Inhibited	3.35659	Repressor	Repressor	#N/A	#N/A	#N/A	#N/A	#N/A	#N/A	Inhibited	2	transcription factor	Ccl2,Cxcl2,Cxcl3,Edn1,Hbegf,Id4,Itgav,Itgb3,Itgb5,Lrp1,Mmp10,Mmp14,Ptx3,Tnfaip3	Vcam1	0.571429	Ptx3,Cxcl2,Ccl2,Cxcl3,Hbegf,Mmp10,Edn1,Mmp14	Chemokine (Cxcl2, Ccl2, Cxcl3) P-value = 0.002166	Chemokine (Cxcl2, Ccl2, Cxcl3) P-adjusted = 0.028154
G	3	S	G3SSen_vs_G3SNSen	Tead2	21677	ENSMUSG00000030796	-0.318549	0.636373	#N/A	#NUM!	0.0003	3.153	#N/A	Activated	1.96396	Unknown	Activator	#N/A	#N/A	#N/A	#N/A	#N/A	#N/A	Activated	2	transcription factor	Col3a1,Col5a2,Edn1,Igfbp5,Loxl1,Mtmr10,Nfkbiz,Nrxn2,Nuak1,Postn,Ptpro,Slfn5,Thbs1,Tle1,Trnp1	Ccnd1,Fgfr4,Mcm6,Pola1,Rad51,Uhrf1	0.466667	Col3a1,Col5a2,Igfbp5,Postn,Thbs1,Edn1,Loxl1	Extracellular matrix constituent (Col3a1, Col5a2, Postn) P-value = 0.038235	#N/A
G	3	S	G3SSen_vs_G3SNSen	Srebf1	20787	ENSMUSG00000020538	0.277099	0.647464	#N/A	#NUM!	4.64e-05	2.489	#N/A	Activated	3.95242	Activator	Activator	#N/A	#N/A	#N/A	#N/A	#N/A	#N/A	Activated	2	transcription factor	Abca1,Adgrg1,Atox1,Bcl2l1,Bhlhe40,Bhlhe41,C5ar1,Camk1d,Ccl17,Cd14,Cebpa,Cebpb,Cebpd,Chmp2a,Col6a1,Cxcl10,Cyb5a,Cyp7b1,Dbi,Ehhadh,Fabp3,Fabp5,Fabp7,Fn1,Foxo1,Hk2,Ifi30,Ighm,Il1b,Il1r2,Kcna2,Ldlr,Lgals3,Mef2c,Myl1,Ncf2,Pcyt1a,Pmp22,Pmvk,Ptgs2,Rbp1,Retreg1,S100a13,Scd2,Selenop,Serpine1,Slc22a4,Star,Stard4,Tnfrsf1b,Tnni2,Ucp1,Ulk2,Vegfa	Acsl5,Aldoa,Cdk4,Csrp1,Dpy19l3,Fdft1,Gpx3,Hspa13,Idi1,Immt,Lss,Myod1,Pcsk9,Pmpca,Ppat,Rnf14,Sqle,Suclg1,Tmem97,Uqcrfs1	0.277778	Fn1,Col6a1,Vegfa,Ccl17,Cd14,Fabp5,Il1b,S100a13,Selenop,Serpine1,Adgrg1,Cxcl10,Dbi,Il1r2,Ldlr	Receptor (Cd14, Adgrg1, Il1r2, Ldlr) P-value = 0.006561	#N/A
G	3	S	G3SSen_vs_G3SNSen	Mycn	18109	ENSMUSG00000037169	-0.813492	0.699743	#N/A	#NUM!	8.4e-06	-5.395	#N/A	Inhibited	1.05409	Unknown	Unknown	#N/A	#N/A	#N/A	#N/A	#N/A	#N/A	Inhibited	2	transcription factor	Abca1,Abcc3,Aebp2,B2m,Basp1,Bcl2l1,Ccnd2,Cited2,Ckap4,Clu,Col18a1,Col1a1,Col5a2,Col8a1,Dkk3,Dnmt3a,Dusp2,Fbn1,Fgf5,Fkbp9,Fn1,Gata6,Grb2,Hk2,Id2,Igfbp7,Inhba,Jarid2,Mmp2,Mrc2,Msrb3,P3h1,Rnf11,Rpl37a,Rps12,Rps20,Rps28,Rusc2,S100a10,Serpine1,Slc1a2,Slit3,Sox17,Sparc,Tgm2,Timp2,Uchl1,Yy1,Zeb2,Zfand5	Abce1,Abcf2,Actg1,Actn4,Aldoa,Apex1,Cad,Cav1,Ccnd1,Eef1d,Eef1g,Eef2,Eif3c,Eif4a1,Eif5a,Gapdh,Hdac2,Hmga1,Hsp90ab1,Hspd1,Ldha,Mat2a,Mtf2,Nbn,Ncl,Pa2g4,Phb,Phgdh,Ptdss1,Rbbp4,Rbbp7,Rfc3,Rpl4,Slc16a1,Tpi1,Trap1,Tuba1b,Tufm,Wdr5,Xrcc3	0.4	Clu,Col18a1,Col1a1,Col5a2,Fn1,Mmp2,Timp2,Fbn1,Igfbp7,Sparc,Fgf5,Serpine1,B2m,Col8a1,Dkk3,Inhba,S100a10,Slit3,Tgm2,P3h1	Extracellular matrix constituent (Col18a1, Col1a1, Col5a2, Fn1, Sparc, Col8a1) P-value = 0.021655	#N/A
G	3	S	G3SSen_vs_G3SNSen	Junb	16477	ENSMUSG00000052837	-0.24181	0.703318	#N/A	#NUM!	2.13e-08	3.271	#N/A	Activated	4.46442	Activator	Activator	#N/A	#N/A	#N/A	#N/A	#N/A	#N/A	Activated	2	transcription factor	Atf3,Bdnf,C1qb,C3ar1,C5ar1,Casp4,Ccl7,Ccl8,Cd274,Cd44,Cflar,Clu,Col1a1,Col1a2,Csf2,Cxcl16,Cxcl2,Cxcl3,Epas1,Fbln5,Fn1,Fth1,Hes1,Hk2,Id2,Il1b,Il1rl1,Il4,Inhba,Itgav,Itgb3,Mmp10,Mmp2,Mmp3,Nampt,Ncf2,Penk,Pim1,Rock1,Serpine1,Snai1,Star,Swap70,Timp1,Vamp8,Ywhag	Cav1,Ccnd1,Cd82,Cdc20,E2f7,Eef2,Fosl1,Pnpla2,Ppp2r2a,Ptbp2,Snai2,Xbp1	0.543478	Clu,Col1a1,Fn1,Mmp2,Timp1,Col1a2,Csf2,Cxcl2,Fbln5,Mmp3,C1qb,Ccl7,Ccl8,Cxcl3,Il1b,Il1rl1,Il4,Mmp10,Nampt,Penk,Serpine1,Bdnf,Inhba,Casp4,Cxcl16	Chemokine (Cxcl2, Ccl7, Ccl8, Cxcl3, Cxcl16) P-value = 0.001444	Chemokine (Cxcl2, Ccl7, Ccl8, Cxcl3, Cxcl16) P-adjusted = 0.018766
G	3	S	G3SSen_vs_G3SNSen	Smyd1	12180	ENSMUSG00000055027	1.20384	0.704945	#N/A	#NUM!	0.000436	-2.236	#N/A	Inhibited	-2.55841	Activator	Activator	#N/A	#N/A	#N/A	#N/A	#N/A	#N/A	Inhibited	2	co-regulator of transcription	Hk2,Nampt,Ndufa13,Ndufs5,Pygl	Aco2,Cyc1,Idh3a,Idh3b,Idh3g,Ndufa10,Ndufa9,Ndufv1,Nt5c2,Pdhb,Pkm,Sdha,Sdhd,Tpi1,Uqcrc1,Uqcrc2,Uqcrfs1	0.2	Nampt	Cytokine (Nampt) P-value = 0.046541	#N/A
G	3	S	G3SSen_vs_G3SNSen	Lef1	16842	ENSMUSG00000027985	1.28932	0.735932	#N/A	#NUM!	0.028	2.745	#N/A	Activated	3.20247	Activator	Activator	#N/A	#N/A	#N/A	#N/A	#N/A	#N/A	Activated	2	transcription factor	Arrdc4,Bmpr2,Cd274,Cd44,Cdh1,Cpe,Csf3r,Cxcr4,Dst,Ecm1,Fgf16,Fn1,Gcg,Id2,Ikzf4,Il4,Lonrf1,Mgat5,Mitf,Mmp2,Mxd1,Penk,Phlda1,Prg4,Ptger2,Ptgs2,Specc1,Spp1,Stx11,Tiam1,Tmem158,Usp27x	Brca1,Casp3,Cav1,Ccnd1,Chek1,Cttn,Gem,Ift80,Kif11,Myc,Nrcam	0.3125	Ecm1,Fn1,Mmp2,Gcg,Il4,Penk,Cpe,Fgf16,Spp1,Mgat5	#N/A	#N/A
G	3	S	G3SSen_vs_G3SNSen	Satb1	20230	ENSMUSG00000023927	-0.493477	0.753793	#N/A	#NUM!	0.00673	-2.179	#N/A	Inhibited	4.22116	Repressor	Repressor	#N/A	#N/A	#N/A	#N/A	#N/A	#N/A	Inhibited	2	transcription factor	Actn1,Blnk,Borcs6,Cd40,Cd86,Cemip2,Csf2,Csf3r,Cybb,Dnmt3a,Epas1,Epsti1,Ets1,Fosb,Foxp1,Gng4,Helz2,Il1r2,Il4,Irf8,Klf2,Mef2a,Nr4a2,Prkcb,Ptgs2,Rasgrp2,Rb1,Sell,Sipa1l2,Spi1,Sun2,Taf4b,Tmem117,Tnfsf12,Trps1,Xaf1	Actg1,Ccnd1,Gpt2,Hspa8,Psmd2,Ptges3,Tuba4a,Uhrf1	0.138889	Csf2,Cd40,Il4,Tnfsf12,Il1r2	Receptor (Cd40, Il1r2) P-value = 0.025763	#N/A
G	3	S	G3SSen_vs_G3SNSen	Pax3	18505	ENSMUSG00000004872	-1.56998	#N/A	#N/A	#NUM!	0.012	2.18	#N/A	Activated	3.05085	Activator	Activator	#N/A	#N/A	#N/A	#N/A	#N/A	#N/A	Activated	2	transcription factor	App,Arhgdib,Atp2b4,Bcl2l1,Clu,Col1a2,Cst3,Cxcr4,Dusp2,F2rl1,Fabp7,Fgf9,Foxd3,Id2,Id4,Mcc,Mgp,Mitf,Nnmt,Npc2,Olfm1,Psme1,Ptp4a1,Ptpn12,Pum2,Pxdn,Rassf2,Ret,Rhob,Runx3,Snca,Sox10,Stx3,Tfpi2,Tgfb2,Tnc,Vcan	Asns,Cdc6,Cstf2,Cttn,Eif2s1,Exosc9,Fubp1,Myod1,Pcdhgc3,Phgdh,Ppp1r7,Six1,Srsf3,Tcf3,Tia1	0.351351	Clu,Pxdn,Col1a2,Cst3,Tfpi2,Tnc,Fgf9,Npc2,Olfm1,Tgfb2,App,Mgp,Snca	#N/A	#N/A
G	3	S	G3SSen_vs_G3SNSen	Mycl	16918	ENSMUSG00000028654	-0.562443	0.760696	#N/A	#NUM!	0.0121	-3.284	#N/A	Inhibited	-2.71069	Activator	Activator	#N/A	#N/A	#N/A	#N/A	#N/A	#N/A	Inhibited	2	transcription factor	Atp5e,Bcl2l11,Ccnk,Ndufs5,Top1	Bub3,Cad,Cdc20,Cdk4,Cinp,Dclre1a,Farsa,Hspd1,Nudt21,Oxa1l,Ptbp2,Slc25a4,Slc25a5,Snrpa1,Thrap3,Uck2,Wdr74,Wdr75	0	#N/A	#N/A	#N/A
G	3	S	G3SSen_vs_G3SNSen	Irf3	54131	ENSMUSG00000003184	-0.247895	0.790571	0.0047305	-2.32379	2.85e-08	6.887	#N/A	Contradictory	-1.40267	Unknown	Activator	#N/A	#N/A	#N/A	#N/A	#N/A	#N/A	Contradictory	2	transcription factor	Abhd17b,Acap2,Acyp1,Adam9,Ahnak,Ap5z1,Arid3a,Atf7,Atp5h,Atpif1,B2m,B4galt5,Bcl2l1,Birc3,Bst2,Calhm6,Ccl2,Ccrl2,Cd274,Cd40,Cd86,Cdr2,Chchd2,Cmpk2,Cox6b1,Creb3l2,Creb3l4,Cxcl10,Cxcl3,Ddx58,Ddx60,Dhx58,Efnb2,Eif2ak2,Eif2ak3,Emc9,Fam126a,Fkbp14,Fn1,Fyn,Fzd1,Gbp5,Gna12,Gsk3b,Helz2,Hint2,Id2,Ier5l,Ifi47,Ifih1,Ifit2,Ifit3,Ifitm3,Il15,Il4,Immp1l,Isg15,Isg20,Jarid2,Kcnab2,Kif1b,Klf6,Mfap2,Mir22hg,Mmp3,Mon…	Aamp,Aars,Actl6a,Actr1a,Aen,Agpat5,Aimp2,Akap8l,Aktip,Ankrd27,Anp32e,Asf1b,Atp5b,Aurka,Bivm,Bora,Btd,Bub1,Bub3,Ccng1,Cct7,Cdc23,Cdc6,Cdca2,Cdca3,Cdh2,Cdk2ap2,Cdk5rap3,Cep89,Chaf1a,Chchd6,Ckap2l,Cnot1,Cnot3,Cnpy3,Coq7,Cyth2,Dcakd,Dcun1d4,Ddost,Ddx49,Ddx54,Dlgap5,E2f4,Eef1d,Eif4a1,Elp4,Ewsr1,F13b,Fbxo5,Fdft1,G3bp1,Glo1,Gtf3c5,Hbp1,Hibadh,Hmgb2,Hnrnpa1,Hnrnpc,Iars,Ints4,Ivd,Jup,Kansl2,Kat7,Katnb1,Kd…	0.107143	Fn1,Mmp3,Adam9,Ccl2,Cd40,Cxcl3,Il15,Il4,Isg15,B2m,Cxcl10,Tnfsf15	Chemokine (Ccl2, Cxcl3, Cxcl10) P-value = 0.007704 / Cytokine (Il15, Isg15, Tnfsf15) P-value = 0.015286	#N/A
G	3	S	G3SSen_vs_G3SNSen	Zbtb33	56805	ENSMUSG00000048047	-0.388914	0.79582	0.0182827	1	0.00247	-0.152	#N/A	Unknown	-6.78823	Unknown	Unknown	#N/A	#N/A	#N/A	#N/A	#N/A	#N/A	Unknown	2	transcription factor	Abi1,Aga,Amdhd2,Arf3,Atf7,Bcl6,Camk2d,Camk2g,Cd2ap,Cdh1,Cep350,Chic2,Churc1,Cnpy2,Cul3,Dmxl1,Edem3,Eif2ak2,Fus,Ggh,Grb2,Hnrnpa0,Hsbp1,Ikzf5,Kbtbd7,Lamp1,Lpxn,Maff,Mepce,Mpc2,Mrps18c,Ndufa11,Ndufa7,Nptn,Pacs2,Prdx1,Ralbp1,Rbpj,Rps28,S100a4,Samd8,Scamp5,Sec62,Slc12a2,Smdt1,Ssr4,Tab2,Tra2a,Ubr3,Vps29,Yy1,Zfp91	Aco2,Adss,Ahsa1,Anapc4,Ap4e1,Ash2l,Atad3a,Atp5c1,Bclaf1,Bub1b,Bzw1,Cacybp,Casc4,Cct5,Cct6a,Cct8,Cdc20,Chaf1a,Cherp,Chmp1a,Chmp6,Ciapin1,Clpb,Clptm1,Clpx,Copb2,Cops3,Coq9,Cpsf3,Csde1,Cyc1,Dars,Ddx20,Dhx37,Dis3,Dnaja3,Dnttip2,Drg1,Eef1g,Eif1ad,Eif4a2,Eif4a3,Exosc10,Fastkd2,Fubp1,Glce,Gorasp2,Gpbp1,Grwd1,Hdac6,Hells,Hibch,Hnrnpk,Hspa4,Idh3g,Ift80,Ints9,Kat6a,Kpna2,Lrrc28,Ltv1,Mad1l1,Mbtps1,Mdh2,Med2…	0.0384615	Ggh,Aga	Proteinase (Ggh, Aga) P-value = 0.01537	#N/A
G	3	S	G3SSen_vs_G3SNSen	Runx1	12394	ENSMUSG00000022952	-0.185328	0.797258	3.16845e-07	2	0.0291	1.69	#N/A	Unknown	5.17809	Potential activator	Potential activator	#N/A	#N/A	#N/A	#N/A	#N/A	#N/A	Unknown	2	transcription factor	Ablim1,Ackr3,Adgrg1,Adipor2,Aebp1,Aebp2,Alcam,Alox5ap,Amdhd2,Ankrd13a,Aoah,Arap1,Arhgap18,Arid3a,Arl4c,Arpc3,Arrb1,Atp13a2,Atp6v0b,Batf,Bcl2l11,Bet1l,Bhlhe40,Btg2,C1galt1,C5ar1,Calm1,Cbfa2t3,Ccr2,Cd28,Cd300a,Cd48,Cd53,Cdkn1c,Cebpa,Celf2,Cflar,Chchd2,Chd3,Chic2,Cipc,Cited2,Cldn10,Cltc,Cmip,Cnnm2,Cog3,Cotl1,Cpeb4,Cpne2,Crebbp,Crem,Csf1r,Csf2,Csf2ra,Csf2rb,Ctnnd1,Cyth4,Dad1,Dap,Dapk1,Dhrs3,Dock8,Dok…	Actl6a,Agpat5,Ahsa2,Alad,Aldoa,Anxa6,Api5,Arhgef2,Arid5a,Atoh8,Atp1b1,Atp5d,Atp6v0a2,Aunip,Btbd9,Btrc,Bzw1,Cbx2,Ccar2,Ccnd3,Cct7,Cdca5,Cdca7,Cdip1,Cdkn2b,Cdt1,Cenpu,Cep70,Cers2,Clpb,Cnbp,Cnot8,Cnpy3,Cops4,Cttn,Dars2,Deptor,Dhcr24,Diablo,Dnaja3,Dohh,Dus3l,E2f4,Eif5a,Elp2,Eno1,Eprs,F2r,Fam216a,Fscn1,Ftsj3,Fyttd1,Gatc,Gpbp1,Gpd2,Hells,Hmga1,Hmgn1,Hspa8,Hspbp1,Ick,Ide,Ifrd2,Ilkap,Impdh2,Ints10,Jam3,K…	0.093633	Timp1,Csf2,Igfbp7,Vegfa,Aebp1,Aoah,Ifnar2,Il1b,Il4,Il6st,Lif,Pf4,Pi16,Rnase4,S100a9,Serpine1,Adgrg1,Nlrp3,S100a10,Spp1,Tnfsf14,Hilpda,Mgat5,Ramp1,S100a6	Receptor (Ifnar2, Il6st, Adgrg1, Nlrp3, Ramp1) P-value = 0.008649	#N/A
G	3	S	G3SSen_vs_G3SNSen	Kdm5a	214899	ENSMUSG00000030180	-0.103368	0.825179	#N/A	#NUM!	4.03e-07	2.079	#N/A	Activated	-1.90516	Unknown	Repressor	#N/A	#N/A	#N/A	#N/A	#N/A	#N/A	Activated	2	co-regulator of transcription	Atp6v1d,Atp6v1f,Cd55,Col1a2,Cox14,Cox17,Cox6a1,Cox6b1,Dusp2,Hsbp1,Myl1,Ndufa13,Ndufa2,Ndufa3,Ndufa6,Pgam2,Pim1,Ryr1,Tnni2,Tomm7	Aco2,Atp1b1,Bckdha,Ccnd1,Chchd3,Chrnb1,Coq5,Coq7,Dlat,Dlst,Dnajc11,Ghitm,Gpt2,Idh3b,Mcm2,Mcm3,Mrpl12,Mrpl9,Msto1,Ndufa10,Ndufa9,Ndufs2,Ndufv1,Opa1,Pmpcb,Ryr3,Sdhb,Sdhd,Timm50,Tpm1,Txn2,Uqcrc1,Uqcrfs1,Vdac1	0.05	Col1a2	#N/A	#N/A
G	3	S	G3SSen_vs_G3SNSen	Sox1	20664	ENSMUSG00000096014	1.16171	#N/A	#N/A	#NUM!	0.0461	-2.294	#N/A	Inhibited	2.29366	Repressor	Repressor	#N/A	#N/A	#N/A	#N/A	#N/A	#N/A	Inhibited	2	transcription factor	Dusp5,Farp1,Fgf5,Frzb,Hes1,Ier5,Inhba,Irx3,Macf1,Nrp1,Ppp2ca,Sox17,Tgfb2,Twist2,Vegfa,Wnt5a,Yap1	Cobll1,Cyp26a1,Ecsit,Nudt21,Peg3,Twsg1	0.352941	Vegfa,Fgf5,Tgfb2,Wnt5a,Frzb,Inhba	Growth factor (Vegfa, Fgf5, Tgfb2, Inhba) P-value = 0.001853	Growth factor (Vegfa, Fgf5, Tgfb2, Inhba) P-adjusted = 0.024087
G	3	S	G3SSen_vs_G3SNSen	Mtpn	14489	ENSMUSG00000029840	0.0811184	0.884581	#N/A	#NUM!	0.00108	3.609	#N/A	Activated	3.67423	Activator	Activator	#N/A	#N/A	#N/A	#N/A	#N/A	#N/A	Activated	2	co-regulator of transcription	Bcl2l1,Ccl2,Cebpa,Col1a1,Col1a2,Col8a1,Edn1,Fn1,Gas6,Igf1,Mmp3,Myl1,Nfkb1,Rela,S100a10,S100a6,S100a8,Serpine1,Sparc,Spp1,Tgfb2	Ccnd1,Myc,Vcam1	0.761905	Col1a1,Fn1,Col1a2,Mmp3,Sparc,Ccl2,Gas6,Igf1,S100a8,Serpine1,Tgfb2,Col8a1,Edn1,S100a10,Spp1,S100a6	Extracellular matrix constituent (Col1a1, Fn1, Col1a2, Sparc, Col8a1) P-value = 0.030099	#N/A
G	3	S	G3SSen_vs_G3SNSen	E2f3	13557	ENSMUSG00000016477	0.113489	0.905036	#N/A	#NUM!	9.79e-07	-4.016	#N/A	Inhibited	-2.89773	Activator	Activator	#N/A	#N/A	#N/A	#N/A	#N/A	#N/A	Inhibited	2	transcription factor	Col18a1,Ctnnd1,Ece1,Edn1,Fam102a,Fbln5,Inhba,Malat1,Ppp1r13b,Pttg1,Rb1,Rbpms,S100a8,Serpine1,Stag3,Taf6l,Tent5a,Thbd,Thbs1,Tnfaip2	Becn1,Bok,Ccna2,Ccnb1,Ccnb2,Ccnd1,Ccnd3,Cdc45,Cdc6,Cdca3,Cdca4,Cdk2,Dhfr,Fbxo5,Hmgb2,Hspd1,Lbr,Mad2l1,Mcm10,Mcm2,Mcm3,Mcm4,Mcm5,Mcm6,Mcm7,Mlh1,Mybl2,Myc,Npat,Orc1,Pclaf,Pin1,Plk1,Pola1,Pola2,Ppp1r8,Rad51,Rrm1,Rrm2,Tk1,Tm9sf2,Tpx2,Xpo4	0.35	Col18a1,Fbln5,S100a8,Serpine1,Thbs1,Edn1,Inhba	#N/A	#N/A
G	3	S	G3SSen_vs_G3SNSen	Tfeb	21425	ENSMUSG00000023990	-0.121646	0.919865	#N/A	#NUM!	0.00166	4.057	#N/A	Activated	4	Activator	Activator	#N/A	#N/A	#N/A	#N/A	#N/A	#N/A	Activated	2	transcription factor	Acp5,Arsa,Atp6v0b,Atp6v1a,Atp6v1c1,Cdh1,Clcn7,Ctsk,Gba,Gla,Gns,Hexa,Lamp1,Pip4p1,Sgsh,Vegfa	#N/A	0.1875	Vegfa,Arsa,Ctsk	#N/A	#N/A
G	3	S	G3SSen_vs_G3SNSen	Ar	11835	ENSMUSG00000046532	-0.0851724	0.921376	#N/A	#NUM!	0.00109	2.8	#N/A	Activated	2.05798	Activator	Activator	#N/A	#N/A	#N/A	#N/A	#N/A	#N/A	Activated	2	transcription factor	Abca1,Abcg1,B4galnt1,Basp1,Bcl2l1,Bmpr2,Cadm3,Camkk2,Ccl17,Ccl2,Cdh1,Cdkn1c,Cebpb,Cflar,Ckap4,Clgn,Clstn1,Col3a1,Cxcl12,Dbi,Dhh,Dnajb9,Dyrk1a,Edn1,Elk4,Elmo1,Emb,Epas1,Erbb3,Ets2,Etv1,Fabp5,Fabp7,Foxo1,Fxyd3,Gas6,Gja1,Hopx,Ifnar2,Igf1,Igfbp5,Itga6,Kcna1,Marcks,Mef2c,Mrpl33,Myom1,Myoz2,Nr3c1,Ocln,Pdia5,Penk,Plod2,Pmepa1,Prkca,Prkcd,Rassf3,Rhob,Sec61b,Serpine1,Slc22a4,Slc7a11,Slco3a1,Snai1,Spp1,Sta…	Ak3,Atad2,Bub1,Bub1b,Cav1,Ccna2,Ccnd1,Cct3,Cdc25c,Cdca5,Cdh2,Cdt1,Chrnb1,Chtf18,Cyc1,Dap3,Des,Dhcr24,Eif2b5,Fen1,Fkbp4,Gdi1,Gfm1,Impdh2,Kdm4b,Kif15,Kif22,Kif2c,Kntc1,Kpna2,Mad2l1,Maoa,Mcm2,Mcm4,Mta2,Mthfd2,Myc,Myod1,Nap1l1,Ncoa4,Nek2,Pbk,Pkmyt1,Plk1,Pomt2,Sdhb,Skp2,Slc43a1,Smarcc1,Snai2,Srd5a1,Tcf19,Tfam,Tpx2,Uqcrc2,Xbp1	0.25	Col3a1,Igfbp5,Vegfa,Ccl17,Ccl2,Cxcl12,Fabp5,Gas6,Ifnar2,Igf1,Penk,Serpine1,Tgfb2,Thbs1,Tnfsf12,Dbi,Dhh,Edn1,Erbb3,Spp1	Chemokine (Ccl17, Ccl2, Cxcl12) P-value = 0.032768	#N/A
G	3	S	G3SSen_vs_G3SNSen	Rbl1	19650	ENSMUSG00000027641	-0.0487597	0.944227	#N/A	#NUM!	2.03e-06	2.437	#N/A	Activated	-2.95932	Repressor	Repressor	#N/A	#N/A	#N/A	#N/A	#N/A	#N/A	Activated	2	co-regulator of transcription	Bcl2l11,Casp4,Cdkn1c,Hes1,Rb1,Sfrp1,Thbs1,Ucp1	Aurkb,Ccna2,Ccnd1,Cdc6,Cdk2,Ddb1,Dhfr,E2f4,Mcm10,Mcm2,Mcm3,Mcm5,Mcm6,Mcm7,Mybl2,Myc,Nek2,Orc1,Pa2g4,Plk1,Ppp1r8,Rrm1,Rrm2,Skp2,Tyms	0.375	Thbs1,Sfrp1,Casp4	Growth factor (Thbs1, Sfrp1) P-value = 0.0345	#N/A
G	3	S	G3SSen_vs_G3SNSen	Ppargc1a	19017	ENSMUSG00000029167	0.0817808	0.972845	#N/A	#NUM!	3.15e-07	-4.841	#N/A	Inhibited	4.19524	Repressor	Repressor	#N/A	#N/A	#N/A	#N/A	#N/A	#N/A	Inhibited	2	co-regulator of transcription	Adamts5,Adgrg1,Ang,Angptl1,Apoc2,Aspn,Cav3,Ccl7,Cd40,Cebpb,Cebpd,Col1a2,Col2a1,Col6a2,Col6a3,Comp,Cox6c,Cpxm1,Ctsc,Cxcl10,Dpt,Edn1,Emilin2,Epas1,Fabp3,Gas6,Gpc6,Gpx1,Gsk3b,Hif1a,Hk2,Igfbp5,Igfbp6,Igfbp7,Il18,Il1r2,Inhba,Ism1,Lamb1,Ldlr,Mb,Mbp,Mfap5,Mitf,Mmp2,Nceh1,Ogn,Olr1,Pcsk5,Pdia5,Pdpn,Pla2g7,Podn,Postn,Prdx5,Ptgs2,Rbp4,Saa3,Sema3c,Slit3,Smad7,Socs3,Sod1,Star,Svep1,Tcf4,Tgfbr3,Thy1,Timp1,Timp…	Acadvl,Acat1,Bcat2,Cs,Dlat,Gabpa,Idh3a,Ldha,Mcm3,Mcm4,Mcm5,Mcm6,Mdh2,Mrps31,Myc,Ndufs1,Ndufv1,Nrf1,Pdha1,Pgam1,Pnpla2,Prdx3,Sdha,Sdhb,Sdhd,Sesn2,Tfam,Trib3,Txn2,Uqcrc2,Uqcrfs1,Vamp2,Wdr77	0.662338	Igfbp5,Lamb1,Mmp2,Timp1,Timp2,Col1a2,Col6a2,Comp,Igfbp6,Igfbp7,Mfap5,Postn,Rbp4,Tnfrsf11b,Vegfa,Adamts5,Ang,Angptl1,Ccl7,Cd40,Col2a1,Col6a3,Dpt,Gas6,Il18,Pla2g7,Podn,Sema3c,Sod1,Adgrg1,Apoc2,Aspn,Cpxm1,Ctsc,Cxcl10,Edn1,Emilin2,Gpc6,Il1r2,Inhba,Ldlr,Ogn,Pcsk5,Saa3,Slit3,Svep1,Tgfbr3,Vegfd,Ism1,Olr1,Xdh	Receptor (Tnfrsf11b, Cd40, Adgrg1, Il1r2, Ldlr, Tgfbr3, Olr1) P-value = 0.015757	#N/A
G	3	S	G3SSen_vs_G3SNSen	Irf1	16362	ENSMUSG00000018899	-0.00530136	0.993137	#N/A	#NUM!	6.15e-07	5.798	#N/A	Activated	6.11888	Activator	Activator	#N/A	#N/A	#N/A	#N/A	#N/A	#N/A	Activated	2	transcription factor	B2m,Casp1,Ccl2,Cd274,Cd40,Cmpk2,Ctss,Cxcl10,Cxcl16,Cxcl2,Cxcl3,Cybb,Ddx58,Eif2ak2,Fgl2,Gata6,Gbp2,Helz2,Ifi47,Ifih1,Ifit2,Ifit3,Ifitm3,Il15,Il18,Il18bp,Il1b,Il33,Irf2,Isg15,Jak2,Map4k4,Oas2,Oas3,Pf4,Plaat1,Plaat3,Psmb8,Psmb9,Psme1,Psme2,Ptgs2,Rsad2,Sell,Socs7,Sp110,Spi1,Stat1,Tap1,Tapbp,Tlr3,Ubd,Xaf1	Casp3,Ccnd1,Cdk2,Eif4a3,Myc,Vcam1	0.301887	Cxcl2,Ccl2,Cd40,Cxcl3,Il15,Il18,Il18bp,Il1b,Isg15,Pf4,B2m,Cxcl10,Fgl2,Il33,Ctss,Cxcl16	Chemokine (Cxcl2, Ccl2, Cxcl3, Pf4, Cxcl10, Cxcl16) P-value = 9e-06 / Cytokine (Il15, Il18, Il1b, Isg15, Il33) P-value = 0.000499	Chemokine (Cxcl2, Ccl2, Cxcl3, Pf4, Cxcl10, Cxcl16) P-adjusted = 0.000112 / Cytokine (Il15, Il18, Il1b, Isg15, Il33) P-adjusted = 0.003246
G	3	S	G3SSen_vs_G3SNSen	Pgr	18667	ENSMUSG00000031870	-2.07528	#N/A	#N/A	#NUM!	1.03e-11	3.26	#N/A	Activated	4.95801	Activator	Activator	#N/A	#N/A	#N/A	#N/A	#N/A	#N/A	Activated	2	transcription factor	Acod1,Akap13,Aldh1a3,Atxn1,Bcl2l1,Bcl6,Birc3,Btg1,Ccn5,Cd44,Cebpa,Cebpb,Cebpd,Ckap4,Col6a1,Col6a2,Creb3l2,Ddx60,Dpysl2,Edn1,Ell2,Enc1,Epas1,F2rl1,Fn1,Foxo1,Gas6,Gls,Grb10,Gria3,H19,Hbegf,Hes1,Hif1a,Hpcal1,Ier3,Ifit2,Ifit3,Igfbp5,Isg15,Itga6,Klf4,Lamb2,Ldlrad4,Mfap5,Mtss1,Notch2,Oas2,Oas3,P2rx4,Papss2,Pfkfb3,Pfn2,Postn,Ppm1h,Prrx1,Ptges,Ptgs2,Ptp4a1,Rap2c,Rasgrp2,Rassf2,Rhoc,Rsad2,S100a6,S100a8,Se…	Ak3,Atp1b1,Bub1,Capn2,Ccnb1,Ccnb2,Ccnd1,Ccnd3,Cdc20,Cdc6,Csrp1,Krt18,Lig1,Mad2l1,Mat2a,Mphosph10,Myc,Net1,Nop16,Nsun5,Nt5c2,Pcdhgc3,Pfkp,Pgrmc1,Prkg2,Smpdl3b,Srsf7,Tk1,Uck2	0.222222	Fn1,Igfbp5,Col6a1,Col6a2,Mfap5,Postn,Tgfbi,Tnc,Gas6,Hbegf,Isg15,Lamb2,S100a8,Selenop,Edn1,Ccn5,S100a6,Serpinb8	Extracellular matrix constituent (Fn1, Col6a1, Col6a2, Mfap5, Postn, Tgfbi, Tnc, Lamb2) P-value = 0.000426	Extracellular matrix constituent (Fn1, Col6a1, Col6a2, Mfap5, Postn, Tgfbi, Tnc, Lamb2) P-adjusted = 0.005535
G	3	S	G3SSen_vs_G3SNSen	Yy1	22632	ENSMUSG00000021264	1.23633	0.000166826	2.37501e-08	-0.258199	3.08e-14	-0.324	#N/A	Possibly activated	-11.6761	Repressor	Repressor	#N/A	#N/A	#N/A	#N/A	#N/A	#N/A	Possibly activated	2	transcription factor	Aamdc,Abl2,Acbd3,Acot13,Actr2,Aebp2,Aida,Akirin2,Alcam,Anapc11,Ankrd13a,Arglu1,Arid1b,Arid3a,Atad2b,Atp5e,Atp5h,Atp5j2,Atp6v1a,Atp6v1g1,Atp9b,Atraid,Atxn7l1,B3galt6,Bcl2l1,Bdnf,Blnk,Brpf3,Btg1,Btg2,C9orf72,Camta2,Capg,Ccdc6,Ccdc71l,Ccl2,Ccnk,Ccr5,Cd93,Cdh1,Cdkn1c,Cebpb,Celsr3,Cep350,Cipc,Clstn1,Cltc,Clu,Cmc4,Cnnm2,Col1a1,Col4a3bp,Col9a3,Cox6a1,Cpeb4,Crebbp,Crk,Ctnnd2,Cxcl12,Cxcr4,Cybb,Dnmt3a,Dnmt…	Aamp,Aars2,Abce1,Aco2,Actr1a,Actr8,Adh5,Adprhl2,Adss,Afmid,Akap8l,Alg8,Anapc1,Anapc2,Anapc5,Anp32e,Ap2m1,Api5,Arcn1,Arf1,Arfgap2,Arhgap1,Arhgdia,Ash2l,Aspscr1,Atg4b,Atl2,Atp5b,Atpaf2,Atxn10,Aup1,Aurka,Aurkb,B4galt3,Bbs4,Bcat2,Bccip,Bckdha,Bcl2l13,Bclaf1,Bms1,Bop1,Brca1,Brix1,Btf3l4,Btrc,Bub1b,Bud13,Cacybp,Caprin1,Capza1,Cars,Ccar1,Ccdc115,Ccdc43,Ccdc47,Ccdc86,Ccna2,Ccnb1,Ccnb2,Ccnd3,Cdc23,Cdc25c,…	0.0916031	Clu,Col1a1,Igfbp5,Mmp2,Timp1,Tgfbi,Vegfa,Ccl2,Cxcl12,Il1b,Il4,Npc2,S100a13,Tgfb2,Bdnf,Edn1,Il1r2,Jchain,Ldlr,Tgm2,Thbs3,C9orf72,Col9a3,Lrp2	Growth factor (Igfbp5, Timp1, Vegfa, Il4, Tgfb2, Bdnf) P-value = 0.042281	#N/A
G	3	S	G3SSen_vs_G3SNSen	Tcf3	21423	ENSMUSG00000020167	-1.22448	0.0167545	2.11365e-08	1	1.82e-10	3.005	#N/A	Contradictory	3.63744	Unknown	Unknown	#N/A	#N/A	#N/A	#N/A	#N/A	#N/A	Contradictory	2	transcription factor	Acbd3,Actr2,Alcam,Amdhd2,Ankrd44,Arglu1,Arhgap10,Arid2,Arsa,Atf3,B4galt1,Bach2,Bcl2l11,Bcl6,Blnk,Bloc1s1,Bmp2k,Btg1,C1galt1,Calm1,Calm3,Camk2d,Cbfa2t3,Ccnd2,Ccr2,Cd200r1,Cd2ap,Cd55,Cd79b,Cdh1,Cdk17,Cdk5r1,Cdv3,Cebpb,Cela1,Celsr3,Cerk,Chmp4b,Ckap4,Ckm,Clec2d,Cmpk2,Col1a1,Cotl1,Creb3l2,Csrnp1,Dcaf5,Ddx58,Dgke,Dmxl1,Dnajb14,Dnajb9,Dnmt3a,Dusp2,Dusp5,Ebf1,Ell2,Enc1,Enpp1,Erbb3,Ets2,Ext1,Fam126a,Fbn1,…	Aars2,Aatf,Actg1,Ak3,Anln,Anxa6,Arid5a,Asf1b,Aspscr1,Atp5b,Aurka,Bcat2,Bub1,Caprin1,Casp3,Cc2d1b,Ccna2,Ccnb1,Ccnb2,Ccnd3,Ccne2,Cct4,Cd82,Cdc20,Cdc45,Cdca3,Cdk4,Cdkn2aipnl,Cdkn2b,Cdkn2c,Cip2a,Cnot9,Cpsf6,Crat,Dap3,Dck,Dclre1a,Ddost,Ddx11,Dnaaf2,Dnaja2,Dnajc7,Dut,E2f4,E2f7,Ect2,Eef1d,Eef2,Eif4a2,Eif4ebp1,Eno1,Eno3,Esco2,Fam118b,Fdft1,Fpgs,G3bp1,Galk1,Gars,Gatc,Gorasp2,Gpbp1,H2ax,Hmgb2,Hmgn2,Hmmr,Hs…	0.0884956	Col1a1,Fbn1,Vegfa,Fgf9,Il1b,Il1rl1,Il4,Il6st,Nampt,Sct,Selenop,Thbs1,Arsa,B4galt1,Cela1,Enpp1,Erbb3,Tnfsf15,Ckm,Tpt1	#N/A	#N/A
G	3	S	G3SSen_vs_G3SNSen	Nrf1	18181	ENSMUSG00000058440	-1.02073	0.028358	3.06897e-07	0	0.000804	-0.954	#N/A	Possibly inhibited	-8.67058	Activator	Activator	#N/A	#N/A	#N/A	#N/A	#N/A	#N/A	Possibly inhibited	2	transcription factor	Aamdc,Abi1,Ablim2,Acot13,Adam10,Adipor2,Aebp2,Aida,Akirin2,Alkbh5,Anapc11,Anapc13,Atf5,Atp6v0d1,Atp6v1a,Atp6v1c1,Atp6v1d,Atp6v1f,Atp6v1g1,Axdnd1,B3galt6,C1galt1c1,Cacul1,Capns1,Cdc42ep4,Cdh1,Cdnf,Cdv3,Chmp3,Chmp5,Cipc,Cklf,Cln5,Clptm1l,Cmc1,Cox17,Cox6a1,Cox6b1,Cox6c,Crem,Cript,Crk,Cyth1,Dact3,Dad1,Ddit3,Dennd5a,Dmxl2,Dnajb9,Dtnbp1,Dynlrb1,Eid2,Enkur,Erich1,Erp29,Fam220a,Fcho2,Fkbp2,Fosb,Fth1,Gaa,…	Aatf,Acad9,Acd,Actn4,Actr1a,Actr8,Adi1,Agpat5,Aifm1,Aktip,Alg8,Anapc2,Anln,Ap1m1,Ap1s1,Ap2m1,Apba3,Arf1,Arhgdia,Arrdc3,Asb8,Atad1,Atad3a,Atm,Atp1b1,Atxn2l,Aurka,B3galnt2,Bccip,Bckdha,Bpnt1,Btrc,Bysl,C2cd3,Cacybp,Cc2d1b,Ccdc86,Ccnb1,Ccne2,Cct3,Cct5,Cct8,Cdc6,Cdc7,Cdca2,Cdca3,Cdca8,Cdh2,Cdk2ap2,Cdkal1,Cdt1,Cenpi,Cenpn,Cenpu,Cep104,Cep63,Cep85,Chac2,Chchd4,Cnot1,Cog6,Copg1,Coq3,Cox15,Cpsf1,Crat,Crkl…	0.039548	Il1rn,Nampt,S100a13,Adam10,Cdnf,Cklf,Hilpda	Cytokine (Il1rn, Nampt) P-value = 0.0382	#N/A
G	7	S	G7SSen_vs_G7SNSen	Myod1	17927	ENSMUSG00000009471	-2.56056	4.05107e-10	0.00435003	#NUM!	8.33e-18	2.59	bias	Contradictory	5.65685	Potential activator	Potential activator	MyoD(bHLH)/Myotube-MyoD-ChIP-Seq(GSE21614)/Homer	939	0	30.6431	Possibly activated	#N/A	Possibly activated	2	transcription factor	Acta1,Actc1,Adora1,Asf1b,Atp2a1,Cacng1,Cav3,Cdk1,Chrng,Cxcl14,Dtna,Dusp13,Dysf,Fndc5,Fstl1,Gatm,Hrc,Hspb8,Igf1,Kif2c,Klhl40,Ldb3,Lsp1,Mef2c,Mmp2,Mybph,Myh3,Myl1,Myl4,Mylpf,Nusap1,Postn,Reck,Ryr1,Susd2,Tmem120b,Tnnc1,Tnni1,Tnni2,Tnnt1,Tnnt2,Tnnt3,Top2a,Troap,Xirp1	Dusp1,Myod1,Runx1,Sdc4,Slc2a1	0.133333	Mmp2,Postn,Fstl1,Igf1,Cxcl14,Fndc5	#N/A	#N/A
G	7	S	G7SSen_vs_G7SNSen	Myc	17869	ENSMUSG00000022346	-1.80422	0.000326488	#N/A	#NUM!	1.28e-05	-3.162	bias	Possibly inhibited	3.05424	Repressor	Activator	#N/A	#N/A	#N/A	#N/A	#N/A	#N/A	Possibly inhibited	2	transcription factor	Abca1,Acta1,Aurkb,Cd274,Cdk1,Cnp,Col1a1,Col1a2,Col3a1,Col6a3,Cst6,Dbi,Fap,Fbln5,Fgf5,Fn1,Fstl1,Gamt,Hadhb,Ier3,Inhba,Itga6,Itgbl1,Itm2b,Lum,Macf1,Mag,Mbp,Mcm5,Mgp,Mrc1,Mybph,Mylpf,Ngf,Pla1a,Plp1,Pls3,Pmp22,Ptgs2,Ptn,Rab40b,Slc11a1,Stmn1,Tes,Tnnt3,Tpi1	Chka,Cyp26a1,Ddx21,Dusp1,Egr1,F2r,Fgfr1,Fosl1,Gar1,Hnrnpa1,Id3,Mat2a,Mogs,Myc,Oat,Oprk1,Rpl7l1,Slc16a1,Slc1a5,Slc2a1,Vcam1	0.391304	Col1a1,Col3a1,Fn1,Lum,Col1a2,Fbln5,Col6a3,Fap,Fgf5,Fstl1,Itm2b,Ngf,Dbi,Inhba,Itgbl1,Mgp,Pla1a,Ptn	Extracellular matrix constituent (Col1a1, Col3a1, Fn1, Lum, Col1a2, Fbln5, Col6a3, Mgp) P-value = 0.000426	Extracellular matrix constituent (Col1a1, Col3a1, Fn1, Lum, Col1a2, Fbln5, Col6a3, Mgp) P-adjusted = 0.005535
G	7	S	G7SSen_vs_G7SNSen	Sox10	20665	ENSMUSG00000033006	8.64661	0.0137982	#N/A	#NUM!	4.88e-09	2.361	bias	Possibly activated	3.31662	Activator	Activator	#N/A	#N/A	#N/A	#N/A	#N/A	#N/A	Possibly activated	2	transcription factor	Dhh,Ednrb,Itga6,Lamb1,Mag,Mbp,Mpz,Plp1,Pmp22,Ptn,Sox10	#N/A	0.272727	Lamb1,Dhh,Ptn	#N/A	#N/A
G	7	S	G7SSen_vs_G7SNSen	Sox2	20674	ENSMUSG00000074637	6.55222	0.462288	#N/A	#NUM!	0.0011	2.269	#N/A	Activated	4.01663	Activator	Activator	#N/A	#N/A	#N/A	#N/A	#N/A	#N/A	Activated	2	transcription factor	Caskin2,Cemip2,Chrd,Cnp,Col1a1,Creb3l2,Cst6,Cxcl14,Fgf5,Gal3st1,Gjc3,Hrc,Igf1,Inhba,Macf1,Mag,Mbp,Mef2c,Parvb,Pllp,Plp1,Plxnb3,Sox10,Tnni1,Twist1,Vcan	Bmp4,Cyp26a1,Dusp1,Id3	0.230769	Col1a1,Fgf5,Igf1,Chrd,Cxcl14,Inhba	Growth factor (Fgf5, Igf1, Inhba) P-value = 0.021128	#N/A
G	7	S	G7SSen_vs_G7SNSen	Nfkbia	18035	ENSMUSG00000021025	-0.602261	0.691143	#N/A	#NUM!	0.000323	2.287	#N/A	Activated	1.73205	Unknown	Activator	#N/A	#N/A	#N/A	#N/A	#N/A	#N/A	Activated	2	co-regulator of transcription	Aurkb,C3,Ccl9,Col1a2,Col3a1,Cyp7b1,Dcn,Fn1,Grn,Has1,Ier3,Igfbp6,Mgp,Ngf,Nid1,Plat,Ptgs2,Twist1	Abcb1b,Card10,Gpx3,Hnrnpa1,Myc,Myod1,Sdc4,Sorl1,Vcam1	0.666667	Col3a1,Dcn,Fn1,Grn,Plat,Col1a2,Igfbp6,Nid1,C3,Ngf,Ccl9,Mgp	Extracellular matrix constituent (Col3a1, Dcn, Fn1, Col1a2, Mgp) P-value = 0.007998	#N/A
G	7	S	G7SSen_vs_G7SNSen	Tbx2	21385	ENSMUSG00000000093	2.08419	0.808267	#N/A	#NUM!	0.00196	2.333	#N/A	Activated	3	Activator	Activator	#N/A	#N/A	#N/A	#N/A	#N/A	#N/A	Activated	2	transcription factor	Asf1b,Aurkb,Cdca5,Cdk1,E2f7,Lig1,Mcm5,Mxd3,Pard6a	#N/A	0	#N/A	#N/A	#N/A
G	7	S	G7SSen_vs_G7SNSen	Ahr	11622	ENSMUSG00000019256	-0.422105	0.868284	#N/A	#NUM!	1.18e-05	-3.072	#N/A	Inhibited	4.27099	Repressor	Repressor	#N/A	#N/A	#N/A	#N/A	#N/A	#N/A	Inhibited	2	transcription factor	Aspn,Cd38,Cdk1,Cela1,Col11a1,Col16a1,Col1a1,Col1a2,Col27a1,Col3a1,Col6a3,Colq,Dcn,Fbln5,Fn1,Itga6,Itgbl1,Mmp2,Mpz,Nid1,Pdgfb,Plat,Pmp22,Ptgs2,Sdsl,Tgfbi	Myc,Pde4b,Slc2a1	0.692308	Col1a1,Col3a1,Dcn,Fn1,Mmp2,Plat,Col1a2,Fbln5,Nid1,Tgfbi,Col11a1,Col16a1,Col6a3,Aspn,Cela1,Col27a1,Colq,Itgbl1	Extracellular matrix constituent (Col1a1, Col3a1, Dcn, Fn1, Col1a2, Fbln5, Tgfbi, Col11a1, Col16a1, Col6a3, Col27a1, Colq) P-value = 0	Extracellular matrix constituent (Col1a1, Col3a1, Dcn, Fn1, Col1a2, Fbln5, Tgfbi, Col11a1, Col16a1, Col6a3, Col27a1, Colq) P-adjusted = 0
G	7	S	G7SSen_vs_G7SNSen	Smad7	17131	ENSMUSG00000025880	-1.10426	0.871319	#N/A	#NUM!	0.000289	-2.252	#N/A	Inhibited	3.20713	Repressor	Repressor	#N/A	#N/A	#N/A	#N/A	#N/A	#N/A	Inhibited	2	transcription factor	Cdk1,Col1a1,Col1a2,Col3a1,Col6a3,Dcn,Fgf5,Fn1,Itga6,Itgbl1,Mylpf,Plat,Tgfbi	Id3	0.769231	Col1a1,Col3a1,Dcn,Fn1,Plat,Col1a2,Tgfbi,Col6a3,Fgf5,Itgbl1	Extracellular matrix constituent (Col1a1, Col3a1, Dcn, Fn1, Col1a2, Tgfbi, Col6a3) P-value = 2.2e-05	Extracellular matrix constituent (Col1a1, Col3a1, Dcn, Fn1, Col1a2, Tgfbi, Col6a3) P-adjusted = 0.000282
G	7	S	G7SSen_vs_G7SNSen	Hsf1	15499	ENSMUSG00000022556	-0.193753	0.9235	#N/A	#NUM!	0.00597	2.353	#N/A	Activated	1.80739	Unknown	Unknown	#N/A	#N/A	#N/A	#N/A	#N/A	#N/A	Activated	2	transcription factor	Acadl,Cd274,Cdk1,Col18a1,Col6a2,Fgf7,Hspb2,Lama4,Lrif1,Postn,Vcan	Bmp4,Cct7,Mat2a,Vcam1	0.454545	Col18a1,Lama4,Col6a2,Postn,Fgf7	Extracellular matrix constituent (Col18a1, Lama4, Col6a2, Postn) P-value = 0.000804	Extracellular matrix constituent (Col18a1, Lama4, Col6a2, Postn) P-adjusted = 0.010455
G	7	S	G7SSen_vs_G7SNSen	Cebpa	12606	ENSMUSG00000034957	-1.0351	0.948083	#N/A	#NUM!	0.0202	2.341	#N/A	Activated	2.13201	Activator	Activator	#N/A	#N/A	#N/A	#N/A	#N/A	#N/A	Activated	2	transcription factor	Abca3,Anxa1,C3,Ccl9,Col1a1,Col1a2,Ctsk,Ier3,Igf1,Igfbp4,Klk8,Plin2,Ptgs2,Sema3e,Tnfaip6,Vcan	Abcb1b,Ddx21,Myc,Myod1,Ppp1r3c,Trib1	0.6875	Igfbp4,Col1a1,Anxa1,Col1a2,C3,Igf1,Klk8,Ccl9,Sema3e,Tnfaip6,Ctsk	#N/A	#N/A
Y	3	S	Y3SSen_vs_Y3SNSen	Trp53	22059	ENSMUSG00000059552	-0.992633	0.000449359	0.0183191	0.632456	1.35e-26	5.396	#N/A	Contradictory	5.55516	Unknown	Activator	#N/A	#N/A	#N/A	#N/A	#N/A	#N/A	Contradictory	2	transcription factor	Acadl,Acat1,Ace,Acta2,Ago2,Ak1,Akap12,Aldh1a1,Aldh1a2,Ank1,Ankrd1,Apobec2,Atf3,Atg10,Bhlhe40,Bmp1,Bmper,C2,Camk2d,Ccbe1,Ccdc80,Ccl2,Ccn1,Ccn5,Ccnd2,Ccnd3,Cd47,Cd81,Cdc42ep3,Cdh1,Cdh11,Cdkn1a,Chd3,Cited2,Ckb,Ckm,Ckmt2,Clu,Cnn3,Col14a1,Col1a1,Col1a2,Col3a1,Col4a1,Col4a2,Col5a2,Col6a2,Coq8a,Cox6a2,Cox7a1,Cox8b,Cpeb2,Creb3,Creld1,Cryab,Csmd1,Ctif,Ctsk,Ctsw,Cxcl10,Cxcl12,Cyb5a,Cyb5r3,Cyfip2,Dbi,Dhrs9,…	Abcb1b,Abl1,Acly,Actb,Actl6a,Ahcy,Aldh18a1,Aldh3a1,Anxa6,Api5,Asf1b,Asns,Bok,Bop1,Bub1,Bub1b,Cand1,Carhsp1,Casp2,Ccna2,Ccne2,Cdc20,Cdc25a,Cdc6,Cdk2,Cenpa,Ckap2,Cks1b,Cpt1a,Crlf1,Ctnnb1,Dck,Ddias,Ddx18,Ddx3x,Dlat,Dut,Dyrk3,Eif4a1,Exo1,Ezr,Fbl,Fkbp4,Fubp1,Gart,Gmnn,Gnl3,Gpx3,Gtse1,H2ax,H2az1,Hdac3,Hmga1,Hs6st2,Hspd1,Inka2,Kif23,Kntc1,Kpnb1,Lasp1,Lbr,Lsg1,Mcm2,Mcm3,Mcm4,Mcm5,Mcm6,Mcm7,Met,Mlf2,Mrto4…	0.301255	Igfbp4,Clu,Col1a1,Col3a1,Col5a2,Ecm1,Mmp2,Timp1,Timp2,Col1a2,Col4a1,Col4a2,Col6a2,Fbln2,Gsn,Igf2,Igfbp7,Mmp3,Plau,Postn,Tfpi2,Tnc,Vasn,Bmp1,C2,Ccl2,Col14a1,Cxcl12,Egfl6,F3,Fgf7,Gas6,Hbegf,Icam1,Igf1,Isg15,Lamc1,Lamc2,Lif,Lox,Npnt,Pappa,Ptgds,Rnase4,Serpine2,Serping1,Sfrp2,Tcn2,Thbs1,Thbs2,Thbs4,Ace,Bmper,Ccbe1,Ccdc80,Ccn1,Ctsw,Cxcl10,Dbi,Dkk3,Fgf13,Fst,Inhba,Slpi,Ccn5,Ckb,Ckm,Ctsk,Dpep1,Flrt2,Gpc…	Growth factor (Igfbp4, Timp1, Igf2, Igfbp7, Bmp1, Egfl6, Fgf7, Hbegf, Igf1, Lif, Sfrp2, Thbs1, Thbs4, Ccn1, Fgf13, Inhba, Ccn5) P-value = 0.001241 / Extracellular matrix constituent (Col1a1, Col3a1, Col5a2, Ecm1, Col1a2, Col4a1, Col4a2, Col6a2, Fbln2, Postn, Tnc, Col14a1, Lamc1, Lamc2, Bmper, Ccdc80) P-value = 0.005611	Extracellular matrix constituent (Col1a1, Col3a1, Col5a2, Ecm1, Col1a2, Col4a1, Col4a2, Col6a2, Fbln2, Postn, Tnc, Col14a1, Lamc1, Lamc2, Bmper, Ccdc80) P-adjusted = 0.036474 / Growth factor (Igfbp4, Timp1, Igf2, Igfbp7, Bmp1, Egfl6, Fgf7, Hbegf, Igf1, Lif, Sfrp2, Thbs1, Thbs4, Ccn1, Fgf13, Inhba, Ccn5) P-adjusted = 0.016127
Y	3	S	Y3SSen_vs_Y3SNSen	Irf7	54123	ENSMUSG00000025498	2.20551	0.00975546	1	#NUM!	0.00745	4.655	bias	Possibly activated	2.46598	Activator	Activator	#N/A	#N/A	#N/A	#N/A	#N/A	#N/A	Possibly activated	2	transcription factor	Ccl2,Ctsw,Cxcl10,Flnc,Ifi47,Ifih1,Ifit2,Ifit3,Ifitm3,Igtp,Il33,Irf7,Isg15,Nrap,Oasl2,Plac8,Prkch,Pycard,Qprt,Rnh1,Rtp4,Sap30,Slc44a4,Syne1,Tlr4,Usp18	Atic,Bcl2l13,Cse1l,Cstf2,Ddx46,Dhx33,Drg2,Eif3c,Gmps,Ide,Phb	0.192308	Ccl2,Isg15,Ctsw,Cxcl10,Il33	Chemokine (Ccl2, Cxcl10) P-value = 0.012009 / Cytokine (Isg15, Il33) P-value = 0.019298	#N/A
Y	3	S	Y3SSen_vs_Y3SNSen	Tcf3	21423	ENSMUSG00000020167	-0.799691	0.0247461	0.0136041	1	0.000107	1.281	#N/A	Possibly inhibited	3.87746	Repressor	Repressor	#N/A	#N/A	#N/A	#N/A	#N/A	#N/A	Possibly inhibited	2	transcription factor	Acta2,Actn3,Agpat3,Akap9,Araf,Arl4a,Asah1,Asb2,Atf3,Atp2a2,Bcl6,Camk2d,Cand2,Cbfa2t3,Ccnd2,Ccnd3,Cd55,Cdc42ep3,Cdh1,Cdk5r1,Cdkn1a,Ckap4,Ckm,Col1a1,Cpa1,Crat,Dnajb9,Dusp2,E2f8,Ell2,Enpp1,Ephb2,Erbb3,Fkbp11,Fndc3a,Fxr1,Gadd45a,Gadd45b,Gatm,Gprc5c,Gpx4,Gsn,Hes6,Hivep2,Homer1,Ifi27,Il18r1,Ilkap,Itgav,Jun,Klf2,Klf4,Klf6,Lsp1,Malat1,Mef2a,Mef2c,Mir22hg,Mpc2,Mtfr1l,Myl12a,Myl12b,Myl4,Mylip,Myog,Ndufa4,N…	Actb,Actg1,Anxa6,Asf1b,Blnk,Bub1,Caprin1,Carhsp1,Ccna2,Ccne2,Cct4,Cdc20,Cdk6,Cdkn2aipnl,Cip2a,Ctnnb1,Dck,Dut,Esco2,Etf1,Exosc8,Fpgs,Gatc,H2ax,H3f3b,Ints13,Ivns1abp,Kpnb1,Man2a2,Myc,Nek2,Nhlrc3,Nrf1,Nxt1,Pkm,Plcg2,Poldip3,Polr2a,Prpf40a,Pus7,Racgap1,Rrm2,Setd5,Sgpl1,Slc16a1,Slc25a39,Smad2,Smarcc1,Smg5,Sox13,Srsf1,Srsf6,Ss18,Stmn1,Tagln2,Tcf3,Txnrd1,Tyms,Ube2i,Wdr43,Xrcc6	0.107143	Col1a1,Gsn,Asah1,Sct,Selenop,Thbs1,Cpa1,Enpp1,Erbb3,Smim20,Tnfsf15,Ckm	#N/A	#N/A
Y	3	S	Y3SSen_vs_Y3SNSen	Ccnd1	12443	ENSMUSG00000070348	-0.609863	0.0549367	#N/A	#NUM!	3.5e-06	-2.099	#N/A	Inhibited	-0.650945	Unknown	Unknown	#N/A	#N/A	#N/A	#N/A	#N/A	#N/A	Inhibited	2	co-regulator of transcription	Armcx1,Ccnd2,Ccnd3,Cdh1,Cdkn1a,Col1a1,Col5a2,E2f8,Fgf7,Galnt11,Homer2,Hspb1,Hspb8,Ier3,Itgav,Itgb6,Jpt1,Mmp2,Mmp3,Pcyt1a,Serinc3,Slc9b2,Srgap2,Tmem204,Tor3a,Uap1,Utrn	Bclaf1,Ccna2,Ccne2,Cdc6,Cdca7,Cdca7l,Cdk2,Cdk6,Cip2a,Cpeb1,Ddias,Dtl,Esco2,Flna,Kif20a,Lasp1,Mcm4,Mcm7,Myc,Nop2,Nop58,Nrf1,Pclaf,Pcna,Pold3,Racgap1,Rrm2,Stxbp1,Traip,Trip13,Tyms,Uhrf1	0.185185	Col1a1,Col5a2,Mmp2,Mmp3,Fgf7	#N/A	#N/A
Y	3	S	Y3SSen_vs_Y3SNSen	Ebf1	13591	ENSMUSG00000057098	2.69758	0.0643688	#N/A	#NUM!	0.00873	2.52	#N/A	Activated	4.08248	Activator	Activator	#N/A	#N/A	#N/A	#N/A	#N/A	#N/A	Activated	2	transcription factor	Araf,Bcl6,Col1a1,Cxcl10,Cxcl12,Cxcl9,Gys1,Inpp5d,Inppl1,Irf7,Lnpep,Phka2,Phkg1,Pik3r3,Postn,Ppargc1a,Prkaa2,Prkag3,Rhoq,Rptor,Sfrp2,Tlr4	Socs4,Tcf3	0.272727	Col1a1,Postn,Cxcl12,Sfrp2,Cxcl10,Cxcl9	Chemokine (Cxcl12, Cxcl10, Cxcl9) P-value = 0.000813	Chemokine (Cxcl12, Cxcl10, Cxcl9) P-adjusted = 0.010568
Y	3	S	Y3SSen_vs_Y3SNSen	Mycn	18109	ENSMUSG00000037169	-1.93847	0.0747137	#N/A	#NUM!	3.91e-06	-3.719	#N/A	Inhibited	1.21356	Unknown	Unknown	#N/A	#N/A	#N/A	#N/A	#N/A	#N/A	Inhibited	2	transcription factor	Aldh1a1,B2m,Ccnd2,Cdh11,Cdkn1a,Cited2,Ckap4,Clu,Col1a1,Col4a1,Col5a2,Col8a1,Dkk3,Dusp2,Igfbp7,Inhba,Lrrn1,Map4,Mmp2,Mrc2,Myl12a,Ncam1,P3h1,Prkn,Rnf11,Rusc2,Sparc,Tagln,Timp2,Tm6sf1,Uchl1,Zyx	Abce1,Abcf2,Actb,Actg1,Cad,Eif3c,Eif4a1,Eif5a,Hmga1,Hspd1,Nbn,Ncl,Ndrg1,Ngfr,Npm1,Pa2g4,Phb,Phgdh,Rbbp7,Rfc3,Slc16a1,Slc25a19,Vim	0.40625	Clu,Col1a1,Col5a2,Mmp2,Timp2,Col4a1,Igfbp7,Sparc,B2m,Col8a1,Dkk3,Inhba,P3h1	Extracellular matrix constituent (Col1a1, Col5a2, Col4a1, Sparc, Col8a1) P-value = 0.011808	#N/A
Y	3	S	Y3SSen_vs_Y3SNSen	Smarcb1	20587	ENSMUSG00000000902	-0.3078	0.120677	#N/A	#NUM!	9.9e-06	4.541	#N/A	Activated	1.21854	Unknown	Unknown	#N/A	#N/A	#N/A	#N/A	#N/A	#N/A	Activated	2	co-regulator of transcription	Acat1,Atp1b1,Cdh1,Cdkn1a,Col14a1,Col1a1,Col1a2,Col5a2,Cyp2e1,F11r,Fabp4,Gadd45a,Gsn,Hbegf,Lbp,Myom1,Postn,Sgcg,Sparc,Tmod1	Ccna2,Cdc6,Cenpa,Gmnn,Kif23,Mcm2,Mcm3,Mcm4,Mcm5,Mybl2,Myc,Prim1,Skp2	0.45	Col1a1,Col5a2,Col1a2,Gsn,Postn,Sparc,Col14a1,Hbegf,Lbp	Extracellular matrix constituent (Col1a1, Col5a2, Col1a2, Postn, Sparc, Col14a1) P-value = 0.000138	Extracellular matrix constituent (Col1a1, Col5a2, Col1a2, Postn, Sparc, Col14a1) P-adjusted = 0.001797
Y	3	S	Y3SSen_vs_Y3SNSen	Pml	18854	ENSMUSG00000036986	-1.25067	0.142488	#N/A	#NUM!	0.0132	2.39	#N/A	Activated	1.22474	Unknown	Unknown	#N/A	#N/A	#N/A	#N/A	#N/A	#N/A	Activated	2	co-regulator of transcription	Acadl,Cdkn1a,Cpe,Ddx60,Dnajb4,Dnajb9,Gadd45a,Hspb1,Ifih1,Ifit3,Irf7,Isg15,Ppargc1a,Prkch,Zeb1	Actg1,Cdk2,Cpt1a,Dnajc9,Mcm6,Ndrg1,Stmn1,Txnrd1,Vim	0.133333	Isg15,Cpe	#N/A	#N/A
Y	3	S	Y3SSen_vs_Y3SNSen	Rb1	19645	ENSMUSG00000022105	0.925202	0.144063	#N/A	#NUM!	1.91e-13	6.252	#N/A	Activated	1.3598	Unknown	Unknown	#N/A	#N/A	#N/A	#N/A	#N/A	#N/A	Activated	2	co-regulator of transcription	Actc1,Actn2,Actn3,Aspn,Atp1b1,Atp6v1f,Cacna1s,Ccnd3,Cdh1,Cdk5r1,Cdkn1a,Chrna1,Cited2,Ckm,Cnot6l,Col4a1,Col4a2,Col5a1,Cox14,Cox6b1,Cxcl9,Dynlrb1,F3,Fabp4,Flt1,Fst,Fxyd1,Gpr157,Gprc5c,Homer1,Hsbp1,Ifitm3,Igf1,Inmt,Itgav,Lamc1,Loxl2,Mef2c,Mmp2,Myl1,Myl4,Myom2,Ndufa13,Ndufa4,Ndufs4,Pgam2,Ppargc1a,Prss23,Reep1,Ryr1,Tnnc1,Tnnc2,Tnni2,Tnnt1,Tnnt2,Tpm1,Tpm2,Trim72,Tuba1a,Zeb1	Actb,Asf1b,Ccna2,Ccne2,Cdc25a,Cdc6,Cdca4,Cdca5,Cdca7l,Cdk2,Dck,Dctn4,Dlat,Dlk1,Ezr,Gmnn,Gmps,H2ax,Hacd3,Lig1,Mcm2,Mcm3,Mcm4,Mcm5,Mcm6,Mcm7,Met,Myb,Mybl2,Myc,Nfkb2,Nrf1,Opa1,Parp1,Pclaf,Pcna,Pold3,Ranbp1,Rfc3,Rrm1,Rrm2,Rsl1d1,Skp2,Slbp,Timm50,Tyms	0.216667	Loxl2,Mmp2,Col4a1,Col4a2,Col5a1,F3,Igf1,Lamc1,Prss23,Aspn,Cxcl9,Fst,Ckm	#N/A	#N/A
Y	3	S	Y3SSen_vs_Y3SNSen	Xbp1	22433	ENSMUSG00000020484	0.458649	0.158099	#N/A	#NUM!	0.00483	4.014	#N/A	Activated	3.56887	Activator	Activator	#N/A	#N/A	#N/A	#N/A	#N/A	#N/A	Activated	2	transcription factor	Atf6,Atp2a2,Ccl2,Creb3,Cyp2e1,Derl1,Dnajb9,Fkbp11,Fkbp14,Fkbp7,Gmppa,Icam1,Irf4,Kdelr3,Klf4,Nucb2,P3h1,Pcyt1a,Pdia5,Ppib,Prnp,Rcn3,Selenom,Sparc,Ssr4,Top1,Uso1,Wfs1,Yif1a,Yipf5	Golph3l,Hdac3,Myc,Piga,Sec23b,Slc38a1,Vcam1,Xrcc6	0.166667	Sparc,Ccl2,Icam1,Nucb2,P3h1	#N/A	#N/A
Y	3	S	Y3SSen_vs_Y3SNSen	Smarca5	93762	ENSMUSG00000031715	-0.384299	0.159259	#N/A	#NUM!	0.0113	-2.488	#N/A	Inhibited	3.57771	Repressor	Repressor	#N/A	#N/A	#N/A	#N/A	#N/A	#N/A	Inhibited	2	co-regulator of transcription	Armcx1,B2m,Bcl6,Ccnd2,Cd81,Cdh1,Cdkn1a,Ephb2,Igfbp4,Irf7,Phlda1,Plac8,Plk2,Pmaip1,Rab44,Rtp4,Tmem176b,Tubb3	Dyrk3,Plcg2	0.111111	Igfbp4,B2m	#N/A	#N/A
Y	3	S	Y3SSen_vs_Y3SNSen	Irf1	16362	ENSMUSG00000018899	-0.702646	0.169971	#N/A	#NUM!	0.00264	3.196	#N/A	Activated	2.50185	Activator	Activator	#N/A	#N/A	#N/A	#N/A	#N/A	#N/A	Activated	2	transcription factor	B2m,Cdkn1a,Cxcl10,Cxcl9,Fgl2,Ifi47,Ifih1,Ifit2,Ifit3,Ifitm3,Il18bp,Il33,Il7,Irf4,Irf7,Isg15,Plaat3,Slpi,Sp110,Tbx3	Casp2,Cdk2,Myb,Myc,Pcna,Sp1,Vcam1	0.45	Il18bp,Il7,Isg15,B2m,Cxcl10,Cxcl9,Fgl2,Il33,Slpi	Chemokine (Cxcl10, Cxcl9) P-value = 0.039473	#N/A
Y	3	S	Y3SSen_vs_Y3SNSen	Trim24	21848	ENSMUSG00000029833	-1.33243	0.192441	#N/A	#NUM!	2.32e-05	-3.45	#N/A	Inhibited	2.68328	Repressor	Repressor	#N/A	#N/A	#N/A	#N/A	#N/A	#N/A	Inhibited	2	co-regulator of transcription	Bst2,Cxcl10,Ddx60,Ifi47,Ifih1,Ifit2,Ifit3,Igtp,Iigp1,Il1r1,Irf7,Isg15,Plac8,Pthlh,Rtp4,Usp18	Blnk,Eif5a,Pclaf,Prps2	0.25	Il1r1,Isg15,Cxcl10,Pthlh	#N/A	#N/A
Y	3	S	Y3SSen_vs_Y3SNSen	Foxf2	14238	ENSMUSG00000038402	4.39775	0.313341	#N/A	#NUM!	0.00122	-2.228	#N/A	Inhibited	0.707107	Unknown	Unknown	#N/A	#N/A	#N/A	#N/A	#N/A	#N/A	Inhibited	2	transcription factor	Acta2,Cdh1,Cdkn1a,Pdgfra,Tagln	Cdk2,Cdk6,Ctnnb1	0	#N/A	#N/A	#N/A
Y	3	S	Y3SSen_vs_Y3SNSen	Cdkn2a	12578	ENSMUSG00000044303	-1.4385	0.41598	#N/A	#NUM!	8.85e-07	3.702	#N/A	Activated	-1.54919	Unknown	Unknown	#N/A	#N/A	#N/A	#N/A	#N/A	#N/A	Activated	2	co-regulator of transcription	Ak1,C3,Ccl11,Ccl2,Ccl7,Ccnd3,Cdkn1a,Cited2,Cnot6l,Cxcl10,Cxcl14,Cxcl9,Dynlrb1,Fst,Gadd45g,Il1r2,Itgav,Itgb5,Jun,Mmp2,Mmp3,P4ha2,Tlr4,Tpp1	Amd1,Anapc5,Asf1b,Bub1b,Ccna2,Cdc25a,Cdca4,Cdca5,Cdca7l,Cdk2,Dck,Dctn4,Fbl,Gnl3,Gtse1,Hacd3,Mcm4,Mcm5,Mcm7,Mybl2,Myc,Nfkb2,Npm1,Pcna,Pold2,Pold3,Rbbp7,Rfc1,Rfc3,Rrm1,Rrm2,Sae1,Skp2,Slbp,Tk1,Vim	0.458333	Mmp2,Mmp3,C3,Ccl11,Ccl2,Ccl7,Cxcl10,Cxcl14,Cxcl9,Fst,Il1r2	Chemokine (Ccl11, Ccl2, Ccl7, Cxcl10, Cxcl14, Cxcl9) P-value = 1e-06	Chemokine (Ccl11, Ccl2, Ccl7, Cxcl10, Cxcl14, Cxcl9) P-adjusted = 7e-06
Y	3	S	Y3SSen_vs_Y3SNSen	Smad7	17131	ENSMUSG00000025880	1.23667	0.481885	#N/A	#NUM!	1.11e-06	-2.45	#N/A	Inhibited	4.45896	Repressor	Repressor	#N/A	#N/A	#N/A	#N/A	#N/A	#N/A	Inhibited	2	transcription factor	Acta2,Adamts2,Bgn,Bmp5,Cdkn1a,Cited2,Ckm,Col1a1,Col1a2,Col3a1,Col6a1,Col6a3,Cxcl10,Cxcl12,Dcn,Fst,Gadd45a,Gas6,Hbegf,Hdac9,Itga6,Itgbl1,Krt8,Ltbp2,Mylpf,Plat,Slc5a5,Sox9,Tagln,Timp1	Bzw2,Ccna2,Met,Sp1	0.6	Bgn,Col1a1,Col3a1,Dcn,Plat,Timp1,Col1a2,Col6a1,Col6a3,Cxcl12,Gas6,Hbegf,Adamts2,Bmp5,Cxcl10,Fst,Itgbl1,Ckm	Extracellular matrix constituent (Bgn, Col1a1, Col3a1, Dcn, Col1a2, Col6a1, Col6a3) P-value = 0.002587	Extracellular matrix constituent (Bgn, Col1a1, Col3a1, Dcn, Col1a2, Col6a1, Col6a3) P-adjusted = 0.033637
Y	3	S	Y3SSen_vs_Y3SNSen	Smarca4	20586	ENSMUSG00000032187	-0.211149	0.518993	#N/A	#NUM!	4.19e-09	7.551	#N/A	Activated	6.5433	Activator	Activator	#N/A	#N/A	#N/A	#N/A	#N/A	#N/A	Activated	2	co-regulator of transcription	Ablim3,Ace,Acta1,Acta2,Adgrg1,Atp2a1,Bin1,Cd47,Cdh1,Cdh11,Cdkn1a,Ckm,Cnp,Col1a1,Coro6,Des,Dhrs9,Dusp13,Dynlt3,Dysf,Ecm2,Ephb2,F3,Fabp4,Folr1,Gadd45a,Gadd45b,Gadd45g,Gys1,Hexb,Hfe,Hnmt,Hrc,Icam1,Icam2,Ier3,Ifitm3,Igf1,Igfbp4,Igfbp7,Inhba,Itgav,Jun,Kcnj2,Lamc2,Lox,Loxl2,Lum,Mbp,Mef2c,Mmp2,mt-Nd2,Mybph,Myh3,Myl1,Myl4,Mylpf,Myog,Pdlim3,Pkia,Plat,Plekho1,Plpp3,Pmaip1,Pon3,Ppfia4,Pthlh,Ptp4a2,Rbp1,Sel1…	Asns,Ccna2,Ccne2,Cdc25a,Cdc6,Cdk2,Cyp26a1,Ddx18,Gnai3,Lmna,Myb,Myc,Nfkb2,Rrm2,Smarcc1,Snapc2,Ss18,Txnrd1,Tyms,Vim	0.295455	Igfbp4,Col1a1,Loxl2,Lum,Mmp2,Plat,Timp2,Igfbp7,Ecm2,F3,Folr1,Icam1,Igf1,Lamc2,Lox,Selenop,Serpine2,Sod3,Ace,Adgrg1,Inhba,Pon3,Ckm,Hexb,Pthlh,Serpinb7	#N/A	#N/A
Y	3	S	Y3SSen_vs_Y3SNSen	Ahr	11622	ENSMUSG00000019256	-1.55651	0.522173	1	-1	7.71e-06	-2.988	#N/A	Inhibited	5.41432	Repressor	Repressor	#N/A	#N/A	#N/A	#N/A	#N/A	#N/A	Inhibited	2	transcription factor	Ache,Acta2,Adamts2,Adamts5,Adamtsl2,Agl,Anks1b,Apbb1,Arhgef37,Aspn,Atp1a3,Atp2a1,Awat2,Bhlhe41,Cacnb1,Cacng1,Capn3,Cav3,Ccdc88c,Ccnd3,Cd302,Cdh1,Cdkn1a,Clcn1,Clcnka,Clu,Col12a1,Col14a1,Col16a1,Col1a1,Col1a2,Col3a1,Col4a1,Col4a2,Col5a1,Col5a2,Col6a1,Col6a3,Col8a2,Colq,Commd3,Cpne8,Cpxm1,Cr1l,Cxcl10,Cyb5r3,Cygb,Dcn,Dpp6,Dysf,E2f8,Ephb3,Ermap,Fabp3,Fabp4,Fam178b,Farp1,Fbln2,Fbln5,Fbxl13,Fcgrt,Gadd45…	Acat2,Actb,Actl6a,Adarb1,Aldh3a1,Ap2a2,Atad3a,Bccip,Blnk,Brpf1,Bzw2,Cand1,Carhsp1,Ccna2,Cdc25a,Cdk2,Cdkn2aipnl,Cenpa,Cers2,Ctnnb1,Cyth3,Ddx46,Dhx8,Dkc1,Dvl2,Ezr,Fgfr1op,Ftsj3,Gjc1,Gle1,Gtpbp4,Hdac3,Hk1,Hnrnpf,Kif20a,Kpnb1,Lig1,Matr3,Msh6,Mta2,Myc,Nadk,Nhp2,Nxt1,Opa1,Pcbp4,Pgam1,Phb,Pold1,Prim1,Ptma,Pus10,Pwp2,Ran,Rbm12,Set,Sgpl1,Ska2,Slc35a4,Slc9a3r1,Smad2,Smarcc1,Srsf1,Tfam,Tk1,Tollip,Trip13,Ubt…	0.251572	Clu,Col12a1,Col1a1,Col3a1,Col5a2,Dcn,Mmp2,Plat,Timp2,Col1a2,Col4a1,Col4a2,Col5a1,Col6a1,Fbln2,Fbln5,Nid1,Adamts5,Col14a1,Col16a1,Col6a3,Gas6,Lbp,Pi16,Thbs1,Ache,Adamts2,Adamtsl2,Aspn,Col8a2,Colq,Cpxm1,Cxcl10,Il1r2,Itgbl1,Pon3,Svep1,Wif1,Fcgrt,Pcsk6	Extracellular matrix constituent (Col12a1, Col1a1, Col3a1, Col5a2, Dcn, Col1a2, Col4a1, Col4a2, Col5a1, Col6a1, Fbln2, Fbln5, Col14a1, Col16a1, Col6a3, Col8a2, Colq) P-value = 0	Extracellular matrix constituent (Col12a1, Col1a1, Col3a1, Col5a2, Dcn, Col1a2, Col4a1, Col4a2, Col5a1, Col6a1, Fbln2, Fbln5, Col14a1, Col16a1, Col6a3, Col8a2, Colq) P-adjusted = 4e-06
Y	3	S	Y3SSen_vs_Y3SNSen	Myocd	214384	ENSMUSG00000020542	4.6889	#N/A	#N/A	#NUM!	2.16e-08	2.771	#N/A	Activated	4.81125	Activator	Activator	#N/A	#N/A	#N/A	#N/A	#N/A	#N/A	Activated	2	co-regulator of transcription	Acta1,Acta2,Actc1,Actn2,Atp2a2,Casq2,Ccbe1,Cdkn1a,Col1a1,Col1a2,Col3a1,Des,Ecm2,Fap,Gja5,Hspb7,Itgb1bp2,Lmod1,Mef2c,Myl4,Mylpf,Tagln,Tnnc1,Tnni1,Tnnt2,Ttn	Gjc1	0.230769	Col1a1,Col3a1,Col1a2,Ecm2,Fap,Ccbe1	Extracellular matrix constituent (Col1a1, Col3a1, Col1a2, Ecm2) P-value = 0.002196	Extracellular matrix constituent (Col1a1, Col3a1, Col1a2, Ecm2) P-adjusted = 0.02855
Y	3	S	Y3SSen_vs_Y3SNSen	Tbx2	21385	ENSMUSG00000000093	4.6889	#N/A	#N/A	#NUM!	0.00037	-3.439	#N/A	Inhibited	-2.23607	Activator	Activator	#N/A	#N/A	#N/A	#N/A	#N/A	#N/A	Inhibited	2	transcription factor	Atf3,Bhlhe40,Cdh1,Cdkn1a,E2f8	Asf1b,Bub1,Ccna2,Cdc6,Cdca5,Ckap2,Cks1b,Hells,Lig1,Mcm2,Mcm4,Mcm5,Mcm6,Mcm7,Ncapd2	0	#N/A	#N/A	#N/A
Y	3	S	Y3SSen_vs_Y3SNSen	Esr1	13982	ENSMUSG00000019768	-0.711327	0.572026	0.0267031	1.41421	1.44e-08	0.045	#N/A	Unknown	5.05544	Unknown	Unknown	#N/A	#N/A	#N/A	#N/A	#N/A	#N/A	Unknown	2	transcription factor	Ablim1,Ace,Actc1,Adamts5,Ak1,Akap13,Araf,Atf3,Atp1b1,Bcl6,Bin1,C1qtnf6,C3,Calml4,Cap2,Casq2,Cbfa2t3,Ccn1,Ccn5,Ccnd3,Cd55,Cdc42ep2,Cdc42ep3,Cdh1,Cdk5r1,Cdkn1a,Cemip2,Cfl2,Ckb,Cldn2,Cldn23,Cldn4,Clic3,Cobl,Col16a1,Col5a2,Col8a1,Cox8b,Cpe,Cxcl12,Cxcl9,Cyfip2,Cyp2e1,Cyp7b1,Decr1,Dhrs7,Dlg2,Dtna,Dusp10,Eln,Enah,Erbb3,Etfb,F3,Fhl1,Folr1,Fst,Fxr1,Fxyd6,Fzd2,Gadd45b,Glrx,Gprc5c,Gsn,H19,H4c3,Hacd1,Hbegf,H…	Acly,Actb,Anapc2,Anapc5,Arl4d,Bccip,Bclaf1,Bub1,Bub1b,Capn2,Casp8ap2,Cbl,Ccna2,Ccnt2,Cdk2,Cdk6,Cenpa,Crkl,Ctnnb1,Ddx21,Eif5a,Fkbp4,Flna,Gpsm2,Hells,Hspd1,Impdh2,Kif20a,Kif23,Kpna3,Kpnb1,Mapk11,Myb,Myc,Ndc1,Nf2,Nfkb2,Ngfr,Nrcam,Nrf1,Nup160,Nup214,Nup88,Opa1,Pcna,Pcyox1,Pes1,Phb,Phb2,Ppp2r1a,Prkab1,Prkd3,Prpf40a,Psat1,Ptbp1,Pwp1,Rgs19,Rnf41,Rps6ka4,Setd5,Skp2,Slc16a1,Slc25a19,Slc35b4,Slc9a3r1,Smad2…	0.251656	Igfbp4,Col5a2,Timp2,Gsn,Igf2,Plau,Rbp4,Adamts5,C3,Col16a1,Cxcl12,F3,Folr1,Hbegf,Icam1,Igf1,Lbp,Pros1,Prss23,Ptgds,Tac1,Thbs4,Ace,C1qtnf6,Ccn1,Col8a1,Cpe,Cxcl9,Eln,Erbb3,Fst,Lepr,Pdgfd,Pon3,Thbs3,Ccn5,Ckb,Serpinb9	#N/A	#N/A
Y	3	S	Y3SSen_vs_Y3SNSen	Nfe2l2	18024	ENSMUSG00000015839	0.247401	0.59806	0.0368774	-1	0.000242	1.176	#N/A	Unknown	8.52803	Unknown	Unknown	#N/A	#N/A	#N/A	#N/A	#N/A	#N/A	Unknown	2	transcription factor	Ace,Adam23,Adh7,Adssl1,Aga,Agl,Agpat3,Akap6,Akr1b10,Aldh1a1,Apool,Atf3,Atp1b1,Avpr1a,B4galnt1,Bcl6,Blvrb,Bmper,Cacna2d1,Cap2,Ccl2,Cd164,Cd302,Cdc42ep3,Cdh1,Cdh11,Cdkn1a,Cfd,Cited2,Clcn1,Cldn4,Clec1a,Clhc1,Col14a1,Col1a1,Col1a2,Col3a1,Col4a1,Col4a2,Col5a1,Cox6c,Cpne8,Cr1l,Creld1,Ctsk,Cxcl10,Daam2,Dcn,Ddc,Ecm1,Eln,Emc2,Emc7,Enah,Ephb3,F3,Fabp4,Fgf13,Fgf7,Fgl2,Fmo1,Fxyd1,Fyn,Gadd45g,Gstm2,Habp2,Hfe,…	Actg1,Adk,Aldh3a1,B3galnt2,Bcar3,Ccnt2,Cct3,Cpped1,Cpt1a,Cyth3,Dhx40,Eif3c,Eif3e,Golph3l,Gpx3,Hacd3,Hspa9,Ide,Knstrn,Lmna,Mdfic,Nup88,Opa1,Phgdh,Pkm,Psat1,Rack1,Ran,Rbbp7,Scg2,Shmt2,Slc38a1,Sox13,Tbc1d14,Tfam,Tollip,Txnrd1,Vcam1,Ywhaz	0.27044	Col1a1,Col3a1,Dcn,Ecm1,Serpinf1,Col1a2,Col4a1,Col4a2,Col5a1,Igfbp7,Tnc,Vasn,Ccl2,Cfd,Col14a1,F3,Fgf7,Habp2,Icam1,Igf1,Il7,Lamc1,Lamc2,Npnt,Nucb2,Pappa,Sfrp2,Sod3,Tcn2,Ace,Adam23,Bmper,Cxcl10,Eln,Fgf13,Fgl2,Il1r2,Il33,Pi15,Slpi,Aga,Ctsk,Serpinb9	Extracellular matrix constituent (Col1a1, Col3a1, Dcn, Ecm1, Col1a2, Col4a1, Col4a2, Col5a1, Tnc, Col14a1, Lamc1, Lamc2, Bmper, Eln) P-value = 0.000155 / Proteinase (Cfd, F3, Habp2, Pappa, Ace, Adam23, Fgl2, Slpi, Aga, Ctsk) P-value = 0.031492	Extracellular matrix constituent (Col1a1, Col3a1, Dcn, Ecm1, Col1a2, Col4a1, Col4a2, Col5a1, Tnc, Col14a1, Lamc1, Lamc2, Bmper, Eln) P-adjusted = 0.002011
Y	3	S	Y3SSen_vs_Y3SNSen	Prdm16	70673	ENSMUSG00000039410	1.08248	0.636177	#N/A	#NUM!	4.61e-05	-2.433	#N/A	Inhibited	1.73205	Unknown	Unknown	#N/A	#N/A	#N/A	#N/A	#N/A	#N/A	Inhibited	2	co-regulator of transcription	Cdkn1a,Cxcl10,Cxcl9,Dcn,Gadd45g,Ifit2,Irf7,Myog,Ppargc1a	Elovl3,Gpx3,Pprc1	0.333333	Dcn,Cxcl10,Cxcl9	Chemokine (Cxcl10, Cxcl9) P-value = 0.003772	Chemokine (Cxcl10, Cxcl9) P-adjusted = 0.04903
Y	3	S	Y3SSen_vs_Y3SNSen	Mrtfb	239719	ENSMUSG00000009569	0.453272	0.641794	#N/A	#NUM!	0.00263	2.658	#N/A	Activated	3.53553	Activator	Activator	#N/A	#N/A	#N/A	#N/A	#N/A	#N/A	Activated	2	co-regulator of transcription	Acta1,Acta2,Adamts1,Ankrd1,Ccn1,Cdc42ep3,Col3a1,Col5a2,Dnajb4,F11r,Fli1,Gadd45a,Inhba,Itga6,Limch1,Loxl1,Myl9,Pdgfra,Postn,Selenop,Serinc3,Slpi,Synpo2,Tagln,Thbs1,Trappc1	Actb,Actg1,Cdk2,Flna,Lmna,Tpm4	0.384615	Col3a1,Col5a2,Postn,Selenop,Thbs1,Adamts1,Ccn1,Inhba,Loxl1,Slpi	#N/A	#N/A
Y	3	S	Y3SSen_vs_Y3SNSen	Spi1	20375	ENSMUSG00000002111	-1.41242	0.653394	#N/A	#NUM!	0.00194	3.025	#N/A	Activated	0.762493	Unknown	Activator	#N/A	#N/A	#N/A	#N/A	#N/A	#N/A	Activated	2	transcription factor	Acta2,Bcl6,Ccnd2,Cdkn1a,Ctsk,Cxcl10,Cxcl9,Fcgrt,Fli1,Ifit2,Ifit3,Ifitm3,Il1r2,Irf4,Irf7,Isg15,Jun,Klf4,Mbp,Mef2c,Mmp2,Sp110,Tlr4,Usp18	Actb,Blnk,Ccna2,Ccne2,Cdc25a,Cdk2,Cdk6,Ddx21,Imp4,Lbr,Limd1,Myb,Myc,Nolc1,Pcna,Rack1,Tcp1,Tk1,Vim	0.291667	Mmp2,Isg15,Cxcl10,Cxcl9,Il1r2,Ctsk,Fcgrt	Chemokine (Cxcl10, Cxcl9) P-value = 0.024095	#N/A
Y	3	S	Y3SSen_vs_Y3SNSen	Elf4	56501	ENSMUSG00000031103	-0.703532	0.65652	#N/A	#NUM!	0.0196	2.137	#N/A	Activated	1.63299	Unknown	Unknown	#N/A	#N/A	#N/A	#N/A	#N/A	#N/A	Activated	2	transcription factor	Cdkn1a,Hdc,Klf2,Klf4,Rcan1	Cbx1	0	#N/A	#N/A	#N/A
Y	3	S	Y3SSen_vs_Y3SNSen	Spdef	30051	ENSMUSG00000024215	-3.6079	#N/A	#N/A	#NUM!	3.12e-07	-2.378	#N/A	Inhibited	3.12772	Repressor	Repressor	#N/A	#N/A	#N/A	#N/A	#N/A	#N/A	Inhibited	2	transcription factor	Cdh11,Cdkn1a,Col16a1,Col1a1,Col4a1,Col4a2,Col4a5,Col5a1,Col5a2,Col6a1,Col6a2,Col6a3,Dkk3,Itga6,Lamc1,Plau,Tnc,Vasp,Zeb1	Lasp1,Smad2,Stmn1,Vim	0.736842	Col1a1,Col5a2,Col4a1,Col4a2,Col5a1,Col6a1,Col6a2,Plau,Tnc,Col16a1,Col6a3,Lamc1,Col4a5,Dkk3	Extracellular matrix constituent (Col1a1, Col5a2, Col4a1, Col4a2, Col5a1, Col6a1, Col6a2, Tnc, Col16a1, Col6a3, Lamc1, Col4a5) P-value = 0	Extracellular matrix constituent (Col1a1, Col5a2, Col4a1, Col4a2, Col5a1, Col6a1, Col6a2, Tnc, Col16a1, Col6a3, Lamc1, Col4a5) P-adjusted = 0
Y	3	S	Y3SSen_vs_Y3SNSen	Srf	20807	ENSMUSG00000015605	0.426413	0.71191	#N/A	#NUM!	3.56e-09	3.29	#N/A	Activated	4.96521	Activator	Activator	#N/A	#N/A	#N/A	#N/A	#N/A	#N/A	Activated	2	transcription factor	Abca8a,Abra,Acta1,Acta2,Actc1,Akap12,Ankrd1,Asb5,Avpr1a,Cdkn1a,Ckm,Csrp2,Des,Fhl1,Flt1,Fst,Gadd45a,Gadd45g,Glipr1,Gsn,Hes6,Igf1,Itga1,Itga2b,Itga6,Itga9,Jun,Ldb3,Lepr,Lmcd1,Lmod1,Malat1,Mcf2l,Mgst1,Myh1,Myl1,Myl3,Myl4,Myl9,Mylpf,Myog,Myom1,Pdlim7,Rai2,Rnh1,Slc8a1,Slpi,Smtn,Svil,Tagln,Tmbim4,Tmem40,Tnc,Tnnc1,Tnnt1,Tnnt2,Tpm1,Tpm2,Ttn	Actb,Actg1,Amd1,Caprin1,Ctnnb1,Eif6,Ezr,Fbxo42,Flna,Mrps35,Myb,Myo1b,Npm1,Shoc2,Tmod3,Tpm4	0.118644	Gsn,Tnc,Igf1,Fst,Lepr,Slpi,Ckm	#N/A	#N/A
Y	3	S	Y3SSen_vs_Y3SNSen	Mafb	16658	ENSMUSG00000074622	0.755429	0.754695	#N/A	#NUM!	0.00408	2.584	#N/A	Activated	3.15296	Activator	Activator	#N/A	#N/A	#N/A	#N/A	#N/A	#N/A	Activated	2	transcription factor	Akr1b10,Cxcl12,Fbln5,Gatm,Htr2b,Igf1,Il18bp,Itga2b,Olfml2b,Olfml3,Pcsk2,Selenop,Slc9a9,Tagln,Tmem119	Actb,Arhgdia	0.466667	Fbln5,Cxcl12,Igf1,Il18bp,Olfml2b,Selenop,Pcsk2	#N/A	#N/A
Y	3	S	Y3SSen_vs_Y3SNSen	Hey2	15214	ENSMUSG00000019789	1.34734	0.756424	#N/A	#NUM!	0.0016	-2.293	#N/A	Inhibited	2.52982	Repressor	Repressor	#N/A	#N/A	#N/A	#N/A	#N/A	#N/A	Inhibited	2	transcription factor	Acta1,Acta2,Ankrd1,Gja5,Kcnj2,Myl4,Sln,Smtn,Tagln	Prox1	0	#N/A	#N/A	#N/A
Y	3	S	Y3SSen_vs_Y3SNSen	Smad4	17128	ENSMUSG00000024515	0.186117	0.758756	0.0738328	1	0.0369	2.838	#N/A	Activated	6.11469	Activator	Activator	#N/A	#N/A	#N/A	#N/A	#N/A	#N/A	Activated	2	transcription factor	Ablim1,Abra,Ackr1,Anks1b,Atp5j,Bcas1,Bgn,Bhlhe40,Bmper,Brinp3,Ccnd2,Ccnd3,Cd55,Cdc42ep3,Cdh1,Cdkn1a,Celf2,Cited2,Col1a2,Col23a1,Col5a2,Cpeb4,Cpq,Creb5,Ctif,Dhrs3,Dlc1,Dlg2,Dnah12,Dst,Eng,F11r,Fap,Fbxl17,Fggy,Filip1,Fry,Fst,Gadd45a,Gadd45b,Hecw2,Hspb8,Ier3,Inpp4b,Inpp5d,Insig2,Irx3,Itga6,Itga9,Itgb5,Jakmip1,Jam2,Kank1,Klf6,Ldb2,Limch1,Lmcd1,Lpar1,Lrtm1,Ltbp2,Megf10,Micall1,Myo18b,Ndfip1,Nos1,Palld…	Bcar3,Cdca7l,Ctnnb1,Exo1,Hs6st2,Ivns1abp,Lbr,Met,Myb,Myc,Myo1b,Ndrg1,Nppc,Nrcam,Pacs1,Pitpnc1,Sae1,Sfxn1,Smad2,Tbc1d14,Tenm4,Tmod3,Vim,Xpo7	0.179775	Bgn,Col5a2,Timp1,Col1a2,Plau,Tnc,Brinp3,Cpq,Fap,Thbs1,Bmper,Fst,Pcsk2,Atp5j,Ndfip1,Pthlh	Extracellular matrix constituent (Bgn, Col5a2, Col1a2, Tnc, Bmper) P-value = 0.030099	#N/A
Y	3	S	Y3SSen_vs_Y3SNSen	Rela	19697	ENSMUSG00000024927	-0.364295	0.764259	#N/A	#NUM!	0.00466	2.089	#N/A	Activated	4.90578	Activator	Activator	#N/A	#N/A	#N/A	#N/A	#N/A	#N/A	Activated	2	transcription factor	Acta2,Adamts5,Ankrd1,Ankrd2,Atp6ap2,B2m,Bhlhe40,C3,Ccl11,Ccl2,Cdh1,Cdkn1a,Cemip2,Cited2,Col1a1,Col1a2,Cryab,Cxcl10,Eln,F3,Fcgrt,Icam1,Ier3,Igf1,Inpp4b,Irf4,Irf7,Isg15,Jun,Krt8,Lum,Mmp3,Pecam1,Pfkm,Plau,Pmaip1,Ptgds,Ptges,Ptp4a2,Serpine2,Smoc2,Sox9,Stk17b,Tac1,Tfpi2,Tlr13,Tubb3,Twist1,Vasp	Abcb1b,Myb,Myc,Nf2,Nfkb2,Nfkbib,Parp1,Pkm,Sdc4,Vcam1,Vim	0.44898	Col1a1,Lum,Col1a2,Mmp3,Plau,Tfpi2,Adamts5,C3,Ccl11,Ccl2,F3,Icam1,Igf1,Isg15,Ptgds,Serpine2,Tac1,B2m,Cxcl10,Eln,Smoc2,Fcgrt	Chemokine (Ccl11, Ccl2, Cxcl10) P-value = 0.042142	#N/A
Y	3	S	Y3SSen_vs_Y3SNSen	Stat3	20848	ENSMUSG00000004040	-0.17491	0.767737	#N/A	#NUM!	0.000252	2.166	#N/A	Activated	7	Activator	Activator	#N/A	#N/A	#N/A	#N/A	#N/A	#N/A	Activated	2	transcription factor	Acta2,Aldh1a1,Bcl6,Ccl11,Ccl2,Ccnd2,Cdh1,Cdkn1a,Clic5,Col1a1,Col1a2,Col3a1,Col5a1,Cxcl10,Cxcl9,F3,Fgl2,Flt1,Fst,Gadd45a,Gadd45g,Glipr1,Icam1,Ifih1,Ifit2,Ifit3,Ifitm3,Igtp,Il18r1,Il1r1,Il7,Irf4,Irf7,Isg15,Itgav,Itgb6,Klf4,Klf5,Lbp,Ldhb,Lepr,Lif,Lox,Mmp2,Mmp3,mt-Co1,mt-Nd1,mt-Nd2,mt-Nd4,mt-Nd5,mt-Nd6,Myog,Numbl,Pecam1,Phlda1,Pla2g4a,Plau,Ppargc1a,Procr,Serpinb9,Serpine2,Slc1a3,Sox6,Sp110,Tagln,Tfpi…	Cyp26a1,Myb,Myc,Ndrg1,Nfkb2,Npm1,Phb,Skp2,Vim	0.388889	Col1a1,Col3a1,Mmp2,Timp1,Col1a2,Col5a1,Mmp3,Plau,Tfpi2,Ccl11,Ccl2,F3,Icam1,Il1r1,Il7,Isg15,Lbp,Lif,Lox,Serpine2,Thbs1,Cxcl10,Cxcl9,Fgl2,Fst,Lepr,Procr,Serpinb9	Chemokine (Ccl11, Ccl2, Cxcl10, Cxcl9) P-value = 0.015934	#N/A
Y	3	S	Y3SSen_vs_Y3SNSen	Notch2	18129	ENSMUSG00000027878	-0.294562	0.770396	#N/A	#NUM!	0.0393	2.256	#N/A	Activated	2.12132	Activator	Activator	#N/A	#N/A	#N/A	#N/A	#N/A	#N/A	Activated	2	co-regulator of transcription	Acta2,Cdh1,Col1a1,Des,Il1rl2,Sox9,Tagln	Ctnnb1	0.142857	Col1a1	#N/A	#N/A
Y	3	S	Y3SSen_vs_Y3SNSen	Ets1	23871	ENSMUSG00000032035	0.168771	0.786567	#N/A	#NUM!	0.0297	2.156	#N/A	Activated	1.67126	Unknown	Activator	#N/A	#N/A	#N/A	#N/A	#N/A	#N/A	Activated	2	transcription factor	Anpep,Ccl2,Cdkn1a,Cited2,Col1a2,Crtam,Fli1,Flt1,Hspb8,Icam1,Itga2b,Itgb6,Krt8,Mmp2,Mmp3,Plau,Pthlh,Twist1,Zeb1	Cdk2,Cdk6,Fgfr4,Met,Myb,Myc,Ncln,Parp1,Sp1,Tyms	0.421053	Mmp2,Col1a2,Mmp3,Plau,Ccl2,Icam1,Anpep,Pthlh	Proteinase (Mmp2, Mmp3, Plau, Anpep) P-value = 0.010673	#N/A
Y	3	S	Y3SSen_vs_Y3SNSen	Crebbp	12914	ENSMUSG00000022521	-0.152612	0.799757	#N/A	#NUM!	0.000574	3.63	#N/A	Activated	4.91354	Activator	Activator	#N/A	#N/A	#N/A	#N/A	#N/A	#N/A	Activated	2	co-regulator of transcription	Akap12,Ampd1,Arhgap24,Atf6,B2m,Bcl6,Camk2d,Ccn1,Ccnd2,Ccnd3,Cdc42ep3,Cdh1,Cdkn1a,Ckb,Ckm,Cnn3,Col1a2,Cxcl10,Cxcl12,Cxcl9,Ddc,Dhrs3,Dnajb4,Fabp4,Fdx1,Hdac11,Hmgcs2,Il17rc,Il18r1,Isg15,Itga6,Itga9,Jun,Kif1b,Klf2,Mcf2l,Mef2c,Myh1,Ppargc1a,Ppm1e,Rtp4,Serpine2,Slc6a19,Tagln,Tbx15,Tmem38a,Tnc,Twist1,Usp18,Utrn,Wfs1	Anxa6,Cbl,Cdc6,Mcm3,Myc,Ndrg1,Pcna,Sdc4,Sin3a,Tnfaip1,Vcam1,Xrcc6	0.215686	Col1a2,Tnc,Cxcl12,Isg15,Serpine2,B2m,Ccn1,Cxcl10,Cxcl9,Ckb,Ckm	Chemokine (Cxcl12, Cxcl10, Cxcl9) P-value = 0.005923	#N/A
Y	3	S	Y3SSen_vs_Y3SNSen	Gata1	14460	ENSMUSG00000031162	2.22491	#N/A	#N/A	#NUM!	0.000223	5.727	#N/A	Activated	0.140028	Unknown	Unknown	#N/A	#N/A	#N/A	#N/A	#N/A	#N/A	Activated	2	transcription factor	Ank1,Cbfa2t3,Ccnd2,Ccnd3,Cd164,Cnn3,Enpp1,Fhl1,Fli1,Hdac11,Hsf2,Itga2b,Itga6,Lepr,Mbp,Pbxip1,Pecam1,Prkg1,Slc38a9,Sox6,Spock2,Spta1,Sptb,Tpm1,Uap1,Zeb1	Bzw2,Cdk2,Cdk6,Dut,Fam118a,Gar1,Gart,Hspa9,Ipo5,Mcm3,Mcm5,Mthfd1,Myb,Myc,Ncl,Nhp2,Nop2,Pcna,Pold1,Ranbp1,Rfc3,Rrm1,Slc19a1,Uhrf1,Umps	0.115385	Enpp1,Lepr,Spock2	#N/A	#N/A
Y	3	S	Y3SSen_vs_Y3SNSen	Hdac4	208727	ENSMUSG00000026313	-0.222618	0.841812	#N/A	#NUM!	1.49e-07	-2.615	#N/A	Inhibited	5.42517	Repressor	Repressor	#N/A	#N/A	#N/A	#N/A	#N/A	#N/A	Inhibited	2	co-regulator of transcription	Acta1,Atf3,Cacna2d1,Camk2a,Cap2,Cdkn1a,Chn1,Chrdl1,Ckm,Csrp3,Cyfip2,Dlg2,Fgf13,Hdac9,Homer1,Homer2,Jun,Klf2,Klhl2,Ldb2,Lmod2,Mbp,Mef2c,Myog,Myom2,Myot,Myoz1,Pmp22,Ppm1e,Rtn1,Sgcg,Slc17a7,Slc8a1,Tagln,Tnfrsf12a	Nrcam,Vcam1	0.0857143	Chrdl1,Fgf13,Ckm	#N/A	#N/A
Y	3	S	Y3SSen_vs_Y3SNSen	Hif1a	15251	ENSMUSG00000021109	-0.0862168	0.854657	#N/A	#NUM!	6.92e-07	2.185	#N/A	Activated	3.81051	Activator	Activator	#N/A	#N/A	#N/A	#N/A	#N/A	#N/A	Activated	2	transcription factor	Acta2,Adamts1,Akap12,Atp2a2,Bhlhe40,Ccl2,Ccn1,Cd164,Cdh1,Cdkn1a,Cited2,Cxcl12,Cyb5a,Emc9,Eng,Fhl1,Flt1,Fyn,Fzd2,Gadd45b,Hes6,Hspb1,Igf1,Igf2,Insig2,Itga1,Itga2b,Itgav,Itgb5,Jun,Lims1,Lox,Loxl2,Mb,Mef2c,Mmp2,mt-Nd1,Nox4,Ntrk2,P4ha1,P4ha2,Pcdh10,Plac8,Ptgis,Slc29a1,Sox9,Tac1,Taf9b,Thbs1,Timp1,Tmem45a,Ttn,Vasp,Zdbf2	Abcf2,Asns,Eif4g1,Eif5a,H2ax,Met,Myc,Nbn,Ndrg1,Npm1,Nrf1,Pkm,Ppara,Scg2,Sdc4,Sesn2,Smad2,Sp1,Tfam,Vcam1,Vim	0.240741	Loxl2,Mmp2,Timp1,Igf2,Ccl2,Cxcl12,Igf1,Lox,Tac1,Thbs1,Adamts1,Ccn1,Ptgis	Growth factor (Timp1, Igf2, Igf1, Thbs1, Ccn1) P-value = 0.00978	#N/A
Y	3	S	Y3SSen_vs_Y3SNSen	Stat1	20846	ENSMUSG00000026104	0.253048	0.877213	#N/A	#NUM!	0.000274	4.93	#N/A	Activated	5.60279	Activator	Activator	#N/A	#N/A	#N/A	#N/A	#N/A	#N/A	Activated	2	transcription factor	B2m,C3,Cand2,Cbfa2t3,Ccl2,Ccnd2,Ccnd3,Cdkn1a,Ch25h,Clic5,Cxcl10,Cxcl9,Cyp2e1,Ddx60,Fgf7,Fgl2,Icam1,Ifi47,Ifih1,Ifit2,Ifit3,Ifitm3,Igf1,Igtp,Iigp1,Il18bp,Il1r1,Il33,Irf7,Isg15,Jun,Klf4,Nox4,Oasl2,Pecam1,Rtp4,Serping1,Slc8a1,Sort1,Sp110,Tlr4,Usp18	Casp2,Cdk2,Myc,Smad2	0.333333	C3,Ccl2,Fgf7,Icam1,Igf1,Il18bp,Il1r1,Isg15,Serping1,B2m,Cxcl10,Cxcl9,Fgl2,Il33	Chemokine (Ccl2, Cxcl10, Cxcl9) P-value = 0.012131	#N/A
Y	3	S	Y3SSen_vs_Y3SNSen	Tcf7l1	21415	ENSMUSG00000055799	-0.279826	0.893236	#N/A	#NUM!	0.0159	-2.813	#N/A	Inhibited	2.12132	Repressor	Repressor	#N/A	#N/A	#N/A	#N/A	#N/A	#N/A	Inhibited	2	transcription factor	Atf3,Ccnd2,Jam2,Jun,Klf4,Porcn,Tbx3	Pycr2	0	#N/A	#N/A	#N/A
Y	3	S	Y3SSen_vs_Y3SNSen	Erg	13876	ENSMUSG00000040732	1.61752	#N/A	#N/A	#NUM!	0.00308	2.53	#N/A	Activated	3.45238	Activator	Activator	#N/A	#N/A	#N/A	#N/A	#N/A	#N/A	Activated	2	transcription factor	Adgrg1,Arhgap24,Arhgap28,Cd164,Cdh1,Dbn1,Dync1i1,Fhl1,Flnc,Flt1,Fyn,Icam1,Icam2,Itga6,Mmp3,Pecam1,Plat,Plau,Plpp3,Ralgps2,Rasa2,Rras,Sox9,Sparc,Svil,Thbs1,Tpm1,Utrn,Zeb1	Arhgap22,Ccna2,Ctnnb1,Met,Ndrg1,Nrcam,Rpa1,Vim	0.241379	Plat,Mmp3,Plau,Sparc,Icam1,Thbs1,Adgrg1	Proteinase (Plat, Mmp3, Plau) P-value = 0.0451	#N/A
Y	3	S	Y3SSen_vs_Y3SNSen	Esr2	13983	ENSMUSG00000021055	1.56684	#N/A	#N/A	#NUM!	9.42e-21	-2.404	#N/A	Inhibited	2.06197	Repressor	Repressor	#N/A	#N/A	#N/A	#N/A	#N/A	#N/A	Inhibited	2	transcription factor	8030451A03Rik,Ablim1,Actc1,Adh7,Akap12,Ank1,Atf3,Bin1,Bst2,C3,Cadm3,Cbfa2t3,Ccn1,Cdh1,Cdh13,Cdk5r1,Cdkn1a,Cemip2,Cldn4,Clu,Col16a1,Col1a1,Col1a2,Col5a3,Cthrc1,Cxcl12,Dusp10,Efemp2,Fbln2,Fbln5,Fhl1,Fst,Fzd2,Gadd45b,Glrx,Ifih1,Ifit2,Ifit3,Igf1,Igfbp4,Irf7,Kazald1,Kdelr3,Klf4,Krt8,Limch1,Lox,Loxl1,Lrrc15,Mdk,Megf10,Mmp2,Mmp3,Msln,Myh1,Myh3,P3h1,Pcbd1,Pcolce,Plat,Plau,Pold4,Postn,Prkch,Ptgds,Ptgis,Py…	Abcb1b,Abce1,Capn2,Ccna2,Cct3,Cct4,Cdc25a,Cdk6,Cks1b,Crlf1,Ctnnb1,Ddx10,Dut,Eif4g1,Fbl,Gnl3,Gpsm2,Gpx3,H2ax,Hells,Hmga1,Hspd1,Ilf2,Impdh2,Kpnb1,Lap3,Lmna,Mcm2,Mcm4,Mcm5,Mcm6,Mcm7,Mpp7,Mthfd2,Mtrex,Myc,Nasp,Nfkb2,Nrf1,Pa2g4,Pcna,Pcyox1,Pold1,Ppm1g,Psat1,Rnps1,Rps6ka4,Sdc4,Skp2,Slc9a3r1,Smad2,Snrpa1,Sp1,Stmn1,Syncrip,Tacc3,Tenm4,Tk1,Trip13,Vcam1,Vim	0.430233	Igfbp4,Clu,Col1a1,Cthrc1,Mmp2,Pcolce,Plat,Timp1,Timp2,Col1a2,Efemp2,Fbln2,Fbln5,Mmp3,Plau,Postn,Rbp4,C3,Col16a1,Cxcl12,Igf1,Kazald1,Lox,Ptgds,Tac1,Thbs2,Thbs4,Ccn1,Fst,Loxl1,Mdk,Sfrp4,Cdh13,Col5a3,Msln,P3h1,Ptgis	Growth factor (Igfbp4, Timp1, Igf1, Kazald1, Thbs4, Ccn1, Mdk, Sfrp4) P-value = 0.044901	#N/A
Y	3	S	Y3SSen_vs_Y3SNSen	Nr3c2	110784	ENSMUSG00000031618	-0.246116	0.896498	#N/A	#NUM!	0.0007	2.308	#N/A	Activated	3.53009	Activator	Activator	#N/A	#N/A	#N/A	#N/A	#N/A	#N/A	Activated	2	transcription factor	Adamts1,Atp1b1,Ccl2,Cmya5,Cnn3,Col1a1,Col3a1,Cyfip2,Ddc,Des,Hrc,Icam1,Igf1,Inhba,Mlf1,Nox4,Plat,Ppib,Procr,Tacc2,Tnnt3,Tubb3	Fkbp4,Gpx3,Hspa9,Ppat	0.409091	Col1a1,Col3a1,Plat,Ccl2,Icam1,Igf1,Adamts1,Inhba,Procr	#N/A	#N/A
Y	3	S	Y3SSen_vs_Y3SNSen	Rbl1	19650	ENSMUSG00000027641	-0.0992218	0.929517	#N/A	#NUM!	3.56e-09	2.706	#N/A	Activated	-2.74563	Repressor	Repressor	#N/A	#N/A	#N/A	#N/A	#N/A	#N/A	Activated	2	co-regulator of transcription	Cdkn1a,Dusp10,F3,Ppargc1a,Thbs1,Zeb1	Ccna2,Cdc25a,Cdc6,Cdk2,Mcm2,Mcm3,Mcm5,Mcm6,Mcm7,Met,Mybl2,Myc,Nek2,Pa2g4,Pcna,Ppp1r8,Rrm1,Rrm2,Skp2,Tyms	0.333333	F3,Thbs1	#N/A	#N/A
Y	3	S	Y3SSen_vs_Y3SNSen	Foxo3	56484	ENSMUSG00000048756	0.143587	0.935167	#N/A	#NUM!	4.67e-09	2.513	#N/A	Activated	1.56502	Unknown	Unknown	#N/A	#N/A	#N/A	#N/A	#N/A	#N/A	Activated	2	transcription factor	Acta2,Bcl6,Ccn1,Ccnd2,Ccnd3,Cdc42ep3,Cdh1,Cdkn1a,Ch25h,Col4a1,Col4a2,Cxcl10,Dok5,Fabp4,Fyn,Gadd45a,Gadd45b,Hmgcs2,Icam1,Ier3,Ifih1,Igf1,Igfbp7,Il1r1,Inhba,Mef2c,Npnt,Pecam1,Plau,Ppargc1a,Ppp1r15a,Prdx5,Prg4,Prkaa2,Prnp,Rtn4,Sesn1,Sh3glb1,Sox5,Sox9,Trim63	Acly,Aldh3a1,Bcl2l13,Bub1b,Cad,Ccne2,Cdc20,Cdc6,Cpt1a,Exo1,Gmnn,Gpx3,Impdh2,Kif15,Mcm2,Mcm4,Mcm7,Met,Mthfd2,Myc,Ncapd2,Ndrg1,Pcna,Pprc1,Ska2,Skp2,Vcam1,Vim	0.268293	Col4a1,Col4a2,Igfbp7,Plau,Icam1,Igf1,Il1r1,Npnt,Ccn1,Cxcl10,Inhba	Growth factor (Igfbp7, Igf1, Ccn1, Inhba) P-value = 0.026156	#N/A
Y	3	S	Y3SSen_vs_Y3SNSen	Nfkbia	18035	ENSMUSG00000021025	0.0500458	0.942476	#N/A	#NUM!	2.46e-12	2.265	#N/A	Activated	3.42194	Activator	Activator	#N/A	#N/A	#N/A	#N/A	#N/A	#N/A	Activated	2	co-regulator of transcription	Adamts5,Aebp1,Ankrd1,C3,Ccl11,Ccl2,Ccl7,Ccnd2,Cdh1,Cdh13,Cdkn1a,Ch25h,Clu,Col1a2,Col3a1,Col5a2,Cryab,Cxcl10,Cxcl12,Cyp7b1,Dcn,F3,Fcgrt,Gadd45a,Gadd45b,Gadd45g,Has1,Icam1,Ier3,Igf2,Igfbp6,Il33,Irx3,Isg15,Itgav,Jun,Klf5,Krt8,Lif,Lima1,Mmp3,Ngf,Nid1,Noct,Ogn,Plat,Plau,Pld3,Ptp4a2,Rbp1,Rcan1,Serpine2,Sod3,Sox9,Sptbn1,Tac1,Timp1,Timp2,Tlr4,Tmem176b,Tnc,Twist1,Ubb	Abcb1b,Ak2,Bccip,Bok,Bub1b,Ccna2,Ccne2,Cdc25a,Cdc6,Cdk2,Cks1b,Ctnnb1,Ddx3x,Fgfr4,Gpx3,Hmga1,Hnrnpa1,Myc,Nfkb2,Nfkbib,Pcna,Polr1c,Rrm1,Sdc4,Tollip,Uba1,Usp10,Vcam1,Xrcc6,Ywhaz	0.539683	Clu,Col3a1,Col5a2,Dcn,Plat,Timp1,Timp2,Col1a2,Igf2,Igfbp6,Mmp3,Nid1,Plau,Tnc,Adamts5,Aebp1,C3,Ccl11,Ccl2,Ccl7,Cxcl12,F3,Icam1,Isg15,Lif,Ngf,Serpine2,Sod3,Tac1,Cxcl10,Il33,Ogn,Cdh13,Fcgrt	Chemokine (Ccl11, Ccl2, Ccl7, Cxcl12, Cxcl10) P-value = 0.005993	#N/A
Y	3	S	Y3SSen_vs_Y3SNSen	Nr3c1	14815	ENSMUSG00000024431	0.0672186	0.952342	#N/A	#NUM!	1.53e-05	-2.698	#N/A	Inhibited	3.96362	Repressor	Repressor	#N/A	#N/A	#N/A	#N/A	#N/A	#N/A	Inhibited	2	transcription factor	Acat1,Actn2,As3mt,Atp1b1,B2m,Bcl6,Bhlhe40,Bin1,C1qtnf2,Ccl2,Ccn1,Cd47,Cdc42ep3,Cdkn1a,Col1a1,Col1a2,Col3a1,Col5a1,Col6a1,Col6a2,Coq8a,Cpeb4,Cryab,Cxcl10,Cxcl9,Dbi,Ddc,F3,Fabp4,Gadd45a,Gadd45b,Glipr1,Hcar2,Hmgcs2,Icam1,Ier3,Ifih1,Ifit2,Igf1,Il33,Inhba,Ip6k3,Isg15,Itgav,Itgb6,Jun,Lad1,Lif,Mlf1,Mpc2,Myoc,Nav3,Pdcl3,Pik3r3,Pla2g4a,Plk2,Ppp1r15a,Ptp4a2,Rhob,Rnf11,Rtn4,Selenop,Serinc3,Serpinb9,Sh3glb1,…	Abl1,Actb,Bok,Brd2,Capn2,Ckap2,Cks1b,Coro1c,Dut,Fkbp4,Gpat4,Gpx3,Malt1,Mthfd1,Myc,Nfkb2,Nfkbib,Ngfr,Ppara,Prpf40a,Ptrh2,Scg2,Sgpl1,Slc19a2,Slc38a1,Tk1,Tnfaip1,Vcam1,Wdr12,Wdr3,Wdr31,Wdr6,Ywhaz	0.364865	Col1a1,Col3a1,Timp1,Col1a2,Col5a1,Col6a1,Col6a2,C1qtnf2,Ccl2,F3,Icam1,Igf1,Isg15,Lad1,Lif,Myoc,Selenop,Tac1,Thbs1,B2m,Ccn1,Cxcl10,Cxcl9,Dbi,Il33,Inhba,Serpinb9	Extracellular matrix constituent (Col1a1, Col3a1, Col1a2, Col5a1, Col6a1, Col6a2, Lad1) P-value = 0.029624	#N/A
Y	3	S	Y3SSen_vs_Y3SNSen	Egr1	13653	ENSMUSG00000038418	0.0786967	0.953847	#N/A	#NUM!	8.17e-05	3.068	#N/A	Activated	3.66667	Activator	Activator	#N/A	#N/A	#N/A	#N/A	#N/A	#N/A	Activated	2	transcription factor	Ace,Ache,Acta2,Atf3,Atp2a2,Ccl2,Ccl7,Ccnd2,Cdh1,Cdk5r1,Cdkn1a,Clu,Col1a1,Col1a2,F3,Flt1,Fyn,Gadd45a,Gadd45b,Hbegf,Icam1,Igf2,Jun,Pcsk2,Ptges,Sv2c,Thbs1,Timp1,Tlr4	Abcb1b,Cdc20,Myb,Myc,Ndrg1,Sqle,Vcam1	0.482759	Clu,Col1a1,Timp1,Col1a2,Igf2,Ccl2,Ccl7,F3,Hbegf,Icam1,Thbs1,Ace,Ache,Pcsk2	#N/A	#N/A
Y	3	S	Y3SSen_vs_Y3SNSen	Epas1	13819	ENSMUSG00000024140	0.214718	0.962339	#N/A	#NUM!	0.00483	3.45	#N/A	Activated	3.78118	Activator	Activator	#N/A	#N/A	#N/A	#N/A	#N/A	#N/A	Activated	2	transcription factor	Akap12,Bhlhe40,Ccn1,Ccn5,Cdkn1a,Cited2,Ckb,Ckm,Ckmt2,Cxcl12,Fabp4,Fbln2,Fhl1,Flt1,Gadd45b,Icam1,Itga2b,Itgav,Lox,Loxl2,Mb,Myom2,Pcdh10,Slc29a1,Sox9,Taf9b,Tmem45a,Tnfsf15,Tnni1,Ugp2	Abcf2,Acly,Eif5a,Ndrg1,Sf3a3,Tpp2,Vcam1	0.333333	Loxl2,Fbln2,Cxcl12,Icam1,Lox,Ccn1,Tnfsf15,Ccn5,Ckb,Ckm	#N/A	#N/A
Y	3	S	Y3SSen_vs_Y3SNSen	Cebpa	12606	ENSMUSG00000034957	0.259157	#N/A	#N/A	#NUM!	0.0081	2.462	#N/A	Activated	3.96914	Activator	Activator	#N/A	#N/A	#N/A	#N/A	#N/A	#N/A	Activated	2	transcription factor	Adh7,Akap12,Akr1b10,Anpep,Arl6ip5,Bin1,C3,Ccnd2,Cdh1,Cdkn1a,Cfd,Ckap4,Col1a1,Col1a2,Ctsk,Dynlt3,Fabp4,Fhl1,Flt1,Gadd45a,Glipr1,Glrx,Icam1,Icam2,Ier3,Igf1,Igfbp4,Isg15,Itgb5,Jun,Klf4,Klf5,Lepr,Msi2,mt-Co1,Myog,Pcsk6,Ppargc1a,Ptpre,Rarres2,Serpinf1,Smpdl3a,Steap4,Tac1,Thbd,Thbs1	Abcb1b,Acly,Asns,Ccna2,Cpt1a,Ddx21,Gabpa,Hmga1,Malt1,Mybl2,Myc,Nf2,Pcna,Ppara,Ube2i	0.369565	Igfbp4,Col1a1,Serpinf1,Col1a2,Rarres2,C3,Cfd,Icam1,Igf1,Isg15,Smpdl3a,Tac1,Thbs1,Anpep,Lepr,Ctsk,Pcsk6	#N/A	#N/A
Y	3	S	Y3SSen_vs_Y3SNSen	Smad3	17127	ENSMUSG00000032402	0.0557271	0.976429	#N/A	#NUM!	8.8e-05	4.101	#N/A	Activated	5.48483	Activator	Activator	#N/A	#N/A	#N/A	#N/A	#N/A	#N/A	Activated	2	transcription factor	Acta2,Ankrd1,Aspn,Bgn,Ccl2,Ccnd2,Cdh1,Cdh11,Cdkn1a,Chrdl1,Ckm,Col1a1,Col1a2,Col3a1,Col6a1,Col6a3,Cxcl10,Des,Eln,Eng,Fndc5,Fst,Gadd45b,Hbegf,Inpp5d,Itgb5,Jam2,Jun,Lpar1,Lum,Mboat2,Ppargc1a,Pthlh,Rhob,Slc5a5,Sparc,Tagln,Tbx3,Thbs1,Thbs4,Timp1,Tnc,Zyx	Cks1b,Ctnnb1,Myc,Pcna,Vim	0.511628	Bgn,Col1a1,Col3a1,Lum,Timp1,Col1a2,Col6a1,Sparc,Tnc,Ccl2,Col6a3,Hbegf,Thbs1,Thbs4,Aspn,Chrdl1,Cxcl10,Eln,Fndc5,Fst,Ckm,Pthlh	Extracellular matrix constituent (Bgn, Col1a1, Col3a1, Lum, Col1a2, Col6a1, Sparc, Tnc, Col6a3, Eln) P-value = 5.9e-05	Extracellular matrix constituent (Bgn, Col1a1, Col3a1, Lum, Col1a2, Col6a1, Sparc, Tnc, Col6a3, Eln) P-adjusted = 0.000768
Y	7	S	Y7SSen_vs_Y7SNSen	Sox10	20665	ENSMUSG00000033006	10.6841	6.28775e-13	#N/A	#NUM!	1.8e-07	2.91	bias	Possibly activated	3	Activator	Activator	#N/A	#N/A	#N/A	#N/A	#N/A	#N/A	Possibly activated	2	transcription factor	Dhh,Ednrb,Gas7,Gda,L1cam,Lamb1,Mag,Mbp,Mpz,Plp1,Pmp22,Ptn,Sod3,Sox10	Dag1,Pax3	0.285714	Lamb1,Sod3,Dhh,Ptn	#N/A	#N/A
Y	7	S	Y7SSen_vs_Y7SNSen	Ifi204	15951	ENSMUSG00000073489	3.09544	1.38645e-10	#N/A	#NUM!	0.029	2.748	bias	Possibly activated	1.94145	Unknown	Unknown	#N/A	#N/A	#N/A	#N/A	#N/A	#N/A	Possibly activated	2	co-regulator of transcription	Bad,Cd81,Gpx1,Icam1,Il6,Isg15,Lpl,Mgst1,Mpo,Stat2	Esr1,Gadd45a,Vcam1	0.5	Icam1,Isg15,Lpl,Il6,Mpo	#N/A	#N/A
[truncated: 3,515 more rows]
