# Supplementary material for: Senescence atlas reveals an aged-like inflamed niche that blunts muscle regeneration
Source: Nature. 2022 Dec 21;613(7942):169–78. doi: 10.1038/s41586-022-05535-x (PMC9812788; doi:10.1038/s41586-022-05535-x)
Supplement: Supplementary file 18 — Source Data Extended Data Fig. 10 [file 41586_2022_5535_MOESM18_ESM.xlsx]

## Sheet: Ext.Fig.10a
Lisf of upregulated SASP genes in senescent conditions (Sen vs NSen)
SCs Young 3DPI			FAPs Young 3DPI			MCs Young 3DPI			SCs Young 7DPI			FAPs Young 7DPI			MCs Young 7DPI			SCs Geriatric 3DPI			FAPs Geriatric 3DPI			MCs Geriatric 3DPI			SCs Geriatric 7DPI			FAPs Geriatric 7DPI			MCs Geriatric 7DPI
ensembl_gene_id	mgi_symbol		ensembl_gene_id	mgi_symbol		ensembl_gene_id	mgi_symbol		ensembl_gene_id	mgi_symbol		ensembl_gene_id	mgi_symbol		ensembl_gene_id	mgi_symbol		ensembl_gene_id	mgi_symbol		ensembl_gene_id	mgi_symbol		ensembl_gene_id	mgi_symbol		ensembl_gene_id	mgi_symbol		ensembl_gene_id	mgi_symbol		ensembl_gene_id	mgi_symbol
ENSMUSG00000035258	Abi3bp		ENSMUSG00000010277	2610507B11Rik		ENSMUSG00000010277	2610507B11Rik		ENSMUSG00000035258	Abi3bp		ENSMUSG00000010277	2610507B11Rik		ENSMUSG00000050345	4930486L24Rik		ENSMUSG00000032561	Acpp		ENSMUSG00000036545	Adamts2		ENSMUSG00000035595	1600002K03Rik		ENSMUSG00000025964	Adam23		ENSMUSG00000050345	4930486L24Rik		ENSMUSG00000038323	1700066M21Rik
ENSMUSG00000020681	Ace		ENSMUSG00000035258	Abi3bp		ENSMUSG00000096001	2610528A11Rik		ENSMUSG00000020681	Ace		ENSMUSG00000020681	Ace		ENSMUSG00000020473	Aebp1		ENSMUSG00000054693	Adam10		ENSMUSG00000006403	Adamts4		ENSMUSG00000050345	4930486L24Rik		ENSMUSG00000031785	Adgrg1		ENSMUSG00000030111	A2m		ENSMUSG00000030022	Adamts9
ENSMUSG00000023328	Ache		ENSMUSG00000020681	Ace		ENSMUSG00000050345	4930486L24Rik		ENSMUSG00000028041	Adam15		ENSMUSG00000036545	Adamts2		ENSMUSG00000033544	Angptl1		ENSMUSG00000028041	Adam15		ENSMUSG00000022894	Adamts5		ENSMUSG00000037818	Abhd18		ENSMUSG00000031521	Aga		ENSMUSG00000053441	Adamts19		ENSMUSG00000031521	Aga
ENSMUSG00000025964	Adam23		ENSMUSG00000022893	Adamts1		ENSMUSG00000044906	4930503L19Rik		ENSMUSG00000025964	Adam23		ENSMUSG00000020473	Aebp1		ENSMUSG00000038742	Angptl6		ENSMUSG00000031555	Adam9		ENSMUSG00000030022	Adamts9		ENSMUSG00000022893	Adamts1		ENSMUSG00000024659	Anxa1		ENSMUSG00000036545	Adamts2		ENSMUSG00000054204	Alkal2
ENSMUSG00000022893	Adamts1		ENSMUSG00000049538	Adamts16		ENSMUSG00000037818	Abhd18		ENSMUSG00000031555	Adam9		ENSMUSG00000041936	Agrn		ENSMUSG00000002985	Apoe		ENSMUSG00000049538	Adamts16		ENSMUSG00000054204	Alkal2		ENSMUSG00000047497	Adamts12		ENSMUSG00000029484	Anxa3		ENSMUSG00000031465	Angpt2		ENSMUSG00000072115	Ang
ENSMUSG00000036545	Adamts2		ENSMUSG00000036545	Adamts2		ENSMUSG00000032561	Acpp		ENSMUSG00000022893	Adamts1		ENSMUSG00000019326	Aoc3		ENSMUSG00000021388	Aspn		ENSMUSG00000022894	Adamts5		ENSMUSG00000028766	Alpl		ENSMUSG00000059901	Adamts14		ENSMUSG00000022548	Apod		ENSMUSG00000033544	Angptl1		ENSMUSG00000031465	Angpt2
ENSMUSG00000043635	Adamts3		ENSMUSG00000006403	Adamts4		ENSMUSG00000028041	Adam15		ENSMUSG00000047497	Adamts12		ENSMUSG00000022892	App		ENSMUSG00000031375	Bgn		ENSMUSG00000031994	Adamts8		ENSMUSG00000031465	Angpt2		ENSMUSG00000036545	Adamts2		ENSMUSG00000070424	Art5		ENSMUSG00000019326	Aoc3		ENSMUSG00000028553	Angptl3
ENSMUSG00000022894	Adamts5		ENSMUSG00000022894	Adamts5		ENSMUSG00000043822	Adamtsl5		ENSMUSG00000049538	Adamts16		ENSMUSG00000036412	Arsi		ENSMUSG00000027358	Bmp2		ENSMUSG00000030022	Adamts9		ENSMUSG00000002985	Apoe		ENSMUSG00000006403	Adamts4		ENSMUSG00000021388	Aspn		ENSMUSG00000022548	Apod		ENSMUSG00000039062	Anpep
ENSMUSG00000031994	Adamts8		ENSMUSG00000030022	Adamts9		ENSMUSG00000031521	Aga		ENSMUSG00000036545	Adamts2		ENSMUSG00000038543	BC028528		ENSMUSG00000036896	C1qc		ENSMUSG00000066113	Adamtsl1		ENSMUSG00000037053	Azgp1		ENSMUSG00000022894	Adamts5		ENSMUSG00000082361	Btc		ENSMUSG00000002985	Apoe		ENSMUSG00000029484	Anxa3
ENSMUSG00000036040	Adamtsl2		ENSMUSG00000066113	Adamtsl1		ENSMUSG00000030695	Aldoa		ENSMUSG00000006403	Adamts4		ENSMUSG00000033538	Casp4		ENSMUSG00000017446	C1qtnf1		ENSMUSG00000043822	Adamtsl5		ENSMUSG00000060802	B2m		ENSMUSG00000030022	Adamts9		ENSMUSG00000024164	C3		ENSMUSG00000029378	Areg		ENSMUSG00000029994	Anxa4
ENSMUSG00000031785	Adgrg1		ENSMUSG00000015850	Adamtsl4		ENSMUSG00000072115	Ang		ENSMUSG00000030022	Adamts9		ENSMUSG00000009185	Ccl8		ENSMUSG00000046491	C1qtnf2		ENSMUSG00000031785	Adgrg1		ENSMUSG00000036887	C1qa		ENSMUSG00000066113	Adamtsl1		ENSMUSG00000019122	Ccl9		ENSMUSG00000021388	Aspn		ENSMUSG00000027712	Anxa5
ENSMUSG00000020473	Aebp1		ENSMUSG00000043822	Adamtsl5		ENSMUSG00000031465	Angpt2		ENSMUSG00000020473	Aebp1		ENSMUSG00000025351	Cd63		ENSMUSG00000073418	C4b		ENSMUSG00000020473	Aebp1		ENSMUSG00000036905	C1qb		ENSMUSG00000021044	Adck1		ENSMUSG00000037362	Ccn3		ENSMUSG00000038543	BC028528		ENSMUSG00000021322	Aoah
ENSMUSG00000031521	Aga		ENSMUSG00000031521	Aga		ENSMUSG00000039062	Anpep		ENSMUSG00000031521	Aga		ENSMUSG00000022371	Col14a1		ENSMUSG00000033538	Casp4		ENSMUSG00000031521	Aga		ENSMUSG00000036896	C1qc		ENSMUSG00000020473	Aebp1		ENSMUSG00000038304	Cd160		ENSMUSG00000048482	Bdnf		ENSMUSG00000019326	Aoc3
ENSMUSG00000074264	Amy1		ENSMUSG00000021681	Aggf1		ENSMUSG00000024659	Anxa1		ENSMUSG00000041936	Agrn		ENSMUSG00000040690	Col16a1		ENSMUSG00000022665	Ccdc80		ENSMUSG00000041936	Agrn		ENSMUSG00000035042	Ccl5		ENSMUSG00000031521	Aga		ENSMUSG00000023031	Cela1		ENSMUSG00000022098	Bmp1		ENSMUSG00000002985	Apoe
ENSMUSG00000033544	Angptl1		ENSMUSG00000041936	Agrn		ENSMUSG00000021866	Anxa11		ENSMUSG00000072115	Ang		ENSMUSG00000029661	Col1a2		ENSMUSG00000020676	Ccl11		ENSMUSG00000072115	Ang		ENSMUSG00000018927	Ccl6		ENSMUSG00000022309	Angpt1		ENSMUSG00000056973	Ces1d		ENSMUSG00000029335	Bmp3		ENSMUSG00000029378	Areg
ENSMUSG00000039062	Anpep		ENSMUSG00000054204	Alkal2		ENSMUSG00000032231	Anxa2		ENSMUSG00000022309	Angpt1		ENSMUSG00000026043	Col3a1		ENSMUSG00000035352	Ccl12		ENSMUSG00000033544	Angptl1		ENSMUSG00000051439	Cd14		ENSMUSG00000031465	Angpt2		ENSMUSG00000064246	Chil1		ENSMUSG00000036905	C1qb		ENSMUSG00000019987	Arg1
ENSMUSG00000019326	Aoc3		ENSMUSG00000039062	Anpep		ENSMUSG00000029484	Anxa3		ENSMUSG00000033544	Angptl1		ENSMUSG00000026837	Col5a1		ENSMUSG00000035385	Ccl2		ENSMUSG00000028989	Angptl7		ENSMUSG00000040809	Chil3		ENSMUSG00000004105	Angptl2		ENSMUSG00000030077	Chl1		ENSMUSG00000036896	C1qc		ENSMUSG00000031591	Asah1
ENSMUSG00000022548	Apod		ENSMUSG00000029484	Anxa3		ENSMUSG00000029994	Anxa4		ENSMUSG00000004105	Angptl2		ENSMUSG00000026042	Col5a2		ENSMUSG00000018930	Ccl4		ENSMUSG00000039062	Anpep		ENSMUSG00000022371	Col14a1		ENSMUSG00000028553	Angptl3		ENSMUSG00000006958	Chrd		ENSMUSG00000046491	C1qtnf2		ENSMUSG00000027358	Bmp2
ENSMUSG00000070424	Art5		ENSMUSG00000022548	Apod		ENSMUSG00000027712	Anxa5		ENSMUSG00000028989	Angptl7		ENSMUSG00000004098	Col5a3		ENSMUSG00000018927	Ccl6		ENSMUSG00000029484	Anxa3		ENSMUSG00000028339	Col15a1		ENSMUSG00000002289	Angptl4		ENSMUSG00000042254	Cilp		ENSMUSG00000035352	Ccl12		ENSMUSG00000031963	Bmper
ENSMUSG00000031591	Asah1		ENSMUSG00000002985	Apoe		ENSMUSG00000018340	Anxa6		ENSMUSG00000039062	Anpep		ENSMUSG00000001119	Col6a1		ENSMUSG00000035373	Ccl7		ENSMUSG00000021322	Aoah		ENSMUSG00000001435	Col18a1		ENSMUSG00000039062	Anpep		ENSMUSG00000001270	Ckb		ENSMUSG00000035385	Ccl2		ENSMUSG00000036887	C1qa
ENSMUSG00000021388	Aspn		ENSMUSG00000024887	Asah2		ENSMUSG00000002985	Apoe		ENSMUSG00000024659	Anxa1		ENSMUSG00000020241	Col6a2		ENSMUSG00000009185	Ccl8		ENSMUSG00000019326	Aoc3		ENSMUSG00000068794	Col28a1		ENSMUSG00000024659	Anxa1		ENSMUSG00000064293	Cntn4		ENSMUSG00000004814	Ccl24		ENSMUSG00000036905	C1qb
ENSMUSG00000022890	Atp5j		ENSMUSG00000002602	Axl		ENSMUSG00000019987	Arg1		ENSMUSG00000029484	Anxa3		ENSMUSG00000048126	Col6a3		ENSMUSG00000019997	Ccn2		ENSMUSG00000032083	Apoa1		ENSMUSG00000031502	Col4a1		ENSMUSG00000029484	Anxa3		ENSMUSG00000027966	Col11a1		ENSMUSG00000000982	Ccl3		ENSMUSG00000036896	C1qc
ENSMUSG00000060802	B2m		ENSMUSG00000060802	B2m		ENSMUSG00000025132	Arhgdia		ENSMUSG00000019326	Aoc3		ENSMUSG00000043719	Col6a6		ENSMUSG00000037362	Ccn3		ENSMUSG00000002992	Apoc2		ENSMUSG00000031503	Col4a2		ENSMUSG00000018340	Anxa6		ENSMUSG00000040690	Col16a1		ENSMUSG00000035042	Ccl5		ENSMUSG00000073418	C4b
ENSMUSG00000038543	BC028528		ENSMUSG00000048482	Bdnf		ENSMUSG00000021592	Arsk		ENSMUSG00000022548	Apod		ENSMUSG00000027408	Cpxm1		ENSMUSG00000005124	Ccn4		ENSMUSG00000002985	Apoe		ENSMUSG00000031274	Col4a5		ENSMUSG00000019326	Aoc3		ENSMUSG00000001435	Col18a1		ENSMUSG00000018927	Ccl6		ENSMUSG00000033538	Casp4
ENSMUSG00000031375	Bgn		ENSMUSG00000022098	Bmp1		ENSMUSG00000031591	Asah1		ENSMUSG00000022892	App		ENSMUSG00000054196	Cthrc1		ENSMUSG00000027656	Ccn5		ENSMUSG00000022892	App		ENSMUSG00000048126	Col6a3		ENSMUSG00000037010	Apln		ENSMUSG00000001506	Col1a1		ENSMUSG00000035373	Ccl7		ENSMUSG00000020676	Ccl11
ENSMUSG00000022098	Bmp1		ENSMUSG00000029335	Bmp3		ENSMUSG00000036887	C1qa		ENSMUSG00000029378	Areg		ENSMUSG00000032359	Ctsh		ENSMUSG00000008845	Cd163		ENSMUSG00000022620	Arsa		ENSMUSG00000043719	Col6a6		ENSMUSG00000022548	Apod		ENSMUSG00000029661	Col1a2		ENSMUSG00000009185	Ccl8		ENSMUSG00000035352	Ccl12
ENSMUSG00000032179	Bmp5		ENSMUSG00000008999	Bmp7		ENSMUSG00000036905	C1qb		ENSMUSG00000022620	Arsa		ENSMUSG00000028111	Ctsk		ENSMUSG00000015854	Cd5l		ENSMUSG00000036412	Arsi		ENSMUSG00000027408	Cpxm1		ENSMUSG00000002985	Apoe		ENSMUSG00000016356	Col20a1		ENSMUSG00000019122	Ccl9		ENSMUSG00000035385	Ccl2
ENSMUSG00000031963	Bmper		ENSMUSG00000046491	C1qtnf2		ENSMUSG00000018446	C1qbp		ENSMUSG00000036412	Arsi		ENSMUSG00000016256	Ctsz		ENSMUSG00000023031	Cela1		ENSMUSG00000024887	Asah2		ENSMUSG00000021680	Crhbp		ENSMUSG00000019987	Arg1		ENSMUSG00000045672	Col27a1		ENSMUSG00000037362	Ccn3		ENSMUSG00000018930	Ccl4
ENSMUSG00000035131	Brinp3		ENSMUSG00000055172	C1ra		ENSMUSG00000036896	C1qc		ENSMUSG00000028539	Artn		ENSMUSG00000034855	Cxcl10		ENSMUSG00000025784	Clec3b		ENSMUSG00000021388	Aspn		ENSMUSG00000018916	Csf2		ENSMUSG00000036412	Arsi		ENSMUSG00000068794	Col28a1		ENSMUSG00000051439	Cd14		ENSMUSG00000035373	Ccl7
ENSMUSG00000046491	C1qtnf2		ENSMUSG00000024164	C3		ENSMUSG00000073418	C4b		ENSMUSG00000031591	Asah1		ENSMUSG00000029417	Cxcl9		ENSMUSG00000001506	Col1a1		ENSMUSG00000060802	B2m		ENSMUSG00000044258	Ctla2a		ENSMUSG00000021592	Arsk		ENSMUSG00000026043	Col3a1		ENSMUSG00000001128	Cfp		ENSMUSG00000009185	Ccl8
ENSMUSG00000058914	C1qtnf3		ENSMUSG00000073418	C4b		ENSMUSG00000015083	C8g		ENSMUSG00000021388	Aspn		ENSMUSG00000024909	Efemp2		ENSMUSG00000029661	Col1a2		ENSMUSG00000028413	B4galt1		ENSMUSG00000028111	Ctsk		ENSMUSG00000021388	Aspn		ENSMUSG00000031274	Col4a5		ENSMUSG00000022371	Col14a1		ENSMUSG00000028195	Ccn1
ENSMUSG00000022440	C1qtnf6		ENSMUSG00000033538	Casp4		ENSMUSG00000003814	Calr		ENSMUSG00000060802	B2m		ENSMUSG00000000402	Egfl6		ENSMUSG00000026043	Col3a1		ENSMUSG00000038543	BC028528		ENSMUSG00000038642	Ctss		ENSMUSG00000002602	Axl		ENSMUSG00000020241	Col6a2		ENSMUSG00000029661	Col1a2		ENSMUSG00000046186	Cd109
ENSMUSG00000055172	C1ra		ENSMUSG00000022665	Ccdc80		ENSMUSG00000028656	Cap1		ENSMUSG00000028413	B4galt1		ENSMUSG00000029675	Eln		ENSMUSG00000026837	Col5a1		ENSMUSG00000048482	Bdnf		ENSMUSG00000021508	Cxcl14		ENSMUSG00000031375	Bgn		ENSMUSG00000048126	Col6a3		ENSMUSG00000068794	Col28a1		ENSMUSG00000017652	Cd40
ENSMUSG00000038527	C1rl		ENSMUSG00000020676	Ccl11		ENSMUSG00000050786	Ccdc126		ENSMUSG00000048482	Bdnf		ENSMUSG00000000392	Fap		ENSMUSG00000004098	Col5a3		ENSMUSG00000031375	Bgn		ENSMUSG00000060962	Dmkn		ENSMUSG00000022098	Bmp1		ENSMUSG00000057606	Colq		ENSMUSG00000026043	Col3a1		ENSMUSG00000015854	Cd5l
ENSMUSG00000024371	C2		ENSMUSG00000035373	Ccl7		ENSMUSG00000035352	Ccl12		ENSMUSG00000031375	Bgn		ENSMUSG00000027204	Fbn1		ENSMUSG00000001119	Col6a1		ENSMUSG00000022098	Bmp1		ENSMUSG00000020467	Efemp1		ENSMUSG00000021835	Bmp4		ENSMUSG00000037852	Cpe		ENSMUSG00000026837	Col5a1		ENSMUSG00000025351	Cd63
ENSMUSG00000024164	C3		ENSMUSG00000009185	Ccl8		ENSMUSG00000035385	Ccl2		ENSMUSG00000022098	Bmp1		ENSMUSG00000037225	Fgf2		ENSMUSG00000020241	Col6a2		ENSMUSG00000027358	Bmp2		ENSMUSG00000026921	Egfl7		ENSMUSG00000039004	Bmp6		ENSMUSG00000027408	Cpxm1		ENSMUSG00000026042	Col5a2		ENSMUSG00000031841	Cdh13
ENSMUSG00000073418	C4b		ENSMUSG00000037362	Ccn3		ENSMUSG00000004814	Ccl24		ENSMUSG00000032179	Bmp5		ENSMUSG00000026193	Fn1		ENSMUSG00000032431	Crtap		ENSMUSG00000029335	Bmp3		ENSMUSG00000029675	Eln		ENSMUSG00000031963	Bmper		ENSMUSG00000031957	Ctrb1		ENSMUSG00000004098	Col5a3		ENSMUSG00000023031	Cela1
ENSMUSG00000046318	Ccbe1		ENSMUSG00000017652	Cd40		ENSMUSG00000000982	Ccl3		ENSMUSG00000031963	Bmper		ENSMUSG00000001334	Fndc5		ENSMUSG00000054196	Cthrc1		ENSMUSG00000050108	Bpifc		ENSMUSG00000048120	Entpd1		ENSMUSG00000036887	C1qa		ENSMUSG00000031896	Ctrl		ENSMUSG00000001119	Col6a1		ENSMUSG00000001270	Ckb
ENSMUSG00000022665	Ccdc80		ENSMUSG00000031877	Ces2g		ENSMUSG00000018927	Ccl6		ENSMUSG00000035131	Brinp3		ENSMUSG00000021765	Fst		ENSMUSG00000007891	Ctsd		ENSMUSG00000036887	C1qa		ENSMUSG00000039109	F13a1		ENSMUSG00000036905	C1qb		ENSMUSG00000030560	Ctsc		ENSMUSG00000020241	Col6a2		ENSMUSG00000022037	Clu
ENSMUSG00000032532	Cck		ENSMUSG00000025784	Clec3b		ENSMUSG00000035373	Ccl7		ENSMUSG00000082361	Btc		ENSMUSG00000022816	Fstl1		ENSMUSG00000034855	Cxcl10		ENSMUSG00000036905	C1qb		ENSMUSG00000028128	F3		ENSMUSG00000018446	C1qbp		ENSMUSG00000028111	Ctsk		ENSMUSG00000048126	Col6a3		ENSMUSG00000028339	Col15a1
ENSMUSG00000020676	Ccl11		ENSMUSG00000022371	Col14a1		ENSMUSG00000009185	Ccl8		ENSMUSG00000036905	C1qb		ENSMUSG00000019810	Fuca2		ENSMUSG00000060183	Cxcl11		ENSMUSG00000036896	C1qc		ENSMUSG00000027204	Fbn1		ENSMUSG00000036896	C1qc		ENSMUSG00000021508	Cxcl14		ENSMUSG00000027408	Cpxm1		ENSMUSG00000031502	Col4a1
ENSMUSG00000035385	Ccl2		ENSMUSG00000028339	Col15a1		ENSMUSG00000019122	Ccl9		ENSMUSG00000017446	C1qtnf1		ENSMUSG00000027523	Gnas		ENSMUSG00000029379	Cxcl3		ENSMUSG00000022440	C1qtnf6		ENSMUSG00000022871	Fetub		ENSMUSG00000023571	C1qtnf12		ENSMUSG00000029417	Cxcl9		ENSMUSG00000036596	Cpz		ENSMUSG00000031503	Col4a2
ENSMUSG00000035373	Ccl7		ENSMUSG00000001435	Col18a1		ENSMUSG00000046186	Cd109		ENSMUSG00000046491	C1qtnf2		ENSMUSG00000058571	Gpc6		ENSMUSG00000028108	Ecm1		ENSMUSG00000055172	C1ra		ENSMUSG00000039899	Fgl2		ENSMUSG00000046491	C1qtnf2		ENSMUSG00000026385	Dbi		ENSMUSG00000032431	Crtap		ENSMUSG00000003617	Cp
ENSMUSG00000028195	Ccn1		ENSMUSG00000029661	Col1a2		ENSMUSG00000051439	Cd14		ENSMUSG00000022440	C1qtnf6		ENSMUSG00000006205	Htra1		ENSMUSG00000043631	Ecm2		ENSMUSG00000038527	C1rl		ENSMUSG00000067235	H2-Q10		ENSMUSG00000022440	C1qtnf6		ENSMUSG00000019929	Dcn		ENSMUSG00000030560	Ctsc		ENSMUSG00000039007	Cpq
ENSMUSG00000027656	Ccn5		ENSMUSG00000026043	Col3a1		ENSMUSG00000038304	Cd160		ENSMUSG00000061535	C1qtnf7		ENSMUSG00000020053	Igf1		ENSMUSG00000021367	Edn1		ENSMUSG00000073418	C4b		ENSMUSG00000026185	Igfbp5		ENSMUSG00000055172	C1ra		ENSMUSG00000023000	Dhh		ENSMUSG00000032359	Ctsh		ENSMUSG00000031825	Crispld2
ENSMUSG00000031841	Cdh13		ENSMUSG00000031502	Col4a1		ENSMUSG00000008845	Cd163		ENSMUSG00000055172	C1ra		ENSMUSG00000048583	Igf2		ENSMUSG00000020467	Efemp1		ENSMUSG00000022181	C6		ENSMUSG00000036256	Igfbp7		ENSMUSG00000038527	C1rl		ENSMUSG00000028031	Dkk2		ENSMUSG00000028111	Ctsk		ENSMUSG00000014599	Csf1
ENSMUSG00000031886	Ces2e		ENSMUSG00000031503	Col4a2		ENSMUSG00000015854	Cd5l		ENSMUSG00000038527	C1rl		ENSMUSG00000036334	Igsf10		ENSMUSG00000024909	Efemp2		ENSMUSG00000028300	C9orf72		ENSMUSG00000016529	Il10		ENSMUSG00000079343	C1s2		ENSMUSG00000025279	Dnase1l3		ENSMUSG00000038642	Ctss		ENSMUSG00000021939	Ctsb
ENSMUSG00000031877	Ces2g		ENSMUSG00000067158	Col4a4		ENSMUSG00000025351	Cd63		ENSMUSG00000024371	C2		ENSMUSG00000023206	Il15ra		ENSMUSG00000002808	Epdr1		ENSMUSG00000033538	Casp4		ENSMUSG00000027399	Il1a		ENSMUSG00000073418	C4b		ENSMUSG00000019278	Dpep1		ENSMUSG00000016256	Ctsz		ENSMUSG00000007891	Ctsd
ENSMUSG00000061780	Cfd		ENSMUSG00000031274	Col4a5		ENSMUSG00000030342	Cd9		ENSMUSG00000024164	C3		ENSMUSG00000035692	Isg15		ENSMUSG00000039109	F13a1		ENSMUSG00000046318	Ccbe1		ENSMUSG00000027398	Il1b		ENSMUSG00000029767	Calu		ENSMUSG00000035000	Dpp4		ENSMUSG00000034855	Cxcl10		ENSMUSG00000032359	Ctsh
ENSMUSG00000006958	Chrd		ENSMUSG00000026042	Col5a2		ENSMUSG00000039496	Cdnf		ENSMUSG00000015083	C8g		ENSMUSG00000025780	Itih5		ENSMUSG00000064080	Fbln2		ENSMUSG00000022665	Ccdc80		ENSMUSG00000025780	Itih5		ENSMUSG00000046318	Ccbe1		ENSMUSG00000024909	Efemp2		ENSMUSG00000018920	Cxcl16		ENSMUSG00000028111	Ctsk
ENSMUSG00000031283	Chrdl1		ENSMUSG00000001119	Col6a1		ENSMUSG00000023031	Cela1		ENSMUSG00000003814	Calr		ENSMUSG00000019846	Lama4		ENSMUSG00000027204	Fbn1		ENSMUSG00000035352	Ccl12		ENSMUSG00000015568	Lpl		ENSMUSG00000050786	Ccdc126		ENSMUSG00000015467	Egfl8		ENSMUSG00000058427	Cxcl2		ENSMUSG00000021477	Ctsl
ENSMUSG00000042254	Cilp		ENSMUSG00000048126	Col6a3		ENSMUSG00000056201	Cfl1		ENSMUSG00000029767	Calu		ENSMUSG00000002900	Lamb1		ENSMUSG00000003420	Fcgrt		ENSMUSG00000031780	Ccl17		ENSMUSG00000036446	Lum		ENSMUSG00000022665	Ccdc80		ENSMUSG00000034164	Emid1		ENSMUSG00000029379	Cxcl3		ENSMUSG00000038642	Ctss
ENSMUSG00000001270	Ckb		ENSMUSG00000043719	Col6a6		ENSMUSG00000001128	Cfp		ENSMUSG00000003273	Car11		ENSMUSG00000026478	Lamc1		ENSMUSG00000026938	Fcna		ENSMUSG00000035385	Ccl2		ENSMUSG00000021423	Ly86		ENSMUSG00000020676	Ccl11		ENSMUSG00000019989	Enpp3		ENSMUSG00000029371	Cxcl5		ENSMUSG00000016256	Ctsz
ENSMUSG00000030399	Ckm		ENSMUSG00000056174	Col8a2		ENSMUSG00000001270	Ckb		ENSMUSG00000028972	Car6		ENSMUSG00000033880	Lgals3bp		ENSMUSG00000036585	Fgf1		ENSMUSG00000018927	Ccl6		ENSMUSG00000069516	Lyz2		ENSMUSG00000035385	Ccl2		ENSMUSG00000000392	Fap		ENSMUSG00000029417	Cxcl9		ENSMUSG00000034855	Cxcl10
ENSMUSG00000004473	Clec11a		ENSMUSG00000003617	Cp		ENSMUSG00000030399	Ckm		ENSMUSG00000033538	Casp4		ENSMUSG00000039252	Lgi2		ENSMUSG00000037225	Fgf2		ENSMUSG00000035373	Ccl7		ENSMUSG00000005397	Nid1		ENSMUSG00000028195	Ccn1		ENSMUSG00000021186	Fbln5		ENSMUSG00000060962	Dmkn		ENSMUSG00000061353	Cxcl12
ENSMUSG00000025784	Clec3b		ENSMUSG00000039007	Cpq		ENSMUSG00000001435	Col18a1		ENSMUSG00000046318	Ccbe1		ENSMUSG00000024940	Ltbp3		ENSMUSG00000027208	Fgf7		ENSMUSG00000009185	Ccl8		ENSMUSG00000020902	Ntn1		ENSMUSG00000019997	Ccn2		ENSMUSG00000031137	Fgf13		ENSMUSG00000026574	Dpt		ENSMUSG00000023078	Cxcl13
ENSMUSG00000022037	Clu		ENSMUSG00000027408	Cpxm1		ENSMUSG00000036655	Colec11		ENSMUSG00000022665	Ccdc80		ENSMUSG00000036446	Lum		ENSMUSG00000026193	Fn1		ENSMUSG00000019122	Ccl9		ENSMUSG00000020019	Ntn4		ENSMUSG00000005124	Ccn4		ENSMUSG00000029337	Fgf5		ENSMUSG00000000402	Egfl6		ENSMUSG00000021508	Cxcl14
ENSMUSG00000032332	Col12a1		ENSMUSG00000036596	Cpz		ENSMUSG00000039007	Cpq		ENSMUSG00000020676	Ccl11		ENSMUSG00000069516	Lyz2		ENSMUSG00000022816	Fstl1		ENSMUSG00000037362	Ccn3		ENSMUSG00000032172	Olfm2		ENSMUSG00000027656	Ccn5		ENSMUSG00000027208	Fgf7		ENSMUSG00000029675	Eln		ENSMUSG00000018920	Cxcl16
ENSMUSG00000022371	Col14a1		ENSMUSG00000040713	Creg1		ENSMUSG00000040713	Creg1		ENSMUSG00000035385	Ccl2		ENSMUSG00000027239	Mdk		ENSMUSG00000031451	Gas6		ENSMUSG00000027656	Ccn5		ENSMUSG00000030513	Pcsk6		ENSMUSG00000046186	Cd109		ENSMUSG00000026193	Fn1		ENSMUSG00000024053	Emilin2		ENSMUSG00000025279	Dnase1l3
ENSMUSG00000040690	Col16a1		ENSMUSG00000025776	Crispld1		ENSMUSG00000021939	Ctsb		ENSMUSG00000035373	Ccl7		ENSMUSG00000000957	Mmp14		ENSMUSG00000027316	Gfra4		ENSMUSG00000046186	Cd109		ENSMUSG00000029373	Pf4		ENSMUSG00000068686	Cd59b		ENSMUSG00000001334	Fndc5		ENSMUSG00000039109	F13a1		ENSMUSG00000026958	Dpp7
ENSMUSG00000001506	Col1a1		ENSMUSG00000027447	Cst3		ENSMUSG00000030560	Ctsc		ENSMUSG00000009185	Ccl8		ENSMUSG00000025355	Mmp19		ENSMUSG00000055653	Gpc3		ENSMUSG00000051439	Cd14		ENSMUSG00000004791	Pgf		ENSMUSG00000015854	Cd5l		ENSMUSG00000001827	Folr1		ENSMUSG00000027386	Fbln7		ENSMUSG00000003206	Ebi3
ENSMUSG00000029661	Col1a2		ENSMUSG00000044258	Ctla2a		ENSMUSG00000007891	Ctsd		ENSMUSG00000019122	Ccl9		ENSMUSG00000031740	Mmp2		ENSMUSG00000026879	Gsn		ENSMUSG00000008845	Cd163		ENSMUSG00000023913	Pla2g7		ENSMUSG00000025351	Cd63		ENSMUSG00000022816	Fstl1		ENSMUSG00000027204	Fbn1		ENSMUSG00000023960	Enpp5
ENSMUSG00000026043	Col3a1		ENSMUSG00000021939	Ctsb		ENSMUSG00000083282	Ctsf		ENSMUSG00000037362	Ccn3		ENSMUSG00000022824	Muc13		ENSMUSG00000024486	Hbegf		ENSMUSG00000017652	Cd40		ENSMUSG00000027611	Procr		ENSMUSG00000031841	Cdh13		ENSMUSG00000046167	Gldn		ENSMUSG00000024598	Fbn2		ENSMUSG00000028128	F3
ENSMUSG00000031502	Col4a1		ENSMUSG00000032359	Ctsh		ENSMUSG00000032359	Ctsh		ENSMUSG00000005124	Ccn4		ENSMUSG00000005397	Nid1		ENSMUSG00000055632	Hmcn2		ENSMUSG00000039496	Cdnf		ENSMUSG00000027832	Ptx3		ENSMUSG00000023031	Cela1		ENSMUSG00000055653	Gpc3		ENSMUSG00000026193	Fn1		ENSMUSG00000031443	F7
ENSMUSG00000031503	Col4a2		ENSMUSG00000028111	Ctsk		ENSMUSG00000021477	Ctsl		ENSMUSG00000030342	Cd9		ENSMUSG00000027188	Pamr1		ENSMUSG00000035273	Hpse		ENSMUSG00000023031	Cela1		ENSMUSG00000009281	Rarres2		ENSMUSG00000031877	Ces2g		ENSMUSG00000034708	Grn		ENSMUSG00000022816	Fstl1		ENSMUSG00000031138	F9
ENSMUSG00000031274	Col4a5		ENSMUSG00000021477	Ctsl		ENSMUSG00000028015	Ctso		ENSMUSG00000052353	Cemip		ENSMUSG00000067780	Pi15		ENSMUSG00000029096	Htra3		ENSMUSG00000052353	Cemip		ENSMUSG00000042453	Reln		ENSMUSG00000063765	Chadl		ENSMUSG00000038403	Hjv		ENSMUSG00000019810	Fuca2		ENSMUSG00000027533	Fabp5
ENSMUSG00000026837	Col5a1		ENSMUSG00000029380	Cxcl1		ENSMUSG00000038642	Ctss		ENSMUSG00000031877	Ces2g		ENSMUSG00000017754	Pltp		ENSMUSG00000048806	Ifnb1		ENSMUSG00000031877	Ces2g		ENSMUSG00000032719	Sbspon		ENSMUSG00000030077	Chl1		ENSMUSG00000020053	Igf1		ENSMUSG00000073987	Ggh		ENSMUSG00000025854	Fam20c
ENSMUSG00000026042	Col5a2		ENSMUSG00000034855	Cxcl10		ENSMUSG00000016256	Ctsz		ENSMUSG00000090231	Cfb		ENSMUSG00000027750	Postn		ENSMUSG00000020053	Igf1		ENSMUSG00000001128	Cfp		ENSMUSG00000066361	Serpina3c		ENSMUSG00000042254	Cilp		ENSMUSG00000017493	Igfbp4		ENSMUSG00000055653	Gpc3		ENSMUSG00000031399	Fam3a
ENSMUSG00000004098	Col5a3		ENSMUSG00000021508	Cxcl14		ENSMUSG00000057778	Cyb5d2		ENSMUSG00000030077	Chl1		ENSMUSG00000027832	Ptx3		ENSMUSG00000017493	Igfbp4		ENSMUSG00000040809	Chil3		ENSMUSG00000062345	Serpinb2		ENSMUSG00000032332	Col12a1		ENSMUSG00000023046	Igfbp6		ENSMUSG00000043421	Hilpda		ENSMUSG00000029672	Fam3c
ENSMUSG00000001119	Col6a1		ENSMUSG00000018920	Cxcl16		ENSMUSG00000053226	Dand5		ENSMUSG00000042254	Cilp		ENSMUSG00000020674	Pxdn		ENSMUSG00000023046	Igfbp6		ENSMUSG00000030077	Chl1		ENSMUSG00000038156	Spon1		ENSMUSG00000022371	Col14a1		ENSMUSG00000041324	Inhba		ENSMUSG00000066842	Hmcn1		ENSMUSG00000006369	Fbln1
ENSMUSG00000020241	Col6a2		ENSMUSG00000058427	Cxcl2		ENSMUSG00000026958	Dpp7		ENSMUSG00000004473	Clec11a		ENSMUSG00000007279	Scube2		ENSMUSG00000036256	Igfbp7		ENSMUSG00000032640	Chsy1		ENSMUSG00000029304	Spp1		ENSMUSG00000040690	Col16a1		ENSMUSG00000032925	Itgbl1		ENSMUSG00000006205	Htra1		ENSMUSG00000064080	Fbln2
ENSMUSG00000048126	Col6a3		ENSMUSG00000029417	Cxcl9		ENSMUSG00000028108	Ecm1		ENSMUSG00000025784	Clec3b		ENSMUSG00000028780	Sema3c		ENSMUSG00000031712	Il15		ENSMUSG00000042254	Cilp		ENSMUSG00000020077	Srgn		ENSMUSG00000001435	Col18a1		ENSMUSG00000022108	Itm2b		ENSMUSG00000048806	Ifnb1		ENSMUSG00000003420	Fcgrt
ENSMUSG00000043719	Col6a6		ENSMUSG00000026385	Dbi		ENSMUSG00000037419	Endod1		ENSMUSG00000022037	Clu		ENSMUSG00000022766	Serpind1		ENSMUSG00000023206	Il15ra		ENSMUSG00000054400	Cklf		ENSMUSG00000028369	Svep1		ENSMUSG00000001506	Col1a1		ENSMUSG00000025213	Kazald1		ENSMUSG00000020053	Igf1		ENSMUSG00000026938	Fcna
ENSMUSG00000068196	Col8a1		ENSMUSG00000019929	Dcn		ENSMUSG00000037370	Enpp1		ENSMUSG00000036968	Cnpy4		ENSMUSG00000031548	Sfrp1		ENSMUSG00000027399	Il1a		ENSMUSG00000030399	Ckm		ENSMUSG00000020432	Tcn2		ENSMUSG00000029661	Col1a2		ENSMUSG00000019966	Kitl		ENSMUSG00000048583	Igf2		ENSMUSG00000027208	Fgf7
ENSMUSG00000056174	Col8a2		ENSMUSG00000045414	Dipk2a		ENSMUSG00000038173	Enpp6		ENSMUSG00000027966	Col11a1		ENSMUSG00000027996	Sfrp2		ENSMUSG00000024810	Il33		ENSMUSG00000022037	Clu		ENSMUSG00000017466	Timp2		ENSMUSG00000045672	Col27a1		ENSMUSG00000064023	Klk8		ENSMUSG00000026185	Igfbp5		ENSMUSG00000047414	Flrt2
ENSMUSG00000057606	Colq		ENSMUSG00000028031	Dkk2		ENSMUSG00000021583	Erap1		ENSMUSG00000032332	Col12a1		ENSMUSG00000035279	Ssc5d		ENSMUSG00000035692	Isg15		ENSMUSG00000032332	Col12a1		ENSMUSG00000028776	Tinagl1		ENSMUSG00000026043	Col3a1		ENSMUSG00000019846	Lama4		ENSMUSG00000023046	Igfbp6		ENSMUSG00000051379	Flrt3
ENSMUSG00000054446	Cpa1		ENSMUSG00000060962	Dmkn		ENSMUSG00000018166	Erbb3		ENSMUSG00000022371	Col14a1		ENSMUSG00000028369	Svep1		ENSMUSG00000037206	Islr		ENSMUSG00000022371	Col14a1		ENSMUSG00000032554	Trf		ENSMUSG00000031502	Col4a1		ENSMUSG00000002900	Lamb1		ENSMUSG00000036256	Igfbp7		ENSMUSG00000031451	Gas6
ENSMUSG00000037852	Cpe		ENSMUSG00000019278	Dpep1		ENSMUSG00000039109	F13a1		ENSMUSG00000028339	Col15a1		ENSMUSG00000054863	Tafa5		ENSMUSG00000025780	Itih5		ENSMUSG00000001435	Col18a1		ENSMUSG00000005968	Tuft1		ENSMUSG00000031503	Col4a2		ENSMUSG00000036560	Lgi4		ENSMUSG00000036334	Igsf10		ENSMUSG00000051007	Gatd1
ENSMUSG00000039007	Cpq		ENSMUSG00000035000	Dpp4		ENSMUSG00000031443	F7		ENSMUSG00000040690	Col16a1		ENSMUSG00000040152	Thbs1		ENSMUSG00000074199	Krtdap		ENSMUSG00000001506	Col1a1					ENSMUSG00000031274	Col4a5		ENSMUSG00000000693	Loxl3		ENSMUSG00000027399	Il1a		ENSMUSG00000030117	Gdf3
ENSMUSG00000027408	Cpxm1		ENSMUSG00000026574	Dpt		ENSMUSG00000031138	F9		ENSMUSG00000001435	Col18a1		ENSMUSG00000031028	Tub		ENSMUSG00000019899	Lama2		ENSMUSG00000029661	Col1a2					ENSMUSG00000026837	Col5a1		ENSMUSG00000036446	Lum		ENSMUSG00000027398	Il1b		ENSMUSG00000025089	Gfra1
ENSMUSG00000036596	Cpz		ENSMUSG00000020467	Efemp1		ENSMUSG00000027533	Fabp5		ENSMUSG00000001506	Col1a1					ENSMUSG00000019846	Lama4		ENSMUSG00000045672	Col27a1					ENSMUSG00000026042	Col5a2		ENSMUSG00000050447	Lypd6		ENSMUSG00000025746	Il6		ENSMUSG00000055653	Gpc3
ENSMUSG00000025776	Crispld1		ENSMUSG00000024909	Efemp2		ENSMUSG00000025854	Fam20c		ENSMUSG00000029661	Col1a2					ENSMUSG00000016024	Lbp		ENSMUSG00000022483	Col2a1					ENSMUSG00000004098	Col5a3		ENSMUSG00000030116	Mfap5		ENSMUSG00000040329	Il7		ENSMUSG00000018339	Gpx3
ENSMUSG00000032911	Cspg4		ENSMUSG00000042961	Egflam		ENSMUSG00000029672	Fam3c		ENSMUSG00000016356	Col20a1					ENSMUSG00000024529	Lox		ENSMUSG00000026043	Col3a1					ENSMUSG00000001119	Col6a1		ENSMUSG00000026110	Mgat4a		ENSMUSG00000035692	Isg15		ENSMUSG00000034708	Grn
ENSMUSG00000027447	Cst3		ENSMUSG00000029675	Eln		ENSMUSG00000000392	Fap		ENSMUSG00000028197	Col24a1					ENSMUSG00000032334	Loxl1		ENSMUSG00000026837	Col5a1					ENSMUSG00000020241	Col6a2		ENSMUSG00000030218	Mgp		ENSMUSG00000037206	Islr		ENSMUSG00000025534	Gusb
ENSMUSG00000054196	Cthrc1		ENSMUSG00000024053	Emilin2		ENSMUSG00000003420	Fcgrt		ENSMUSG00000026043	Col3a1					ENSMUSG00000001870	Ltbp1		ENSMUSG00000026042	Col5a2					ENSMUSG00000048126	Col6a3		ENSMUSG00000040528	Milr1		ENSMUSG00000025780	Itih5		ENSMUSG00000016283	H2-M2
ENSMUSG00000031957	Ctrb1		ENSMUSG00000026579	F5		ENSMUSG00000026938	Fcna		ENSMUSG00000031502	Col4a1					ENSMUSG00000042436	Mfap4		ENSMUSG00000004098	Col5a3					ENSMUSG00000068196	Col8a1		ENSMUSG00000031740	Mmp2		ENSMUSG00000032334	Loxl1		ENSMUSG00000024486	Hbegf
ENSMUSG00000028111	Ctsk		ENSMUSG00000000392	Fap		ENSMUSG00000031137	Fgf13		ENSMUSG00000026837	Col5a1					ENSMUSG00000030116	Mfap5		ENSMUSG00000001119	Col6a1					ENSMUSG00000031849	Comp		ENSMUSG00000027859	Ngf		ENSMUSG00000034205	Loxl2		ENSMUSG00000021665	Hexb
ENSMUSG00000024910	Ctsw		ENSMUSG00000024778	Fas		ENSMUSG00000047414	Flrt2		ENSMUSG00000026042	Col5a2					ENSMUSG00000029061	Mmp23		ENSMUSG00000020241	Col6a2					ENSMUSG00000003617	Cp		ENSMUSG00000005397	Nid1		ENSMUSG00000039883	Lrrc17		ENSMUSG00000028864	Hgf
ENSMUSG00000034855	Cxcl10		ENSMUSG00000021186	Fbln5		ENSMUSG00000019810	Fuca2		ENSMUSG00000004098	Col5a3					ENSMUSG00000017737	Mmp9		ENSMUSG00000048126	Col6a3					ENSMUSG00000037852	Cpe		ENSMUSG00000040998	Npnt		ENSMUSG00000036446	Lum		ENSMUSG00000043421	Hilpda
ENSMUSG00000061353	Cxcl12		ENSMUSG00000027386	Fbln7		ENSMUSG00000029777	Gars		ENSMUSG00000001119	Col6a1					ENSMUSG00000005397	Nid1		ENSMUSG00000068196	Col8a1					ENSMUSG00000039007	Cpq		ENSMUSG00000027188	Pamr1		ENSMUSG00000021423	Ly86		ENSMUSG00000055632	Hmcn2
ENSMUSG00000021508	Cxcl14		ENSMUSG00000027204	Fbn1		ENSMUSG00000031451	Gas6		ENSMUSG00000020241	Col6a2					ENSMUSG00000046618	Olfml2a		ENSMUSG00000056174	Col8a2					ENSMUSG00000027408	Cpxm1		ENSMUSG00000002847	Pla1a		ENSMUSG00000025779	Ly96		ENSMUSG00000001249	Hpn
ENSMUSG00000029417	Cxcl9		ENSMUSG00000003420	Fcgrt		ENSMUSG00000051007	Gatd1		ENSMUSG00000048126	Col6a3					ENSMUSG00000027188	Pamr1		ENSMUSG00000027570	Col9a3					ENSMUSG00000007888	Crlf1		ENSMUSG00000031538	Plat		ENSMUSG00000069515	Lyz1		ENSMUSG00000036854	Hspb6
ENSMUSG00000026385	Dbi		ENSMUSG00000037225	Fgf2		ENSMUSG00000000394	Gcg		ENSMUSG00000068196	Col8a1					ENSMUSG00000029718	Pcolce		ENSMUSG00000031849	Comp					ENSMUSG00000032431	Crtap		ENSMUSG00000027750	Postn		ENSMUSG00000069516	Lyz2		ENSMUSG00000010051	Hyal1
ENSMUSG00000019929	Dcn		ENSMUSG00000039899	Fgl2		ENSMUSG00000018238	Gdf9		ENSMUSG00000056174	Col8a2					ENSMUSG00000015354	Pcolce2		ENSMUSG00000037852	Cpe					ENSMUSG00000014599	Csf1		ENSMUSG00000029838	Ptn		ENSMUSG00000022324	Matn2		ENSMUSG00000048806	Ifnb1
ENSMUSG00000033044	Dhrs7c		ENSMUSG00000026193	Fn1		ENSMUSG00000036427	Gpi1		ENSMUSG00000031849	Comp					ENSMUSG00000024713	Pcsk5		ENSMUSG00000027408	Cpxm1					ENSMUSG00000032911	Cspg4		ENSMUSG00000078949	R3hdml		ENSMUSG00000027239	Mdk		ENSMUSG00000020053	Igf1
ENSMUSG00000045414	Dipk2a		ENSMUSG00000021765	Fst		ENSMUSG00000034708	Grn		ENSMUSG00000027408	Cpxm1					ENSMUSG00000030513	Pcsk6		ENSMUSG00000040713	Creg1					ENSMUSG00000054196	Cthrc1		ENSMUSG00000042453	Reln		ENSMUSG00000042436	Mfap4		ENSMUSG00000020427	Igfbp3
ENSMUSG00000030772	Dkk3		ENSMUSG00000022816	Fstl1		ENSMUSG00000025534	Gusb		ENSMUSG00000036596	Cpz					ENSMUSG00000045573	Penk		ENSMUSG00000025431	Crisp1					ENSMUSG00000021939	Ctsb		ENSMUSG00000038580	Sct		ENSMUSG00000030116	Mfap5		ENSMUSG00000036256	Igfbp7
ENSMUSG00000019278	Dpep1		ENSMUSG00000000420	Galnt1		ENSMUSG00000024486	Hbegf		ENSMUSG00000040713	Creg1					ENSMUSG00000029373	Pf4		ENSMUSG00000032431	Crtap					ENSMUSG00000007891	Ctsd		ENSMUSG00000063531	Sema3e		ENSMUSG00000030218	Mgp		ENSMUSG00000016529	Il10
ENSMUSG00000026574	Dpt		ENSMUSG00000031451	Gas6		ENSMUSG00000021665	Hexb		ENSMUSG00000023272	Creld2					ENSMUSG00000024011	Pi16		ENSMUSG00000018916	Csf2					ENSMUSG00000083282	Ctsf		ENSMUSG00000018822	Sfrp5		ENSMUSG00000025355	Mmp19		ENSMUSG00000039217	Il18
ENSMUSG00000028108	Ecm1		ENSMUSG00000073987	Ggh		ENSMUSG00000043421	Hilpda		ENSMUSG00000025776	Crispld1					ENSMUSG00000002847	Pla1a		ENSMUSG00000032911	Cspg4					ENSMUSG00000028111	Ctsk		ENSMUSG00000031558	Slit2		ENSMUSG00000031740	Mmp2		ENSMUSG00000070427	Il18bp
ENSMUSG00000043631	Ecm2		ENSMUSG00000055653	Gpc3		ENSMUSG00000066551	Hmgb1		ENSMUSG00000031825	Crispld2					ENSMUSG00000031538	Plat		ENSMUSG00000027447	Cst3					ENSMUSG00000021477	Ctsl		ENSMUSG00000023886	Smoc2		ENSMUSG00000029061	Mmp23		ENSMUSG00000016524	Il19
ENSMUSG00000026051	Ecrg4		ENSMUSG00000058571	Gpc6		ENSMUSG00000035273	Hpse		ENSMUSG00000027447	Cst3					ENSMUSG00000021822	Plau		ENSMUSG00000005054	Cstb					ENSMUSG00000028015	Ctso		ENSMUSG00000028885	Smpdl3b		ENSMUSG00000043613	Mmp3		ENSMUSG00000027399	Il1a
ENSMUSG00000024909	Efemp2		ENSMUSG00000018339	Gpx3		ENSMUSG00000025980	Hspd1		ENSMUSG00000005054	Cstb					ENSMUSG00000029759	Pon3		ENSMUSG00000060034	Ctf2					ENSMUSG00000029380	Cxcl1		ENSMUSG00000025889	Snca		ENSMUSG00000027859	Ngf		ENSMUSG00000026981	Il1rn
ENSMUSG00000000402	Egfl6		ENSMUSG00000024517	Grp		ENSMUSG00000036091	Hyal3		ENSMUSG00000054196	Cthrc1					ENSMUSG00000020674	Pxdn		ENSMUSG00000054196	Cthrc1					ENSMUSG00000034855	Cxcl10		ENSMUSG00000028369	Svep1		ENSMUSG00000005397	Nid1		ENSMUSG00000024810	Il33
ENSMUSG00000029675	Eln		ENSMUSG00000055632	Hmcn2		ENSMUSG00000037405	Icam1		ENSMUSG00000021939	Ctsb					ENSMUSG00000009281	Rarres2		ENSMUSG00000031957	Ctrb1					ENSMUSG00000061353	Cxcl12		ENSMUSG00000020432	Tcn2		ENSMUSG00000029819	Npy		ENSMUSG00000030748	Il4ra
ENSMUSG00000034164	Emid1		ENSMUSG00000031722	Hp		ENSMUSG00000022971	Ifnar2		ENSMUSG00000030560	Ctsc					ENSMUSG00000061100	Retnla		ENSMUSG00000030560	Ctsc					ENSMUSG00000029371	Cxcl5		ENSMUSG00000029664	Tfpi2		ENSMUSG00000058755	Osm		ENSMUSG00000021756	Il6st
ENSMUSG00000022012	Enox1		ENSMUSG00000029096	Htra3		ENSMUSG00000048806	Ifnb1		ENSMUSG00000007891	Ctsd					ENSMUSG00000021876	Rnase4		ENSMUSG00000032359	Ctsh					ENSMUSG00000053226	Dand5		ENSMUSG00000035493	Tgfbi		ENSMUSG00000026335	Pam		ENSMUSG00000035692	Isg15
ENSMUSG00000037370	Enpp1		ENSMUSG00000020053	Igf1		ENSMUSG00000020053	Igf1		ENSMUSG00000032359	Ctsh					ENSMUSG00000074457	S100a16		ENSMUSG00000028111	Ctsk					ENSMUSG00000028031	Dkk2		ENSMUSG00000021702	Thbs4		ENSMUSG00000027188	Pamr1		ENSMUSG00000022108	Itm2b
ENSMUSG00000018166	Erbb3		ENSMUSG00000017493	Igfbp4		ENSMUSG00000017493	Igfbp4		ENSMUSG00000028111	Ctsk					ENSMUSG00000064373	Selenop		ENSMUSG00000038642	Ctss					ENSMUSG00000030772	Dkk3		ENSMUSG00000053475	Tnfaip6		ENSMUSG00000030513	Pcsk6		ENSMUSG00000019966	Kitl
ENSMUSG00000028128	F3		ENSMUSG00000023046	Igfbp6		ENSMUSG00000006538	Ihh		ENSMUSG00000021477	Ctsl					ENSMUSG00000028780	Sema3c		ENSMUSG00000016256	Ctsz					ENSMUSG00000025279	Dnase1l3		ENSMUSG00000024379	Tslp		ENSMUSG00000067780	Pi15		ENSMUSG00000033880	Lgals3bp
ENSMUSG00000000392	Fap		ENSMUSG00000036256	Igfbp7		ENSMUSG00000001741	Il16		ENSMUSG00000028015	Ctso					ENSMUSG00000044734	Serpinb1a		ENSMUSG00000029380	Cxcl1					ENSMUSG00000024501	Dpysl3		ENSMUSG00000039646	Vasn		ENSMUSG00000023913	Pla2g7		ENSMUSG00000033595	Lgi3
ENSMUSG00000064080	Fbln2		ENSMUSG00000036334	Igsf10		ENSMUSG00000070427	Il18bp		ENSMUSG00000038642	Ctss					ENSMUSG00000000753	Serpinf1		ENSMUSG00000034855	Cxcl10					ENSMUSG00000028108	Ecm1					ENSMUSG00000017754	Pltp		ENSMUSG00000015568	Lpl
ENSMUSG00000021186	Fbln5		ENSMUSG00000039217	Il18		ENSMUSG00000016524	Il19		ENSMUSG00000016256	Ctsz					ENSMUSG00000023224	Serping1		ENSMUSG00000061353	Cxcl12					ENSMUSG00000026051	Ecrg4					ENSMUSG00000027978	Prss12		ENSMUSG00000021423	Ly86
ENSMUSG00000027386	Fbln7		ENSMUSG00000027399	Il1a		ENSMUSG00000027399	Il1a		ENSMUSG00000031778	Cx3cl1					ENSMUSG00000070436	Serpinh1		ENSMUSG00000018920	Cxcl16					ENSMUSG00000020467	Efemp1					ENSMUSG00000021792	Prxl2a		ENSMUSG00000069515	Lyz1
ENSMUSG00000003420	Fcgrt		ENSMUSG00000025746	Il6		ENSMUSG00000031703	Itfg1		ENSMUSG00000029380	Cxcl1					ENSMUSG00000027996	Sfrp2		ENSMUSG00000058427	Cxcl2					ENSMUSG00000024909	Efemp2					ENSMUSG00000048776	Pthlh		ENSMUSG00000040987	Mill2
ENSMUSG00000031137	Fgf13		ENSMUSG00000035692	Isg15		ENSMUSG00000022108	Itm2b		ENSMUSG00000061353	Cxcl12					ENSMUSG00000021319	Sfrp4		ENSMUSG00000029379	Cxcl3					ENSMUSG00000026921	Egfl7					ENSMUSG00000029838	Ptn		ENSMUSG00000040528	Milr1
ENSMUSG00000027208	Fgf7		ENSMUSG00000037206	Islr		ENSMUSG00000055862	Izumo4		ENSMUSG00000021508	Cxcl14					ENSMUSG00000061461	Smim20		ENSMUSG00000029371	Cxcl5					ENSMUSG00000022012	Enox1					ENSMUSG00000027832	Ptx3		ENSMUSG00000000901	Mmp11
ENSMUSG00000039899	Fgl2		ENSMUSG00000032925	Itgbl1		ENSMUSG00000031948	Kars		ENSMUSG00000018920	Cxcl16					ENSMUSG00000072941	Sod3		ENSMUSG00000026385	Dbi					ENSMUSG00000037370	Enpp1					ENSMUSG00000020674	Pxdn		ENSMUSG00000049723	Mmp12
ENSMUSG00000047414	Flrt2		ENSMUSG00000025780	Itih5		ENSMUSG00000026478	Lamc1		ENSMUSG00000058427	Cxcl2					ENSMUSG00000018593	Sparc		ENSMUSG00000023000	Dhh					ENSMUSG00000019989	Enpp3					ENSMUSG00000061100	Retnla		ENSMUSG00000025355	Mmp19
ENSMUSG00000001334	Fndc5		ENSMUSG00000022108	Itm2b		ENSMUSG00000068220	Lgals1		ENSMUSG00000029379	Cxcl3					ENSMUSG00000035279	Ssc5d		ENSMUSG00000030772	Dkk3					ENSMUSG00000023960	Enpp5					ENSMUSG00000074457	S100a16		ENSMUSG00000043613	Mmp3
ENSMUSG00000001827	Folr1		ENSMUSG00000055862	Izumo4		ENSMUSG00000033880	Lgals3bp		ENSMUSG00000029417	Cxcl9					ENSMUSG00000020432	Tcn2		ENSMUSG00000060962	Dmkn					ENSMUSG00000038173	Enpp6					ENSMUSG00000028780	Sema3c		ENSMUSG00000020572	Nampt
ENSMUSG00000021765	Fst		ENSMUSG00000059022	Kcp		ENSMUSG00000001123	Lgals9		ENSMUSG00000026385	Dbi					ENSMUSG00000029287	Tgfbr3		ENSMUSG00000035000	Dpp4					ENSMUSG00000033068	Entpd6					ENSMUSG00000026315	Serpinb8		ENSMUSG00000028070	Naxe
ENSMUSG00000031451	Gas6		ENSMUSG00000022875	Kng1		ENSMUSG00000032207	Lipc		ENSMUSG00000019929	Dcn					ENSMUSG00000023885	Thbs2		ENSMUSG00000026574	Dpt					ENSMUSG00000002808	Epdr1					ENSMUSG00000021319	Sfrp4		ENSMUSG00000037499	Nenf
ENSMUSG00000021943	Gdf10		ENSMUSG00000074199	Krtdap		ENSMUSG00000024770	Lipn		ENSMUSG00000023000	Dhh					ENSMUSG00000028047	Thbs3		ENSMUSG00000024501	Dpysl3					ENSMUSG00000028128	F3					ENSMUSG00000018593	Sparc		ENSMUSG00000027859	Ngf
ENSMUSG00000055653	Gpc3		ENSMUSG00000019899	Lama2		ENSMUSG00000041891	Lman1		ENSMUSG00000030772	Dkk3					ENSMUSG00000001131	Timp1		ENSMUSG00000028108	Ecm1					ENSMUSG00000031443	F7					ENSMUSG00000053030	Spink2		ENSMUSG00000029819	Npy
ENSMUSG00000028597	Gpx7		ENSMUSG00000002900	Lamb1		ENSMUSG00000015568	Lpl		ENSMUSG00000019278	Dpep1					ENSMUSG00000053475	Tnfaip6		ENSMUSG00000034488	Edil3					ENSMUSG00000031196	F8					ENSMUSG00000037379	Spon2		ENSMUSG00000030162	Olr1
ENSMUSG00000026879	Gsn		ENSMUSG00000026478	Lamc1		ENSMUSG00000021423	Ly86		ENSMUSG00000035000	Dpp4					ENSMUSG00000023992	Trem2		ENSMUSG00000021367	Edn1					ENSMUSG00000029672	Fam3c					ENSMUSG00000020077	Srgn		ENSMUSG00000045573	Penk
ENSMUSG00000025075	Habp2		ENSMUSG00000016024	Lbp		ENSMUSG00000069515	Lyz1		ENSMUSG00000026574	Dpt					ENSMUSG00000024379	Tslp		ENSMUSG00000024909	Efemp2					ENSMUSG00000000392	Fap					ENSMUSG00000035279	Ssc5d		ENSMUSG00000029373	Pf4
ENSMUSG00000024486	Hbegf		ENSMUSG00000033880	Lgals3bp		ENSMUSG00000069516	Lyz2		ENSMUSG00000028108	Ecm1					ENSMUSG00000039646	Vasn		ENSMUSG00000029675	Eln					ENSMUSG00000006369	Fbln1					ENSMUSG00000006800	Sulf2		ENSMUSG00000004791	Pgf
ENSMUSG00000021665	Hexb		ENSMUSG00000001123	Lgals9		ENSMUSG00000032530	Lyzl4		ENSMUSG00000043631	Ecm2					ENSMUSG00000024066	Xdh		ENSMUSG00000029163	Emilin1					ENSMUSG00000064080	Fbln2					ENSMUSG00000032289	Thsd4		ENSMUSG00000031903	Pla2g15
ENSMUSG00000038403	Hjv		ENSMUSG00000039252	Lgi2		ENSMUSG00000005142	Man2b1		ENSMUSG00000026051	Ecrg4								ENSMUSG00000024053	Emilin2					ENSMUSG00000027204	Fbn1					ENSMUSG00000023992	Trem2		ENSMUSG00000021822	Plau
ENSMUSG00000037405	Icam1		ENSMUSG00000034394	Lif		ENSMUSG00000029119	Man2b2		ENSMUSG00000020467	Efemp1								ENSMUSG00000037370	Enpp1					ENSMUSG00000024598	Fbn2					ENSMUSG00000029671	Wnt16		ENSMUSG00000017754	Pltp
ENSMUSG00000020053	Igf1		ENSMUSG00000032334	Loxl1		ENSMUSG00000024150	Mcfd2		ENSMUSG00000024909	Efemp2								ENSMUSG00000018166	Erbb3					ENSMUSG00000003420	Fcgrt					ENSMUSG00000010797	Wnt2		ENSMUSG00000029759	Pon3
ENSMUSG00000048583	Igf2		ENSMUSG00000025185	Loxl4		ENSMUSG00000030605	Mfge8		ENSMUSG00000000402	Egfl6								ENSMUSG00000029377	Ereg					ENSMUSG00000026938	Fcna								ENSMUSG00000041577	Prelp
ENSMUSG00000017493	Igfbp4		ENSMUSG00000015568	Lpl		ENSMUSG00000033307	Mif		ENSMUSG00000015467	Egfl8								ENSMUSG00000031444	F10					ENSMUSG00000022871	Fetub								ENSMUSG00000061100	Retnla
ENSMUSG00000023046	Igfbp6		ENSMUSG00000001870	Ltbp1		ENSMUSG00000040987	Mill2		ENSMUSG00000042961	Egflam								ENSMUSG00000039109	F13a1					ENSMUSG00000037225	Fgf2								ENSMUSG00000021876	Rnase4
ENSMUSG00000036256	Igfbp7		ENSMUSG00000024940	Ltbp3		ENSMUSG00000049723	Mmp12		ENSMUSG00000029675	Eln								ENSMUSG00000027249	F2					ENSMUSG00000027208	Fgf7								ENSMUSG00000017009	Sdc4
ENSMUSG00000031111	Igsf1		ENSMUSG00000036446	Lum		ENSMUSG00000005800	Mmp8		ENSMUSG00000008140	Emc10								ENSMUSG00000027533	Fabp5					ENSMUSG00000030849	Fgfr2								ENSMUSG00000028249	Sdcbp
ENSMUSG00000036334	Igsf10		ENSMUSG00000025779	Ly96		ENSMUSG00000019579	Mydgf		ENSMUSG00000029163	Emilin1								ENSMUSG00000025854	Fam20c					ENSMUSG00000075012	Fjx1								ENSMUSG00000064373	Selenop
ENSMUSG00000070427	Il18bp		ENSMUSG00000039208	Metrnl		ENSMUSG00000028070	Naxe		ENSMUSG00000037419	Endod1								ENSMUSG00000021186	Fbln5					ENSMUSG00000047414	Flrt2								ENSMUSG00000023886	Smoc2
ENSMUSG00000026072	Il1r1		ENSMUSG00000042436	Mfap4		ENSMUSG00000024425	Ndfip1		ENSMUSG00000037370	Enpp1								ENSMUSG00000027204	Fbn1					ENSMUSG00000038552	Fndc4								ENSMUSG00000029309	Sparcl1
ENSMUSG00000026073	Il1r2		ENSMUSG00000030116	Mfap5		ENSMUSG00000037499	Nenf		ENSMUSG00000048120	Entpd1								ENSMUSG00000024598	Fbn2					ENSMUSG00000021765	Fst								ENSMUSG00000029304	Spp1
ENSMUSG00000024810	Il33		ENSMUSG00000030218	Mgp		ENSMUSG00000030824	Nucb1		ENSMUSG00000002808	Epdr1								ENSMUSG00000026938	Fcna					ENSMUSG00000022816	Fstl1								ENSMUSG00000071112	Spx
ENSMUSG00000040329	Il7		ENSMUSG00000029061	Mmp23		ENSMUSG00000024579	Pcyox1l		ENSMUSG00000039109	F13a1								ENSMUSG00000031230	Fgf16					ENSMUSG00000031451	Gas6								ENSMUSG00000013846	St3gal1
ENSMUSG00000041324	Inhba		ENSMUSG00000043613	Mmp3		ENSMUSG00000028019	Pdgfc		ENSMUSG00000028128	F3								ENSMUSG00000029337	Fgf5					ENSMUSG00000000394	Gcg								ENSMUSG00000028369	Svep1
ENSMUSG00000035692	Isg15		ENSMUSG00000020572	Nampt		ENSMUSG00000027248	Pdia3		ENSMUSG00000031196	F8								ENSMUSG00000021974	Fgf9					ENSMUSG00000022144	Gdnf								ENSMUSG00000006386	Tek
ENSMUSG00000032925	Itgbl1		ENSMUSG00000037499	Nenf		ENSMUSG00000025823	Pdia4		ENSMUSG00000047420	Fam180a								ENSMUSG00000039899	Fgl2					ENSMUSG00000025089	Gfra1								ENSMUSG00000027082	Tfpi
ENSMUSG00000022108	Itm2b		ENSMUSG00000005397	Nid1		ENSMUSG00000020571	Pdia6		ENSMUSG00000029672	Fam3c								ENSMUSG00000047414	Flrt2					ENSMUSG00000027316	Gfra4								ENSMUSG00000037820	Tgm2
ENSMUSG00000031990	Jam3		ENSMUSG00000021806	Nid2		ENSMUSG00000032959	Pebp1		ENSMUSG00000000392	Fap								ENSMUSG00000051379	Flrt3					ENSMUSG00000026200	Glb1l								ENSMUSG00000017466	Timp2
ENSMUSG00000025213	Kazald1		ENSMUSG00000021242	Npc2		ENSMUSG00000029373	Pf4		ENSMUSG00000006369	Fbln1								ENSMUSG00000026193	Fn1					ENSMUSG00000031119	Gpc4								ENSMUSG00000030317	Timp4
ENSMUSG00000041782	Lad1		ENSMUSG00000059991	Nptx2		ENSMUSG00000018293	Pfn1		ENSMUSG00000064080	Fbln2								ENSMUSG00000001827	Folr1					ENSMUSG00000058571	Gpc6								ENSMUSG00000089669	Tnfsf13
ENSMUSG00000026478	Lamc1		ENSMUSG00000020902	Ntn1		ENSMUSG00000062070	Pgk1		ENSMUSG00000021186	Fbln5								ENSMUSG00000027004	Frzb					ENSMUSG00000021340	Gpld1								ENSMUSG00000023992	Trem2
ENSMUSG00000026479	Lamc2		ENSMUSG00000020019	Ntn4		ENSMUSG00000032294	Pkm		ENSMUSG00000027386	Fbln7								ENSMUSG00000022816	Fstl1					ENSMUSG00000018339	Gpx3								ENSMUSG00000027962	Vcam1
ENSMUSG00000016024	Lbp		ENSMUSG00000021390	Ogn		ENSMUSG00000041202	Pla2g2d		ENSMUSG00000027204	Fbn1								ENSMUSG00000019810	Fuca2					ENSMUSG00000028597	Gpx7								ENSMUSG00000023951	Vegfa
ENSMUSG00000057722	Lepr		ENSMUSG00000026833	Olfm1		ENSMUSG00000028751	Pla2g2e		ENSMUSG00000024598	Fbn2								ENSMUSG00000030530	Furin					ENSMUSG00000034708	Grn								ENSMUSG00000042116	Vwa1
ENSMUSG00000001123	Lgals9		ENSMUSG00000046618	Olfml2a		ENSMUSG00000023913	Pla2g7		ENSMUSG00000003420	Fcgrt								ENSMUSG00000031451	Gas6					ENSMUSG00000021665	Hexb
ENSMUSG00000034394	Lif		ENSMUSG00000048368	Omd		ENSMUSG00000021822	Plau		ENSMUSG00000022871	Fetub								ENSMUSG00000000394	Gcg					ENSMUSG00000066842	Hmcn1
ENSMUSG00000024529	Lox		ENSMUSG00000026335	Pam		ENSMUSG00000046223	Plaur		ENSMUSG00000057967	Fgf18								ENSMUSG00000021943	Gdf10					ENSMUSG00000037406	Htra4
ENSMUSG00000032334	Loxl1		ENSMUSG00000027188	Pamr1		ENSMUSG00000019055	Plod1		ENSMUSG00000029337	Fgf5								ENSMUSG00000073987	Ggh					ENSMUSG00000010051	Hyal1
ENSMUSG00000034205	Loxl2		ENSMUSG00000029718	Pcolce		ENSMUSG00000017754	Pltp		ENSMUSG00000027208	Fgf7								ENSMUSG00000030048	Gkn3					ENSMUSG00000020053	Igf1
ENSMUSG00000000693	Loxl3		ENSMUSG00000015354	Pcolce2		ENSMUSG00000032667	Pon2		ENSMUSG00000039899	Fgl2								ENSMUSG00000046167	Gldn					ENSMUSG00000048583	Igf2
ENSMUSG00000037095	Lrg1		ENSMUSG00000024713	Pcsk5		ENSMUSG00000029759	Pon3		ENSMUSG00000074971	Fibin								ENSMUSG00000070858	Gm1673					ENSMUSG00000020427	Igfbp3
ENSMUSG00000036446	Lum		ENSMUSG00000030513	Pcsk6		ENSMUSG00000071866	Ppia		ENSMUSG00000075012	Fjx1								ENSMUSG00000058571	Gpc6					ENSMUSG00000017493	Igfbp4
ENSMUSG00000027239	Mdk		ENSMUSG00000032006	Pdgfd		ENSMUSG00000028657	Ppt1		ENSMUSG00000041559	Fmod								ENSMUSG00000028597	Gpx7					ENSMUSG00000026185	Igfbp5
ENSMUSG00000042436	Mfap4		ENSMUSG00000045573	Penk		ENSMUSG00000025289	Prdx4		ENSMUSG00000026193	Fn1								ENSMUSG00000050069	Grem2					ENSMUSG00000023046	Igfbp6
ENSMUSG00000028226	Mmp16		ENSMUSG00000029373	Pf4		ENSMUSG00000027978	Prss12		ENSMUSG00000027004	Frzb								ENSMUSG00000034708	Grn					ENSMUSG00000036256	Igfbp7
ENSMUSG00000031740	Mmp2		ENSMUSG00000067780	Pi15		ENSMUSG00000021792	Prxl2a		ENSMUSG00000021765	Fst								ENSMUSG00000061232	H2-K1					ENSMUSG00000036334	Igsf10
ENSMUSG00000029061	Mmp23		ENSMUSG00000024011	Pi16		ENSMUSG00000004207	Psap		ENSMUSG00000022816	Fstl1								ENSMUSG00000060550	H2-Q7					ENSMUSG00000070427	Il18bp
ENSMUSG00000043613	Mmp3		ENSMUSG00000002847	Pla1a		ENSMUSG00000021876	Rnase4		ENSMUSG00000019810	Fuca2								ENSMUSG00000056116	H2-T22					ENSMUSG00000026072	Il1r1
ENSMUSG00000063011	Msln		ENSMUSG00000054580	Pla2r1		ENSMUSG00000041926	Rnpep		ENSMUSG00000031451	Gas6								ENSMUSG00000020399	Havcr2					ENSMUSG00000026069	Il1rl1
ENSMUSG00000026697	Myoc		ENSMUSG00000031538	Plat		ENSMUSG00000048617	Rtbdn		ENSMUSG00000017165	Gast								ENSMUSG00000024486	Hbegf					ENSMUSG00000024810	Il33
ENSMUSG00000028070	Naxe		ENSMUSG00000017754	Pltp		ENSMUSG00000000278	Scpep1		ENSMUSG00000021943	Gdf10								ENSMUSG00000043421	Hilpda					ENSMUSG00000037035	Inhbb
ENSMUSG00000024425	Ndfip1		ENSMUSG00000028600	Podn		ENSMUSG00000028249	Sdcbp		ENSMUSG00000073987	Ggh								ENSMUSG00000031722	Hp					ENSMUSG00000037206	Islr
ENSMUSG00000049001	Ndnf		ENSMUSG00000041577	Prelp		ENSMUSG00000064373	Selenop		ENSMUSG00000046167	Gldn								ENSMUSG00000001249	Hpn					ENSMUSG00000032925	Itgbl1
ENSMUSG00000027859	Ngf		ENSMUSG00000027611	Procr		ENSMUSG00000062345	Serpinb2		ENSMUSG00000070858	Gm1673								ENSMUSG00000035273	Hpse					ENSMUSG00000022108	Itm2b
ENSMUSG00000005397	Nid1		ENSMUSG00000039405	Prss23		ENSMUSG00000026315	Serpinb8		ENSMUSG00000031119	Gpc4								ENSMUSG00000006205	Htra1					ENSMUSG00000055862	Izumo4
ENSMUSG00000040998	Npnt		ENSMUSG00000027832	Ptx3		ENSMUSG00000026249	Serpine2		ENSMUSG00000058571	Gpc6								ENSMUSG00000029096	Htra3					ENSMUSG00000025213	Kazald1
ENSMUSG00000030659	Nucb2		ENSMUSG00000034353	Ramp1		ENSMUSG00000061461	Smim20		ENSMUSG00000028597	Gpx7								ENSMUSG00000022971	Ifnar2					ENSMUSG00000019966	Kitl
ENSMUSG00000021390	Ogn		ENSMUSG00000009281	Rarres2		ENSMUSG00000019872	Smpdl3a		ENSMUSG00000050069	Grem2								ENSMUSG00000020053	Igf1					ENSMUSG00000019846	Lama4
ENSMUSG00000026833	Olfm1		ENSMUSG00000021876	Rnase4		ENSMUSG00000034401	Spata6		ENSMUSG00000034708	Grn								ENSMUSG00000017493	Igfbp4					ENSMUSG00000002900	Lamb1
ENSMUSG00000038463	Olfml2b		ENSMUSG00000041959	S100a10		ENSMUSG00000029304	Spp1		ENSMUSG00000026879	Gsn								ENSMUSG00000026185	Igfbp5					ENSMUSG00000052911	Lamb2
ENSMUSG00000048368	Omd		ENSMUSG00000027907	S100a11		ENSMUSG00000029699	Ssc4d		ENSMUSG00000025534	Gusb								ENSMUSG00000023046	Igfbp6					ENSMUSG00000026478	Lamc1
ENSMUSG00000009487	Otog		ENSMUSG00000042312	S100a13		ENSMUSG00000006800	Sulf2		ENSMUSG00000056116	H2-T22								ENSMUSG00000036256	Igfbp7					ENSMUSG00000026479	Lamc2
ENSMUSG00000028641	P3h1		ENSMUSG00000074457	S100a16		ENSMUSG00000020432	Tcn2		ENSMUSG00000024486	Hbegf								ENSMUSG00000031111	Igsf1					ENSMUSG00000016024	Lbp
ENSMUSG00000027188	Pamr1		ENSMUSG00000040026	Saa3		ENSMUSG00000027082	Tfpi		ENSMUSG00000021665	Hexb								ENSMUSG00000004371	Il11					ENSMUSG00000057722	Lepr
ENSMUSG00000028370	Pappa		ENSMUSG00000038580	Sct		ENSMUSG00000022797	Tfrc		ENSMUSG00000020048	Hsp90b1								ENSMUSG00000031712	Il15					ENSMUSG00000068220	Lgals1
ENSMUSG00000029718	Pcolce		ENSMUSG00000064373	Selenop		ENSMUSG00000002603	Tgfb1		ENSMUSG00000006205	Htra1								ENSMUSG00000023206	Il15ra					ENSMUSG00000033880	Lgals3bp
ENSMUSG00000015354	Pcolce2		ENSMUSG00000028780	Sema3c		ENSMUSG00000017466	Timp2		ENSMUSG00000037405	Icam1								ENSMUSG00000039217	Il18					ENSMUSG00000001123	Lgals9
ENSMUSG00000027419	Pcsk2		ENSMUSG00000066361	Serpina3c		ENSMUSG00000000385	Tmprss2		ENSMUSG00000022971	Ifnar2								ENSMUSG00000070427	Il18bp					ENSMUSG00000039252	Lgi2
ENSMUSG00000030513	Pcsk6		ENSMUSG00000079012	Serpina3m		ENSMUSG00000024401	Tnf		ENSMUSG00000020053	Igf1								ENSMUSG00000027398	Il1b					ENSMUSG00000033595	Lgi3
ENSMUSG00000032006	Pdgfd		ENSMUSG00000026249	Serpine2		ENSMUSG00000039304	Tnfsf10		ENSMUSG00000017493	Igfbp4								ENSMUSG00000044103	Il1f9					ENSMUSG00000024770	Lipn
ENSMUSG00000045573	Penk		ENSMUSG00000023224	Serping1		ENSMUSG00000089669	Tnfsf13		ENSMUSG00000023046	Igfbp6								ENSMUSG00000026073	Il1r2					ENSMUSG00000041891	Lman1
ENSMUSG00000067780	Pi15		ENSMUSG00000031548	Sfrp1		ENSMUSG00000023992	Trem2		ENSMUSG00000036256	Igfbp7								ENSMUSG00000026069	Il1rl1					ENSMUSG00000024529	Lox
ENSMUSG00000024011	Pi16		ENSMUSG00000056427	Slit3		ENSMUSG00000005968	Tuft1		ENSMUSG00000036334	Igsf10								ENSMUSG00000026981	Il1rn					ENSMUSG00000032334	Loxl1
ENSMUSG00000031538	Plat		ENSMUSG00000019872	Smpdl3a		ENSMUSG00000037568	Vash2		ENSMUSG00000004371	Il11								ENSMUSG00000024810	Il33					ENSMUSG00000034205	Loxl2
ENSMUSG00000021822	Plau		ENSMUSG00000018593	Sparc		ENSMUSG00000007030	Vwa7		ENSMUSG00000031712	Il15								ENSMUSG00000000869	Il4					ENSMUSG00000000693	Loxl3
ENSMUSG00000019055	Plod1		ENSMUSG00000038156	Spon1		ENSMUSG00000076434	Wfdc3		ENSMUSG00000023206	Il15ra								ENSMUSG00000030748	Il4ra					ENSMUSG00000025185	Loxl4
ENSMUSG00000029759	Pon3		ENSMUSG00000035279	Ssc5d					ENSMUSG00000026073	Il1r2								ENSMUSG00000021756	Il6st					ENSMUSG00000015568	Lpl
ENSMUSG00000027750	Postn		ENSMUSG00000013846	St3gal1					ENSMUSG00000026069	Il1rl1								ENSMUSG00000041324	Inhba					ENSMUSG00000039883	Lrrc17
ENSMUSG00000027611	Procr		ENSMUSG00000028369	Svep1					ENSMUSG00000024810	Il33								ENSMUSG00000050957	Insl6					ENSMUSG00000024940	Ltbp3
ENSMUSG00000022912	Pros1		ENSMUSG00000020432	Tcn2					ENSMUSG00000031750	Il34								ENSMUSG00000035692	Isg15					ENSMUSG00000032496	Ltf
ENSMUSG00000039405	Prss23		ENSMUSG00000006386	Tek					ENSMUSG00000025746	Il6								ENSMUSG00000074766	Ism1					ENSMUSG00000036446	Lum
ENSMUSG00000015090	Ptgds		ENSMUSG00000029287	Tgfbr3					ENSMUSG00000050957	Insl6								ENSMUSG00000032925	Itgbl1					ENSMUSG00000029119	Man2b2
ENSMUSG00000017969	Ptgis		ENSMUSG00000040152	Thbs1					ENSMUSG00000035692	Isg15								ENSMUSG00000022108	Itm2b					ENSMUSG00000027239	Mdk
ENSMUSG00000048776	Pthlh		ENSMUSG00000017466	Timp2					ENSMUSG00000037206	Islr								ENSMUSG00000067149	Jchain					ENSMUSG00000042436	Mfap4
ENSMUSG00000033684	Qsox1		ENSMUSG00000030317	Timp4					ENSMUSG00000032925	Itgbl1								ENSMUSG00000059022	Kcp					ENSMUSG00000030116	Mfap5
ENSMUSG00000078949	R3hdml		ENSMUSG00000053475	Tnfaip6					ENSMUSG00000025780	Itih5								ENSMUSG00000019966	Kitl					ENSMUSG00000030605	Mfge8
ENSMUSG00000009281	Rarres2		ENSMUSG00000033327	Tnxb					ENSMUSG00000022108	Itm2b								ENSMUSG00000074199	Krtdap					ENSMUSG00000030218	Mgp
ENSMUSG00000024990	Rbp4		ENSMUSG00000060126	Tpt1					ENSMUSG00000055862	Izumo4								ENSMUSG00000002900	Lamb1					ENSMUSG00000040987	Mill2
ENSMUSG00000021876	Rnase4		ENSMUSG00000031380	Vegfd					ENSMUSG00000064023	Klk8								ENSMUSG00000052911	Lamb2					ENSMUSG00000000901	Mmp11
ENSMUSG00000027907	S100a11		ENSMUSG00000017344	Vtn					ENSMUSG00000019846	Lama4								ENSMUSG00000016534	Lamp2					ENSMUSG00000031740	Mmp2
ENSMUSG00000032719	Sbspon		ENSMUSG00000010797	Wnt2					ENSMUSG00000002900	Lamb1								ENSMUSG00000016024	Lbp					ENSMUSG00000029061	Mmp23
ENSMUSG00000038580	Sct		ENSMUSG00000024066	Xdh					ENSMUSG00000026478	Lamc1								ENSMUSG00000032193	Ldlr					ENSMUSG00000028070	Naxe
ENSMUSG00000064373	Selenop								ENSMUSG00000016024	Lbp								ENSMUSG00000001123	Lgals9					ENSMUSG00000041120	Nbl1
ENSMUSG00000066361	Serpina3c								ENSMUSG00000033880	Lgals3bp								ENSMUSG00000039252	Lgi2					ENSMUSG00000037499	Nenf
ENSMUSG00000044734	Serpinb1a								ENSMUSG00000001123	Lgals9								ENSMUSG00000033595	Lgi3					ENSMUSG00000027859	Ngf
ENSMUSG00000067001	Serpinb7								ENSMUSG00000067242	Lgi1								ENSMUSG00000034394	Lif					ENSMUSG00000005397	Nid1
ENSMUSG00000045827	Serpinb9								ENSMUSG00000039252	Lgi2								ENSMUSG00000053846	Lipg					ENSMUSG00000021806	Nid2
ENSMUSG00000026249	Serpine2								ENSMUSG00000033595	Lgi3								ENSMUSG00000024529	Lox					ENSMUSG00000059991	Nptx2
ENSMUSG00000000753	Serpinf1								ENSMUSG00000036560	Lgi4								ENSMUSG00000032334	Loxl1					ENSMUSG00000039114	Nrn1
ENSMUSG00000023224	Serping1								ENSMUSG00000054263	Lifr								ENSMUSG00000034205	Loxl2					ENSMUSG00000074121	Ntf5
ENSMUSG00000027996	Sfrp2								ENSMUSG00000053846	Lipg								ENSMUSG00000000693	Loxl3					ENSMUSG00000020902	Ntn1
ENSMUSG00000021319	Sfrp4								ENSMUSG00000041891	Lman1								ENSMUSG00000025185	Loxl4					ENSMUSG00000020019	Ntn4
ENSMUSG00000018822	Sfrp5								ENSMUSG00000024529	Lox								ENSMUSG00000027070	Lrp2					ENSMUSG00000030824	Nucb1
ENSMUSG00000017002	Slpi								ENSMUSG00000032334	Loxl1								ENSMUSG00000024940	Ltbp3					ENSMUSG00000030659	Nucb2
ENSMUSG00000061461	Smim20								ENSMUSG00000034205	Loxl2								ENSMUSG00000021423	Ly86					ENSMUSG00000021390	Ogn
ENSMUSG00000023886	Smoc2								ENSMUSG00000000693	Loxl3								ENSMUSG00000025779	Ly96					ENSMUSG00000046618	Olfml2a
ENSMUSG00000019872	Smpdl3a								ENSMUSG00000025185	Loxl4								ENSMUSG00000069515	Lyz1					ENSMUSG00000038463	Olfml2b
ENSMUSG00000072941	Sod3								ENSMUSG00000015568	Lpl								ENSMUSG00000069516	Lyz2					ENSMUSG00000048368	Omd
ENSMUSG00000018593	Sparc								ENSMUSG00000024940	Ltbp3								ENSMUSG00000032530	Lyzl4					ENSMUSG00000026335	Pam
ENSMUSG00000029309	Sparcl1								ENSMUSG00000036446	Lum								ENSMUSG00000005142	Man2b1					ENSMUSG00000027188	Pamr1
ENSMUSG00000034401	Spata6								ENSMUSG00000063297	Luzp2								ENSMUSG00000039208	Metrnl					ENSMUSG00000028370	Pappa
ENSMUSG00000058297	Spock2								ENSMUSG00000069516	Lyz2								ENSMUSG00000042436	Mfap4					ENSMUSG00000029718	Pcolce
ENSMUSG00000037379	Spon2								ENSMUSG00000005142	Man2b1								ENSMUSG00000030116	Mfap5					ENSMUSG00000015354	Pcolce2
ENSMUSG00000031253	Srpx2								ENSMUSG00000032575	Manf								ENSMUSG00000026110	Mgat4a					ENSMUSG00000024713	Pcsk5
ENSMUSG00000028643	Svbp								ENSMUSG00000022324	Matn2								ENSMUSG00000036155	Mgat5					ENSMUSG00000032006	Pdgfd
ENSMUSG00000028369	Svep1								ENSMUSG00000027239	Mdk								ENSMUSG00000030218	Mgp					ENSMUSG00000025823	Pdia4
ENSMUSG00000061762	Tac1								ENSMUSG00000042436	Mfap4								ENSMUSG00000040528	Milr1					ENSMUSG00000045573	Penk
ENSMUSG00000025400	Tac2								ENSMUSG00000030116	Mfap5								ENSMUSG00000047562	Mmp10					ENSMUSG00000029373	Pf4
ENSMUSG00000020432	Tcn2								ENSMUSG00000030605	Mfge8								ENSMUSG00000000901	Mmp11					ENSMUSG00000031903	Pla2g15
ENSMUSG00000029664	Tfpi2								ENSMUSG00000030218	Mgp								ENSMUSG00000000957	Mmp14					ENSMUSG00000054580	Pla2r1
ENSMUSG00000040152	Thbs1								ENSMUSG00000047562	Mmp10								ENSMUSG00000028226	Mmp16					ENSMUSG00000031538	Plat
ENSMUSG00000023885	Thbs2								ENSMUSG00000000957	Mmp14								ENSMUSG00000031740	Mmp2					ENSMUSG00000021822	Plau
ENSMUSG00000028047	Thbs3								ENSMUSG00000028226	Mmp16								ENSMUSG00000029061	Mmp23					ENSMUSG00000019055	Plod1
ENSMUSG00000021702	Thbs4								ENSMUSG00000029436	Mmp17								ENSMUSG00000043613	Mmp3					ENSMUSG00000017754	Pltp
ENSMUSG00000001131	Timp1								ENSMUSG00000025355	Mmp19								ENSMUSG00000041445	Mmrn2					ENSMUSG00000028600	Podn
ENSMUSG00000017466	Timp2								ENSMUSG00000031740	Mmp2								ENSMUSG00000022824	Muc13					ENSMUSG00000029759	Pon3
ENSMUSG00000028364	Tnc								ENSMUSG00000029061	Mmp23								ENSMUSG00000020572	Nampt					ENSMUSG00000027750	Postn
ENSMUSG00000050395	Tnfsf15								ENSMUSG00000043613	Mmp3								ENSMUSG00000037499	Nenf					ENSMUSG00000029372	Ppbp
ENSMUSG00000026725	Tnn								ENSMUSG00000009350	Mpo								ENSMUSG00000027859	Ngf					ENSMUSG00000025289	Prdx4
ENSMUSG00000026668	Ucma								ENSMUSG00000019579	Mydgf								ENSMUSG00000005397	Nid1					ENSMUSG00000041577	Prelp
ENSMUSG00000039646	Vasn								ENSMUSG00000026697	Myoc								ENSMUSG00000032691	Nlrp3					ENSMUSG00000022912	Pros1
ENSMUSG00000024076	Vit								ENSMUSG00000020572	Nampt								ENSMUSG00000025723	Nmb					ENSMUSG00000039405	Prss23
ENSMUSG00000023336	Wfdc1								ENSMUSG00000024425	Ndfip1								ENSMUSG00000021242	Npc2					ENSMUSG00000070371	Prss36
ENSMUSG00000020218	Wif1								ENSMUSG00000049001	Ndnf								ENSMUSG00000029819	Npy					ENSMUSG00000021792	Prxl2a
									ENSMUSG00000037499	Nenf								ENSMUSG00000052384	Nrros					ENSMUSG00000017969	Ptgis
									ENSMUSG00000027859	Ngf								ENSMUSG00000020902	Ntn1					ENSMUSG00000029838	Ptn
									ENSMUSG00000005397	Nid1								ENSMUSG00000019890	Nts					ENSMUSG00000049404	Rarres1
									ENSMUSG00000021806	Nid2								ENSMUSG00000030659	Nucb2					ENSMUSG00000009281	Rarres2
									ENSMUSG00000021242	Npc2								ENSMUSG00000062061	Obp2a					ENSMUSG00000024990	Rbp4
									ENSMUSG00000039114	Nrn1								ENSMUSG00000021390	Ogn					ENSMUSG00000061100	Retnla
									ENSMUSG00000030824	Nucb1								ENSMUSG00000026833	Olfm1					ENSMUSG00000021876	Rnase4
									ENSMUSG00000030659	Nucb2								ENSMUSG00000030162	Olr1					ENSMUSG00000019880	Rspo3
									ENSMUSG00000044229	Nxpe4								ENSMUSG00000058755	Osm					ENSMUSG00000048617	Rtbdn
									ENSMUSG00000021390	Ogn								ENSMUSG00000028641	P3h1					ENSMUSG00000074457	S100a16
									ENSMUSG00000028641	P3h1								ENSMUSG00000026335	Pam					ENSMUSG00000032181	Scg3
									ENSMUSG00000029718	Pcolce								ENSMUSG00000024713	Pcsk5					ENSMUSG00000064373	Selenop
									ENSMUSG00000027248	Pdia3								ENSMUSG00000030513	Pcsk6					ENSMUSG00000028780	Sema3c
									ENSMUSG00000020571	Pdia6								ENSMUSG00000028019	Pdgfc					ENSMUSG00000079012	Serpina3m
									ENSMUSG00000045573	Penk								ENSMUSG00000045573	Penk					ENSMUSG00000044734	Serpinb1a
									ENSMUSG00000004791	Pgf								ENSMUSG00000029373	Pf4					ENSMUSG00000026715	Serpinc1
									ENSMUSG00000067780	Pi15								ENSMUSG00000024011	Pi16					ENSMUSG00000037411	Serpine1
									ENSMUSG00000031538	Plat								ENSMUSG00000024247	Pkdcc					ENSMUSG00000026249	Serpine2
									ENSMUSG00000021822	Plau								ENSMUSG00000023913	Pla2g7					ENSMUSG00000000753	Serpinf1
									ENSMUSG00000046223	Plaur								ENSMUSG00000028600	Podn					ENSMUSG00000023224	Serping1
									ENSMUSG00000019055	Plod1								ENSMUSG00000027750	Postn					ENSMUSG00000070436	Serpinh1
									ENSMUSG00000004846	Plod3								ENSMUSG00000041577	Prelp					ENSMUSG00000031548	Sfrp1
									ENSMUSG00000017754	Pltp								ENSMUSG00000027611	Procr					ENSMUSG00000027996	Sfrp2
									ENSMUSG00000028600	Podn								ENSMUSG00000030069	Prok2					ENSMUSG00000021319	Sfrp4
									ENSMUSG00000012889	Podnl1								ENSMUSG00000031445	Proz					ENSMUSG00000031558	Slit2
									ENSMUSG00000029759	Pon3								ENSMUSG00000027978	Prss12					ENSMUSG00000056427	Slit3
									ENSMUSG00000027750	Postn								ENSMUSG00000039405	Prss23					ENSMUSG00000072941	Sod3
									ENSMUSG00000028657	Ppt1								ENSMUSG00000017969	Ptgis					ENSMUSG00000018593	Sparc
									ENSMUSG00000025289	Prdx4								ENSMUSG00000027832	Ptx3					ENSMUSG00000037379	Spon2
									ENSMUSG00000041577	Prelp								ENSMUSG00000020674	Pxdn					ENSMUSG00000029304	Spp1
									ENSMUSG00000027611	Procr								ENSMUSG00000034353	Ramp1					ENSMUSG00000071112	Spx
									ENSMUSG00000022912	Pros1								ENSMUSG00000024990	Rbp4					ENSMUSG00000031253	Srpx2
									ENSMUSG00000027978	Prss12								ENSMUSG00000042453	Reln					ENSMUSG00000029699	Ssc4d
									ENSMUSG00000039405	Prss23								ENSMUSG00000021876	Rnase4					ENSMUSG00000035279	Ssc5d
									ENSMUSG00000033491	Prss35								ENSMUSG00000048617	Rtbdn					ENSMUSG00000028369	Svep1
									ENSMUSG00000004207	Psap								ENSMUSG00000041959	S100a10					ENSMUSG00000020432	Tcn2
									ENSMUSG00000017969	Ptgis								ENSMUSG00000042312	S100a13					ENSMUSG00000038593	Tctn1
									ENSMUSG00000048776	Pthlh								ENSMUSG00000074457	S100a16					ENSMUSG00000006386	Tek
									ENSMUSG00000029838	Ptn								ENSMUSG00000001025	S100a6					ENSMUSG00000027082	Tfpi
									ENSMUSG00000027832	Ptx3								ENSMUSG00000056054	S100a8					ENSMUSG00000029664	Tfpi2
									ENSMUSG00000020674	Pxdn								ENSMUSG00000056071	S100a9					ENSMUSG00000039239	Tgfb2
									ENSMUSG00000034353	Ramp1								ENSMUSG00000040026	Saa3					ENSMUSG00000021253	Tgfb3
									ENSMUSG00000009281	Rarres2								ENSMUSG00000024653	Scgb1a1					ENSMUSG00000023885	Thbs2
									ENSMUSG00000042453	Reln								ENSMUSG00000038580	Sct					ENSMUSG00000028047	Thbs3
									ENSMUSG00000021876	Rnase4								ENSMUSG00000007279	Scube2					ENSMUSG00000021702	Thbs4
									ENSMUSG00000019880	Rspo3								ENSMUSG00000038677	Scube3					ENSMUSG00000001131	Timp1
									ENSMUSG00000027907	S100a11								ENSMUSG00000064373	Selenop					ENSMUSG00000017466	Timp2
									ENSMUSG00000042312	S100a13								ENSMUSG00000028780	Sema3c					ENSMUSG00000020044	Timp3
									ENSMUSG00000001025	S100a6								ENSMUSG00000040254	Sema3d					ENSMUSG00000002032	Tmem25
									ENSMUSG00000032181	Scg3								ENSMUSG00000066361	Serpina3c					ENSMUSG00000035413	Tmem98
									ENSMUSG00000000278	Scpep1								ENSMUSG00000044734	Serpinb1a					ENSMUSG00000028364	Tnc
									ENSMUSG00000007279	Scube2								ENSMUSG00000026315	Serpinb8					ENSMUSG00000053475	Tnfaip6
									ENSMUSG00000064373	Selenop								ENSMUSG00000045827	Serpinb9					ENSMUSG00000063727	Tnfrsf11b
									ENSMUSG00000028780	Sema3c								ENSMUSG00000037411	Serpine1					ENSMUSG00000022015	Tnfsf11
									ENSMUSG00000040254	Sema3d								ENSMUSG00000031548	Sfrp1					ENSMUSG00000023992	Trem2
									ENSMUSG00000063531	Sema3e								ENSMUSG00000027996	Sfrp2					ENSMUSG00000049580	Tsku
									ENSMUSG00000038264	Sema7a								ENSMUSG00000021319	Sfrp4					ENSMUSG00000021830	Txndc16
									ENSMUSG00000066361	Serpina3c								ENSMUSG00000056427	Slit3					ENSMUSG00000039646	Vasn
									ENSMUSG00000045827	Serpinb9								ENSMUSG00000019872	Smpdl3a					ENSMUSG00000027962	Vcam1
									ENSMUSG00000026249	Serpine2								ENSMUSG00000025889	Snca					ENSMUSG00000031380	Vegfd
									ENSMUSG00000000753	Serpinf1								ENSMUSG00000022982	Sod1					ENSMUSG00000024924	Vldlr
									ENSMUSG00000023224	Serping1								ENSMUSG00000072941	Sod3					ENSMUSG00000010797	Wnt2
									ENSMUSG00000070436	Serpinh1								ENSMUSG00000036169	Sostdc1					ENSMUSG00000021994	Wnt5a
									ENSMUSG00000027996	Sfrp2								ENSMUSG00000018593	Sparc
									ENSMUSG00000021319	Sfrp4								ENSMUSG00000053030	Spink2
									ENSMUSG00000056427	Slit3								ENSMUSG00000027315	Spint1
									ENSMUSG00000023886	Smoc2								ENSMUSG00000037379	Spon2
									ENSMUSG00000037049	Smpd1								ENSMUSG00000029304	Spp1
									ENSMUSG00000019872	Smpdl3a								ENSMUSG00000020077	Srgn
									ENSMUSG00000025889	Snca								ENSMUSG00000035279	Ssc5d
									ENSMUSG00000072941	Sod3								ENSMUSG00000022885	St6gal1
									ENSMUSG00000036169	Sostdc1								ENSMUSG00000006800	Sulf2
									ENSMUSG00000018593	Sparc								ENSMUSG00000028643	Svbp
									ENSMUSG00000029309	Sparcl1								ENSMUSG00000028369	Svep1
									ENSMUSG00000058297	Spock2								ENSMUSG00000061762	Tac1
									ENSMUSG00000038156	Spon1								ENSMUSG00000059187	Tafa1
									ENSMUSG00000037379	Spon2								ENSMUSG00000029664	Tfpi2
									ENSMUSG00000031253	Srpx2								ENSMUSG00000039239	Tgfb2
									ENSMUSG00000035279	Ssc5d								ENSMUSG00000035493	Tgfbi
									ENSMUSG00000013846	St3gal1								ENSMUSG00000029287	Tgfbr3
									ENSMUSG00000006800	Sulf2								ENSMUSG00000037820	Tgm2
									ENSMUSG00000028369	Svep1								ENSMUSG00000040152	Thbs1
									ENSMUSG00000061762	Tac1								ENSMUSG00000023885	Thbs2
									ENSMUSG00000020432	Tcn2								ENSMUSG00000028047	Thbs3
									ENSMUSG00000027082	Tfpi								ENSMUSG00000021702	Thbs4
									ENSMUSG00000029664	Tfpi2								ENSMUSG00000001131	Timp1
									ENSMUSG00000039239	Tgfb2								ENSMUSG00000017466	Timp2
									ENSMUSG00000035493	Tgfbi								ENSMUSG00000028364	Tnc
									ENSMUSG00000040152	Thbs1								ENSMUSG00000053475	Tnfaip6
									ENSMUSG00000023885	Thbs2								ENSMUSG00000063727	Tnfrsf11b
									ENSMUSG00000028047	Thbs3								ENSMUSG00000097328	Tnfsf12
									ENSMUSG00000021702	Thbs4								ENSMUSG00000005824	Tnfsf14
									ENSMUSG00000001131	Timp1								ENSMUSG00000050395	Tnfsf15
									ENSMUSG00000017466	Timp2								ENSMUSG00000026725	Tnn
									ENSMUSG00000028776	Tinagl1								ENSMUSG00000060126	Tpt1
									ENSMUSG00000028364	Tnc								ENSMUSG00000023992	Trem2
									ENSMUSG00000053475	Tnfaip6								ENSMUSG00000028367	Txn1
									ENSMUSG00000063727	Tnfrsf11b								ENSMUSG00000039646	Vasn
									ENSMUSG00000097328	Tnfsf12								ENSMUSG00000023951	Vegfa
									ENSMUSG00000031497	Tnfsf13b								ENSMUSG00000031380	Vegfd
									ENSMUSG00000026725	Tnn								ENSMUSG00000000983	Wfdc18
									ENSMUSG00000024379	Tslp								ENSMUSG00000051748	Wfdc21
									ENSMUSG00000021830	Txndc16								ENSMUSG00000020218	Wif1
									ENSMUSG00000039646	Vasn								ENSMUSG00000015957	Wnt11
									ENSMUSG00000023951	Vegfa								ENSMUSG00000010797	Wnt2
									ENSMUSG00000031380	Vegfd								ENSMUSG00000021994	Wnt5a
									ENSMUSG00000010797	Wnt2								ENSMUSG00000024066	Xdh
																		ENSMUSG00000030657	Xylt1

## Sheet: Ext.Fig.10b
SASP genes functional enrichment (Geriatric 3 DPI)
Pathways	Subluster	Big cluster	fdr_qvalue SCs	fdr_qvalue FAPs	fdr_qvalue MCs
COLLAGEN FORMATION	Matrix organization and collagen metabolism	Pro-fibrotic	5.72057e-20	9.69051e-10	6.57054e-31
FOCAL ADHESION	Matrix organization and collagen metabolism	Pro-fibrotic	4.90786e-07		1.67691e-08
COLLAGEN CHAIN TRIMERIZATION	Matrix organization and collagen metabolism	Pro-fibrotic	2.14302e-14	6.52939e-10	2.5878e-17
CROSSLINKING OF COLLAGEN FIBRILS	Matrix organization and collagen metabolism	Pro-fibrotic	2.80792e-06		4.55741e-12
ECM-RECEPTOR INTERACTION	Matrix organization and collagen metabolism	Pro-fibrotic	5.01506e-13	2.92666e-05	2.39105e-14
HUMAN PAPILLOMAVIRUS INFECTION	Matrix organization and collagen metabolism	Pro-fibrotic	6.37017e-07	0.0382818	4.13064e-05
FOCAL ADHESION-PI3K-AKT-MTOR-SIGNALING PATHWAY	Matrix organization and collagen metabolism	Pro-fibrotic	3.28524e-06		1.15147e-09
AMOEBIASIS	Matrix organization and collagen metabolism	Pro-fibrotic	1.24977e-06	9.29236e-05	1.58698e-09
NERVOUS SYSTEM DEVELOPMENT	Matrix organization and collagen metabolism	Pro-fibrotic			6.63107e-05
PI3K-AKT SIGNALING PATHWAY	Matrix organization and collagen metabolism	Pro-fibrotic	1.44058e-11	0.00745543	4.86055e-14
MET ACTIVATES PTK2 SIGNALING	Matrix organization and collagen metabolism	Pro-fibrotic	1.63405e-08		6.95212e-08
NCAM SIGNALING FOR NEURITE OUT-GROWTH	Matrix organization and collagen metabolism	Pro-fibrotic	0.000112597	0.000832836	1.45154e-06
RAS SIGNALING PATHWAY	Matrix organization and collagen metabolism	Pro-fibrotic			0.00358034
LAMININ INTERACTIONS	Matrix organization and collagen metabolism	Pro-fibrotic		0.000166628	1.16776e-06
SIGNALING BY PDGF	Matrix organization and collagen metabolism	Pro-fibrotic	3.01913e-09	0.000346242	1.16586e-11
SIGNALING BY MET	Matrix organization and collagen metabolism	Pro-fibrotic	3.07525e-05		0.00235929
NCAM1 INTERACTIONS	Matrix organization and collagen metabolism	Pro-fibrotic	1.56332e-07	2.78662e-05	6.77225e-10
EXTRACELLULAR MATRIX ORGANIZATION	Matrix organization and collagen metabolism	Pro-fibrotic	2.01653e-41	4.79253e-13	2.03573e-44
DEGRADATION OF THE EXTRACELLULAR MATRIX	Matrix organization and collagen metabolism	Pro-fibrotic	8.5588e-25	4.06995e-13	3.67697e-20
SMALL CELL LUNG CANCER	Matrix organization and collagen metabolism	Pro-fibrotic			0.0118364
FOCAL ADHESION	Matrix organization and collagen metabolism	Pro-fibrotic	4.90786e-07		1.67691e-08
COLLAGEN DEGRADATION	Matrix organization and collagen metabolism	Pro-fibrotic	4.57407e-14	5.54724e-07	1.98659e-18
PATHWAYS IN CANCER	Matrix organization and collagen metabolism	Pro-fibrotic	0.0473664		0.00831173
INFLAMMATORY RESPONSE PATHWAY	Matrix organization and collagen metabolism	Pro-fibrotic	6.39156e-08		2.93669e-05
MAPK SIGNALING PATHWAY	Matrix organization and collagen metabolism	Pro-fibrotic			0.000743113
SIGNALING BY RECEPTOR TYROSINE KINASES	Matrix organization and collagen metabolism	Pro-fibrotic	8.33936e-10		3.00446e-08
AGE-RAGE SIGNALING PATHWAY IN DIABETIC COMPLICATIONS	Matrix organization and collagen metabolism	Pro-fibrotic	4.1708e-05	0.00110954	1.12229e-07
INTEGRIN CELL SURFACE INTERACTIONS	Matrix organization and collagen metabolism	Pro-fibrotic	6.47665e-12	1.47239e-07	6.05096e-16
ANCHORING FIBRIL FORMATION	Matrix organization and collagen metabolism	Pro-fibrotic		0.029379	0.000164088
PROTEIN DIGESTION AND ABSORPTION	Matrix organization and collagen metabolism	Pro-fibrotic	3.5084e-10	4.25115e-09	3.70314e-10
NON-INTEGRIN MEMBRANE-ECM INTERACTIONS	Matrix organization and collagen metabolism	Pro-fibrotic	0.00137085		1.45154e-06
ECM PROTEOGLYCANS	Matrix organization and collagen metabolism	Pro-fibrotic	7.04434e-17		1.45993e-09
MET PROMOTES CELL MOTILITY	Matrix organization and collagen metabolism	Pro-fibrotic	9.84239e-07		2.69841e-06
COLLAGEN BIOSYNTHESIS AND MODIFYING ENZYMES	Matrix organization and collagen metabolism	Pro-fibrotic	2.52178e-14	1.31017e-09	1.09029e-24
RAP1 SIGNALING PATHWAY	Matrix organization and collagen metabolism	Pro-fibrotic			0.0254599
AXON GUIDANCE	Matrix organization and collagen metabolism	Pro-fibrotic			6.63107e-05
DYSREGULATED MIRNA TARGETING IN INSULIN/PI3K-AKT SIGNALING	Matrix organization and collagen metabolism	Pro-fibrotic			0.0262285
ASSEMBLY OF COLLAGEN FIBRILS AND OTHER MULTIMERIC STRUCTURES	Matrix organization and collagen metabolism	Pro-fibrotic	2.50154e-22	1.9597e-08	5.72662e-26
MOLECULES ASSOCIATED WITH ELASTIC FIBRES	Elastic fibers	Pro-fibrotic	3.04825e-10		1.01705e-05
ELASTIC FIBRE FORMATION	Elastic fibers	Pro-fibrotic	3.72626e-16		4.6046e-10
KERATAN SULFATE/KERATIN METABOLISM	Glucosaminoglycan metabolism	Pro-fibrotic			0.0413584
KERATAN SULFATE DEGRADATION	Glucosaminoglycan metabolism	Pro-fibrotic			9.5669e-05
GLYCOSAMINOGLYCAN METABOLISM	Glucosaminoglycan metabolism	Pro-fibrotic			0.0335567
CS/DS DEGRADATION	Glucosaminoglycan metabolism	Pro-fibrotic			0.0218863
PROTEOGLYCANS IN CANCER	Ossification	Pro-fibrotic	0.0212869		0.000735335
ENDOCHONDRAL OSSIFICATION	Ossification	Pro-fibrotic	0.0125618		1.51104e-10
OSTEOCLAST	Ossification	Pro-fibrotic			0.0193785
ACTIVATION OF MATRIX METALLOPROTEINASES	Matrix Metalloproteinases	Pro-fibrotic	0.000183109
MATRIX METALLOPROTEINASES	Matrix Metalloproteinases	Pro-fibrotic	1.65128e-05		0.00469495
BMP SIGNALING PATHWAY IN EYELID DEVELOPMENT	TGF beta signalling	Pro-fibrotic			0.00704909
TGF-BETA SIGNALING PATHWAY	TGF beta signalling	Pro-fibrotic			0.0187827
WNT SIGNALING PATHWAY		Pro-fibrotic			0.0393467
ADIPOGENESIS GENES		Pro-fibrotic	0.0255501
LUNG FIBROSIS		Pro-fibrotic	4.09028e-05	0.000355567	0.000199012
CHEMOKINE RECEPTORS BIND CHEMOKINES	TNFa and cytokine signalling	Pro-inflammatory	0.000212833
CYTOKINE-CYTOKINE RECEPTOR INTERACTION	TNFa and cytokine signalling	Pro-inflammatory	1.85828e-21	0.0110151	1.802e-06
CLASS A/1 (RHODOPSIN-LIKE RECEPTORS)	TNFa and cytokine signalling	Pro-inflammatory	0.0173411
HEMATOPOIETIC CELL LINEAGE	TNFa and cytokine signalling	Pro-inflammatory	0.0368842
CYTOKINES AND INFLAMMATORY RESPONSE	TNFa and cytokine signalling	Pro-inflammatory	0.00136027	0.00247798
PEPTIDE LIGAND-BINDING RECEPTORS	TNFa and cytokine signalling	Pro-inflammatory	8.73431e-06
RHEUMATOID ARTHRITIS	TNFa and cytokine signalling	Pro-inflammatory	1.10962e-08	0.00781358	2.40246e-06
TNF SIGNALING PATHWAY	TNFa and cytokine signalling	Pro-inflammatory	2.74901e-06
IL-17 SIGNALING PATHWAY	TNFa and cytokine signalling	Pro-inflammatory	1.32039e-07
VIRAL PROTEIN INTERACTION WITH CYTOKINE AND CYTOKINE RECEPTOR	TNFa and cytokine signalling	Pro-inflammatory	6.33514e-09	0.0130818	0.00380795
GPCR LIGAND BINDING	TNFa and cytokine signalling	Pro-inflammatory	0.0290741
CHEMOKINE SIGNALING PATHWAY	TNFa and cytokine signalling	Pro-inflammatory	0.00319096
ASSEMBLY OF ACTIVE LPL AND LIPC LIPASE COMPLEXES	Lipoprotein remodelling	Pro-inflammatory			0.0337489
HDL REMODELING	Lipoprotein remodelling	Pro-inflammatory	0.0258217
EXPRESSION AND PROCESSING OF NEUROTROPHINS	Lipoprotein remodelling	Pro-inflammatory	0.000229787
PLASMA LIPOPROTEIN ASSEMBLY, REMODELING, AND CLEARANCE	Lipoprotein remodelling	Pro-inflammatory	0.00172938		0.0236684
CHOLESTEROL METABOLISM	Lipoprotein remodelling	Pro-inflammatory	0.0121797
PLASMA LIPOPROTEIN REMODELING	Lipoprotein remodelling	Pro-inflammatory	0.00159166		0.00776043
NGF PROCESSING	Lipoprotein remodelling	Pro-inflammatory	0.000229787
COMPLEMENT ACTIVATION, CLASSICAL PATHWAY	Complement and coagulation	Pro-inflammatory	0.00049572	0.0108496	0.00216808
PRION DISEASES	Complement and coagulation	Pro-inflammatory	0.011213	1.74031e-06
CHAGAS DISEASE (AMERICAN TRYPANOSOMIASIS)	Complement and coagulation	Pro-inflammatory		0.00131696
PERTUSSIS	Complement and coagulation	Pro-inflammatory	0.000914076	1.14555e-05	0.0041363
COMPLEMENT AND COAGULATION CASCADES	Complement and coagulation	Pro-inflammatory	0.000112196	3.98784e-05	1.52724e-11
NEUTROPHIL DEGRANULATION	Innate Immune System	Pro-inflammatory	7.2643e-07
IMMUNE SYSTEM	Innate Immune System	Pro-inflammatory	2.52266e-07
INNATE IMMUNE SYSTEM	Innate Immune System	Pro-inflammatory	5.15508e-06
RUNX1 REGULATES TRANSCRIPTION OF GENES INVOLVED IN DIFFERENTIATION OF KERATINOCYTES	Innate Immune System	Pro-inflammatory			0.0194285
TRAFFICKING AND PROCESSING OF ENDOSOMAL TLR	Innate Immune System	Pro-inflammatory			0.0337489
PLATELET DEGRANULATION	Hemostasis	Pro-inflammatory	8.56879e-08		3.20491e-12
RESPONSE TO ELEVATED PLATELET CYTOSOLIC CA2+	Hemostasis	Pro-inflammatory	1.89171e-07		8.52611e-12
HEMOSTASIS	Hemostasis	Pro-inflammatory			0.000440164
PLATELET ACTIVATION, SIGNALING AND AGGREGATION	Hemostasis	Pro-inflammatory	0.000456909		8.15607e-07
FORMATION OF FIBRIN CLOT (CLOTTING CASCADE)	Clotting cascade	Pro-inflammatory			0.000286685
COMMON PATHWAY OF FIBRIN CLOT FORMATION	Clotting cascade	Pro-inflammatory			0.0317019
BLOOD CLOTTING CASCADE	Clotting cascade	Pro-inflammatory			0.00704909
TOLL-LIKE RECEPTOR SIGNALING PATHWAY	NFkB signalling	Pro-inflammatory	0.0398508	0.0130818
NF-KAPPA B SIGNALING PATHWAY	NFkB signalling	Pro-inflammatory	0.0194265
REGULATION OF TLR BY ENDOGENOUS LIGAND	NFkB signalling	Pro-inflammatory	0.0154239
PHAGOSOME	Lysosome	Pro-inflammatory	0.0221973
LYSOSOME	Lysosome	Pro-inflammatory	0.0255501		0.00158753
PROSTAGLANDIN SYNTHESIS AND REGULATION	Prostaglandin synthesis	Pro-inflammatory	0.0296214
CIRCULATING MONOCYTES AND CARDIAC MACROPHAGES IN DIASTOLIC DYSFUNCTION		Pro-inflammatory		0.0155399
SPINAL CORD INJURY		Pro-inflammatory	0.00629105		0.000499127
MACROPHAGE MARKERS		Pro-inflammatory		0.00240765
MALARIA		Pro-inflammatory	3.22669e-06		0.000314777
TRANSPORT OF GAMMA-CARBOXYLATED PROTEIN PRECURSORS FROM THE ENDOPLASMIC RETICULUM TO THE GOLGI APPARATUS	Carboxylation	Protein modifications	0.0258217
REMOVAL OF AMINOTERMINAL PROPEPTIDES FROM GAMMA-CARBOXYLATED PROTEINS	Carboxylation	Protein modifications	0.00145717
GAMMA-CARBOXYLATION, TRANSPORT, AND AMINO-TERMINAL CLEAVAGE OF PROTEINS	Carboxylation	Protein modifications	0.00436745
GAMMA CARBOXYLATION, HYPUSINE FORMATION AND ARYLSULFATASE ACTIVATION	Carboxylation	Protein modifications	0.0116147
O-LINKED GLYCOSYLATION	Glycosylation	Protein modifications		0.0148945	0.0444398
O-GLYCOSYLATION OF TSR DOMAIN-CONTAINING PROTEINS	Glycosylation	Protein modifications	0.00137085	2.51384e-05	1.45154e-06
REGULATION OF INSULIN-LIKE GROWTH FACTOR (IGF) TRANSPORT AND UPTAKE BY INSULIN-LIKE GROWTH FACTOR BINDING PROTEINS (IGFBPS)	IGF regulation		1.74876e-12		3.93648e-20
FACTORS AND PATHWAYS AFFECTING INSULIN-LIKE GROWTH FACTOR (IGF1)-AKT SIGNALING	IGF regulation				0.00695909
POST-TRANSLATIONAL PROTEIN PHOSPHORYLATION	IGF regulation		5.02818e-11		4.80137e-16

## Sheet: Ext.Fig.10c
Heatmap of commonly regulated genes in Sen SCs, FAPs, and MCs from young and geriatric mice at 3 and 7 DPI (Sen vs NSen, FDR <0.05 in at least 8/12 comparisons).
		SCs Young 3DPI		FAPs Young 3DPI		MCs Young 3DPI		SCs Young 7DPI		FAPs Young 7DPI		MCs Young 7DPI		SCs Geriatric 3DPI		FAPs Geriatric 3DPI		MCs Geriatric 3DPI		SCs Geriatric 7DPI		FAPs Geriatric 7DPI		MCs Geriatric 7DPI
ensembl_gene_id	mgi_symbol	Log2FC	p_adj	Log2FC	p_adj	Log2FC	p_adj	Log2FC	p_adj	Log2FC	p_adj	Log2FC	p_adj	Log2FC	p_adj	Log2FC	p_adj	Log2FC	p_adj	Log2FC	p_adj	Log2FC	p_adj	Log2FC	p_adj
ENSMUSG00000035385	Ccl2	5.24584	6.85084e-05	1.11764	0.256853	3.42994	1.05115e-10	5.44069	4.58842e-13	-0.275569	0.820549	2.43823	9.59281e-11	3.53666	1.71178e-08	1.0198	0.887911	3.15358	0.000306764	-0.617597	0.909503	3.46309	1.10142e-07	1.99448	0.00181301
ENSMUSG00000035373	Ccl7	4.94342	9.4382e-06	1.74166	1.02868e-12	3.43957	0.000983649	4.74792	2.60448e-10	0.223053	0.865255	3.02664	9.34081e-12	3.49298	0.00041284	1.75676	0.36449	2.21717	0.0980421	2.45285	0.435798	2.25027	0.00692671	3.60199	0.00154537
ENSMUSG00000009185	Ccl8	5.22308	0.091074	3.60282	9.57343e-07	5.97927	1.69196e-07	4.27388	1.97797e-05	1.15325	0.000108551	4.03228	9.70904e-11	3.60273	0.000183977	3.05726	0.0810429	3.10528	0.110144	2.45206	0.424784	2.9522	0.000948256	2.78616	0.033117
ENSMUSG00000034855	Cxcl10	3.59109	0.00798692	2.73143	5.67277e-06	0.605062	0.538331	3.59501	0.148936	1.44262	1.08346e-07	1.0636	0.035414	3.44992	0.000315438	0.801138	0.139224	1.96875	0.0465074	2.4041	NA	2.42899	0.000110306	5.99635	9.84929e-12
ENSMUSG00000035692	Isg15	2.54797	0.000465322	1.38542	4.95767e-10	-0.116568	0.907997	3.69805	0.0152951	1.45715	0.0150648	1.17752	0.0134587	2.36449	0.00246469	0.425498	0.850178	-1.05351	0.302566	1.70132	0.168001	1.75213	0.00363202	2.34289	1.54757e-05
ENSMUSG00000002985	Apoe	0.372272	0.919619	3.20186	0.013224	3.44236	1.52852e-23	-0.751604	0.461735	0.393143	0.561309	0.741646	0.00967228	1.90748	0.0133483	2.3399	5.10418e-13	2.65138	2.52439e-05	0.230484	0.959245	1.9085	0.000206339	3.13344	1.02509e-22
ENSMUSG00000031521	Aga	1.35692	3.32039e-06	0.460709	0.0286798	1.97122	3.77573e-06	2.11548	9.34949e-08	0.125762	0.864281	0.584764	0.349771	1.17568	0.0186729	0.27218	0.926342	3.0294	2.18342e-06	2.31068	0.0308556	0.618175	0.477327	2.45659	3.43022e-05
ENSMUSG00000029661	Col1a2	3.09885	2.44203e-09	0.595572	0.00428565	-3.00141	0.000437526	4.22991	3.1691e-58	0.973729	2.90311e-07	3.70223	0.0350349	5.25464	1.98781e-11	0.19255	0.970587	5.06397	9.68313e-05	2.55418	0.00120302	1.72632	0.000907322	-0.690851	0.794118
ENSMUSG00000026043	Col3a1	3.34178	0.00060294	1.18372	1.31949e-13	-2.28919	NA	4.01891	4.58504e-74	1.49046	5.90305e-15	4.24293	0.0230079	4.99082	1.45541e-14	0.640587	0.135025	7.57842	2.08283e-23	1.78516	0.000658336	2.78862	0.000203178	-0.0790169	0.986011
ENSMUSG00000001119	Col6a1	1.76456	0.000335139	0.444779	0.0330311	-3.29516	0.00942592	2.45611	8.00452e-09	0.376957	0.031674	3.67913	0.0115746	2.47524	0.004189	0.307979	0.870778	6.80451	1.00809e-10	1.02324	0.145268	1.02123	0.0484166	-0.396844	0.932662
ENSMUSG00000020241	Col6a2	2.53299	2.08905e-06	0.284213	0.183774	-2.7536	0.12162	3.44075	4.5055e-57	0.629696	0.000669051	3.37052	0.00148921	3.23961	0.00156782	0.439562	0.66955	4.24553	0.00618456	2.91684	2.8858e-10	1.30246	0.0105977	-0.298873	0.952422
ENSMUSG00000048126	Col6a3	5.17538	0.00457497	1.07262	1.19703e-11	-1.92556	0.13779	5.49516	2.0638e-25	1.04176	3.92808e-17	2.50809	0.709057	4.46345	0.000186925	0.930222	0.00565742	4.55755	0.006845	5.11988	0.0260374	1.86646	0.000420333	0.353766	0.945723
ENSMUSG00000022371	Col14a1	3.97201	5.92699e-07	1.69747	6.58833e-10	-1.09993	0.44576	5.15073	0.000111562	1.35142	2.28714e-09	1.64664	0.159779	7.06896	1.40527e-52	1.38705	0.00318753	5.59519	0.00142278	3.28085	0.154274	2.47236	5.4106e-11	2.1676	0.223819
ENSMUSG00000027408	Cpxm1	5.8684	0.0176115	1.13202	2.22813e-10	-1.37876	0.520163	6.64718	4.5105e-13	1.02337	0.0151582	1.72149	0.291995	2.89754	0.0233207	1.91304	3.14682e-07	7.5083	1.24306e-08	4.61878	0.00039938	2.36692	2.61652e-06	-0.714365	0.915701
ENSMUSG00000028111	Ctsk	4.44276	0.00479757	0.638151	4.11934e-06	0.8645	0.0925972	9.1579	1.56204e-24	0.874372	8.28361e-09	-0.162092	0.973041	3.05851	5.93483e-06	0.850002	0.0466017	2.74938	0.00308379	5.55302	3.07875e-05	1.81401	0.000138753	2.53221	0.0197722
ENSMUSG00000024909	Efemp2	1.36788	0.000157243	0.524839	0.000106039	1.23652	0.48265	2.92762	2.61529e-14	0.529926	0.0269276	2.71109	0.0258289	1.37181	0.00375344	0.354361	0.711237	6.31431	6.72145e-13	1.65644	0.0493948	0.787741	0.14243	-0.123312	0.980273
ENSMUSG00000027204	Fbn1	2.15124	0.216029	1.78246	7.05315e-32	-2.18408	0.085932	3.38096	1.97869e-17	1.0201	0.0135898	6.19116	8.46627e-14	3.90864	4.41445e-06	0.967196	0.00111471	8.59153	5.32647e-46	1.90933	0.234485	1.76411	2.26442e-05	0.536444	0.955439
ENSMUSG00000036446	Lum	5.2854	0.0138658	0.919404	4.88542e-06	-2.59086	0.0827175	9.51109	1.63481e-48	0.801163	0.00320076	2.50071	0.529247	1.41728	0.586423	1.26609	0.0141383	4.7849	0.000294788	5.47904	0.00179237	1.49286	0.00411244	3.736	0.195917
ENSMUSG00000005397	Nid1	2.88669	4.60504e-07	1.55967	7.40702e-14	-1.96681	0.106531	4.74146	0.011718	1.02913	0.000103724	4.77981	0.011896	2.9036	0.000196923	0.97528	0.011315	3.90805	0.0120053	1.87533	6.48182e-05	1.44703	0.000557896	0.507374	0.853159
ENSMUSG00000028369	Svep1	3.33233	0.00750322	1.87495	1.44614e-16	-2.87459	NA	4.72801	0.00182634	0.755727	0.0471858	4.71394	0.16868	2.28561	0.0276761	1.79255	0.000606062	7.02911	7.33112e-15	7.42677	4.06443e-10	-1.10032	0.117851	7.44463	0.00172897
ENSMUSG00000017466	Timp2	1.7658	0.0114209	1.64746	5.8678e-08	2.15339	3.07096e-05	1.63927	5.66637e-07	0.669774	0.217041	0.833477	0.279361	2.48937	6.39079e-07	1.14653	0.000512526	2.42685	0.000647848	0.716163	0.790315	1.21487	0.112131	2.21449	0.00551367
ENSMUSG00000022816	Fstl1	2.40718	0.0668721	0.766768	1.99821e-07	-2.10297	0.103307	3.1736	3.15893e-35	0.647241	0.0448504	4.38788	7.72571e-08	4.54402	1.289e-08	0.158101	0.999947	6.32884	8.65171e-12	2.17028	0.0015508	1.63174	0.000907322	-0.162546	0.976668
ENSMUSG00000031451	Gas6	2.32349	0.010334	0.924487	4.04948e-05	4.70235	0.0136873	2.94317	0.00248364	0.2898	0.778232	1.84888	0.00184298	1.89777	0.00863615	0.934022	0.216441	5.69757	1.51749e-25	-0.143581	0.981385	0.390972	0.642378	3.17514	7.74743e-07
ENSMUSG00000020053	Igf1	3.00279	3.81239e-06	0.876026	9.54725e-05	3.38353	1.39385e-18	3.5981	8.41821e-22	0.794315	0.000210471	1.47798	1.83695e-07	2.26645	0.037405	0.55024	0.412803	4.91414	0.000241293	4.11409	6.48282e-05	1.23609	0.00319472	2.33552	0.00194951
ENSMUSG00000017493	Igfbp4	1.55384	0.0032346	0.859535	0.00211897	1.63346	0.00767115	3.51567	3.2816e-27	0.216144	0.429921	2.02392	1.69859e-07	2.54983	0.000123406	0.799902	0.196016	4.01289	7.71933e-12	1.01941	0.0449224	0.240694	0.795342	1.16718	0.322182
ENSMUSG00000023046	Igfbp6	2.7211	4.46213e-07	1.16122	1.55482e-06	-1.3469	0.175307	4.11862	3.80885e-06	0.0590634	0.962248	5.20419	6.43978e-08	3.14668	0.000186614	0.836199	0.0834166	2.74199	8.26567e-05	3.04865	0.00407836	1.22721	0.0499974	-0.59956	0.865428
ENSMUSG00000036256	Igfbp7	5.81516	6.55969e-12	1.31037	0.000132771	-1.72704	0.4859	3.09722	0.0265673	0.829121	0.0912036	3.83074	0.0302121	3.58933	0.00305183	1.02825	0.0103153	4.75987	0.00971533	2.50663	NA	2.26515	0.010722	3.50044	0.000405372
ENSMUSG00000022108	Itm2b	1.1844	9.7122e-07	0.730558	1.37745e-05	2.36849	1.96174e-40	0.781067	3.87715e-05	0.0667341	0.939476	0.557816	0.117696	1.44804	0.00414478	0.675296	0.168852	1.77543	9.82787e-05	1.19693	0.00137119	0.801861	0.120954	1.6358	9.31073e-08
ENSMUSG00000021876	Rnase4	2.47136	4.15387e-05	0.870985	3.95456e-07	3.84197	1.6922e-10	3.58616	1.30053e-27	0.0176499	0.987171	1.90485	6.77586e-06	2.12882	0.000862676	0.551235	0.438861	2.70096	6.14646e-14	1.42525	0.225787	-0.0508061	0.974971	2.74932	0.000399898
ENSMUSG00000064373	Selenop	1.61222	0.0215463	1.14321	8.96274e-06	2.60832	6.79673e-10	1.62763	7.71e-17	0.303808	0.581013	0.957785	0.0112744	2.40797	7.16042e-05	1.0206	0.0779553	2.07773	1.81724e-05	1.36618	0.145171	0.233958	0.802321	3.29961	1.76448e-09
ENSMUSG00000020432	Tcn2	1.47223	0.00767425	0.837763	0.000208172	3.05276	8.99495e-18	1.40164	0.00556639	0.692873	0.0776482	1.54919	0.0041938	0.909847	0.0756089	1.4067	0.0213366	1.72631	0.0349594	1.6875	3.67311e-11	0.623597	0.351467	0.0970217	0.965606

## Sheet: Ext.Fig.10d
Cytokine array of SPiDER+ and SPiDER- SCs, FAPs and MCs secretion (freshly sorted from regenerating muscle of young and geriatric mice at 3 DPI)
Normalised to SPiDER- cells secretion
	Young SCs				Young FAPs				Young MCs				Geriatric SCs				Geriatric FAPs				Geriatric MCs
Proteins	SPiDER+	SPiDER-		Proteins	SPiDER+	SPiDER-		Proteins	SPiDER+	SPiDER-		Proteins	SPiDER+	SPiDER-		Proteins	SPiDER+	SPiDER-		Proteins	SPiDER+	SPiDER-
SERPINE1	1.2011	1		CXCL11	1.20625	1		CRP	1.18095	1		CCL24	1.21113	1		FLT4	1.21223	1		DPP4	1.21296	1
AREG	1.20378	1		CXCL10	1.21975	1		IFNL2 / IFNL3	1.18748	1		OPN	1.22885	1		KDR	1.24167	1		Fc gamma RIIB	1.22757	1
IL13	1.21248	1		AHSG	1.22124	1		IL17A	1.55839	1		CXCL1	1.24767	1		ICAM1	1.25948	1		CXCL4	1.23062	1
IL5	1.21527	1		TYMP	1.23087	1		CST3	1.78038	1		CX3CL1	1.26787	1		CCL12	1.26468	1		bFGF	1.25571	1
ENG	1.22513	1		IL1RN	1.23313	1		CXCL2	1.80664	1		IL13	1.30815	1		M-CSF	1.26539	1		ICAM1	1.27434	1
IL33	1.23645	1		FGF1	1.23721	1		CCL5	2.65921	1		ICAM1	1.31263	1		CXCL16	1.27214	1		TNFRSF8	1.30426	1
RBP4	1.23983	1		IFNL2 / IFNL3	1.24035	1		OPN	2.69976	1		IL3 Rb	1.31651	1		CXCL15	1.34535	1		CCL12	1.32046	1
IFNL2 / IFNL3	1.27875	1		Flt3l	1.24574	1		CXCL1	3.15358	1		IL4	1.32022	1		CCL2	1.37709	1		TIMP-1	1.32309	1
IL7	1.28536	1		DPP4	1.24958	1						bFGF	1.4905	1		CXCL5	1.40347	1		CCL27	1.33269	1
MPO	1.28797	1		CXCL13	1.25394	1		N each condition:	SPiDER+	SPiDER-		GCSF	1.50341	1		CCL22	1.72059	1		CXCL15	1.33928	1
ADIPOQ	1.33216	1		IL11	1.25562	1			Pool of 4 mice	Pool of 4 mice		Dtk	1.52078	1		CCL5	1.74338	1		CCL17	1.35473	1
LDLR	1.37387	1		IL15	1.25595	1						Axl	1.55295	1		VEGFD	1.74742	1		CCL24	1.43673	1
OPN	1.44589	1		IL1B	1.25768	1						Fas Ligand	1.60345	1		Pro MMP9	1.84781	1		Dtk	1.45795	1
IL6	1.57389	1		GDF15	1.26507	1						TNFRSF11B	1.64308	1		IGFBP2	1.97247	1		CCL25	1.50713	1
POSTN	2.65455	1		IL27	1.27479	1						DPP4	1.77019	1		Shh-N	1.99975	1		GM-CSF	1.52341	1
				RBP4	1.27885	1						KDR	1.78713	1		IL6	2.01875	1		CCL2	1.53895	1
N each condition:	SPiDER+	SPiDER-		SERPINF1	1.28267	1						IGFBP2	1.81847	1		IL4	2.12134	1		SELP	1.56829	1
	Pool of 4 mice	Pool of 4 mice		VCAM1	1.28541	1						IGF2	1.91202	1		IGFBP3	2.1835	1		Leptin R	1.63496	1
				APCS	1.28543	1						IL7	1.9421	1		OPN	2.23411	1		CXCL16	1.6651	1
				IL4	1.29626	1						TIMP-2	1.97385	1		TROY	2.28642	1		Lin/XCL1	1.69808	1
				ANGPTL3	1.29854	1						IGF1	2.18317	1		bFGF	2.28662	1		IGFBP2	1.75452	1
				AREG	1.30814	1						VEGFD	2.2365	1		Flt3l	2.32045	1		CCL3	1.81347	1
				GAS6	1.30944	1						Pro MMP9	2.44797	1		DPP4	2.36117	1		IGFBP5	1.86234	1
				ANGPT1	1.357	1						HGF R	2.75837	1		Resistin	2.40014	1		IL12 P70	1.89406	1
				REG3G	1.3604	1						IL15	2.9502	1		TIMP-2	2.41305	1		IGFBP6	1.89411	1
				TNFRSF11B	1.36802	1						IL6	3.18031	1		Fc gamma RIIB	2.43245	1		CXCL12	1.89742	1
				THPO	1.37418	1						VEGFA	3.20087	1		TRANCE	2.45027	1		IL13	1.91603	1
				IGFBP6	1.38342	1						IL3	3.29209	1		IL3 Rb	2.51197	1		IL1A	1.93991	1
				GCSF	1.38805	1						SCF	4.8664	1		Leptin R	2.5719	1		CCL19	1.95255	1
				CCL22	1.39228	1						IL17 RB	4.94212	1		CCL24	2.58308	1		CXCL1	1.9576	1
				CCL12	1.39354	1						IL5	6.0303	1		CXCL11	2.64405	1		TNF	2.0141	1
				CCL3 /CCL4	1.39628	1										IL7	2.7684	1		KDR	2.04885	1
				IL22	1.39936	1						N each condition:	SPiDER+	SPiDER-		TNFRSF11B	2.82123	1		IL3 Rb	2.06776	1
				MPO	1.39968	1							Pool of 4 mice	Pool of 4 mice		IGF1	2.83585	1		CXCL10	2.28716	1
				TNF	1.40065	1										CCL3	2.90257	1		CX3CL1	2.28733	1
				Prl2c2	1.40199	1										Dtk	3.04888	1		SELL	2.3105	1
				CD14	1.40502	1										IL1a	3.34214	1		OPN	2.37462	1
				IL5	1.40707	1										HGF R	3.49601	1		IL9	2.4177	1
				DLK1	1.41252	1										CXCL1	3.70079	1		MMP2	2.46947	1
				CXCL16	1.41814	1										IFGF2	3.83165	1		Flt3l	2.51221	1
				PTX3	1.44501	1										MMP3	3.87066	1		TNFRSF11B	2.55483	1
				ICAM1	1.45887	1										CXCL7	4.22325	1		IGF1	2.60822	1
				IFNG	1.46184	1										TNFRSF18	4.24487	1		IL2	2.61034	1
				CRP	1.47042	1										SELL	4.24808	1		GCSF	2.71413	1
				HAVCR1	1.47739	1										CXCL10	5.28325	1		TPO	2.80193	1
				CD93	1.48678	1										CXCL13	5.58009	1		VCAM-1	2.80343	1
				EGF	1.49579	1										IL13	5.85792	1		sTNFRI	2.82761	1
				DKK1	1.5127	1										CCL20	5.99644	1		sTNFRII	2.8656	1
				AGER	1.51882	1										IGFBP6	6.34402	1		SCF	2.97819	1
				IL23A	1.5318	1										CCL11	6.43834	1		CXCL11	3.01138	1
				PCSK9	1.54427	1										IL12 P70	6.69129	1		FLT4	3.01422	1
				TNFRSF5	1.54899	1										IL17BR	6.78467	1		IL15	3.05672	1
				CCL19	1.55446	1										CX3CL1	6.80858	1		MMP3	3.17771	1
				HGF	1.55473	1										GM-CSF	6.92601	1		TNFRSF18	3.25451	1
				CCL21a	1.55497	1										IL15	9.1517	1		IFNG	3.36055	1
				CCL11	1.55637	1										TNFSF8	9.73764	1		IL7	3.36663	1
				HC	1.61336	1										IL2	12.1325	1		CCL20	3.38814	1
				RETN	1.61889	1										Axl	12.4576	1		FLT1	3.42192	1
				VEGFA	1.65426	1										IL9	12.764	1		TIMP-2	3.53484	1
				RARRES2	1.66767	1										IL3	30.6125	1		HGF R	3.55698	1
				CX3CL1	1.68019	1										TNFRSF8	34.1013	1		IL12 p40/70	3.5859	1
				COL18A1	1.68416	1										CCL9	35.1932	1		CCL11	3.62891	1
				TNFSF13B	1.69201	1										TNFRSF5	58.9562	1		TNFRSF5	3.71883	1
				F3	1.71743	1										IL1B	494.719	1		Fas Ligand	3.71918	1
				ENG	1.72658	1														CCL22	3.85495	1
				GM-CSF	1.72853	1										N each condition:	SPiDER+	SPiDER-		CCL9	3.88222	1
				CXCL2	1.75298	1											Pool of 4 mice	Pool of 4 mice		CCL5	3.92096	1
				CFD	1.75407	1														VEGFD	4.18515	1
				MMP2	1.78537	1														TROY	4.23484	1
				CSF1	1.7926	1														TRANCE	4.35705	1
				IL3	1.82484	1														IFGF2	4.50295	1
				Chil1	1.88186	1														LEP	4.79628	1
				CCL20	1.90247	1														Pro MMP9	5.52236	1
				SERPINE1	1.95491	1														IL17BR	5.53977	1
				IL2	1.97487	1														SHH	6.32186	1
				MMP9	1.99115	1														CXCL9	6.57337	1
				CST3	2.05493	1														IL1B	6.83719	1
				POSTN	2.2846	1														TSLP	6.95055	1
				IL6	2.32081	1														Resistin	7.17761	1
				IL17A	2.5	1														IL3	8.54326	1
				CXCL5	2.5884	1														CXCL7	9.9017	1
				OPN	2.69772	1														IL17	12.1276	1
				CCL5	3.25301	1														IL10	12.5358	1
				CCL2	3.32518	1														IL6	13.569	1
				CXCL1	3.57642	1
				MMP3	7.83208	1														N each condition:	SPiDER+	SPiDER-
																					Pool of 4 mice	Pool of 4 mice
				N each condition:	SPiDER+	SPiDER-
					Pool of 4 mice	Pool of 4 mice

## Sheet: Ext.Fig.10e
Cytokine array of SPiDER+ and SPiDER- cells secretion (freshly sorted from regenerating muscle of young and geriatric mice at 3 DPI)
Normalised to SPiDER- cells secretion
	Young				Geriatric
Proteins	SPiDER+	SPiDER-		Proteins	SPiDER+	SPiDER-
AREG	1.20234	1		TIMP2	1.20427	1
IL23A	1.22449	1		FGF2	1.20605	1
SERPINF1	1.24066	1		IGF1	1.22798	1
IL12B	1.24286	1		IL4	1.23001	1
SELP	1.26708	1		DPP4	1.28248	1
CCL21a	1.27559	1		TYRO3	1.28918	1
HC	1.28652	1		TNFRSF18	1.29883	1
CXCL11	1.31029	1		MMP3	1.31706	1
CXCL9	1.32484	1		FCGR2B	1.32575	1
IGFBP6	1.3423	1		IL1A	1.34169	1
IL11	1.34756	1		SELP	1.4057	1
IFNL2 / IFNL3	1.35608	1		FLT1	1.47752	1
CCL11	1.3642	1		IFGF2	1.4865	1
DLK1	1.37064	1		CSF2RB	1.48791	1
RETN	1.3764	1		IL13	1.49429	1
HGF	1.43023	1		CXCL11	1.49541	1
MMP9	1.43258	1		CXCL1	1.51662	1
ANGPTL3	1.44592	1		CXCL16	1.55979	1
CHIL1	1.46098	1		GM-CSF	1.60629	1
Flt3l	1.47541	1		TNFRSF11B	1.62463	1
IL1A	1.47598	1		SHH	1.64017	1
CXCL16	1.57085	1		IL9	1.7785	1
CCL6	1.5719	1		TNFSF8	1.94046	1
SERPINE1	1.62998	1		IGFBP6	1.97393	1
CFD	1.71722	1		CCL2	1.97526	1
MMP2	1.72532	1		CXCL10	2.04791	1
CCL12	1.79012	1		CXCL5	2.07406	1
CSF1	1.80498	1		FLT4	2.07654	1
IL1RN	1.81829	1		CXCL13	2.08755	1
IL15	1.86885	1		OPN	2.1128	1
IL13	1.92	1		MMP2	2.28005	1
TNFRSF5	1.93558	1		IL2	2.40575	1
ICAM1	2.06742	1		LEPR	2.49781	1
ANGPT2	2.14706	1		KDR	2.68967	1
PTX2	2.1992	1		TNFRSF8	3.22836	1
CXCL2	3.34868	1		IGFBP5	3.29752	1
CST3	4.26904	1		CX3CL1	3.58265	1
CCL5	6.46456	1		IL17	3.62969	1
CXCL1	7.73279	1		CXCL9	4.47895	1
OPN	7.9004	1		TNFRSF5	4.82137	1
CXCL5	10.1228	1		IL1B	5.94652	1
CCL2	12.6923	1		AXL	6.34856	1
				CCL20	6.38583	1
N each condition:	SPiDER+	SPiDER-		LEP	6.74983	1
	Pool of 4 mice	Pool of 4 mice		GCSF	7.86943	1
				KITL	14.7877	1
				RETN	15.6656	1
				N each condition:	SPiDER+	SPiDER-
					Pool of 4 mice	Pool of 4 mice

## Sheet: Ext.Fig.10f (lef)
Cytokine array of whole muscle secretome in aged and regenerating muscle of geriatric and young mice respectively
Normalised to Young basal muscle secretion
	Basal					Injury
Proteins	Geriatric	Young			Proteins	Regenerating	Basal
IL3	1.2	1			AREG	1.22727	1
IL1RN	1.2221	1			ANGPTL3	1.27305	1
HGF	1.23492	1			HGF	1.32441	1
CCL6	1.24437	1			CXCL1	1.37458	1
SERPINF1	1.27602	1			TNFSF13B	1.44147	1
COL18A1	1.31155	1			IL22	1.46823	1
IGFBP1	1.39048	1			IL1RN	1.47887	1
CD14	1.49926	1			CCL22	1.58318	1
FGF1	1.50831	1			FGF21	1.59211	1
CCL22	1.5252	1			LEP	1.66114	1
OPN	1.56508	1			SERPINF1	1.70588	1
CCL12	1.58333	1			IL11	1.78788	1
IGFBP2	1.69259	1			LIF	1.79247	1
PCSK9	1.70933	1			COL18A1	1.79303	1
TNF	1.77377	1			IL10	1.81679	1
HAVCR1	1.78107	1			IL1B	1.85619	1
IL27	1.84516	1			CCL19	1.87302	1
CXCL13	1.84762	1			ADIPOQ	1.87608	1
ANGPTL3	1.88652	1			IFNL2 / IFNL3	1.88356	1
CX3CL1	1.89157	1			ANGPT1	1.92308	1
IGFBP6	1.89396	1			IL1A	1.9316	1
FGF21	1.89693	1			CFD	1.9699	1
IL1B	1.92698	1			IGFBP2	2.01481	1
EGF	1.96508	1			CCL17	2.05952	1
CCL11	1.97173	1			IGFBP6	2.06688	1
MPO	1.98988	1			IL4	2.08032	1
IL15	2.00945	1			CXCL13	2.08696	1
CFD	2.08889	1			EGF	2.10033	1
LEP	2.11611	1			IL13	2.1453	1
IFNL2 / IFNL3	2.11644	1			CCL12	2.25521	1
IL12B	2.1245	1			IL15	2.33626	1
CCL21a	2.14286	1			CXCL10	2.41277	1
LIF	2.21566	1			AHSG	2.46237	1
ENG	2.23077	1			CSF3	2.46263	1
AHSG	2.24052	1			IGFBP3	2.56299	1
IGFBP3	2.25591	1			PCSK9	2.61409	1
VCAM1	2.26316	1			CXCL9	2.77391	1
IL4	2.37349	1			REG3G	2.7987	1
DLK1	2.45415	1			DLK1	2.79913	1
CSF3	2.50747	1			CXCL11	2.80189	1
IL1A	2.53746	1			CCL6	2.81994	1
CCL17	2.58036	1			HC	2.90244	1
Prl2c2	2.59533	1			HAVCR1	2.94675	1
MMP2	2.61111	1			TNF	3.02951	1
CXCL11	2.66038	1			CCL11	3.17668	1
RARRES2	2.71616	1			AGER	3.44595	1
IL10	2.74427	1			IL27	3.59355	1
ANGPT2	2.77358	1			IFNG	3.68571	1
ADIPOQ	2.77895	1			GAS6	3.69333	1
CCL19	2.87302	1			CRP	3.76254	1
CXCL10	2.95319	1			CX3CL1	3.87952	1
Flt3l	3	1			CCL21a	3.90301	1
CXCL9	3.01739	1			Prl2c2	3.96498	1
SELE	3.01992	1			MMP2	3.99747	1
DKK1	3.07246	1			F3	4.13223	1
IFNG	3.11429	1			VCAM1	4.64474	1
AGER	3.2973	1			RARRES2	4.80349	1
PTX2	3.43396	1			DKK1	6.5	1
IL11	3.64773	1			ENG	8.84615	1
F3	4.04132	1			CXCL16	9.89583	1
GAS6	4.26667	1			IL5	10.72	1
IL13	4.28205	1			CSF1	11.2714	1
HC	4.43902	1			CD160	11.8906	1
CXCL16	5.77083	1			CHIL1	12.1875	1
IL5	6.84	1			GDF15	15.6364	1
CHIL1	6.90625	1			IGFBP5	20.16	1
CSF1	7.27143	1			CST3	21.2201	1
RBP4	7.625	1			PTX2	25	1
CST3	8.3097	1			OPN	31.612	1
GDF15	12.8409	1			MPO	44.2698	1
IGFBP5	14.92	1			DPP4	69.7143	1
DPP4	66.5714	1			RBP4	90.0625	1
N each condition:	Geriatric	Young			N each condition:	Regenerating	Basal
	Pool of 2 mice	Pool of 2 mice				Pool of 2 mice	Pool of 2 mice

## Sheet: Ext.Fig.10f (right)
Venn diagram showing the overlap between secreted proteins during ageing, injury-induced regeneration and secreted proteins by isolated young SPiDER+ cells
[Tissue inflammageing]:		[Tissue regeneration]:		[Tissue inflammageing] and [Tissue regeneration]:		[SASP SPiDER+ cells]:		[Tissue inflammageing] and [SASP SPiDER+ cells]:		[Tissue regeneration] and [SASP SPiDER+ cells]:		[Tissue inflammageing] and [Tissue regeneration] and [SASP SPiDER+ cells]:
IL3		TNFSF13B		COL18A1		IL23A		IL12B		AREG		IL1RN
IGFBP1		IL22		CCL22		SELP		ANGPT2		CXCL1		HGF
CD14		ANGPT1		IGFBP2		RETN		Flt3l				CCL6
FGF1		REG3G		PCSK9		MMP9						SERPINF1
SELE		CRP		TNF		SERPINE1						OPN
		CD160		HAVCR1		TNFRSF5						CCL12
				IL27		ICAM1						ANGPTL3
				CXCL13		CXCL2						IGFBP6
				CX3CL1		CCL5						CCL11
				FGF21		CXCL5						IL15
				IL1B		CCL2						CFD
				EGF								IFNL2 / IFNL3
				MPO								CCL21a
				LEP								DLK1
				LIF								IL1A
				ENG								MMP2
				AHSG								CXCL11
				IGFBP3								CXCL9
				VCAM1								PTX2
				IL4								IL11
				CSF3								IL13
				CCL17								HC
				Prl2c2								CXCL16
				RARRES2								CHIL1
				IL10								CSF1
				ADIPOQ								CST3
				CCL19
				CXCL10
				DKK1
				IFNG
				AGER
				F3
				GAS6
				IL5
				RBP4
				GDF15
				IGFBP5
				DPP4
