# Supplementary material for: Senescence atlas reveals an aged-like inflamed niche that blunts muscle regeneration
Source: Nature. 2022 Dec 21;613(7942):169–78. doi: 10.1038/s41586-022-05535-x (PMC9812788; doi:10.1038/s41586-022-05535-x)
Supplement: Supplementary file 19 — Source Data Extended Data Fig. 11 [file 41586_2022_5535_MOESM19_ESM.xlsx]

## Sheet: Ext.Fig.11a
Cytokine array of SPiDER+ and SPiDER- cells secretion (freshly sorted from regenerating muscle at 5 DPI)
Normalised to SPiDER- cells secretion
Proteins	SPiDER+	SPiDER-			N each condition:	SPiDER-	SPiDER+
RBP4	1.20104	1				Pool of 4 mice	Pool of 4 mice
ANGPTL3	1.24881	1
LIF	1.2565	1
ICAM1	1.2623	1
GAS6	1.27088	1
IL1A	1.28514	1
IL5	1.29193	1
LCN2	1.32212	1
SERPINE1	1.32555	1
Ccl12	1.33683	1
Ccl6	1.34941	1
CCL22	1.37165	1
VCAM1	1.37344	1
IL27	1.37859	1
VEGFA	1.38421	1
CSF1	1.40071	1
CCL19	1.40299	1
CXCL13	1.41512	1
SELE	1.41598	1
Flt3l	1.43425	1
DPP4	1.43536	1
FGF21	1.47495	1
IL10	1.49158	1
CX3CL1	1.52334	1
Chil1	1.53566	1
DKK1	1.53715	1
IL15	1.53798	1
Ccl21a	1.56352	1
GDF15	1.56793	1
ADIPOQ	1.57675	1
CST3	1.57765	1
CXCL16	1.58174	1
CCL2	1.60328	1
AGER	1.61092	1
HGF	1.61916	1
SERPINF1	1.64712	1
CD93	1.65779	1
FGF1	1.66083	1
IGFBP3	1.66133	1
CXCL9	1.66806	1
CCL3 /CCL4	1.69898	1
Hc	1.70219	1
IL1RN	1.72921	1
F3	1.86221	1
MMP2	1.86555	1
CFD	1.8933	1
CXCL10	1.93432	1
TNF	2.04562	1
CCL17	2.06201	1
DLK1	2.09323	1
LEP	2.10469	1
PCSK9	2.12211	1
IGFBP1	2.13316	1
IL6	2.13376	1
ANGPT1	2.14717	1
ANGPT2	2.21994	1
CSF3	2.2542	1
IGFBP5	2.28446	1
HAVCR1	2.39373	1
Prl2c2	2.39677	1
ENG	2.43429	1
IL1B	2.48518	1
IL23A	2.51351	1
TNFSF13B	2.60338	1
IL22	2.636	1
CSF2	2.6713	1
THPO	2.90476	1
CCL20	3.14634	1
RETN	3.19118	1
SELP	5.46018	1
MMP3	7.57778	1
IL3	101.5	1

## Sheet: Ext.Fig.11b
Cytokine array of SPiDER+ secretion isolated from vehicle- , bortezomib, and SIS3-treated mice (freshly sorted from regenerating muscle at 5 DPI)
Normalised to SPiDER+ cells secretion
Proteins	SPiDER+ +Bortezomib	SPiDER+		Proteins	SPiDER+ +SIS3	SPiDER+		N each condition:	Vehicle	Bortezomib	SIS3
IGFBP3	0.707865	1		IL12B	0.702206	1			Pool of 4 mice	Pool of 3 mice	Pool of 4 mice
IL12B	0.686275	1		IL15	0.689425	1
GDF15	0.682085	1		Prl2c2	0.6795	1
IL1A	0.675	1		GDF15	0.673616	1
IL1B	0.671367	1		WISP1	0.671523	1
IL15	0.669669	1		IGFBP5	0.671456	1
IL6	0.665672	1		TYMP	0.666667	1
CXCL13	0.664122	1		CSF3	0.591799	1
FGF1	0.649539	1		IL23A	0.567742	1
CSF3	0.644921	1		IGFBP1	0.565483	1
MMP3	0.636364	1		IL6	0.504478	1
CD160	0.634752	1		IL3	0.46798	1
IGFBP5	0.587165	1		TNFRSF11B	0.374233	1
CXCL10	0.565365	1		MMP9	0.370732	1
APCS	0.532777	1		CSF2	0.341421	1
TNFRSF11B	0.527607	1		RETN	0.182028	1
SELP	0.504052	1		IL2	0.0357143	1
VEGFA	0.487643	1		CRP	0	1
Flt3l	0.486141	1
SELE	0.467438	1
WISP1	0.460927	1
ENG	0.420188	1
LCN2	0.309091	1
POSTN	0.181319	1
CRP	0	1
IL17A	0	1
RETN	0	1

## Sheet: Ext.Fig.11c
RT-qPCR analysis of SASP-related genes in SPiDER+ and SPiDER- cells isolated from muscle of vehicle- and SIS3-treated mice at 5 DPI
Normalised to SPiDER-
Col1a2	SPiDER-	SPiDER+	SPiDER+ +SIS3		N each column:	SPiDER-	SPiDER+	SPiDER+ +SIS3
	1.11159	3.55508	1.29185			7 mice	6 mice	6 mice
	0.901288	2.07296	2.02289
	0.941345	2.35336	1.86266
	1.06152	3.47496	2.59371
	0.981402	2.18312	1.23176
	1.27182	2.28326	1.58226
	0.731044
Test performed: Ordinary one-way ANOVA
Number of families	1
Number of comparisons per family	3
Alpha	0.05
Tukey's multiple comparisons test	Mean Diff,	95,00% CI of diff,	Significant?	Summary	Adjusted P Value
SPiDER- vs. SPiDER+	-1.654	-2,349 to -0,9585	Yes	****	<0,0001	A-B
SPiDER- vs. SPiDER+ + SIS3	-0.7642	-1,459 to -0,06887	Yes	*	0.0303	A-C
SPiDER+ vs. SPiDER+ + SIS3	0.8896	0,1680 to 1,611	Yes	*	0.0151	B-C
Test details	Mean 1	Mean 2	Mean Diff,	SE of diff,	n1	n2	q	DF
SPiDER- vs. SPiDER+	1	2.654	-1.654	0.2695	7	6	8.679	16
SPiDER- vs. SPiDER+ + SIS3	1	1.764	-0.7642	0.2695	7	6	4.011	16
SPiDER+ vs. SPiDER+ + SIS3	2.654	1.764	0.8896	0.2796	6	6	4.499	16
Col6a1	SPiDER-	SPiDER+	SPiDER+ +SIS3		N each column:	SPiDER-	SPiDER+	SPiDER+ +SIS3
	1.5196	1.4178	1.087			6 mice	6 mice	5 mice
	0.8106	1.9101	1.1704
	1.115	2.2979	0.8687
	0.5549	2.1589	0.8013
	1.16	2.48	2.02
	0.84	1.97
Test performed: Ordinary one-way ANOVA
Number of families	1
Number of comparisons per family	3
Alpha	0.05
Tukey's multiple comparisons test	Mean Diff,	95,00% CI of diff,	Significant?	Summary	Adjusted P Value
SPiDER- vs. SPiDER+	-1.039	-1,639 to -0,4393	Yes	**	0.0013	A-B
SPiDER- vs. SPiDER+ + SIS3	-0.1895	-0,8185 to 0,4396	No	ns	0.7161	A-C
SPiDER+ vs. SPiDER+ + SIS3	0.8496	0,2206 to 1,479	Yes	**	0.0087	B-C
Test details	Mean 1	Mean 2	Mean Diff,	SE of diff,	n1	n2	q	DF
SPiDER- vs. SPiDER+	1	2.039	-1.039	0.2292	6	6	6.412	14
SPiDER- vs. SPiDER+ + SIS3	1	1.189	-0.1895	0.2404	6	5	1.115	14
SPiDER+ vs. SPiDER+ + SIS3	2.039	1.189	0.8496	0.2404	6	5	4.999	14
Col6a3	SPiDER-	SPiDER+	SPiDER+ +SIS3		N each column:	SPiDER-	SPiDER+	SPiDER+ +SIS3
	1.19495	1.94118	1.60984			7 mice	6 mice	5 mice
	0.683091	1.51602	1.64366
	0.687099	1.85781	1.41769
	1.13572	1.57857	1.31976
	1.34439	2.58028	1.4563
	1.03602	2.60961
	0.918738
Test performed: Ordinary one-way ANOVA
Number of families	1
Number of comparisons per family	3
Alpha	0.05
Tukey's multiple comparisons test	Mean Diff,	95,00% CI of diff,	Significant?	Summary	Adjusted P Value
SPiDER- vs. SPiDER+	-1.014	-1,485 to -0,5423	Yes	***	0.0001	A-B
SPiDER- vs. SPiDER+ + SIS3	-0.4894	-0,9858 to 0,006862	No	ns	0.0535	A-C
SPiDER+ vs. SPiDER+ + SIS3	0.5245	0,01120 to 1,038	Yes	*	0.0449	B-C
Test details	Mean 1	Mean 2	Mean Diff,	SE of diff,	n1	n2	q	DF
SPiDER- vs. SPiDER+	1	2.014	-1.014	0.1815	7	6	7.898	15
SPiDER- vs. SPiDER+ + SIS3	1	1.489	-0.4894	0.1911	7	5	3.623	15
SPiDER+ vs. SPiDER+ + SIS3	2.014	1.489	0.5245	0.1976	6	5	3.754	15

## Sheet: Ext.Fig.11d
RT-qPCR analysis of SASP-related genes in SPiDER+ and SPiDER- cells isolated from muscle of vehicle- and bortezomib-treated mice at 5 DPI
Normalised to SPiDER-
Cxcl9	SPiDER-	SPiDER+	SPiDER+ +bortezomib		N each column:	SPiDER-	SPiDER+	SPiDER+ +bortezomib
	1.1308	4.544	1.9039			6 mice	8 mice	6 mice
	0.5537	2.0009	0.1944
	0.8609	2.0955	0.0368
	1.4546	5.6593	0.91
	1.14	2.4805	1.31
	0.86	3.04	0.11
		3.04
		2.13
Test performed: Ordinary one-way ANOVA
Number of families	1
Number of comparisons per family	3
Alpha	0.05
Tukey's multiple comparisons test	Mean Diff,	95,00% CI of diff,	Significant?	Summary	Adjusted P Value
SPiDER- vs. SPiDER+	-2.124	-3,449 to -0,7984	Yes	**	0.002	A-B
SPiDER- vs. SPiDER+ + Bortezomib	0.2558	-1,161 to 1,673	No	ns	0.8892	A-C
SPiDER+ vs. SPiDER+ + Bortezomib	2.38	1,054 to 3,705	Yes	***	0.0007	B-C
Test details	Mean 1	Mean 2	Mean Diff,	SE of diff,	n1	n2	q	DF
SPiDER- vs. SPiDER+	1	3.124	-2.124	0.5167	6	8	5.813	17
SPiDER- vs. SPiDER+ + Bortezomib	1	0.7442	0.2558	0.5523	6	6	0.655	17
SPiDER+ vs. SPiDER+ + Bortezomib	3.124	0.7442	2.38	0.5167	8	6	6.514	17
Cxcl10	SPiDER-	SPiDER+	SPiDER+ +bortezomib		N each column:	SPiDER-	SPiDER+	SPiDER+ +bortezomib
	1.21443	1.04609	0.456914			6 mice	6 mice	5 mice
	0.541082	1.17836	0.661323
	0.577154	2.2485	0.781563
	1.26253	1.39479	1.09419
	1.32265	2.58517	0.204409
	1.08216	1.8517
Test performed: Ordinary one-way ANOVA
Number of families	1
Number of comparisons per family	3
Alpha	0.05
Tukey's multiple comparisons test	Mean Diff,	95,00% CI of diff,	Significant?	Summary	Adjusted P Value
SPiDER- vs. SPiDER+	-0.7174	-1,413 to -0,02219	Yes	*	0.0428	A-B
SPiDER- vs. SPiDER+ + Bortezomib	0.3603	-0,3689 to 1,089	No	ns	0.4217	A-C
SPiDER+ vs. SPiDER+ + Bortezomib	1.078	0,3486 to 1,807	Yes	**	0.0045	B-C
Test details	Mean 1	Mean 2	Mean Diff,	SE of diff,	n1	n2	q	DF
SPiDER- vs. SPiDER+	1	1.717	-0.7174	0.2656	6	6	3.82	14
SPiDER- vs. SPiDER+ + Bortezomib	1	0.6397	0.3603	0.2786	6	5	1.829	14
SPiDER+ vs. SPiDER+ + Bortezomib	1.717	0.6397	1.078	0.2786	6	5	5.471	14

## Sheet: Ext.Fig.11f
SPIA analysis prediction of activated and inhibited signalling downstream of the L-R interactions between the SASP and NSen SCs
Activated pathways	Ratio of interactions
Mitophagy-animal	0.470588
Osteoclast differentiation	0.617647
Autophagy-animal	0.764706
TGF-β signalling	0.764706
TNF-α signalling	0.823529
Hippo signalling	1
Apoptosis	1
Cellular senescence	1
Inhibited pathways	Ratio of interactions
JAK-STAT signaling	0.764706
Cell cycle	0.764706
HIF-1 signaling	0.794118
PI3K-Akt signaling	0.823529
Chemokine signaling	0.852941
Apelin signaling	0.970588
Th1 and Th2 cell differentiation	1
Sphingolipid signaling	1
