# Supplementary material for: Senescence atlas reveals an aged-like inflamed niche that blunts muscle regeneration
Source: Nature. 2022 Dec 21;613(7942):169–78. doi: 10.1038/s41586-022-05535-x (PMC9812788; doi:10.1038/s41586-022-05535-x)
Supplement: Supplementary file 20 — Source Data Extended Data Fig. 12 [file 41586_2022_5535_MOESM20_ESM.xlsx]

## Sheet: Ext.Fig.12b
	0			24			48			72			96			120			144
Cd36	0.769131	0.616128	1.61474	1.51709	2.08681	1.907	3.63335	3.7097	4.23189	7.95191	8.00722	5.58401	8.46378	8.70173	7.52297	11.5619	12.9179	14.942	13.7495	15.1506	15.256
Il1a	0.706402	0.554232	1.73937	2.56429	3.91378	1.54602	7.50869	9.24428	10.9174	10.6189	15.3329	12.7159	14.5058	12.03	17.2504	30.2437	34.5009	32.1905	155.262	169.902	145.872
Il6	0.69626	0.577422	1.72632	1.27253	1.85022	2.72772	16.6529	12.7083	15.6457	27.8132	28.2015	25.241	28.3976	29.6035	31.5091	74.9418	80.3206	75.9879	172.171	200.533	179.482
Ccl2	0.884609	0.487378	1.62801	0.797254	1.80639	1.20841	2.46761	1.1197	2.62645	3.92614	2.9345	2.95491	3.4179	4.41714	4.03652	9.08264	6.88336	10.8763	14.6529	12.8448	15.1696
Cxcl2	0.855716	0.644032	1.50025	4.21404	6.04275	5.6773	5.83691	7.91838	9.54804	18.4456	20.0455	17.572	18.3182	20.3253	19.0961	27.9583	29.1456	33.2482	51.0983	54.3875	53.6388
Cxcl10	0.799855	0.686728	1.51342	0.777983	1.23783	1.34519	3.31225	3.59953	3.4529	5.76696	5.23362	5.97033	6.18087	6.35464	6.31074	8.62073	9.30374	10.6872	19.6684	21.2267	17.1224
N each column:	0	24	48	72	96	120	144
Cd36	3	3	3	3	3	3	3
Il1a	3	3	3	3	3	3	3
Il6	3	3	3	3	3	3	3
Ccl2	3	3	3	3	3	3	3
Cxcl2	3	3	3	3	3	3	3
Cxcl10	3	3	3	3	3	3	3
Test performed: 2way ANOVA
Within each row, compare columns (simple effects within rows)
Number of families	6
Number of comparisons per family	6
Alpha	0.05
Dunnett's multiple comparisons test	Mean Diff,	95,00% CI of diff,	Significant?	Summary	Adjusted P Value
Cd36
0 vs. 24	-0.837	-7,769 to 6,095	No	ns	0.9995
0 vs. 48	-2.858	-9,790 to 4,073	No	ns	0.7692
0 vs. 72	-6.181	-13,11 to 0,7505	No	ns	0.0985
0 vs. 96	-7.229	-14,16 to -0,2979	Yes	*	0.0375
0 vs. 120	-12.14	-19,07 to -5,209	Yes	****	<0,0001
0 vs. 144	-13.72	-20,65 to -6,787	Yes	****	<0,0001
Il1a
0 vs. 24	-1.675	-8,606 to 5,257	No	ns	0.9728
0 vs. 48	-8.223	-15,16 to -1,292	Yes	*	0.0133
0 vs. 72	-11.89	-18,82 to -4,958	Yes	***	0.0001
0 vs. 96	-13.6	-20,53 to -6,664	Yes	****	<0,0001
0 vs. 120	-31.31	-38,24 to -24,38	Yes	****	<0,0001
0 vs. 144	-156	-162,9 to -149,1	Yes	****	<0,0001
Il6
0 vs. 24	-0.9502	-7,882 to 5,981	No	ns	0.998
0 vs. 48	-14	-20,93 to -7,071	Yes	****	<0,0001
0 vs. 72	-26.09	-33,02 to -19,15	Yes	****	<0,0001
0 vs. 96	-28.84	-35,77 to -21,91	Yes	****	<0,0001
0 vs. 120	-76.08	-83,01 to -69,15	Yes	****	<0,0001
0 vs. 144	-183.1	-190,0 to -176,1	Yes	****	<0,0001
Ccl2
0 vs. 24	-0.2707	-7,202 to 6,661	No	ns	0.9999
0 vs. 48	-1.071	-8,003 to 5,860	No	ns	0.9971
0 vs. 72	-2.272	-9,203 to 4,660	No	ns	0.8976
0 vs. 96	-2.957	-9,889 to 3,974	No	ns	0.7438
0 vs. 120	-7.947	-14,88 to -1,016	Yes	*	0.018
0 vs. 144	-13.22	-20,15 to -6,291	Yes	****	<0,0001
Cxcl2
0 vs. 24	-4.311	-11,24 to 2,620	No	ns	0.387
0 vs. 48	-6.768	-13,70 to 0,1638	No	ns	0.0583
0 vs. 72	-17.69	-24,62 to -10,76	Yes	****	<0,0001
0 vs. 96	-18.25	-25,18 to -11,31	Yes	****	<0,0001
0 vs. 120	-29.12	-36,05 to -22,19	Yes	****	<0,0001
0 vs. 144	-52.04	-58,97 to -45,11	Yes	****	<0,0001
Cxcl10
0 vs. 24	-0.1203	-7,052 to 6,811	No	ns	>0,9999
0 vs. 48	-2.455	-9,386 to 4,477	No	ns	0.8627
0 vs. 72	-4.657	-11,59 to 2,275	No	ns	0.3118
0 vs. 96	-5.282	-12,21 to 1,649	No	ns	0.2018
0 vs. 120	-8.537	-15,47 to -1,606	Yes	**	0.0094
0 vs. 144	-18.34	-25,27 to -11,41	Yes	****	<0,0001
Test details	Mean 1	Mean 2	Mean Diff,	SE of diff,	N1	N2	q	DF
Cd36
0 vs. 24	1	1.837	-0.837	2.646	3	3	0.3164	84
0 vs. 48	1	3.858	-2.858	2.646	3	3	1.08	84
0 vs. 72	1	7.181	-6.181	2.646	3	3	2.336	84
0 vs. 96	1	8.229	-7.229	2.646	3	3	2.733	84
0 vs. 120	1	13.14	-12.14	2.646	3	3	4.589	84
0 vs. 144	1	14.72	-13.72	2.646	3	3	5.185	84
Il1a
0 vs. 24	1	2.675	-1.675	2.646	3	3	0.633	84
0 vs. 48	1	9.223	-8.223	2.646	3	3	3.108	84
0 vs. 72	1	12.89	-11.89	2.646	3	3	4.494	84
0 vs. 96	1	14.6	-13.6	2.646	3	3	5.139	84
0 vs. 120	1	32.31	-31.31	2.646	3	3	11.84	84
0 vs. 144	1	157	-156	2.646	3	3	58.97	84
Il6
0 vs. 24	1	1.95	-0.9502	2.646	3	3	0.3591	84
0 vs. 48	1	15	-14	2.646	3	3	5.293	84
0 vs. 72	1	27.09	-26.09	2.646	3	3	9.86	84
0 vs. 96	1	29.84	-28.84	2.646	3	3	10.9	84
0 vs. 120	1	77.08	-76.08	2.646	3	3	28.76	84
0 vs. 144	1	184.1	-183.1	2.646	3	3	69.2	84
Ccl2
0 vs. 24	1	1.271	-0.2707	2.646	3	3	0.1023	84
0 vs. 48	1	2.071	-1.071	2.646	3	3	0.4049	84
0 vs. 72	1	3.272	-2.272	2.646	3	3	0.8587	84
0 vs. 96	1	3.957	-2.957	2.646	3	3	1.118	84
0 vs. 120	1	8.947	-7.947	2.646	3	3	3.004	84
0 vs. 144	1	14.22	-13.22	2.646	3	3	4.998	84
Cxcl2
0 vs. 24	1	5.311	-4.311	2.646	3	3	1.63	84
0 vs. 48	1	7.768	-6.768	2.646	3	3	2.558	84
0 vs. 72	1	18.69	-17.69	2.646	3	3	6.686	84
0 vs. 96	1	19.25	-18.25	2.646	3	3	6.897	84
0 vs. 120	1	30.12	-29.12	2.646	3	3	11.01	84
0 vs. 144	1	53.04	-52.04	2.646	3	3	19.67	84
Cxcl10
0 vs. 24	1	1.12	-0.1203	2.646	3	3	0.04548	84
0 vs. 48	1	3.455	-2.455	2.646	3	3	0.9279	84
0 vs. 72	1	5.657	-4.657	2.646	3	3	1.76	84
0 vs. 96	1	6.282	-5.282	2.646	3	3	1.997	84
0 vs. 120	1	9.537	-8.537	2.646	3	3	3.227	84
0 vs. 144	1	19.34	-18.34	2.646	3	3	6.932	84

## Sheet: Ext.Fig.12c
Analysis of SA-b-gal, Sirius Red, and eMHC+ fibers (CSA and fiber distribution) in muscle tissue of IgA Ab and anti-CD36-treated young mice at 7 DPI.
SA-b-gal analysis	IgA Ab	anti-CD36 (10 mg)	anti-CD36 (20 mg)							Sirius Red analysis	IgA Ab	anti-CD36 (10 mg)	anti-CD36 (20 mg)							eMHC analysis	IgA Ab	anti-CD36 (10 mg)	anti-CD36 (20 mg)							Frequency distribution analysis of centrally nucleated fibers	IgA Ab	anti-CD36 (10 mg)	anti-CD36 (20 mg)		N of each column
Normalised to IgA Ab	79.4429	124.392	45.2856								17.8068	9.75195	11.3448								727.754	1123.48	1396.2								2114	963	941		IgA Ab	anti-CD36 (10 mg)	anti-CD36 (20 mg)
	110.368	64.7662	137.743								18.8912	11.1099	10.5633								1160.54	956.672	1317								1166	751	338		7 mice	4 mice	4 mice
	82.2727	157.256	173.326								18.6089	13.3297	10.6992								839.886	1271.24	1156.7								662	538	554
	127.916	171.688	170.225								15.3456	10.7889	10.5286								735.148	809.732	1089.3								1410	848	209
	100	160.12	86.0294								19.0142	14.4466	11.2001								947.888	1432.62	1048.93								897	1192	518
	97.0588	44.8616	123.088								17.4375	11.2659	11.891								794.265	1171.05	869.893								754	685	1348
	107.647		104.559								20.0415	10.0436	11.3582								1065.65	1259.17									1130	1025	161
	95.2941		82.5								15.4092	10.636	9.58975								909.088	1008.79									118	1034	1032
											15.3168										913.894										267	984	493
											20.0634										819.394										3505	568	2052
																					769.006										425	745	239
																															1094	1314	334
N each column:	IgA Ab		anti-CD36 (10 mg)		anti-CD36 (20 mg)					N each column:	IgA Ab		anti-CD36 (10 mg)		anti-CD36 (20 mg)					N each column:	IgA Ab		anti-CD36 (10 mg)		anti-CD36 (20 mg)						1579	945	142
	Muscle	Mice	Muscle	Mice	Muscle	Mice					Muscle	Mice	Muscle	Mice	Muscle	Mice					Muscle	Mice	Muscle	Mice	Muscle	Mice					1028	153	173
	8	7	6	4	8	4					10	6	8	4	8	4					11	7	8	4	6	4					878	221	1487
																															1062	250	1011
Test performed: Ordinary one-way ANOVA										Test performed: Ordinary one-way ANOVA										Test performed: Ordinary one-way ANOVA											821	1553	719
Number of families	1									Number of families	1									Number of families	1										812	1101	3109
Number of comparisons per family	3									Number of comparisons per family	3									Number of comparisons per family	3										542	641	446
Alpha	0.05									Alpha	0.05									Alpha	0.05										1140	774	144
																															698	115	1235
Tukey's multiple comparisons test	Mean Diff,	95,00% CI of diff,	Significant?	Summary	Adjusted P Value					Tukey's multiple comparisons test	Mean Diff,	95,00% CI of diff,	Significant?	Summary	Adjusted P Value					Tukey's multiple comparisons test	Mean Diff,	95,00% CI of diff,	Significant?	Summary	Adjusted P Value						1129	936	2333
IgA Ab vs. anti-CD36 (10 μg)	-20.51	-75,03 to 34,00	No	ns	0.6126	A-B				IgA Ab vs. anti-CD36 (10 μg)	6.372	4,558 to 8,186	Yes	****	<0,0001	A-B				IgA Ab vs. anti-CD36 (10 μg)	-248.9	-449,0 to -48,70	Yes	*	0.0132	A-B					733	1051	2223
IgA Ab vs. anti-CD36 (20 μg)	-15.34	-65,81 to 35,12	No	ns	0.724	A-C				IgA Ab vs. anti-CD36 (20 μg)	6.897	5,083 to 8,710	Yes	****	<0,0001	A-C				IgA Ab vs. anti-CD36 (20 μg)	-266.1	-484,7 to -47,48	Yes	*	0.0153	A-C					900	444	2182
anti-CD36 (10 μg) vs. anti-CD36 (20 μg)	5.17	-49,34 to 59,68	No	ns	0.9686	B-C				anti-CD36 (10 μg) vs. anti-CD36 (20 μg)	0.5247	-1,387 to 2,436	No	ns	0.7731	B-C				anti-CD36 (10 μg) vs. anti-CD36 (20 μg)	-17.24	-249,9 to 215,4	No	ns	0.9811	B-C					556	331	1473
																															691	105	3038
Test details	Mean 1	Mean 2	Mean Diff,	SE of diff,	n1	n2	q	DF		Test details	Mean 1	Mean 2	Mean Diff,	SE of diff,	n1	n2	q	DF		Test details	Mean 1	Mean 2	Mean Diff,	SE of diff,	n1	n2	q	DF			445	824	910
IgA Ab vs. anti-CD36 (10 μg)	100	120.5	-20.51	21.46	8	6	1.352	19		IgA Ab vs. anti-CD36 (10 μg)	17.79	11.42	6.372	0.7242	10	8	12.44	23		IgA Ab vs. anti-CD36 (10 μg)	880.2	1129	-248.9	79.68	11	8	4.417	22			855	676	127
IgA Ab vs. anti-CD36 (20 μg)	100	115.3	-15.34	19.87	8	8	1.092	19		IgA Ab vs. anti-CD36 (20 μg)	17.79	10.9	6.897	0.7242	10	8	13.47	23		IgA Ab vs. anti-CD36 (20 μg)	880.2	1146	-266.1	87.03	11	6	4.324	22			782	1181	2715
anti-CD36 (10 μg) vs. anti-CD36 (20 μg)	120.5	115.3	5.17	21.46	6	8	0.3407	19		anti-CD36 (10 μg) vs. anti-CD36 (20 μg)	11.42	10.9	0.5247	0.7634	8	8	0.9721	23		anti-CD36 (10 μg) vs. anti-CD36 (20 μg)	1129	1146	-17.24	92.61	8	6	0.2633	22			779	554	431
																															702	737	175
																															918	1126	847
																															907	966	405
																															1469	647	160
																															981	1182	2676
																															915	1060	317
																															583	120	578
																															932	543	2608
																															769	756	460
																															771	1129	801
																															1014	614	154
																															791	954	907
																															903	957	112
																															447	859	2107
																															997	821	1508
																															679	922	2682
																															985	796	1347
																															383	1105	211
																															562	983	1223
																															654	1138	1930
																															849	960	1770
																															401	668	769
																															370	821	246
																															872	731	191
																															931	651	2738
																															635	907	380
																															493	532	1429
																															412	48	979
																															887	282	400
																															562	660	2001
																															803	667	1525
																															703	558	2616
																															925	1135	1892
																															980	1841	479
																															796	777	1164
																															1259	1303	2845
																															686	1004	887
																															494	500	1777
																															476	1098	831
																															1822	859	151
																															1053	2261	902
																															1050	725	843
																															478	823	1600
																															602	1009	529
																															181	640	1858
																															459	1928	1670
																															991	2245	1081
																															905	411	140
																															739	572	983
																															406	1061	134
																															406	1082	644
																															617	269	190
																															258	963	147
																															956	1041	1147
																															891	451	548
																															1168	554	1784
																															688	362	163
																															852	79	561
																															511	158	1652
																															829	636	220
																															1025	270	437
																															429	647	233
																															580	685	1625
																															738	1006	2516
																															842	999	1780
																															456	361	150
																															787	352	407
																															786	997	1165
																															861	100	845
																															351	878	449
																															816	1022	1830
																															849	1434	145
																															331	1198	2994
																															334	1047	152
																															534	1204	1561
																															1146	1128	2634
																															883	1159	337
																															209	1235	829
																															1037	66	1458
																															427	726	530
																															159	925	1189
																															568	85	1318
																															775	689	882
																															233	1305	293
																															582	114	950
																															382	916	797
																															756	1116	892
																															362	1330	179
																															930	1192	102
																															101	113	2417
																															302	2021	637
																															726	898	1125
																															102	1157	1449
																															364	1309	112
																															112	1276	1250
																															127	612	289
																															630	41	286
																															101	1345	631
																															674	912	128
																															1027	765	1942
																															645	63	3058
																															101	601	1394
																															373	793	152
																															459	123	868
																															162	68	439
																															477	69	347
																															533	281	1125
																															603	479	1081
																															554	355	147
																															614	476	104
																															107	1141	2694
																															677	1159	236
																															591	658	228
																															749	921	961
																															878	756	614
																															398	1140	632
																															543	88	913
																															813	532	337
																															921	1053	928
																															648	781	1584
																															686	532	1788
																															329	861	1245
																															628	921	1699
																															522	733	1041
																															734	880	1281
																															658	664	818
																															370	479	264
																															188	623	1424
																															217	319	2005
																															446	69	1778
																															194	634	1458
																															198	604	772
																															1054	259	1773
																															360	341	1448
																															298	942	1003
																															543	156	612
																															1329	180	1454
																															590	99	1348
																															754	861	1205
																															473	1369	702
																															1033	641	3072
																															166	255	286
																															160	1525	520
																															543	1094	249
																															484	1040	1620
																															80	663	152
																															621	1050	1120
																															396	164	1542
																															419	166	959
																															767	443	1189
																															713	113	1694
																															583	877	892
																															852	590	1407
																															771	947	792
																															134	128	1271
																															627	66	201
																															515	793	1976
																															423	483	832
																															468	679	4361
																															412	350	2214
																															873	169	1142
																															578	111	1674
																															362	415	892
																															428	109	1603
																															494	657	1753
																															96	88	1249
																															571	813	3150
																															204	510	2425
																															681	193	1689
																															928	129	1240
																															1342	1356	2411
																															131	272	848
																															1545	70	668
																															1145	142	1113
																															1127	763	2528
																															1021	358	1341
																															1342	134	1592
																															1481	597	1116
																															987	128	978
																															1154	632	1358
																															941	812	231
																															1822	831	1478
																															1016	1365	1120
																															1837	1754	1843
																															908	1958	147
																															904	725	599
																															1144	1332	902
																															756	653	703
																															728	460	2069
																															551	68	220
																															822	937	1235
																															52	1073	1325
																															1196	1268	1178
																															1143	1241	1449
																															935	1175	206
																															715	966	2343
																															1022	1371	486
																															706	1185	1533
																															332	1511	1356
																															1323	1116	3197
																															1243	1278	462
																															1137	1846	1394
																															688	1907	962
																															1110	1288	317
																															1330	1904	1901
																															663	432	2573
																															1544	912	1475
																															812	1223	2044
																															848	1300	956
																															1129	1421	1319
																															1653	1582	1887
																															931	992	1110
																															941	1366	832
																															1198	1454	2054
																															631	701	2192
																															427	1422	1501
																															825	861	1702
																															196	939	2145
																															729	901	1210
																															713	1061	1389
																															120	2013	1571
																															487	1584	1260
																															842	1061	2392
																															630	1508	2376
																															112	1465	1784
																															481	1756	2315
																															428	1102	1233
																															350	740	973
																															390	1110	226
																															708	1843	191
																															325	893	1496
																															775	802	1110
																															281	1030	1259
																															644	1080	166
																															657	1281	1195
																															466	1175	137
																															180	913	458
																															261	972	144
																															630	1319	1856
																															801	147	1180
																															80	876	857
																															1541	1431	1802
																															641	967	1324
																															641	92	1236
																															613	1443	186
																															392	862	287
																															483	724	3425
																															556	1200	1300
																															115	1148	160
																															576	1766	1597
																															1185	423	4545
																															1443	1148	148
																															963	879	395
																															522	1181	1400
																															927	972	171
																															627	992	763
																															99	630	420
																															410	1088	1671
																															447	533	283
																															101	1424	1099
																															423	1045	1963
																															461	941	1593
																															123	1450	115
																															374	1034	593
																															234	140	151
																															132	1508	2902
																															283	1045	1950
																															390	734	520
																															1058	797	2442
																															1030	712	249
																															751	491	633
																															161	135	1455
																															74	109	547
																															782	665	178
																															255	794	3363
																															422	1428	1139
																															519	1163	1649
																															870	701	1250
																															854	919	2117
																															581	1558	1397
																															726	162	1255
																															254	281	2659
																															608	94	1519
																															478	124	2058
																															684	1016	121
																															1101	1399	3123
																															876	1559	1960
																															1320	1119	721
																															617	826	2506
																															849	1721	1733
																															1431	983	1331
																															451	819	1786
																															238	124	2194
																															1426	534	1519
																															335	797	3338
																															259	59	3076
																															590	1121	191
																															815	614	1680
																															1167	903	2462
																															1503	930	1851
																															1478	1217	1722
																															1057	1055	1200
																															1198	830	2955
																															1634	1214	1013
																															872	1510	1864
																															1247	848	639
																															1756	1072	1652
																															1730	1532	1617
																															1560	131	2859
																															1197	537	1955
																															1428	768	117
																															973	772	127
																															698	934	1364
																															710	151	1350
																															974	63	958
																															1610	83	2797
																															1552	515	2151
																															1200	75	1180
																															1308	1242	1597
																															1400	1084	713
																															1061	1272	2373
																															420	706	2427
																															828	142	1417
																															921	683	1111
																															991	80	1945
																															712	765	1308
																															392	805	1543
																															960	783	1759
																															706	826	1915
																															756	544	2419
																															760	1440	1210
																															543	50	132
																															985	297	1183
																															1016	1100	668
																															808	983	2343
																															900	690	1025
																															776	144	1822
																															1091	1562	1459
																															1051	1169	2233
																															1396	837	2904
																															1711	1072	897
																															1638	1041	2298
																															2235	988	1597
																															1357	728	1684
																															490	490	2586
																															1765	851	2283
																															1116	687	1939
																															1164	799	2536
																															559	205	1851
																															1403	1284	2959
																															1148	548	219
																															981	1088	3824
																															886	639	4194
																															616	760	2060
																															1167	568	4471
																															1896	1214	4858
																															2876	213	3371
																															1207	234	608
																															741	172	1492
																															342	584	2048
																															535	488	1453
																															696	102	945
																															688	849	1255
																															573	921	2460
																															889	863	1473
																															1265	1487	1473
																															1010	86	2228
																															1319	441	1815
																															286	1204	1032
																															846	823	1193
																															424	1074	862
																															323	577	925
																															560	776	720
																															609	903	1712
																															490	854	1281
																															393	750	921
																															380	136	916
																															821	543	1126
																															679	979	1314
																															788	1132	1704
																															640	88	1013
																															1004	668	1563
																															466	765	1747
																															566	130	1029
																															668	685	2099
																															583	940	2040
																															630	133	1448
																															421	307	917
																															178	1036	1592
																															769	690	1601
																															349	43	1031
																															450	735	1040
																															548	1168	3036
																															424	1121	1378
																															421	1426	1239
																															604	738	1021
																															320	949	1386
																															762	446	1970
																															675	910	2606
																															607	1028	1684
																															1245	1042	428
																															281	289	1830
																															424	372	1388
																															1098	56	708
																															334	104	785
																															499	137	1425
																															778	581	1706
																															671	298	1561
																															594	81	2313
																															943	660	3180
																															252	599	3056
																															671	895	3535
																															602	1191	3232
																															851	1253	1420
																															833	896	1633
																															744	1522	981
																															756	1090	2249
																															524	1607	1639
																															141	1268	1173
																															770	949	2330
																															505	1011	1040
																															713	882	4875
																															790	112	1785
																															547	660	168
																															962	1456	1210
																															846	1641	1886
																															899	990	982
																															388	848	1578
																															150	568	1852
																															1207	1634	1675
																															83	1450	2519
																															785	756	1589
																															1291	1661	1497
																															146	757	1314
																															717	197	845
																															651	568	1221
																															1143	1192	1379
																															997	1091	1605
																															135	778	1404
																															382	1254	453
																															246	624	1794
																															957	772	1476
																															1001	525	945
																															630	1225	2883
																															1342	721	1518
																															990	196	3322
																															577	1098	1144
																															117	177	1115
																															566	1654	1409
																															531	1105	1905
																															145	695	1289
																															879	1433	905
																															276	1134	1042
																															1336	1012	1075
																															494	368	1758
																															88	297	1104
																															772	666	1058
																															580	112	1937
																															101	459	1040
																															100	1243	1859
																															177	1235	1532
																															1001	1005	1509
																															1165	701	917
																															374	910	1131
																															200	837	2002
																															1215	700	1428
																															505	441	2214
																															983	507	1560
																															68	631	139
																															924	999	1141
																															176	1400	235
																															673	2319	804
																															707	1123	1565
																															170	1110	1836
																															1038	1357	1461
																															1094	1840	180
																															207	1140	1836
																															194	2122	122
																															2455	1358	115
																															1594	1481	1950
																															908	923	181
																															374	1398	1290
																															1381	1530	1582
																															1402	1456	293
																															635	891	991
																															1154	2080	635
																															1150	1190	2165
																															805	1158	1032
																															1823	1202	1648
																															720	1075	1679
																															94	642	332
																															734	1142	580
																															1852	1238	1458
																															1380	2174	1239
																															845	919	1744
																															993	1378	1803
																															1089	2579	170
																															1017	1068	4202
																															155	1861	1215
																															1462	2099	315
																															1508	2819	1721
																															1125	1438	1712
																															529	1720	1023
																															255	1902	3227
																															1739	1584	1433
																															1184	1676	1842
																															1307	1793	1624
																															1417	1138	1044
																															1193	1944	1831
																															1373	1770	836
																															1130	908	2657
																															783	1384	1465
																															1471	537	1220
																															446	423	1821
																															1465	2463	1058
																															991	1623	1278
																															903	2116	1717
																															761	801	1745
																															856	1186	2295
																															1586	845	2050
																															1058	918	1085
																															1802	1339	1771
																															956	1285	2274
																															1021	2509	588
																															602	1283	1698
																															922	1534	3538
																															964	2348	674
																															1370	1972	1246
																															1270	1215	4735
																															1428	1485	1174
																															2074	1401	1468
																															1391	1751	1435
																															1693	1103	2311
																															521	1808	954
																															1574	1639	3986
																															772	1452	1205
																															1199	736	1569
																															479	1060	1978
																															1008	3128	345
																															1085	1559	1975
																															1010	1721	1863
																															614	1625	224
																															537	1639	562
																															1339	817	353
																															520	2675	4126
																															639	1581	301
																															1401	1445	1597
																															1047	1705	836
																															984	1840	2350
																															728	1239	1416
																															613	892	2837
																															427	1383	1788
																															641	831	260
																															377	1664	1324
																															460	870	1404
																															795	1041	107
																															482	1789	930
																															837	1534	557
																															1017	1863	288
																															877	1525	1519
																															823	3048	2073
																															1084	1399	2093
																															1418	1701	1261
																															1062	1884	1216
																															1083	3478	1373
																															1172	162	1255
																															1303	1545	1261
																															1050	989	1433
																															1107	117	1587
																															695	1189	1125
																															1105	160	1071
																															1465	1043	1282
																															1534	507	1951
																															567	275	2152
																															1391	1646	1146
																															1116	97	1455
																															1249	3536	824
																															1131	2005	1349
																															1651	179	1318
																															859	771	1577
																															991	1242	922
																															1050	1112	1574
																															1311	2111	2651
																															1067	1174	1672
																															875	843	2118
																															874	2201	2363
																															539	1470	2159
																															734	1562	1548
																															1630	3542	2411
																															1205	2331	2183
																															1755	244	1955
																															517	2349	1686
																															402	2316	1426
																															825	1377	2069
																															799	2353	1736
																															1966	1568	1391
																															1722	690	899
																															390	2717	2011
																															385	2028	2253
																															681	2926	1433
																															837	2714	1609
																															463	188	1504
																															838	1453	1738
																															511	183	2466
																															508	999	2695
																															808	2327	2042
																															596	2055	923
																															1034	143	843
																															1237	2024	1167
																															827	1221	1061
																															641	881	1644
																															1193	1172	983
																															852	572	1503
																															262	2760	980
																															1061	80	1281
																															641	1078	2346
																															974	287	1553
																															1120	1337	2143
																															899	126	1965
																															866	1879	1428
																															1302	2334	2404
																															1182	96	2490
																															1045	161	1048
																															1167	1453	1530
																															1064	330	3297
																															1054	295	1139
																															915	2758	1795
																															1345	1881	3913
																															90	230	4038
																															643	207	1853
																															1012	483	2753
																															1439	439	2168
																															1486	289	2686
																															605	610	3881
																															962	499	2045
																															883	292	1366
																															401	1348	1360
																															1219	183	598
																															1317	747	1968
																															675	207	1709
																															566	1710	3428
																															608	1514	3273
																															644	150	419
																															564	290	1446
																															772	1128	1362
																															276	2227	2437
																															564	2099	542
																															754	3674	1274
																															108	4001	3722
																															612	185	1740
																															1462	1482	1763
																															265	2441	1455
																															1287	153	2847
																															766	1092	1917
																															1377	1116	1079
																															568	430	2202
																															842	134	2735
																															461	1188	999
																															603	978	2245
																															396	1208	658
																															395	668	104
																															564	675	227
																															837	1018	951
																															701	1324	1308
																															417	629	1147
																															629	874	2326
																															867	172	972
																															670	1093	772
																															380	689	1756
																															892	2232	995
																															652	2189	1520
																															732	1768	944
																															897	1771	2576
																															734	1662	1659
																															706	2064	1196
																															284	1623	2395
																															618	783	615
																															303	192	954
																															616	1820	1762
																															1080	79	355
																															879	1054	329
																															452	1337	3511
																															866	658	460
																															640	1506	1521
																															1225	222	320
																															714	690	346
																															668	286	1601
																															265	1529	153
																															908	1766	262
																															830	476	191
																															832	1979	117
																															842	2272	109
																															1118	1668	2871
																															1006	1183	324
																															746	1060	1102
																															735	957	3575
																															927	1549	809
																															701	173	1268
																															733	1230	1744
																															869	265	186
																															876	949	143
																															521	1017	947
																															1084	492	241
																															1352	319	516
																															874	1014	595
																															653	820	286
																															739	307	444
																															999	199	1035
																															1040	584	778
																															1105	865	1619
																															533	1033	581
																															1399	609	338
																															1333	916	301
																															472	385	1370
																															1023	796	150
																															374	483	882
																															934	673	995
																															1340	182	182
																															948	1031	1610
																															1332	1243	1959
																															890	1565	1438
																															812	1059	832
																															1027	123	1178
																															1279	177	1862
																															1152	143	942
																															1484	291	738
																															1099	2237	2220
																															1285	1621	805
																															1525	2403	1103
																															1259	198	2059
																															1121	2167	749
																															1359	185	109
																															1077	1506	1763
																															597	178	2055
																															1202	1562	2055
																															402	373	2338
																															258	700	390
																															169	148	1979
																															267	1966	1202
																															352	2272	2332
																															248	2839	2709
																															342	2396	1060
																															531	1165	2869
																															118	928	3023
																															125	1574	438
																															370	2338	193
																															276	1991	2599
																															116	1863	1799
																															357	1273	348
																															100	2278	1308
																															222	1087	3175
																															635	1672	892
																															147	1398	2636
																															88	1252	2223
																															67	1661	2671
																															492	1066	1325
																															630	1137	1319
																															410	758	2687
																															595	478	1706
																															496	887	133
																															97	1557	366
																															1176	706	280
																															641	514	3155
																															1065	424	2059
																															558	984	1319
																															1001	539	2198
																															1424	641	1754
																															840	1254	1800
																															621	773	2117
																															896	190	1050
																															1023	694	996
																															679	462	1377
																															778	899	1397
																															83	503	114
																															881	717	173
																															75	282	464
																															1148	423	2109
																															83	134	2504
																															665	579	557
																															848	1421	174
																															1130	1236	1786
																															151	1885	2436
																															947	1688	237
																															98	1596	895
																															704	2157	1224
																															706	2419	147
																															126	1397	2322
																															776	653	4097
																															361	254	1413
																															439	419	2217
																															383	391	2045
																															1274	821	1954
																															113	422	2947
																															232	647	2201
																															121	634	1299
																															180	638	1448
																															765	506	2458
																															330	506	2527
																															145	764	1000
																															197	319	108
																															395	397	2045
																															782	485	617
																															884	543	1541
																															1227	496	589
																															952	87	604
																															485	259	1633
																															910	458	1173
																															784	286	305
																															247	146	1544
																															696	134	1352
																															107	1202	2500
																															613	710	1094
																															532	1141	900
																															1019	2013	3097
																															897	1746	2591
																															610	1223	2202
																															604	1977	302
																															962	1516	202
																															837	1726	1441
																															875	1232	127
																															912	2148	1435
																															133	1483	386
																															50	1356	1949
																															67	1550	2171
																															307	832	414
																															500	2073	4373
																															88	705	1305
																															395	1579	1250
																															215	820	1852
																															202	804	1405
																															766	859	1543
																															662	1808	1046
																															218	1665	1577
																															256	1373	2279
																															679	2646	524
																															1225	1165	1779
																															723	1000	2778
																															134	857	1680
																															1223	658	3034
																															1218	843	923
																															805	905	2243
																															88	1220	2404
																															1043	1147	1602
																															367	741	1432
																															536	1162	1591
																															542	933	760
																															156	191	1543
																															116	922	829
																															502	311	1145
																															772	1270	1116
																															636	333	1083
																															781	901	307
																															1102	1297	951
																															1171	1029	1063
																															701	1000	350
																															614	714	110
																															865	606	170
																															131	979	156
																															690	1162	677
																															917	947	457
																															917	618	323
																															608	570	1577
																															1168	1118	856
																															766	1206	1180
																															1649	1296	760
																															330	1064	443
																															549	1482	602
																															540	1400	887
																															846	1437	627
																															310	559	281
																															417	593	705
																															353	1334	1447
																															344	864	1035
																															460	1346	689
																															465	636	839
																															231	673	1810
																															682	1446	915
																															632	1254	450
																															234	1939	2319
																															289	2443	1280
																															430	1024	849
																															1642	1038	1080
																															1117	1113	845
																															646	1137	130
																															1192	1906	859
																															882	1868	628
																															1000	1652	1342
																															1132	1062	380
																															1331	1337	619
																															1061	1405	1185
																															2417	1290	345
																															1202	2335	1338
																															1787	1247	1397
																															2491	1147	477
																															1797	2249	2561
																															1042	1586	2143
																															789	2270	973
																															709	1346	1955
																															1006	1907	816
																															914	1355	4126
																															1066	428	123
																															383	1171	530
																															1301	1278	2301
																															771	1428	206
																															1051	1494	1605
																															1764	2165	296
																															775	1155	638
																															1069	2774	480
																															1652	1717	852
																															1584	1590	486
																															1016	1154	1309
																															1143	1510	4098
																															1067	1915	762
																															856	1137	231
																															1180	1842	645
																															1394	1470	802
																															1437	2241	1793
																															794	2406	832
																															2375	1592	2377
																															1084	1766	1010
																															926	1039	115
																															2012	1670	932
																															973	1659	604
																															194	1939	325
																															926	1523	387
																															1388	3270	682
																															1159	1856	961
																															1413	2883	1840
																															1211	1979	736
																															908	1579	633
																															870	1589	957
																															110	2670	873
																															1117	2460	2550
																															881	2147	551
																															1035	1741	470
																															1724	748	658
																															1039	498	1062
																															1092	2267	832
																															1715	1373	1011
																															1722	758	1017
																															810	1754	307
																															1039	1700	1065
																															1073	1807	1164
																															1560	1939	112
																															1160	2070	468
																															919	1234	655
																															794	1612	445
																															655	127	1235
																															121	2021	748
																															548	1432	353
																															444	2180	680
																															960	1795	1077
																															1480	2278	3558
																															1585	1965	983
																															985	816	1748
																															570	2316	1215
																															1039	1515	634
																															901	1164	1175
																															1062	1917	636
																															728	1520	126
																															285	1300	1088
																															766	1281	2792
																															889	2106	3860
																															854	1735	561
																															461	718	107
																															294	994	225
																															180	1380	110
																															127	1465	2028
																															394	1415	119
																															289	1858	1603
																															994	1825	1056
																															911	1285	781
																															1061	334	1627
																															952	758	3111
																															1222	1010	854
																															1645	858	1667
																															1241	1054	191
																															986	873	1756
																															722	710	2387
																															1522	667	1463
																															619	1296	3361
																															86	978	400
																															2136	1572	4764
																															1661	1039	1096
																															1918	739	3157
																															1480	689	678
																															1400	751	263
																															1062	880	1884
																															1228	963	2892
																															1235	1213	2551
																															837	634	3565
																															969	1144	1821
																															106	1045	1294
																															642	1214	1235
																															1807	779	492
																															1965	717	1528
																															1707	968	1269
																															749	1022	952
																															2061	570	3201
																															1249	546	2501
																															2087	992	1957
																															415	824	2720
																															1878	865	2509
																															1047	826	2444
																															1127	672	2805
																															1330	792	1500
																															1012	834	1077
																															1050	887	982
																															1978	670	800
																															762	848	296
																															1127	1349	1021
																															1771	1208	1925
																															81	856	2030
																															1570	825	2124
																															1585	1193	1772
																															1481	782	2744
																															1521	787	1979
																															162	1002	1279
																															1978	1358	2132
																															1532	1165	867
																															517	821	1372
																															107	805	1877
																															1226	1508	1122
																															1334	1077	1977
																															1083	990	3099
																															944	857	421
																															1194	1127	2255
																															1405	455	3937
																															925	699	872
																															792	606	167
																															1360	1064	1344
																															1550	1136	2413
																															1372	876	326
																															1362	976	1400
																															814	726	1084
																															356	736	1304
																															1179	1231	559
																															788	780	1974
																															1203	761	843
																															836	837	2193
																															1938	592	1524
																															1366	1057	827
																															1083	936	110
																															696	892	1455
																															964	785	1612
																															1383	986	429
																															631	853	385
																															1237	401	704
																															744	881	477
																															155	838	810
																															391	2082	1667
																															243	615	2101
																															995	1070	1096
																															646	611	2131
																															149	784	141
																															123	1159	1181
																															1812	285	311
																															988	294	215
																															1352	3486	156
																															817	1867	506
																															3481	1903	1323
																															865	2440	3547
																															625	2128	1094
																															1517	1186	1569
																															817	1199	2094
																															899	2079	765
																															158	1475	1012
																															1448	1670	1473
																															2039	2625	3143
																															586	1392	1914
																															1119	1972	1699
																															1357	1779	778
																															812	663	524
																															762	1187	599
																															703	1387	494
																															1013	2008	1217
																															273	1915	471
																															908	1425	690
																															385	2480	1054
																															797	1252	778
																															2083	940	685
																															1614	616	2135
																															2239	683	2360
																															1501	887	1713
																															72	807	2312
																															1600	790	1506
																															1061	1513	2432
																															1335	1224	2150
																															2546	1378	1545
																															1688	1449	1189
																															1930	947	2241
																															2266	657	1557
																															1723	785	2224
																															1521	1292	1083
																															1242	1216	1274
																															1424	633	912
																															182	673	1352
																															1159	1791	1728
																															1845	750	2872
																															2058	1197	2151
																															1387	936	1123
																															2447	1432	2312
																															1964	2080	1739
																															1420	1155	381
																															1423	1265	878
																															1168	1750	2074
																															2705	754	1040
																															1028	1088	1948
																															1897	695	1348
																															1733	806	1287
																															152	1192	2160
																															1097	1010	123
																															1367	958	996
																															1541	674	2393
																															1416	835	1708
																															835	721	241
																															1270	1134	1186
																															1963	953	1501
																															1519	1237	1288
																															1190	931	757
																															1366	1169	1407
																															1834	1089	370
																															1532	1181	727
																															3136	1291	733
																															1640	669	535
																															1316	1278	291
																															2298	1038	1034
																															1314	882	1910
																															1276	577	1132
																															1176	1027	2079
																															1635	1057	1910
																															2197	1737	1299
																															1791	1067	1289
																															1951	896	1204
																															1353	569	673
																															1729	895	910
																															639	1126	367
																															768	1232	609
																															1814	1220	1406
																															1862	1829	925
																															980	1449	1102
																															1908	1565	1607
																															1075	989	922
																															1587	1579	434
																															107	1328	1051
																															907	1035	1287
																															1629	1455	2134
																															1738	1387	1351
																															1504	1102	2157
																															893	905	107
																															750	956	901
																															1391	1218	1293
																															935	937	361
																															872	880	194
																															565	1270	958
																															915	1156	412
																															1132	1083	961
																															454	1196	976
																															1062	1176	525
																															706	1172	1324
																															788	1656	1727
																															699	1374	981
																															1002	935	719
																															657	1039	137
																															1001	1190	1073
																															527	1251	120
																															962	1144	421
																															364	1137	842
																															993	814	410
																															1095	1324	338
																															883	1237	1338
																															905	1017	710
																															570	837	317
																															772	944	302
																															685	964	620
																															1309	1267	1403
																															704	1285	1444
																															657	859	1722
																															858	1410	1269
																															702	1076	1465
																															777	972	430
																															589	622	302
																															537	1014	1877
																															526	380	1161
																															706	1132	2350
																															790	1050	247
																															534	792	2010
																															277	890	1448
																															521	1279	1536
																															741	865	156
																															1165	697	1818
																															1119	1157	279
																															830	802	297
																															440	848	1781
																															760	1350	2495
																															1079	567	1115
																															827	991	1620
																															1023	1120	1513
																															1002	1105	1624
																															919	756	1703
																															892	1840	1796
																															985	1105	119
																															1217	1212	3603
																															837	744	2498
																															1352	843	1001
																															845	501	1963
																															1461	658	1151
																															932	1137	1320
																															1020	799	434
																															1354	1698	505
																															872	903	2111
																															912	2107	1314
																															535	1256	726
																															701	1635	1160
																															1545	1456	1643
																															1138	1279	1461
																															2310	1431	3217
																															948	1244	1820
																															1013	1488	1304
																															1095	1373	2242
																															849	674	1250
																															1074	1274	700
																															780	1313	1369
																															717	1720	818
																															919	1148	956
																															2058	1810	683
																															860	1180	642
																															2100	1374	189
																															1803	1426	115
																															831	1199	1394
																															890	1318	1689
																															1485	1023	2221
																															828	747	2300
																															1048	1323	118
																															1390	972	232
																															837	1010	247
																															2752	2241	148
																															996	1247	1938
																															1998	978	2863
																															1339	1781	1697
																															1966	1077	2584
																															1816	967	2946
																															2040	1915	264
																															1179	925	2478
																															1742	1689	2899
																															1000	2301	3016
																															1167	1318	1499
																															1071	2182	1851
																															2106	1753	2128
																															1404	2223	2398
																															2289	2627	1009
																															128	1995	1613
																															213	2501	1601
																															365	1946	2850
																															1778	2088	629
																															1863	3090	1982
																															217	1895	1448
																															1742	2407	3043
																															1171	1622	1965
																															223	1207	871
																															2059	1371	1190
																															1608	1734	1725
																															1291	1131	441
																															177	2396	1651
																															1851	2844	2726
																															1130	1870	1458
																															2286	2190	1040
																															2561	1816	236
																															672	1394	1167
																															1653	1911	2149
																															1812	2172	2218
																															1317	1437	327
																															366	1542	1016
																															1018	856	1014
																															568	1370	1505
																															1155	772	335
																															1226	527	1844
																															1277	536	1959
																															1053	825	1475
																															1150	567	147
																															1671	642	1586
																															1865	786	150
																															700	719	517
																															1594	759	172
																															777	592	2202
																															974	664	1687
																															2031	1183	231
																															1153	657	1405
																															1195	978	1076
																															1652	974	633
																															1312	978	1383
																															1262	1288	1448
																															788	804	1627
																															730	861	144
																															731	974	2297
																															1058	748	410
																															1122	486	1461
																															1536	520	1331
																															938	656	1928
																															653	1037	1856
																															911	1072	1302
																															733	1073	1324
																															1443	616	1446
																															1257	1334	1245
																															1931	1034	1378
																															553	1196	1832
																															885	775	2035
																															919	1462	1605
																															1272	1016	1563
																															1639	1759	940
																															161	1000	1331
																															1230	735	951
																															1994	1092	1230
																															1546	982	1383
																															1173	923	1583
																															127	1229	1530
																															281	938	2048
																															1918	1084	1701
																															2151	976	2030
																															1227	922	2233
																															124	880	1815
																															1347	1967	2280
																															1908	1165	1610
																															1856	1585	2848
																															482	1309	1864
																															45	783	2422
																															717	574	2019
																															570	1159	2663
																															925	755	1736
																															1011	1038	1428
																															289	1144	1961
																															436	316	2901
																															576	961	1523
																															391	541	1256
																															417	680	1289
																															95	641	1710
																															284	1324	3617
																															156	865	1712
																															627	1546	379
																															1098	1214	1586
																															819	1206	1652
																															526	462	2218
																															1058	952	2483
																															696	1019	717
																															730	1540	1329
																															851	1209	434
																															103	398	1228
																															85	446	1255
																															499	848	1436
																															199	618	1481
																															150	616	1634
																															1894	1030	1490
																															1397	653	1248
																															1361	716	817
																															1480	454	956
																															2194	881	1274
																															1403	1351	1919
																															1471	683	1956
																															1028	594	1394
																															98	1466	1642
																															1607	674	678
																															1459	746	2723
																															1636	897	1384
																															1765	1484	1796
																															2124	2490	1102
																															344	2366	2492
																															1132	1414	1681
																															1344	1601	942
																															1578	1270	1709
																															1639	886	456
																															2425	1253	155
																															1827	1480	584
																															1068	1458	456
																															990	1500	1016
																															1671	1704	655
																															896	1448	1433
																															1699	2005	644
																															1903	1104	867
																															2292	790	124
																															2547	1533	1627
																															2036	829	725
																															1819	857	1562
																															2215	1529	1088
																															1982	2083	826
																															1638	1748	155
																															2730	1476	242
																															1572	1495	410
																															1223	1424	883
																															1715	1748	3412
																															1800	1567	1067
																															1473	1351	405
																															1513	1543	834
																															1798	2616	645
																															1659	1639	144
																															1567	1258	1004
																															2156	870	158
																															1296	778	611
																															1477	970	773
																															1045	994	1220
																															1779	838	150
																															1065	749	978
																															1742	588	1390
																															1590	706	1276
																															2583	1192	435
																															1367	895	1232
																															2037	784	1332
																															2322	852	1469
																															2265	1022	112
																															990	1110	961
																															1039	359	206
																															1018	657	1168
																															903	821	842
																															514	1065	290
																															52	560	1018
																															850	823	649
																															815	625	1431
																															391	665	695
																															73	614	514
																															631	987	371
																															256	1661	246
																															232	826	612
																															1016	745	1074
																															645	561	812
																															537	282	191
																															667	454	141
																															516	809	956
																															467	754	1188
																															161	648	367
																															161	1009	176
																															151	1388	1101
																															778	1245	625
																															941	625	2079
																															1112	1099	1633
																															1225	1258	549
																															1189	667	504
																															902	740	410
																															197	903	2116
																															411	932	983
																															1091	1169	256
																															1200	1224	276
																															1477	739	787
																															1859	781	990
																															2070	1745	1372
																															88	2500	272
																															1181	558	1475
																															2158	579	1329
																															1552	724	1070
																															932	716	894
																															204	1119	113
																															1585	870	773
																															1690	931	661
																															1423	949	420
																															166	1512	1656
																															1221	860	1446
																															574	1097	1637
																															1367	771	1660
																															636	887	119
																															1088	1025	470
																															2295	1138	1528
																															864	863	2189
																															863	587	791
																															1056	1100	303
																															932	821	711
																															1325	1063	258
																															906	1368	799
																															1313	1260	1132
																															988	957	1168
																															207	1050	1538
																															1464	1042	2469
																															596	1546	130
																															765	1886	1305
																															1051	1132	226
																															1434	1529	2134
																															835	1372	334
																															967	1645	1132
																															970	767	2058
																															1066	1242	1610
																															1165	1604	1073
																															1435	1657	1173
																															886	1443	826
																															150	1553	1291
																															840	1309	773
																															503	1496	1004
																															2205	940	376
																															1561	1002	2189
																															1577	1228	271
																															741	1652	1003
																															1060	1639	1160
																															1073	1284	1457
																															826	1179	1049
																															1123	1377	1367
																															1061	1704	754
																															2016	2700	194
																															1357	1438	338
																															458	959	903
																															851	523	506
																															1152	916	504
																															680	1250	836
																															381	743	712
																															303	1036	280
																															669	708	1006
																															101	889	155
																															764	551	384
																															902	848	401
																															984	870	1335
																															1381	1416	972
																															868	1907	189
																															718	1284	316
																															1049	959	316
																															567	681	846
																															488	495	1707
																															241	1404	1180
																															549	530	1213
																															313	611	2273
																															1089	659	1190
																															625	183	1106
																															818	1223	591
																															768	625	1768
																															521	553	1988
																															750	1357	1405
																															922	510	1161
																															494	856	1197
																															883	199	1552
																															811	754	182
																															346	548	455
																															1305	753	855
																															565	1182	828
																															885	1245	976
																															605	1489	1390
																															619	1313	1533
																															483	975	500
																															584	1035	2060
																															912	1140	114
																															873	253	754
																															706	505	1602
																															746	366	926
																															1081	420	1080
																															352	1389	275
																															499	960	804
																															717	1203	1195
																															94	597	2846
																															514	931	1303
																															625	412	629
																															390	677	320
																															292	1232	1232
																															307	1039	1265
																															816	1868	614
																															265	1324	132
																															335	1170	983
																															741	1105	286
																															135	747	1109
																															333	837	212
																															325	1434	479
																															377	1103	1047
																															409	1193	998
																															313	1081	2470
																															486	854	1326
																															308	1192	424
																															303	1040	911
																															88	980	2783
																															608	351	569
																															413	605	219
																															586	1109	1274
																															477	781	470
																															39	859	869
																															135	1165	531
																															423	156	345
																															770	805	1393
																															89	865	290
																															343	911	973
																															279	1072	947
																															145	755	1667
																															600	1229	2407
																															58	926	1302
																															564	1080	544
																															154	711	2075
																															369	793	628
																															618	517	1485
																															625	653	1816
																															489	1275	172
																															625	608	996
																															1018	555	468
																															826	785	1279
																															551	809	1484
																															834	1140	811
																															542	1036	1105
																															37	1041	2625
																															239	832	412
																															61	926	954
																															994	872	1632
																															138	968	1595
																															694	802	514
																															889	1390	2884
																															439	720	832
																															798	1132	1201
																															393	644	2294
																															534	927	1618
																															332	1276	1180
																															750	693	1533
																															745	1076	2590
																															696	929	1327
																															728	1022	703
																															594	1565	912
																															901	837	1491
																															461	735	1726
																															665	1032	931
																															647	1476	133
																															574	917	1322
																															641	930	1539
																															641	1118	128
																															472	677	1547
																															54	947	2200
																															761	1402	222
																															350	826	2550
																															621	872	1023
																															515	937	937
																															931	1329	941
																															841	402	2780
																															454	780	1273
																															867	819	1616
																															703	934	569
																															772	603	1493
																															698	956	411
																															530	757	1130
																															450	1163	1901
																															331	978	1093
																															35	990	741
																															469	564	982
																															1145	661	2542
																															1484	858	927
																															1804	1467	1725
																															1438	432	683
																															678	1872	1682
																															873	1414	1309
																															1459	846	450
																															2342	1050	233
																															1450	979	822
																															881	843	2024
																															1545	1072	2041
																															1083	1001	1703
																															1216	923	983
																															1318	1191	1818
																															1314	922	1608
																															1190	1189	917
																															545	892	663
																															687	1087	2478
																															865	959	122
																															1156	1145	882
																															1326	870	143
																															699	1309	849
																															1510	883	996
																															786	1001	489
																															1271	1190	1830
																															1241	1216	1684
																															1207	1161	244
																															1050	1010	1898
																															168	1187	214
																															518	833	1325
																															94	1279	1005
																															409	1683	957
																															820	1425	186
																															232	1563	210
																															400	1264	545
																															1020	1082	1271
																															669	624	1129
																															928	1047	2785
																															494	899	864
																															483	1389	643
																															425	1121	1553
																															670	965	167
																															63	788	1222
																															567	1230	1563
																															297	837	765
																															595	1235	1232
																															1006	1601	373
																															708	611	339
																															145	865	1772
																															313	1057	1315
																															55	942	302
																															418	1560	609
																															156	618	192
																															91	934	431
																															272	603	661
																															41	734	826
																															151	551	744
																															475	586	191
																															543	557	1856
																															131	740	1097
																															143	484	2005
																															777	642	245
																															187	374	241
																															185	548	744
																															464	966	1102
																															63	1649	715
																															201	868	503
																															500	793	366
																															146	1041	143
																															678	791	1426
																															196	1405	1379
																															221	887	1368
																															215	1277	1171
																															91	1056	1553
																															388	843	1170
																															62	734	236
																															336	766	1033
																															166	661	186
																															50	991	1100
																															384	1145	867
																															73	979	717
																															128	973	105
																															296	689	1059
																															63	1098	1106
																															68	1085	1232
																															88	602	1304
																															461	911	1218
																															99	1191	880
																															357	946	1015
																															161	721	830
																															360	1070	942
																															194	1169	101
																															675	1109	946
																															499	602	943
																															77	916	715
																															188	1079	186
																															297	1039	1070
																															85	568	1001
																															52	706	1349
																															167	1092	988
																															315	816	762
																															73	785	206
																															157	886	650
																															254	824	1369
																															509	794	923
																															311	1041	955
																															298	697	801
																															170	1018	1092
																															250	735	857
																															397	1169	867
																															41	1045	936
																															79	799	850
																															235	880	962
																															531	785	1176
																															624	868	912
																															197	641	707
																															97	834	1056
																															174	445	783
																															79	630	753
																															596	697	996
																															461	542	599
																															91	892	1428
																															581	516	1709
																															376	925	686
																															987	931	761
																															204	685	199
																															822	1667	2348
																															528	785	558
																															640	395	1303
																															897	1126	440
																															702	1452	1771
																															700	685	1066
																															566	688	1462
																															519	865	1331
																															549	1034	1427
																															521	1026	872
																															314	1021	387
																															569	1672	218
																															492	776	731
																															724	1103	998
																															928	597	1006
																															648	1632	724
																															319	1286	1069
																															374	549	862
																															796	921	334
																															779	1120	668
																															1032	631	1192
																															840	785	783
																															792	688	1012
																															476	666	804
																															581	929	1155
																															488	1026	825
																															722	767	848
																															1143	600	1336
																															369	1154	1638
																															593	1154	727
																															388	1193	1335
																															671	841	861
																															426	880	907
																															403	1001	1077
																															285	692	375
																															444	1170	594
																															704	862	129
																															779	1512	1716
																															479	1194	278
																															426	956	1294
																															265	837	679
																															254	1414	101
																															909	671	659
																															282	543	2548
																															445	677	147
																															816	406	1210
																															628	2168	370
																															878	1519	1078
																															732	761	658
																															235	652	564
																															784	952	1715
																															623	1029	757
																															1001	611	1810
																															445	925	1010
																															954	682	1377
																															689	697	818
																															813	1017	564
																															873	767	1473
																															639	1056	2608
																															1102	964	1800
																															1491	779	1102
																															841	1027	2288
																															1050	679	390
																															591	767	802
																															831	1067	1302
																															690	1093	1185
																															498	933	2402
																															826	929	1240
																															1185	865	748
																															1204	743	444
																															1383	863	1074
																															1270	545	1060
																															1325	502	1298
																															674	413	4583
																															677	576	1433
																															804	810	648
																															939	932	163
																															893	696	1314
																															508	970	131
																															762	1266	460
																															271	1170	309
																															712	750	1072
																															945	541	281
																															1028	720	800
																															832	745	1728
																															1160	1876	404
																															999	2432	2620
																															913	1171	502
																															910	1999	170
																															1184	1275	1853
																															888	1016	381
																															686	1057	489
																															987	480	753
																															779	668	499
																															897	1075	1291
																															761	706	823
																															990	777	1389
																															553	862	1937
																															904	1447	2549
																															238	909	703
																															962	1105	1474
																															864	576	3333
																															841	723	149
																															626	683	547
																															981	646	1586
																															803	979	115
																															418	904	1096
																															450	749	4733
																															608	1000	758
																															568	958	400
																															877	521	1418
																															544	810	743
																															614	1075	2202
																															552	803	942
																															580	925	2538
																															736	1034	2755
																															1263	682	973
																															648	906	1751
																															558	845	902
																															501	783	120
																															1203	525	187
																															610	521	1460
																															1032	503	1076
																															451	555	196
																															1151	619	1048
																															783	543	617
																															949	463	681
																															1027	730	2449
																															864	679	625
																															953	726	1490
																															2058	1143	1191
																															1559	619	246
																															819	726	1024
																															1083	1283	1936
																															2852	2229	1632
																															694	901	1910
																															558	1264	859
																															949	416	1244
																															1731	399	1343
																															1794	316	673
																															1606	1142	617
																															2714	1301	688
																															1550	1466	1222
																															526	986	452
																															1241	712	1195
																															1943	949	685
																															720	964	863
																															1439	734	430
																															2154	990	522
																															892	1421	867
																															1071	757	688
																															830	829	642
																															1181	335	670
																															745	766	1550
																															1213	702	904
																															693	1132	1503
																															783	1002	1330
																															1094	783	1044
																															717	696	1652
																															963	309	1592
																															265	294	1766
																															885	438	1252
																															936	909	1384
																															876	652	1196
																															876	703	775
																															845	609	858
																															707	766	1222
																															1202	800	628
																															1255	1064	1391
																															686	1503	491
																															788	1125	761
																															1666	1351	1269
																															596	1134	682
																															476	1416	1181
																															999	1016	1600
																															787	1279	1278
																															1593	912	820
																															1274	1146	191
																															1276	823	462
																															1034	724	972
																															532	1099	516
																															1095	1375	174
																															1940	612	733
																															1314	581	1087
																															1353	1269	1086
																															2262	1927	749
																															912	1911	1241
																															1076	605	450
																															936	598	697
																															968	970	1135
																															1377	908	880
																															204	1298	842
																															1408	1259	852
																															1929	927	489
																															1120	838	683
																															1471	573	956
																															1470	587	991
																															822	1008	789
																															1184	720	632
																															818	497	499
																															1023	773	827
																															1492	771	622
																															1292	815	586
																															2027	1329	1963
																															79	1410	2216
																															1738	835	2080
																															1705	1009	3214
																															945	1344	1687
																															1781	1050	1773
																															852	1002	1152
																															738	727	1457
																															1353	2234	977
																															699	1108	2497
																															1107	2474	2790
[truncated: 3,502 more rows]

## Sheet: Ext.Fig.12d
Cytokine array of SPiDER+ cells secretion, sorted from regenerating muscle of IgA Ab- and anti-CD36 treaated old mice at 7 DPI
Normalised to IgA Ab cells secretion
		anti-CD36	IgA Ab		N each condition:	anti-CD36	IgA Ab
	APCS	0.707822	1			Pool of 4 mice	Pool of 4 mice
	IL10	0.703813	1
	CFD	0.694191	1
	RBP4	0.690534	1
	MPO	0.687491	1
	VEGFA	0.68449	1
	IFNG	0.679687	1
	F3	0.645789	1
	FGF1	0.637134	1
	SELP	0.631917	1
	IL23A	0.5819	1
	MMP3	0.55007	1
	VCAM1	0.538667	1
	IL1B	0.501215	1
	MMP9	0.5	1
	GDF15	0.490112	1
	IL27	0.478712	1
	ADIPOQ	0.430728	1
	CXCL1	0.425683	1
	HGF	0.401347	1
	IL5	0.39216	1
	DPP4	0.383585	1
	CD40	0.370169	1
	IL22	0.366565	1
	CCL22	0.314199	1
	CD14	0.309615	1
	ICAM1	0.309154	1
	REG3G	0.308633	1
	EGF	0.301707	1
	IL3	0.290265	1
	CCL2	0.272563	1
	TNFSF13B	0.251838	1
	CCL3 /CCL4	0.208939	1
	Ccl21a	0.208275	1
	CSF2	0.187631	1
	TNFRSF11B	0.18078	1
	ENG	0.163246	1
	SPP1	0.155255	1
	POSTN	0.0851955	1
	CX3CL1	0.0699577	1
	IL2	0.0658436	1
	CD93	0.0650579	1
	RETN	0.0137237	1
	CRP	0	1
	IL17A	0	1

## Sheet: Ext.Fig.12e
Cytokine array of whole muscle secretome of IgA Ab- and anti-CD36 treaated young mice at 7 DPI
Normalised to IgA Ab cells secretion
		anti-CD36	IgA Ab			GCV	Vehicle		N each condition:	anti-CD36	GCV	IgA Ab	Vehicle
	IL1A	0.702065	1		FGF21	0.70751	1			Pool of 3 mice	Pool of 2 mice	Pool of 2 mice	Pool of 2 mice
	RETN	0.699374	1		AGER	0.703955	1
	RARRES2	0.695341	1		RARRES2	0.701075	1
	GAS6	0.686577	1		CCL17	0.693125	1
	ANGPT2	0.675481	1		COL18A1	0.685478	1
	CXCL10	0.673703	1		IL4	0.678016	1
	IFNL2 / IFNL3	0.668693	1		ANGPT2	0.673077	1
	MMP2	0.663463	1		Flt3l	0.670241	1
	F3	0.653061	1		Ccl12	0.667337	1
	FGF21	0.652174	1		AREG	0.663116	1
	IL15	0.64867	1		CSF3	0.662034	1
	RBP4	0.621577	1		Hc	0.64613	1
	ANGPTL3	0.606703	1		TYMP	0.643649	1
	IL23A	0.592593	1		CXCL10	0.64204	1
	LDLR	0.59204	1		SPP1	0.636858	1
	IL11	0.586869	1		IL12B	0.614108	1
	LEP	0.58373	1		LIF	0.614056	1
	EGF	0.580667	1		VCAM1	0.612982	1
	VEGFA	0.567657	1		TNF	0.604845	1
	IGFBP6	0.564201	1		IL1A	0.600295	1
	CFD	0.562825	1		IL22	0.597902	1
	Ccl12	0.546734	1		Prl2c2	0.589467	1
	CXCL5	0.527027	1		CXCL16	0.574138	1
	CST3	0.526027	1		WISP1	0.560479	1
	Ccl6	0.514129	1		GAS6	0.55906	1
	TYMP	0.509804	1		CD160	0.556338	1
	MPO	0.505265	1		IL13	0.552224	1
	IL7	0.504812	1		IL3	0.54717	1
	IL33	0.498015	1		DLK1	0.546154	1
	CXCL16	0.495172	1		MMP3	0.537313	1
	VCAM1	0.466626	1		CCL11	0.529167	1
	Ccl21a	0.457321	1		IL23A	0.52862	1
	AHSG	0.453113	1		PCSK9	0.518693	1
	IGFBP5	0.443852	1		HAVCR1	0.505285	1
	COL18A1	0.443809	1		IL15	0.504592	1
	CCL11	0.419643	1		F3	0.501546	1
	IGFBP2	0.419147	1		IGFBP3	0.48701	1
	POSTN	0.413011	1		CXCL2	0.475945	1
	IL17A	0.409091	1		IFNL2 / IFNL3	0.464708	1
	IGFBP3	0.403347	1		MMP2	0.446327	1
	SERPINE1	0.401011	1		SERPINF1	0.443692	1
	WISP1	0.396407	1		MPO	0.44317	1
	IL10	0.38921	1		CXCL5	0.434459	1
	SPP1	0.380176	1		IL11	0.426768	1
	MMP3	0.36969	1		SERPINE1	0.408401	1
	SELE	0.328108	1		CSF1	0.399647	1
	MMP9	0.309278	1		ENG	0.37156	1
	SELP	0.0555556	1		SELE	0.361702	1
					POSTN	0.335855	1
					IL10	0.28131	1
					LEP	0.243185	1
					IL17A	0.227273	1
					CCL20	0	1
					MMP9	0	1

## Sheet: Ext.Fig.12g
RT-qPCR of indicated genes in regenerating muscle of IgA Ab- and anti-CD36-treated young mice at 7 DPI.
	IgA Ab								anti-CD36
Il6	1.32623	1.1557	0.517946	0.971266	0.711344	1.77161	0.563421	0.982488	1.69944	0.583343	1.27194	0.902724	0.73005	1.55895
Il1b	0.747835	0.760782	0.517991	0.438934	1.56033	1.17208	1.80205		0.164896	0.376361	0.541816	0.447665	0.216506	0.379242	0.396127
Tnf	0.809216	0.862159	0.591098	1.47959	1.27977	0.604109	1.37406		0.864595	0.830658	0.79536	0.664168	1.03886	1.24935
Il12	0.705617	0.739721	1.31424	1.11851	2.06768	0.346735	0.7075		0.175652	0.332483	0.508871	0.616992	0.445032	0.35866	0.462289
Ccl2	1.1739	0.687487	0.915043	0.898709	0.954201	1.45356	0.917101		0.848787	0.512528	0.771849	0.662656	0.671305	0.669528
Il18	0.894616	0.975425	1.19191	0.910012	1.45102	0.590888	0.986131	0.511526	0.428739	0.440456	0.658729	0.685727	0.63333	0.523553	0.721589
Ifng	0.799021	1.29331	0.538311	0.990967	0.765384	2.09076	0.40742	1.11482	1.55011	0.524151	2.74982	0.931737	0.4052	1.02779
N each column:	IgA Ab		anti-CD36
	Muscle	Mice	Muscle	Mice
Il6	8	4	6	3
Il1b	8	4	7	4
Tnf	8	4	6	4
Il12	7	4	7	4
Ccl2	7	4	6	4
Il18	8	4	7	4
Ifng	8	4	6	3
Test performed: Mann-Whitney test between IgA Ab and GCV
Table Analyzed	Il6		Table Analyzed	Il1b		Table Analyzed	Tnf		Table Analyzed	Il12		Table Analyzed	Ccl2		Table Analyzed	Il18		Table Analyzed	Ifng
Column B	anti-CD36		Column B	anti-CD36		Column B	anti-CD36		Column B	anti-CD36		Column B	anti-CD36		Column B	anti-CD36		Column B	anti-CD36
vs.	vs,		vs.	vs,		vs.	vs,		vs.	vs,		vs.	vs,		vs.	vs,		vs.	vs,
Column A	IgA Ab		Column A	IgA Ab		Column A	IgA Ab		Column A	IgA Ab		Column A	IgA Ab		Column A	IgA Ab		Column A	IgA Ab
Mann Whitney test			Mann Whitney test			Mann Whitney test			Mann Whitney test			Mann Whitney test			Mann Whitney test			Mann Whitney test
P value	0.662		P value	0.0041		P value	0.8357		P value	0.0111		P value	0.0047		P value	0.0289		P value	0.9497
Exact or approximate P value?	Exact		Exact or approximate P value?	Exact		Exact or approximate P value?	Exact		Exact or approximate P value?	Exact		Exact or approximate P value?	Exact		Exact or approximate P value?	Exact		Exact or approximate P value?	Exact
P value summary	ns		P value summary	**		P value summary	ns		P value summary	*		P value summary	**		P value summary	*		P value summary	ns
Significantly different (P < 0.05)?	No		Significantly different (P < 0.05)?	Yes		Significantly different (P < 0.05)?	No		Significantly different (P < 0.05)?	Yes		Significantly different (P < 0.05)?	Yes		Significantly different (P < 0.05)?	Yes		Significantly different (P < 0.05)?	No
One- or two-tailed P value?	Two-tailed		One- or two-tailed P value?	Two-tailed		One- or two-tailed P value?	Two-tailed		One- or two-tailed P value?	Two-tailed		One- or two-tailed P value?	Two-tailed		One- or two-tailed P value?	Two-tailed		One- or two-tailed P value?	Two-tailed
Sum of ranks in column A,B	56 , 49		Sum of ranks in column A,B	74 , 31		Sum of ranks in column A,B	51 , 40		Sum of ranks in column A,B	72 , 33		Sum of ranks in column A,B	68 , 23		Sum of ranks in column A,B	83 , 37		Sum of ranks in column A,B	59 , 46
Mann-Whitney U	20		Mann-Whitney U	3		Mann-Whitney U	19		Mann-Whitney U	5		Mann-Whitney U	2		Mann-Whitney U	9		Mann-Whitney U	23
Difference between medians			Difference between medians			Difference between medians			Difference between medians			Difference between medians			Difference between medians			Difference between medians
Median of column A	0,9769, n=8		Median of column A	0,7608, n=7		Median of column A	0,8622, n=7		Median of column A	0,7397, n=7		Median of column A	0,9171, n=7		Median of column A	0,9427, n=8		Median of column A	0,8950, n=8
Median of column B	1,087, n=6		Median of column B	0,3792, n=7		Median of column B	0,8476, n=6		Median of column B	0,4450, n=7		Median of column B	0,6704, n=6		Median of column B	0,6333, n=7		Median of column B	0,9798, n=6
Difference: Actual	0.1105		Difference: Actual	-0.3815		Difference: Actual	-0.01453		Difference: Actual	-0.2947		Difference: Actual	-0.2467		Difference: Actual	-0.3094		Difference: Actual	0.08477
Difference: Hodges-Lehmann	0.1414		Difference: Hodges-Lehmann	-0.5313		Difference: Hodges-Lehmann	-0.03096		Difference: Hodges-Lehmann	-0.4072		Difference: Hodges-Lehmann	-0.25		Difference: Hodges-Lehmann	-0.3347		Difference: Hodges-Lehmann	0.07678

## Sheet: Ext.Fig.12h
Force-frequency measurements in EDL muscles from IgA Ab- and anti-CD36-treated old mice at 10 DPI
												Maximum force measurements:
Maximum Force	IgA Ab	anti-CD36				Maximum Specific Force	IgA Ab	anti-CD36				Frequency (Hz)	IgA Ab						anti-CD36
	77.04	130.77					95.1407	175.094				1	16.6705	11.7407	16.3299	18.1948	22.5733	26.3193	31.6058	24.6813	23.6436	36.0329	37.2004
	57.8	87.89					76.585	115.254				5	16.6056	12.2271	16.2489	18.5029	22.5408	28.3787	32.3193	24.6976	24.4705	37.7843	39.114
	84.11	101.86					93.8491	134.964				10	19.4273	14.4488	20.7246	20.7407	28.7517	29.8382	37.7193	24.7138	27.5516	39.3086	40.8978
	107.26	152.353					113.696	125.84				20	37.6383	29.2869	41.1897	34.0869	53.7412	47.1249	68.1252	34.8167	49.7195	60.6818	63.9575
	88.33	131.385					117.037	170.533				40	58.9953	46.0708	62.0926	65.8224	72.5684	72.4387	102.617	62.5305	75.7631	109.899	101.336
	104.434						128.971					60	68.3684	53.4331		83.4172	81.2929	88.72	115.98	77.9847	85.9146	132.926	116.418
												80	74.0117	56.7088	77.9198	94.3795	84.8929	97.1526	124.802	86.2551	92.2552	145.607	123.472
N of each column:	IgA Ab		anti-CD36			N of each column:	IgA Ab		anti-CD36			100	77.0442	57.8115	81.2604	100.963	86.5957	101.709	128.807	87.8929	96.4228	152.353	128.629
	Muscles	Mice	Muscles	Mice			Muscles	Mice	Muscles	Mice		150	75.3577	57.7629	81.6659	105.017	87.6497		129.229	84.974	100.493	152.256	129.277
	6	3	5	4			6	3	5	4		200	76.3793	57.179	80.6442	102.342	86.5307	101.742	127.429	81.1955	98.6769	147.456	130.769
												250	75.6171	57.779	82.6389	105.763	87.374	104.418	128.596	82.0713	99.5688	147.391	131.385
Test performed: Mann-Whitney test between IgA Ab and anti-CD36						Test performed: Mann-Whitney test between IgA Ab and anti-CD36						300	76.5901	57.698	84.1145	107.255	88.3308	104.434	130.769	82.9631	101.855	152.321	128.677
Table Analyzed	Maximum Force					Table Analyzed	Maximum Specific Force
												N of each column:	IgA Ab		anti-CD36
Column B	anti-CD36					Column B	anti-CD36						Muscles	Mice	Muscles	Mice
vs.	vs,					vs.	vs,						6	3	5	4
Column A	anti-IgA					Column A	anti-IgA
												Test performed: Mixed-effects analysis between IgA Ab and anti-CD36
Mann Whitney test						Mann Whitney test						Table Analyzed	Curva fuerza Maxima
P value	0.0823					P value	0.0303
Exact or approximate P value?	Exact					Exact or approximate P value?	Exact					Mixed-effects model (REML)	Matching: Stacked
P value summary	ns					P value summary	*					Assume sphericity?	No
Significantly different (P < 0.05)?	No					Significantly different (P < 0.05)?	Yes					Alpha	0.05
One- or two-tailed P value?	Two-tailed					One- or two-tailed P value?	Two-tailed
Sum of ranks in column A,B	26 , 40					Sum of ranks in column A,B	24 , 42					Fixed effects (type III)	P value	P value summary	Statistically significant (P < 0,05)?	F (DFn, DFd)	Geisser-Greenhouse's epsilon
Mann-Whitney U	5					Mann-Whitney U	3					Time	<0,0001	****	Yes	F (1,095, 9,655) = 183,6	0.09953
												Column Factor	0.0222	*	Yes	F (1, 9) = 7,602
Difference between medians						Difference between medians						Time x Column Factor	<0,0001	****	Yes	F (11, 97) = 4,057
Median of column A	86,22, n=6					Median of column A	104,4, n=6
Median of column B	130,8, n=5					Median of column B	135,0, n=5					Random effects	SD	Variance
Difference: Actual	44.55					Difference: Actual	30.55					Subject	15.37	236.1
Difference: Hodges-Lehmann	36.27					Difference: Hodges-Lehmann	40.47					Residual	8.098	65.58
												Was the matching effective?
												Chi-square, df	128,7, 1
												P value	<0,0001
												P value summary	****
												Is there significant matching (P < 0.05)?	Yes
												Difference between column means
												Predicted mean of anti-IgA	61.95
												Predicted mean of anti-CD36	87.9
												Difference between predicted means	-25.95
												SE of difference	9.413
												95% CI of difference	-47,25 to -4,660
												Data summary
												Number of columns (Column Factor)	2
												Number of rows (Time)	12
												Number of subjects (Subject)	11
												Number of missing values	2
